# Supplementary material for: The DEAD-box RNA helicase PfDOZI imposes opposing actions on RNA metabolism in Plasmodium falciparum
Source: Nat Commun. 2024 May 3;15:3747. doi: 10.1038/s41467-024-48140-4 (PMC11068891; doi:10.1038/s41467-024-48140-4)
Supplement: Supplementary file 3 — Supplementary Data 1 [file 41467_2024_48140_MOESM3_ESM.xlsx]

## Sheet: S1A_ring
Table S1. RNA-seq analysis of 3D7 and Δpfdozi parasites during asexual development
Table S1A. RNA-seq analysis of 3D7 and Δpfdozi parasites at the ring stage (10 h post infection)
R：replicate
Gene ID	Product Description	Gene Name or Symbol	baseMean	baseMean_3D7	baseMean_Δpfdozi	foldChange	log2FoldChange	pval	padj	3D7 R1	3D7 R2	3D7 R3	Δpfdozi R1	Δpfdozi R2	Δpfdozi R3
PF3D7_0712600	erythrocyte membrane protein 1, PfEMP1	VAR	16012.9	31479.8	546.03	0.0173454	-5.8493	8.35131e-54	4.62663e-50	34751.2	28232.9	31455.3	653.291	444.493	540.306
PF3D7_0320800	ATP-dependent RNA helicase DDX6	DOZI	3462.03	111.372	6812.7	61.1707	5.93477	3.48437e-52	9.65171e-49	220.065	74.961	39.0898	7600.51	5855.84	6981.75
PF3D7_1102500	Plasmodium exported protein (PHISTb), unknown function	GEXP02	2145.19	4218.83	71.5582	0.0169616	-5.88158	2.03601e-51	3.75983e-48	4209.82	4024.1	4422.58	79.3546	70.7316	64.5883
PF3D7_1222600	AP2 domain transcription factor AP2-G	AP2-G	210.708	407.06	14.3562	0.0352681	-4.82549	5.04601e-30	6.98872e-27	373.417	381.944	465.82	8.30455	14.8909	19.8733
PF3D7_1240300	erythrocyte membrane protein 1, PfEMP1	VAR	1581.16	2977.79	184.524	0.0619667	-4.01236	8.32974e-30	9.22935e-27	2781.13	2855.66	3296.57	180.855	165.289	207.428
PF3D7_1301200	GBPH2 protein	GBPH2	934.807	1845.37	24.2428	0.0131371	-6.25021	1.84232e-23	1.70107e-20	2449.3	1413.55	1673.26	29.5273	24.5699	18.6312
PF3D7_0632500	erythrocyte membrane protein 1, PfEMP1	VAR	1296.86	2318.86	274.868	0.118536	-3.0766	6.49951e-20	5.1439e-17	2344.47	2254.78	2357.33	332.182	198.049	294.374
PF3D7_1473700	nucleoporin NUP116/NSP116, putative	NUP116	2430.91	4329.09	532.739	0.12306	-3.02256	1.28343e-19	8.88773e-17	5157.66	3821.82	4007.79	664.364	466.829	467.023
PF3D7_0712000	erythrocyte membrane protein 1, PfEMP1	VAR	19551.9	849.199	38254.5	45.0478	5.49338	4.0752e-19	2.50851e-16	1001.55	755.559	790.483	51510.4	29702.1	33551.1
PF3D7_1373500	erythrocyte membrane protein 1, PfEMP1	VAR	1226.66	2162.69	290.632	0.134384	-2.89556	4.65334e-18	2.57795e-15	2343.6	1935.9	2208.57	372.782	215.918	283.195
PF3D7_0424400	surface-associated interspersed protein 4.2 (SURFIN 4.2)	SURF4.2	148.833	273.754	23.9117	0.0873477	-3.51709	7.08715e-18	3.56935e-15	267.717	258.199	295.345	23.0682	23.8254	24.8417
PF3D7_1300300	erythrocyte membrane protein 1, PfEMP1	VAR	138.764	254.173	23.3554	0.0918878	-3.44398	4.25796e-17	1.96576e-14	235.66	251.06	275.8	15.6864	24.5699	29.81
PF3D7_1240400	erythrocyte membrane protein 1, PfEMP1	VAR	2528.84	4324.81	732.872	0.169457	-2.561	4.49502e-15	1.91557e-12	3900.52	4231.13	4842.79	824.919	572.554	801.143
PF3D7_0400100	erythrocyte membrane protein 1, PfEMP1	VAR	160.472	281.362	39.5824	0.140681	-2.8295	2.29292e-13	9.07341e-11	270.316	278.426	295.345	41.5228	34.9935	42.2308
PF3D7_1143100	AP2 domain transcription factor AP2-O, putative	AP2-O	127.161	224.99	29.3318	0.130369	-2.93932	1.38546e-12	4.79716e-10	238.259	201.086	235.625	8.30455	53.6071	26.0837
PF3D7_0808700	erythrocyte membrane protein 1, PfEMP1	VAR	570.815	956.746	184.884	0.193243	-2.37151	1.35127e-12	4.79716e-10	1011.95	936.417	921.868	205.768	148.909	199.975
mal_mito_2	cytochrome c oxidase subunit 1	COX1	240.114	409.179	71.0489	0.173638	-2.52585	2.67708e-12	8.72412e-10	457.458	337.919	432.16	70.1273	72.2207	70.7987
PF3D7_0412400	erythrocyte membrane protein 1, PfEMP1	VAR	5104.76	8359.41	1850.12	0.221322	-2.17578	9.73434e-12	2.99601e-09	8244.63	7998.22	8835.38	2182.25	1495.04	1873.06
PF3D7_0632800	erythrocyte membrane protein 1, PfEMP1	VAR	753.161	1234.19	272.132	0.220494	-2.18119	3.498e-11	1.01994e-08	1204.29	1189.86	1308.42	325.723	209.961	280.711
PF3D7_1476600	Plasmodium exported protein, unknown function	N/A	356.561	680.98	32.1428	0.0472008	-4.40504	7.2424e-11	1.91061e-08	959.968	575.891	507.082	37.8318	31.2708	27.3258
PF3D7_0202400	translation-enhancing factor	PTEF	1666.26	611.78	2720.75	4.44726	2.15292	7.06286e-11	1.91061e-08	857.733	500.93	476.678	2639	2940.95	2582.29
mal_mito_3	cytochrome b	CYTB	69.5199	123.253	15.7865	0.128082	-2.96486	9.36206e-11	2.35754e-08	134.292	97.5682	137.9	13.8409	18.6136	14.905
PF3D7_0401900	acyl-CoA synthetase	ACS6	112.691	199.671	25.7101	0.128762	-2.95722	1.74097e-10	4.19347e-08	149.02	191.567	258.427	30.45	23.0809	23.5996
PF3D7_1201000	Plasmodium exported protein (PHISTb), unknown function	N/A	519.89	191.79	847.989	4.42144	2.14452	2.88437e-10	6.65808e-08	261.652	135.644	178.076	715.114	1036.4	792.449
PF3D7_0220300	Plasmodium exported protein, unknown function	N/A	81.4302	21.4939	141.366	6.57704	2.71744	3.26279e-10	7.23033e-08	21.6599	17.8478	24.974	107.036	174.223	142.839
PF3D7_0202100	liver stage associated protein 2	LSAP2	208.656	344.561	72.7504	0.211139	-2.24373	1.57865e-09	3.36373e-07	265.984	335.54	432.16	48.9046	77.4325	91.9141
PF3D7_1149400	Plasmodium exported protein, unknown function	N/A	63.0764	16.2842	109.869	6.74693	2.75423	4.42833e-09	9.08628e-07	22.5263	15.4681	10.8583	83.0455	123.594	122.966
PF3D7_1301800	surface-associated interspersed protein 13.1 (SURFIN 13.1), pseudogene	SURF13.1	466.132	746.477	185.786	0.248884	-2.00646	4.90165e-09	9.69826e-07	672.324	698.446	868.662	231.605	177.946	147.808
PF3D7_0200100	erythrocyte membrane protein 1, PfEMP1	VAR	157.333	255.817	58.8493	0.230044	-2.12002	8.21189e-09	1.56875e-06	226.996	245.11	295.345	55.3637	45.4172	75.767
PF3D7_0712900	erythrocyte membrane protein 1, PfEMP1	VAR	464.903	735.112	194.694	0.26485	-1.91675	8.94643e-09	1.65211e-06	731.239	715.104	758.994	197.464	174.223	212.396
PF3D7_0900100	erythrocyte membrane protein 1, PfEMP1	VAR	104.866	173.554	36.1772	0.208449	-2.26223	9.8563e-09	1.76142e-06	215.733	134.454	170.475	45.2137	29.7817	33.5362
PF3D7_1473200	DnaJ protein, putative	N/A	1736.35	2703.8	768.905	0.284379	-1.81411	1.0526e-08	1.82231e-06	2664.17	2678.37	2768.86	609	747.522	950.193
PF3D7_0603600	conserved Plasmodium protein, unknown function	N/A	153.033	252.522	53.5445	0.212039	-2.2376	1.31396e-08	2.20586e-06	218.332	280.806	258.427	68.2819	62.5417	29.81
PF3D7_1471700	conserved Plasmodium protein, unknown function	N/A	14.6515	28.6407	0.662209	0.0231212	-5.43464	2.04301e-08	3.32891e-06	37.2551	22.6073	26.0599	0	0.744544	1.24208
PF3D7_0800300	erythrocyte membrane protein 1, PfEMP1	VAR	64.2575	109.95	18.5653	0.168853	-2.56616	2.84096e-08	4.49684e-06	105.7	104.707	119.441	18.4546	22.3363	14.905
PF3D7_1467600	conserved Plasmodium protein, unknown function	N/A	2348.02	3954.77	741.262	0.187435	-2.41554	3.98612e-08	6.13419e-06	5284.15	3391.09	3189.08	985.473	568.831	669.482
PF3D7_0715200	conserved Plasmodium protein, unknown function	N/A	85.4942	158.441	12.5472	0.0791915	-3.65851	4.71074e-08	7.05338e-06	222.664	145.163	107.497	17.5318	12.6572	7.4525
PF3D7_0304100	inner membrane complex protein 1e, putative	IMC1e	45.7689	85.2715	6.26628	0.0734862	-3.76638	7.10872e-08	1.03638e-05	121.296	60.6827	73.8363	0.922728	10.4236	7.4525
PF3D7_0712800	erythrocyte membrane protein 1, PfEMP1	VAR	101.221	165.036	37.407	0.22666	-2.1414	7.31043e-08	1.03846e-05	125.628	177.289	192.192	29.5273	30.5263	52.1675
PF3D7_0601500	Plasmodium exported protein (PHISTb), unknown function	N/A	17.9719	34.1701	1.77372	0.0519087	-4.26788	1.2208e-07	1.6908e-05	31.1903	33.316	38.004	1.84546	2.23363	1.24208
PF3D7_1241400	RNA-binding protein, putative	N/A	18.8976	35.3946	2.40065	0.0678254	-3.88203	1.38667e-07	1.8737e-05	34.6559	35.6957	35.8323	0	2.23363	4.96833
PF3D7_0215000	acyl-CoA synthetase	ACS9	342.438	657.842	27.0351	0.0410967	-4.60483	1.48824e-07	1.96305e-05	1005.02	496.17	472.335	36.9091	23.0809	21.1154
PF3D7_0809100	erythrocyte membrane protein 1, PfEMP1	VAR	466.917	755.533	178.3	0.235993	-2.08319	2.02993e-07	2.6153e-05	522.437	823.381	920.782	171.627	168.267	195.007
PF3D7_0223500	erythrocyte membrane protein 1, PfEMP1	VAR	400.683	612.895	188.47	0.307508	-1.7013	2.9173e-07	3.67314e-05	610.81	618.725	609.149	224.223	143.697	197.491
PF3D7_0202200	EMP1-trafficking protein	PTP1	617.963	940.252	295.673	0.314461	-1.66904	3.53814e-07	4.35584e-05	912.316	938.797	969.644	291.582	279.948	315.489
PF3D7_1000100	erythrocyte membrane protein 1, PfEMP1	VAR	113.393	180.912	45.8739	0.253571	-1.97954	3.82283e-07	4.60402e-05	142.955	176.099	223.681	41.5228	40.2054	55.8937
PF3D7_0426000	erythrocyte membrane protein 1, PfEMP1	VAR	146.327	229.664	62.9895	0.274268	-1.86634	4.2652e-07	5.02749e-05	233.927	199.896	255.17	81.2001	46.9062	60.862
PF3D7_0904200	PH domain-containing protein, putative	PH	39.8715	68.5678	11.1752	0.16298	-2.61724	4.4819e-07	5.17286e-05	90.1053	67.8218	47.7764	12.9182	11.9127	8.69458
PF3D7_1145200	serine/threonine protein kinase, putative	N/A	186.646	292.368	80.9245	0.27679	-1.85314	5.63128e-07	6.36679e-05	338.761	258.199	280.144	59.0546	115.404	68.3145
PF3D7_1346700	6-cysteine protein	P48/45	12.204	23.7929	0.615152	0.0258544	-5.27344	6.50725e-07	7.06866e-05	20.7935	32.1261	18.4591	1.84546	0	0
PF3D7_0919900	regulator of chromosome condensation, putative	N/A	111.504	177.802	45.2065	0.254252	-1.97567	6.38618e-07	7.06866e-05	229.595	171.339	132.471	35.0637	55.8408	44.715
PF3D7_0733000	erythrocyte membrane protein 1, PfEMP1	VAR	266.046	406.376	125.715	0.309358	-1.69265	7.08499e-07	7.40582e-05	453.126	353.387	412.615	153.173	103.492	120.482
PF3D7_1255200	erythrocyte membrane protein 1, PfEMP1	VAR	283.773	458.054	109.493	0.239039	-2.06468	7.02179e-07	7.40582e-05	309.304	542.575	522.283	91.3501	115.404	121.724
PF3D7_1117900	conserved Plasmodium protein, unknown function	N/A	316.133	476.607	155.659	0.326599	-1.61441	1.39689e-06	0.000139094	583.085	395.032	451.704	199.309	131.04	136.629
PF3D7_1471600	conserved Plasmodium protein, unknown function	N/A	31.1682	60.208	2.12836	0.0353501	-4.82214	1.39376e-06	0.000139094	92.7045	36.8856	51.0339	0.922728	2.97817	2.48417
PF3D7_1342600	myosin A	MyoA	213.834	332.217	95.4513	0.287317	-1.79929	1.406e-06	0.000139094	308.437	308.173	380.04	50.75	151.142	84.4616
PF3D7_0800700	surface-associated interspersed protein 8.3 (SURFIN 8.3)	SURF8.3	104.062	165.598	42.5252	0.256797	-1.9613	1.45766e-06	0.000141675	151.619	172.529	172.647	52.5955	43.9281	31.0521
PF3D7_0711900	rifin, pseudogene	RIF	11.9738	0.577598	23.3701	40.4608	5.33845	1.56839e-06	0.000149808	1.73279	0	0	31.3728	16.38	22.3575
PF3D7_1361800	glideosome-associated connector	GAC	168.23	269.213	67.2465	0.249789	-2.00122	1.63105e-06	0.000153153	216.599	277.237	313.804	11.0727	123.594	67.0725
PF3D7_0926500	conserved Plasmodium protein, unknown function	N/A	62.4604	104.205	20.7155	0.198795	-2.33065	2.09781e-06	0.000190776	135.158	104.707	72.7505	5.53637	30.5263	26.0837
PF3D7_1300100	erythrocyte membrane protein 1, PfEMP1	VAR	297.323	448.316	146.329	0.326397	-1.6153	2.1006e-06	0.000190776	429.733	433.108	482.108	172.55	119.872	146.566
PF3D7_0712400	erythrocyte membrane protein 1, PfEMP1	VAR	555.641	199.968	911.314	4.55729	2.18818	2.19021e-06	0.000195706	145.555	216.554	237.796	807.387	696.893	1229.66
PF3D7_1477300	Plasmodium exported protein (PHIST), unknown function	Pfg14-744	80.6795	158.226	3.13342	0.0198035	-5.6581	2.48402e-06	0.000218436	259.053	118.986	96.6387	3.69091	4.46726	1.24208
PF3D7_0817300	conserved Plasmodium protein, unknown function	N/A	306.602	149.284	463.92	3.10763	1.63581	2.74672e-06	0.000237763	208.802	126.125	112.926	372.782	553.196	465.781
PF3D7_1222700	glideosome-associated protein 45	GAP45	67.8086	113.508	22.1093	0.194781	-2.36007	3.25854e-06	0.000277728	153.352	91.619	95.5529	9.22728	37.2272	19.8733
PF3D7_1028700	merozoite TRAP-like protein	MTRAP	66.6163	107.316	25.9167	0.241499	-2.04991	4.40014e-06	0.000369345	122.162	86.8595	112.926	9.22728	42.439	26.0837
PF3D7_0201700	DnaJ protein, putative	N/A	1802.97	2728.12	877.825	0.321769	-1.6359	4.49798e-06	0.000371922	2048.16	2647.43	3488.77	784.319	844.312	1004.84
PF3D7_1149000	antigen 332, DBL-like protein	Pf332	722.636	384.327	1060.95	2.76053	1.46494	4.66557e-06	0.000380106	380.348	379.564	393.07	1154.33	1116.82	911.689
PF3D7_0113800	DBL containing protein, unknown function	N/A	208.082	314.369	101.796	0.323809	-1.62679	4.95701e-06	0.000397998	316.235	277.237	349.637	104.268	104.236	96.8824
PF3D7_0113600	surface-associated interspersed protein 1.2 (SURFIN 1.2), pseudogene	SURF1.2	162.165	246.503	77.8262	0.315721	-1.66328	6.38453e-06	0.00050529	246.057	241.541	251.912	86.7364	75.9434	70.7987
PF3D7_1200400	erythrocyte membrane protein 1, PfEMP1	VAR	237.654	353.719	121.589	0.343746	-1.54058	7.88056e-06	0.000614906	322.3	353.387	385.469	136.564	95.3016	132.903
PF3D7_0501200	parasite-infected erythrocyte surface protein	PIESP2	789.396	420.666	1158.13	2.75307	1.46104	9.7829e-06	0.00075274	506.842	378.374	376.782	1074.06	1183.08	1217.24
PF3D7_0726200	serine/threonine protein kinase, FIKK family	FIKK7.1	409.277	213.485	605.07	2.83425	1.50297	1.13515e-05	0.000861474	250.389	189.187	200.878	492.737	626.906	695.566
PF3D7_0832200	Plasmodium exported protein (PHISTa-like), unknown function	N/A	636.967	197.574	1076.36	5.44789	2.4457	1.35972e-05	0.00101796	197.538	185.618	209.565	639.45	1429.52	1160.11
PF3D7_1435600	conserved Plasmodium protein, unknown function	N/A	29.2661	49.9959	8.53636	0.170741	-2.55012	1.50516e-05	0.00111181	45.0526	45.2146	59.7205	2.76818	14.1463	8.69458
PF3D7_1029900	conserved Plasmodium protein, unknown function	N/A	45.3675	73.7081	17.0268	0.231004	-2.11401	1.69991e-05	0.00123915	75.3765	77.3407	68.4072	7.38182	23.8254	19.8733
PF3D7_0115700	erythrocyte membrane protein 1, PfEMP1	VAR	237.081	349.155	125.007	0.358026	-1.48186	1.78023e-05	0.00128084	324.032	326.021	397.413	148.559	99.7688	126.692
PF3D7_0207000	merozoite surface protein 4	MSP4	57.0285	94.332	19.725	0.209102	-2.25772	1.9961e-05	0.00141775	133.425	71.3914	78.1796	18.4546	20.8472	19.8733
PF3D7_1134600	zinc finger protein, putative	N/A	215.657	318.599	112.715	0.353783	-1.49906	2.06423e-05	0.00144757	359.555	336.729	259.513	140.255	103.492	94.3983
PF3D7_0712100	Plasmodium RNA of unknown function RUF6	N/A	25.6548	1.66343	49.6461	29.8457	4.89945	2.11736e-05	0.00146627	1.73279	0	3.25748	26.7591	43.9281	78.2512
PF3D7_0800100	erythrocyte membrane protein 1, PfEMP1	VAR	156.312	233.307	79.3177	0.339972	-1.55651	2.21553e-05	0.00151531	188.008	241.541	270.371	73.8182	72.2207	91.9141
PF3D7_0805100	conserved Plasmodium protein, unknown function	N/A	20.239	35.7491	4.72896	0.132282	-2.91831	2.27552e-05	0.00153736	50.251	30.9363	26.0599	2.76818	8.93452	2.48417
PF3D7_0301700	Plasmodium exported protein, unknown function	N/A	326.617	174.405	478.829	2.7455	1.45707	2.58171e-05	0.00172321	218.332	146.352	158.531	441.064	504.801	490.623
PF3D7_0221700	Plasmodium exported protein, unknown function	N/A	142.003	211.52	72.485	0.342686	-1.54504	2.72499e-05	0.00179719	204.47	199.896	230.196	88.5819	58.0744	70.7987
PF3D7_1477000	Plasmodium exported protein (hyp17), unknown function, pseudogene	N/A	236.479	348.155	124.803	0.358468	-1.48008	2.80703e-05	0.00182953	339.628	361.716	343.122	166.091	110.192	98.1245
PF3D7_0206300	pentafunctional AROM polypeptide, putative, pseudogene	AROM	3725.98	5321.97	2129.99	0.400226	-1.32111	3.22625e-05	0.00207263	5278.96	5069.98	5616.99	2127.81	2264.9	1997.27
PF3D7_1310700	RNA-binding protein, putative	N/A	101.785	156.184	47.3861	0.3034	-1.72071	3.25486e-05	0.00207263	148.154	149.922	170.475	11.0727	82.6443	48.4412
PF3D7_0936100	early transcribed membrane protein	ETRAMP9	18.3334	32.1485	4.51841	0.140548	-2.83086	3.51551e-05	0.00221317	18.1943	38.0754	40.1756	4.61364	1.48909	7.4525
PF3D7_1133400	apical membrane antigen 1	AMA1	106.879	165.652	48.106	0.290404	-1.78387	3.76242e-05	0.002342	136.891	168.96	191.106	5.53637	87.8561	50.9254
PF3D7_0407800	conserved Plasmodium protein, unknown function	N/A	54.2938	85.8603	22.7273	0.264701	-1.91756	4.03732e-05	0.00245789	78.8421	82.1001	96.6387	17.5318	28.2927	22.3575
PF3D7_0424000	Plasmodium exported protein (PHISTc), unknown function	N/A	135.918	68.2791	203.556	2.98124	1.57591	4.03561e-05	0.00245789	99.6356	60.6827	44.5189	226.068	206.983	177.618
PF3D7_0831100	surface-associated interspersed protein 8.1 (SURFIN 8.1)	SURF8.1	138.981	207.743	70.2197	0.338012	-1.56485	4.09179e-05	0.00246397	188.008	221.313	213.908	70.1273	75.9434	64.5883
malmito_rna_LSUG	unspecified product	LSUG	33.8461	55.572	12.1203	0.2181	-2.19694	4.224e-05	0.00251623	64.9798	58.303	43.4331	8.30455	15.6354	12.4208
PF3D7_1100200	erythrocyte membrane protein 1, PfEMP1	VAR	66.6039	101.525	31.683	0.312072	-1.68005	4.9098e-05	0.00286478	111.765	93.9987	98.8103	26.7591	26.059	42.2308
PF3D7_1219300	erythrocyte membrane protein 1, PfEMP1	VAR	764.401	1079.23	449.57	0.416564	-1.26339	4.96425e-05	0.00286478	1229.42	925.708	1082.57	563.787	340.256	444.666
PF3D7_0518700	mRNA-binding protein PUF1	PUF1	230.194	334.836	125.553	0.374968	-1.41516	4.95576e-05	0.00286478	344.826	329.59	330.092	117.186	130.295	129.177
PF3D7_0608800	ornithine aminotransferase	OAT	1733.69	982.194	2485.19	2.53024	1.33927	5.15444e-05	0.00294387	1359.38	866.216	720.99	2268.99	2483.8	2702.77
PF3D7_1149500	ring-infected erythrocyte surface antigen 2, pseudogene	RESA2	134.557	199.88	69.2345	0.34638	-1.52957	5.28265e-05	0.00298632	174.146	209.415	216.08	102.423	50.629	54.6516
PF3D7_0833500	erythrocyte membrane protein 1, PfEMP1	VAR	391.178	561.725	220.631	0.392774	-1.34823	5.71315e-05	0.00319705	429.733	536.625	718.818	228.837	192.092	240.964
PF3D7_0607700	conserved Plasmodium protein, unknown function	N/A	61.5566	96.0686	27.0446	0.281513	-1.82873	6.2246e-05	0.00344843	130.826	73.7711	83.6087	33.2182	30.5263	17.3892
PF3D7_0817600	conserved Plasmodium protein, unknown function	N/A	66.3684	102.156	30.5803	0.299348	-1.74011	7.78648e-05	0.004271	96.17	120.176	90.1237	27.6818	34.249	29.81
PF3D7_1031000	ookinete surface protein P25	P25	197.209	384.684	9.73313	0.0253016	-5.30463	7.994e-05	0.00434184	678.389	236.781	238.882	11.0727	8.18998	9.93666
PF3D7_0717600	conserved Plasmodium protein, unknown function	N/A	38.8729	62.4451	15.3007	0.245027	-2.02899	8.16398e-05	0.00434889	65.8462	60.6827	60.8064	10.15	20.8472	14.905
PF3D7_0800200	erythrocyte membrane protein 1, PfEMP1	VAR	24.0996	40.9625	7.23662	0.176665	-2.50092	8.10772e-05	0.00434889	38.1215	38.0754	46.6906	8.30455	9.67907	3.72625
PF3D7_0400400	erythrocyte membrane protein 1, PfEMP1	VAR	48.9948	76.5614	21.4282	0.279883	-1.83711	8.66471e-05	0.00457167	70.1781	85.6697	73.8363	16.6091	21.5918	26.0837
PF3D7_1409300	DNA damage-inducible protein 1, putative	DDI1	12.8547	23.1076	2.60178	0.112594	-3.15079	8.79697e-05	0.00459766	33.7895	21.4174	14.1158	1.84546	2.23363	3.72625
PF3D7_1228700	conserved Plasmodium protein, unknown function	N/A	30.227	50.8396	9.61434	0.189111	-2.40269	9.0725e-05	0.00469735	73.6437	45.2146	33.6607	9.22728	9.67907	9.93666
PF3D7_1456500	conserved Plasmodium protein, unknown function	N/A	23.7776	40.0463	7.50892	0.187506	-2.41499	9.25977e-05	0.00474992	45.919	41.645	32.5748	7.38182	8.93452	6.21041
PF3D7_0109000	photosensitized INA-labeled protein PHIL1, putative	PHIL1	42.6087	67.4701	17.7473	0.263039	-1.92665	9.86245e-05	0.00501266	84.9069	52.3537	65.1497	8.30455	27.5481	17.3892
PF3D7_0927300	fumarate hydratase, putative	FH	17.7348	30.5854	4.8842	0.159691	-2.64665	0.000110271	0.00555365	45.0526	24.987	21.7166	6.4591	4.46726	3.72625
PF3D7_1223100	cAMP-dependent protein kinase regulatory subunit	PKAr	101.205	150.701	51.7097	0.343128	-1.54318	0.000118307	0.00590469	169.814	148.732	133.557	46.1364	65.5198	43.4729
PF3D7_0402200	surface-associated interspersed protein 4.1 (SURFIN 4.1), pseudogene	SURF4.1	327.39	494.588	160.193	0.323892	-1.62642	0.000123155	0.00609177	339.628	567.562	576.575	105.191	230.064	145.324
PF3D7_1467900	rab GTPase activator, putative	N/A	212.541	306.961	118.121	0.384809	-1.37779	0.000140193	0.00687318	288.51	315.312	317.062	109.805	137.741	106.819
PF3D7_0425800	erythrocyte membrane protein 1, PfEMP1	VAR	58.2724	89.3567	27.1881	0.304265	-1.7166	0.000153805	0.00740939	65.8462	102.328	99.8962	27.6818	25.3145	28.5679
PF3D7_1035200	S-antigen	N/A	84.7348	127.362	42.1077	0.330615	-1.59678	0.000152975	0.00740939	126.494	116.606	138.986	39.6773	54.3517	32.2941
PF3D7_1247800	dipeptidyl aminopeptidase 2	DPAP2	48.6677	93.6586	3.67684	0.0392579	-4.67087	0.00015518	0.00741119	158.551	71.3914	51.0339	1.84546	6.70089	2.48417
PF3D7_1104900	calcium/calmodulin-dependent protein kinase, putative	N/A	48.9177	75.9491	21.8864	0.288172	-1.795	0.000183363	0.00860875	68.4453	84.4798	74.9221	8.30455	31.2708	26.0837
PF3D7_1356100	conserved Plasmodium protein, unknown function	N/A	28.5769	46.5115	10.6423	0.228811	-2.12777	0.000182426	0.00860875	59.7814	42.8348	36.9181	11.0727	13.4018	7.4525
PF3D7_0522400	conserved Plasmodium protein, unknown function	N/A	83.9341	125.949	41.9189	0.332824	-1.58717	0.000187794	0.0087427	123.895	147.542	106.411	40.6	52.8626	32.2941
PF3D7_1200700	acyl-CoA synthetase	ACS7	6050.71	8393.3	3708.11	0.441794	-1.17855	0.000191018	0.00881868	6919.91	8068.42	10191.6	3733.36	3564.13	3826.86
PF3D7_0831400	Plasmodium exported protein, unknown function	N/A	42.0583	17.9824	66.1342	3.67772	1.87881	0.000203095	0.00929871	31.1903	11.8986	10.8583	58.1319	89.3452	50.9254
PF3D7_0423700	early transcribed membrane protein 4	ETRAMP4	518.247	956.587	79.9069	0.0835333	-3.5815	0.000219658	0.00997462	1535.26	844.798	489.708	83.0455	79.6662	77.0091
PF3D7_1243700	ubiquitin-conjugating enzyme E2, putative	N/A	66.9365	101.737	32.1364	0.315879	-1.66256	0.000232207	0.0104588	100.502	105.897	98.8103	18.4546	50.629	27.3258
PF3D7_1213400	conserved Plasmodium protein, unknown function	N/A	8.9659	17.6242	0.307576	0.0174519	-5.84047	0.000239914	0.0107187	30.3239	9.51885	13.0299	0.922728	0	0
PF3D7_0207100	conserved Plasmodium protein, unknown function	N/A	62.3272	93.9701	30.6844	0.326533	-1.6147	0.000243948	0.0108118	126.494	76.1508	79.2654	26.7591	41.6944	23.5996
PF3D7_1147300	conserved Plasmodium protein, unknown function	N/A	52.1195	83.1307	21.1082	0.253916	-1.97758	0.000248866	0.0109422	118.696	66.632	64.0638	25.8364	23.8254	13.6629
PF3D7_1475500	LCCL domain-containing protein	CCp1	33.057	61.8449	4.26905	0.0690284	-3.85667	0.00026499	0.0115594	100.502	53.5435	31.489	4.61364	4.46726	3.72625
PF3D7_1201100	RESA-like protein with PHIST and DnaJ domains	N/A	117.08	48.3558	185.804	3.84244	1.94202	0.000276376	0.0119619	45.919	53.5435	45.6048	104.268	227.086	226.059
PF3D7_0802100	AP2 domain transcription factor, putative	ApiAP2	86.3397	136.889	35.7903	0.261454	-1.93537	0.000296358	0.0127273	188.008	124.935	97.7245	34.1409	55.8408	17.3892
malmito_SSUB	unspecified product	SSUB	33.7194	56.9505	10.4883	0.184165	-2.44093	0.000343797	0.0146511	85.7733	41.645	43.4331	7.38182	14.1463	9.93666
PF3D7_0700100	erythrocyte membrane protein 1, PfEMP1	VAR	32.8414	51.9059	13.7769	0.265422	-1.91364	0.000395648	0.016732	45.919	51.1638	58.6347	14.7636	14.1463	12.4208
PF3D7_1327300	conserved Plasmodium protein, unknown function	N/A	398.494	645.867	151.122	0.233983	-2.09552	0.000415349	0.0174321	938.308	537.815	461.477	68.2819	221.129	163.955
PF3D7_0827200	conserved Plasmodium protein, unknown function	N/A	14.4298	25.3485	3.51099	0.138509	-2.85195	0.000461809	0.0191724	26.8583	28.5566	20.6307	1.84546	7.44544	1.24208
PF3D7_1461700	conserved Plasmodium protein, unknown function	N/A	22.7792	36.7233	8.83507	0.240585	-2.05538	0.000463738	0.0191724	51.9838	32.1261	26.0599	13.8409	5.21181	7.4525
PF3D7_0424800	Plasmodium exported protein (PHISTb), unknown function	N/A	220.577	304.813	136.341	0.447293	-1.16071	0.000476856	0.0195688	363.887	273.667	276.886	178.087	96.7907	134.145
PF3D7_0316100	mitochondrial ribosomal protein L27 precursor, putative	N/A	10.4125	18.9219	1.90311	0.100577	-3.31362	0.00048189	0.0196299	25.9919	16.658	14.1158	0	4.46726	1.24208
PF3D7_1146900	protein YIPF6, putative	N/A	83.6186	120.936	46.3014	0.382859	-1.38511	0.000514497	0.0208052	126.494	132.074	104.239	57.2091	35.7381	45.9571
PF3D7_0830800	surface-associated interspersed protein 8.2 (SURFIN 8.2)	SURF8.2	530.281	738.958	321.604	0.435212	-1.20021	0.000523694	0.0210236	643.733	767.458	805.684	185.468	460.128	319.215
PF3D7_0525000	zinc finger protein, putative	N/A	73.9517	108.052	39.8518	0.368821	-1.43901	0.000531129	0.0211687	116.964	109.467	97.7245	34.1409	43.1835	42.2308
PF3D7_0631100	Plasmodium exported protein (PHISTb), unknown function	N/A	10.0744	18.2093	1.93957	0.106515	-3.23087	0.000544108	0.0215311	12.996	16.658	24.974	1.84546	1.48909	2.48417
PF3D7_1240200	erythrocyte membrane protein 1 (PfEMP1), pseudogene	N/A	40.3029	62.5605	18.0454	0.288447	-1.79362	0.000558002	0.0219243	59.7814	59.4928	68.4072	25.8364	20.8472	7.4525
PF3D7_0318500	conserved Plasmodium protein, unknown function	N/A	39.5758	61.2515	17.9002	0.292241	-1.77477	0.000586979	0.0227403	80.5749	49.974	53.2056	11.9955	30.5263	11.1787
PF3D7_0930000	procollagen lysine 5-dioxygenase, putative	N/A	9.83715	17.9476	1.72667	0.0962058	-3.37773	0.000586744	0.0227403	17.3279	20.2276	16.2874	3.69091	1.48909	0
PF3D7_0216000	DEAD/DEAH box helicase, putative	N/A	74.5201	144.252	4.78835	0.0331944	-4.91292	0.000621295	0.0239026	260.785	91.619	80.3513	3.69091	8.18998	2.48417
PF3D7_0723300	conserved Plasmodium protein, unknown function	N/A	56.4566	91.475	21.4382	0.234361	-2.09319	0.000688586	0.0263087	136.024	67.8218	70.5788	19.3773	27.5481	17.3892
PF3D7_1132800	aquaglyceroporin	AQP	111.389	172.161	50.6169	0.294009	-1.76607	0.000695061	0.0263742	237.393	161.821	117.269	79.3546	43.9281	28.5679
PF3D7_1236200	conserved Plasmodium protein, unknown function	N/A	519.982	961.147	78.8172	0.0820034	-3.60817	0.000714859	0.026941	1613.23	792.445	477.764	67.3591	83.3889	85.7037
PF3D7_1452000	rhoptry neck protein 2	RON2	34.4259	53.8234	15.0284	0.279218	-1.84054	0.000757681	0.0283618	45.0526	52.3537	64.0638	11.0727	21.5918	12.4208
PF3D7_1478600	EMP1-trafficking protein	PTP3	971.165	630.438	1311.89	2.08092	1.05722	0.000776334	0.028865	618.607	622.295	650.411	1164.48	1457.07	1314.12
PF3D7_1435300	NAD(P)H-dependent glutamate synthase, putative	N/A	118.346	167.682	69.0094	0.411549	-1.28086	0.000809061	0.0298813	204.47	148.732	149.844	59.0546	87.1116	60.862
PF3D7_1420100	conserved Plasmodium protein, unknown function	N/A	11.1469	19.5033	2.79056	0.143082	-2.80509	0.00089251	0.0327451	26.8583	14.2783	17.3732	0.922728	3.72272	3.72625
PF3D7_1014900	conserved Plasmodium protein, unknown function	N/A	39.8164	61.6978	17.9349	0.290689	-1.78245	0.000912219	0.033248	49.3846	61.8725	73.8363	7.38182	32.7599	13.6629
PF3D7_0607600	spindle assembly abnormal protein 6, putative	SAS6	19.3408	31.9524	6.7291	0.210597	-2.24744	0.000919778	0.0333044	47.6518	29.7464	18.4591	5.53637	5.95635	8.69458
PF3D7_1431500	mitogen-activated protein kinase 1	MAPK1	362.894	518.83	206.957	0.398891	-1.32593	0.000934869	0.033631	713.045	431.918	411.529	251.905	191.348	177.618
PF3D7_0425200	Plasmodium exported protein (hyp15), unknown function	N/A	53.7748	80.4462	27.1034	0.336913	-1.56955	0.00100804	0.0360295	54.583	86.8595	99.8962	27.6818	31.2708	22.3575
PF3D7_1216500	male development gene 1	MDV1	214.177	421.744	6.61031	0.0156737	-5.99551	0.0010264	0.0364504	828.275	278.426	158.531	3.69091	7.44544	8.69458
PF3D7_0602000	conserved Plasmodium protein, unknown function	N/A	72.826	103.812	41.8396	0.40303	-1.31104	0.00104203	0.0366004	141.223	96.3784	73.8363	34.1409	41.6944	49.6833
PF3D7_1240900	erythrocyte membrane protein 1, PfEMP1	VAR	1250.65	1679.41	821.886	0.489391	-1.03094	0.00104384	0.0366004	1423.49	1813.34	1801.39	790.778	725.93	948.951
PF3D7_1250400	conserved Plasmodium protein, unknown function	N/A	25.001	42.9419	7.06017	0.164412	-2.60461	0.00111715	0.0386652	66.7126	27.3667	34.7465	11.9955	6.70089	2.48417
PF3D7_0319400	kinesin-8, putative	N/A	29.4096	47.4434	11.3757	0.239774	-2.06025	0.00111221	0.0386652	70.1781	42.8348	29.3174	8.30455	13.4018	12.4208
PF3D7_1401200	Plasmodium exported protein, unknown function	N/A	43.0372	21.7827	64.2917	2.9515	1.56145	0.00112366	0.0386652	22.5263	17.8478	24.974	46.1364	79.6662	67.0725
PF3D7_0203000	repetitive organellar protein, putative	ROPE	29.297	45.9067	12.6872	0.276369	-1.85533	0.00115999	0.0396686	52.8502	39.2653	45.6048	11.9955	18.6136	7.4525
PF3D7_1116100	serine esterase, putative	N/A	63.201	92.7877	33.6144	0.362272	-1.46485	0.00119105	0.0404812	93.5709	89.2392	95.5529	15.6864	52.8626	32.2941
PF3D7_0830900	Plasmodium exported protein, unknown function	N/A	183.069	95.0671	271.071	2.85136	1.51165	0.00126829	0.0428434	96.17	88.0494	100.982	162.4	303.029	347.783
PF3D7_1128600	CCR4-NOT transcription complex subunit 2, putative	NOT2	16.7231	30.9051	2.54121	0.0822262	-3.60426	0.0013293	0.0446322	50.251	26.1768	16.2874	0.922728	6.70089	0
PF3D7_1251200	coronin	N/A	175.718	245.251	106.185	0.432963	-1.20768	0.00134331	0.0448311	188.874	268.908	277.972	68.2819	138.485	111.787
PF3D7_1146800	conserved Plasmodium protein, unknown function	N/A	69.9613	124.537	15.386	0.123546	-3.01688	0.00136272	0.0452063	207.069	91.619	74.9221	16.6091	13.4018	16.1471
PF3D7_0410000	erythrocyte vesicle protein 1	EVP1	1595.98	1049.07	2142.89	2.04266	1.03045	0.00137838	0.0454537	1143.64	909.05	1094.51	2270.83	2002.82	2155.01
PF3D7_0413100	erythrocyte membrane protein 1, PfEMP1	VAR	27.8519	42.445	13.2588	0.312376	-1.67864	0.00139422	0.0457039	45.0526	34.5058	47.7764	15.6864	6.70089	17.3892
malmito_rna_LSUF	unspecified product	LSUF	18.8528	29.7574	7.94824	0.267101	-1.90454	0.00142364	0.0463939	38.1215	26.1768	24.974	6.4591	3.72272	13.6629
PF3D7_0100100	erythrocyte membrane protein 1, PfEMP1	VAR	410.623	550.046	271.201	0.493051	-1.02019	0.00147295	0.04772	574.421	542.575	533.142	284.2	233.787	295.616
PF3D7_1107800	AP2 domain transcription factor, putative	ApiAP2	1854.13	1249.48	2458.79	1.96786	0.976626	0.00154424	0.0497389	1227.68	1136.31	1384.43	2089.06	2859.05	2428.27
PF3D7_1238600	sphingomyelin phosphodiesterase	NSM	11.2133	19.3879	3.03875	0.156734	-2.67361	0.00156633	0.0501588	25.9919	20.2276	11.9441	0.922728	4.46726	3.72625
PF3D7_1401100	DnaJ protein, putative	N/A	1752.05	2483.03	1021.06	0.411217	-1.28203	0.00159238	0.0504103	1765.72	2373.76	3309.6	835.992	1154.04	1073.16
PF3D7_1035700	duffy binding-like merozoite surface protein	DBLMSP	94.1549	151.812	36.4973	0.240411	-2.05643	0.00158346	0.0504103	93.5709	152.302	209.565	6.4591	63.2862	39.7466
PF3D7_0600400	erythrocyte membrane protein 1, PfEMP1	VAR	11.042	19.0681	3.01581	0.15816	-2.66055	0.00166435	0.0523893	13.8623	23.7971	19.5449	1.84546	2.23363	4.96833
PF3D7_0508000	6-cysteine protein	P38	11.1093	19.1798	3.03875	0.158435	-2.65804	0.00180181	0.0559329	22.5263	15.4681	19.5449	0.922728	4.46726	3.72625
PF3D7_0620100	conserved Plasmodium protein, unknown function	N/A	4.00657	8.01315	0	0	#NAME?	0.00180722	0.0559329	7.79757	11.8986	4.34331	0	0	0
PF3D7_1413200	conserved Plasmodium protein, unknown function	N/A	25.5657	45.5026	5.62875	0.123702	-3.01506	0.00179361	0.0559329	75.3765	28.5566	32.5748	6.4591	6.70089	3.72625
PF3D7_1007700	AP2 domain transcription factor AP2-I	AP2-I	989.678	653.395	1325.96	2.02934	1.02101	0.00187363	0.0576662	919.247	579.46	461.477	1111.89	1556.84	1309.15
PF3D7_1413400	30S ribosomal protein S9, putative	N/A	18.6567	29.4958	7.81767	0.265044	-1.9157	0.00189939	0.0578165	42.4534	29.7464	16.2874	8.30455	5.21181	9.93666
PF3D7_1021800	schizont egress antigen-1	SEA1	209.615	283.782	135.449	0.477301	-1.06703	0.00189405	0.0578165	367.352	245.11	238.882	141.177	145.931	119.24
PF3D7_1215400	conserved Plasmodium protein, unknown function	N/A	19.9483	31.5943	8.30226	0.262777	-1.92809	0.00201577	0.061024	43.3198	29.7464	21.7166	11.9955	6.70089	6.21041
PF3D7_1474000	probable protein, unknown function	N/A	261.212	496.75	25.6749	0.0516857	-4.27409	0.00202783	0.0610554	913.182	353.387	223.681	28.6046	22.3363	26.0837
PF3D7_1240100	early transcribed membrane protein 12	ETRAMP12	42.1861	80.9424	3.42983	0.0423738	-4.56069	0.00203961	0.061078	16.4615	92.8088	133.557	1.84546	2.23363	6.21041
PF3D7_0617400	erythrocyte membrane protein 1, PfEMP1	VAR	893.517	1184.04	602.993	0.509267	-0.973505	0.00208731	0.0621705	1108.12	1214.84	1229.16	694.814	505.545	608.62
PF3D7_1440200	stromal-processing peptidase, putative	SPP	143.026	89.8423	196.21	2.18394	1.12694	0.00210817	0.0624559	100.502	95.1885	73.8363	199.309	205.494	183.828
PF3D7_1361900	proliferating cell nuclear antigen 1	PCNA1	32.3834	48.2329	16.534	0.342794	-1.54458	0.00213254	0.062842	64.1134	52.3537	28.2315	20.3	11.9127	17.3892
PF3D7_1120700	conserved Plasmodium protein, unknown function	N/A	13.336	22.6876	3.98441	0.175621	-2.50946	0.00223515	0.0651267	17.3279	21.4174	29.3174	2.76818	6.70089	2.48417
PF3D7_1210600	conserved Plasmodium protein, unknown function	N/A	683.417	914.774	452.061	0.494177	-1.0169	0.00224534	0.0651267	734.704	916.19	1093.43	322.032	532.349	501.801
PF3D7_1209400	cytosolic iron-sulfur protein assembly protein 1, putative	CIA1	50.9499	73.8854	28.0143	0.379159	-1.39912	0.0022279	0.0651267	98.7692	64.2523	58.6347	34.1409	31.2708	18.6312
PF3D7_0913800	conserved Plasmodium protein, unknown function	N/A	23.897	40.3351	7.45895	0.184924	-2.43499	0.00231866	0.0669031	60.6478	32.1261	28.2315	2.76818	17.1245	2.48417
PF3D7_0828200	leucine--tRNA ligase, putative	N/A	125.39	77.1813	173.599	2.24923	1.16943	0.00248633	0.0713694	94.4372	65.4421	71.6646	144.868	184.647	191.281
PF3D7_0936200	Plasmodium exported protein (hyp11), unknown function	N/A	150.135	93.6005	206.669	2.20799	1.14273	0.00257398	0.0735044	124.761	83.29	72.7505	211.305	202.516	206.186
PF3D7_1342800	phosphoenolpyruvate carboxykinase	PEPCK	598.564	395.687	801.441	2.02544	1.01824	0.00260596	0.0740359	433.198	375.995	377.868	709.578	737.098	957.646
PF3D7_1472200	histone deacetylase, putative	HDA1	4602.45	6069.62	3135.29	0.516554	-0.953009	0.00263438	0.0744615	5701.76	5818.4	6688.7	3112.36	3286.42	3007.08
PF3D7_1038600	Plasmodium exported protein, unknown function	N/A	18.4282	29.6187	7.2378	0.244366	-2.03288	0.00265483	0.0746587	17.3279	35.6957	35.8323	8.30455	5.95635	7.4525
PF3D7_0903300	conserved Plasmodium membrane protein, unknown function	N/A	42.9445	65.9763	19.9126	0.301815	-1.72826	0.00283503	0.0793236	97.9028	51.1638	48.8623	17.5318	26.059	16.1471
PF3D7_0911100	conserved Plasmodium protein, unknown function	N/A	58.2658	83.9194	32.6122	0.388614	-1.36359	0.00287839	0.0801319	63.247	82.1001	106.411	19.3773	42.439	36.0204
PF3D7_1430300	acid phosphatase, putative	N/A	1132.41	1495.35	769.477	0.514582	-0.958528	0.00290264	0.080403	1265.81	1449.25	1770.99	793.546	742.31	772.575
PF3D7_1131100	serpentine receptor, putative	SR1	73.8896	44.201	103.578	2.34334	1.22857	0.00295179	0.0813577	49.3846	45.2146	38.004	95.9637	115.404	99.3666
PF3D7_1207000	conserved Plasmodium protein, unknown function	N/A	59.1594	85.8572	32.4616	0.378088	-1.40321	0.0030115	0.0825927	115.231	88.0494	54.2914	41.5228	33.5045	22.3575
PF3D7_1447600	conserved Plasmodium protein, unknown function	N/A	8.23864	14.4783	1.99896	0.138066	-2.85657	0.00304147	0.0830038	18.1943	15.4681	9.77245	2.76818	0.744544	2.48417
PF3D7_0418600	regulator of chromosome condensation, putative	N/A	43.6098	64.2699	22.9497	0.357082	-1.48567	0.00308263	0.0837146	58.915	53.5435	80.3513	11.9955	35.7381	21.1154
PF3D7_0413400	erythrocyte membrane protein 1 (PfEMP1), exon 1, pseudogene	VAR	116.208	158.529	73.8877	0.466084	-1.10134	0.0031739	0.0857728	186.275	129.694	159.617	82.1228	73.7098	65.8304
PF3D7_1116000	rhoptry neck protein 4	RON4	81.3753	116.357	46.3939	0.398721	-1.32655	0.00321686	0.0865116	99.6356	108.277	141.158	30.45	78.9216	29.81
PF3D7_0802000	glutamate dehydrogenase, putative	GDH3	2776.92	1933.46	3620.38	1.87249	0.904957	0.00326458	0.0873709	1850.62	1857.37	2092.39	3089.29	4040.64	3731.22
PF3D7_0935600	gametocytogenesis-implicated protein	GIG	3607.74	4680.23	2535.25	0.541694	-0.884449	0.00342257	0.0907226	4973.98	4049.08	5017.61	3001.63	2128.65	2475.47
PF3D7_0515700	glideosome-associated protein 40, putative	GAP40	130.232	222.346	38.1186	0.171438	-2.54424	0.00341611	0.0907226	359.555	176.099	131.385	23.9909	61.7971	28.5679
PF3D7_1461800	conserved Plasmodium protein, unknown function	N/A	163.052	273.706	52.3989	0.191443	-2.38501	0.00347174	0.0915879	446.194	202.276	172.647	51.6728	55.8408	49.6833
PF3D7_0826000	conserved Plasmodium protein, unknown function	N/A	20.6456	8.63302	32.6581	3.78293	1.9195	0.00358858	0.093777	11.2632	5.94928	8.68662	17.5318	46.9062	33.5362
PF3D7_1234000	conserved Plasmodium protein, unknown function	N/A	84.1143	51.7905	116.438	2.24826	1.16881	0.00357339	0.093777	48.5182	54.7334	52.1197	120.877	111.682	116.756
PF3D7_1206500	Tat binding protein 1(TBP-1)-interacting protein, putative	N/A	6.86455	12.8187	0.91039	0.0710204	-3.81562	0.00360718	0.0938204	22.5263	8.329	7.6008	0	1.48909	1.24208
PF3D7_1035400	merozoite surface protein 3	MSP3	114.692	161.821	67.5633	0.41752	-1.26008	0.00372933	0.0960953	110.032	183.238	192.192	37.8318	95.3016	69.5566
PF3D7_1016500	Plasmodium exported protein (PHISTc), unknown function	N/A	138.245	187.046	89.4435	0.478189	-1.06435	0.00371958	0.0960953	193.206	184.428	183.505	118.109	74.4544	75.767
PF3D7_1430800	conserved Plasmodium protein, unknown function	N/A	39.9794	77.9369	2.0219	0.0259428	-5.26852	0.00375919	0.0964163	151.619	58.303	23.8882	1.84546	2.97817	1.24208
PF3D7_0201500	Plasmodium exported protein (hyp9), unknown function	N/A	151.336	203.812	98.8599	0.485055	-1.04378	0.00387748	0.0989918	208.802	196.326	206.307	76.5864	109.448	110.545
PF3D7_0811600	conserved Plasmodium protein, unknown function	N/A	64.4449	91.413	37.4769	0.409974	-1.2864	0.00400035	0.10166	78.8421	98.7581	96.6387	52.5955	34.9935	24.8417
PF3D7_0517800	apicortin, putative	DCX	8.9918	15.2754	2.70823	0.177294	-2.49579	0.00405345	0.102539	24.2591	10.7087	10.8583	0.922728	2.23363	4.96833
PF3D7_1325400	conserved Plasmodium protein, unknown function	N/A	44.9738	64.9402	25.0075	0.385084	-1.37675	0.00414024	0.104259	70.1781	59.4928	65.1497	9.22728	37.2272	28.5679
PF3D7_0718100	exported serine/threonine protein kinase	EST	47.3265	74.1011	20.5519	0.27735	-1.85022	0.00424308	0.106365	114.364	54.7334	53.2056	18.4546	24.5699	18.6312
PF3D7_0721100	conserved Plasmodium protein, unknown function	N/A	70.0791	42.4374	97.7208	2.30271	1.20333	0.00429261	0.106722	46.7854	39.2653	41.2615	62.7455	119.872	110.545
PF3D7_0808600	erythrocyte membrane protein 1, PfEMP1	VAR	1714.48	2398.13	1030.83	0.429846	-1.21811	0.00429586	0.106722	1497.13	2631.96	3065.29	969.787	812.297	1310.4
PF3D7_0613800	AP2 domain transcription factor, putative	ApiAP2	164.692	240.467	88.9177	0.369772	-1.43529	0.00454029	0.111415	341.36	198.706	181.333	125.491	91.5789	49.6833
PF3D7_1128900	conserved Plasmodium protein, unknown function	N/A	18.0604	29.8539	6.26684	0.209917	-2.25211	0.00454509	0.111415	43.3198	32.1261	14.1158	7.38182	8.93452	2.48417
PF3D7_1147200	tubulin--tyrosine ligase, putative	N/A	18.0702	29.1413	6.99904	0.240176	-2.05784	0.00450693	0.111415	23.3927	36.8856	27.1457	4.61364	12.6572	3.72625
PF3D7_0808200	plasmepsin X	N/A	53.4602	80.735	26.1854	0.324338	-1.62443	0.00468478	0.113832	58.915	84.4798	98.8103	8.30455	52.8626	17.3892
PF3D7_0401600	rifin	RIF	811.494	568.315	1054.67	1.85579	0.892033	0.00467793	0.113832	499.911	543.764	661.269	784.319	1186.06	1193.64
PF3D7_1302100	gamete antigen 27/25	G27/25	1535.92	2981.97	89.8652	0.0301362	-5.05236	0.00471785	0.114135	5992.87	1833.57	1119.49	107.959	87.1116	74.525
PF3D7_0109100	LCCL domain-containing protein	CCp5	20.8754	36.396	5.35471	0.147123	-2.7649	0.00483145	0.116375	58.915	28.5566	21.7166	0.922728	12.6572	2.48417
PF3D7_0516800	AP2 domain transcription factor AP2-O2, putative	AP2-O2	126.953	197.413	56.4927	0.286165	-1.80508	0.00489911	0.117494	304.105	153.492	134.643	72.8955	54.3517	42.2308
PF3D7_0724900	kinesin-19, putative	N/A	105.788	144.347	67.2291	0.465745	-1.10239	0.00506875	0.120519	175.012	132.074	125.956	93.1955	69.9871	38.5046
PF3D7_1210200	zinc finger protein, putative	N/A	24.3214	36.8424	11.8004	0.320292	-1.64254	0.00505708	0.120519	41.587	30.9363	38.004	4.61364	17.1245	13.6629
PF3D7_1312600	2-oxoisovalerate dehydrogenase subunit alpha, mitochondrial, putative	BCKDHA	43.3532	67.3125	19.3939	0.288117	-1.79527	0.0052064	0.123263	103.101	49.974	48.8623	24.9137	20.8472	12.4208
PF3D7_1416500	NADP-specific glutamate dehydrogenase	GDH1	167.674	223.206	112.141	0.502408	-0.993067	0.00523604	0.123437	190.607	212.984	266.028	140.255	85.6225	110.545
PF3D7_0410700	ribosome biogenesis GTPase A, putative	RbgA	81.7016	111.217	52.1861	0.469227	-1.09164	0.00541032	0.127005	153.352	99.948	80.3513	40.6	55.0962	60.862
PF3D7_0422000	steroid dehydrogenase, putative	N/A	166.651	223.966	109.336	0.488184	-1.0345	0.00548481	0.12821	177.611	251.06	243.225	87.6592	123.594	116.756
PF3D7_0532400	lysine-rich membrane-associated PHISTb protein	LyMP	2415.85	1695.45	3136.26	1.84981	0.88738	0.00566697	0.131912	1960.66	1498.03	1627.66	3079.14	3156.12	3173.52
PF3D7_1476500	probable protein, unknown function	N/A	97.928	190.475	5.38056	0.0282481	-5.1457	0.00589288	0.136596	386.413	116.606	68.4072	6.4591	5.95635	3.72625
PF3D7_1227500	protein SOC2, putative	SOC2	41.9969	63.3002	20.6936	0.326913	-1.61302	0.00599366	0.138354	95.3036	51.1638	43.4331	19.3773	25.3145	17.3892
PF3D7_0631200	erythrocyte membrane protein 1 (PfEMP1), pseudogene	VAR	35.749	19.0719	52.426	2.74886	1.45883	0.00607437	0.139115	19.9271	16.658	20.6307	44.2909	44.6726	68.3145
PF3D7_1200600	erythrocyte membrane protein 1, PfEMP1	VAR2CSA	2099.2	1495.48	2702.92	1.80739	0.853905	0.00609383	0.139115	1322.12	1443.3	1721.04	3473.15	2191.19	2444.42
PF3D7_0830500	sporozoite and liver stage tryptophan-rich protein, putative	TryThrA	2936.38	3747.07	2125.69	0.567293	-0.817834	0.00610199	0.139115	4371.84	3122.18	3747.19	2904.75	1625.34	1846.98
PF3D7_1133200	conserved Plasmodium protein, unknown function	N/A	98.9713	154.906	43.0363	0.277821	-1.84777	0.00628559	0.142714	243.457	121.365	99.8962	55.3637	36.4826	37.2625
PF3D7_0317200	cdc2-related protein kinase 4	CRK4	93.4717	128.599	58.3447	0.453696	-1.1402	0.0064545	0.14583	180.211	103.518	102.068	55.3637	69.9871	49.6833
PF3D7_0929600	G2 protein, putative	N/A	17.1825	26.6539	7.71122	0.28931	-1.78931	0.00647548	0.14583	41.587	16.658	21.7166	9.22728	5.21181	8.69458
PF3D7_1303800	conserved Plasmodium protein, unknown function	N/A	65.5754	89.6613	41.4895	0.462736	-1.11174	0.00665309	0.149223	105.7	91.619	71.6646	60.9	27.5481	36.0204
PF3D7_1232100	60 kDa chaperonin	CPN60	265.405	179.769	351.041	1.95273	0.965493	0.00690164	0.154174	239.126	154.681	145.501	304.5	372.272	376.351
PF3D7_1362600	conserved Plasmodium protein, unknown function	N/A	51.9887	87.4552	16.5222	0.188922	-2.40414	0.00705731	0.157018	147.287	61.8725	53.2056	23.9909	11.9127	13.6629
PF3D7_0924600	conserved Plasmodium protein, unknown function	N/A	56.3704	77.7362	35.0046	0.4503	-1.15104	0.00710937	0.157544	101.368	79.7204	52.1197	35.9864	34.249	34.7783
PF3D7_0500800	mature parasite-infected erythrocyte surface antigen	MESA	1809.86	1123.66	2496.07	2.22138	1.15146	0.00729728	0.161063	1491.07	935.227	944.67	3417.78	2235.86	1834.56
PF3D7_1474900	trailer hitch homolog, putative	CITH	17.346	31.7368	2.95523	0.0931169	-3.42481	0.00737646	0.162165	56.3158	22.6073	16.2874	0.922728	6.70089	1.24208
PF3D7_0937800	erythrocyte membrane protein 1, PfEMP1	VAR	298.627	387.338	209.916	0.541946	-0.883779	0.00746903	0.163551	383.814	343.869	434.331	233.45	183.902	212.396
PF3D7_1146700	kinesin-like protein, putative	N/A	36.7785	52.7186	20.8383	0.395274	-1.33908	0.0076414	0.166487	52.8502	61.8725	43.4331	26.7591	17.1245	18.6312
PF3D7_1104800	metabolite/drug transporter, putative	N/A	327.801	231.339	424.262	1.83394	0.874945	0.0076632	0.166487	192.34	248.68	252.998	334.95	457.15	480.686
PF3D7_1020300	cytoplasmic dynein intermediate chain, putative	N/A	14.8178	25.4142	4.22143	0.166106	-2.58983	0.00777528	0.167912	41.587	23.7971	10.8583	0	5.21181	7.4525
PF3D7_0424900	Plasmodium exported protein (PHISTa), unknown function	N/A	1260.23	2162.77	357.689	0.165384	-2.5961	0.00778943	0.167912	782.356	2371.38	3334.58	154.096	440.77	478.202
PF3D7_1239200	AP2 domain transcription factor, putative	ApiAP2	75.1134	102.476	47.7505	0.465967	-1.1017	0.0078319	0.168173	136.024	97.5682	73.8363	55.3637	54.3517	33.5362
PF3D7_1477500	Plasmodium exported protein (PHISTb), unknown function	N/A	1808.05	1295.58	2320.52	1.7911	0.840843	0.00791438	0.169288	1329.92	1238.64	1318.2	2120.43	2378.07	2463.05
PF3D7_0207900	serine repeat antigen 2	SERA2	8.65985	14.5168	2.8029	0.19308	-2.37273	0.00848348	0.180763	24.2591	9.51885	9.77245	3.69091	2.23363	2.48417
PF3D7_0501000	Plasmodium exported protein, unknown function	N/A	2545.34	1832.59	3258.09	1.77786	0.830144	0.00856098	0.181716	1714.6	1752.66	2030.5	2757.11	3272.27	3744.88
PF3D7_1221400	inner membrane complex protein 1h, putative	IMC1h	65.212	118.823	11.6015	0.0976374	-3.35642	0.00859415	0.181724	219.198	79.7204	57.5489	15.6864	10.4236	8.69458
PF3D7_1216700	perforin-like protein 2	PLP2	8.30104	14.332	2.27009	0.158393	-2.65842	0.00880663	0.185508	16.4615	17.8478	8.68662	1.84546	3.72272	1.24208
PF3D7_1476200	Plasmodium exported protein (PHISTb), unknown function	N/A	581.225	411.062	751.388	1.82792	0.870203	0.00896321	0.188092	395.077	408.121	429.988	646.832	704.338	902.994
PF3D7_0810800	hydroxymethyldihydropterin pyrophosphokinase-dihydropteroate synthase	PPPK-DHPS	424.306	292.378	556.233	1.90244	0.927854	0.00906496	0.189509	231.328	295.084	350.722	358.941	673.812	635.946
PF3D7_1246200	actin I	ACT1	581.006	950.893	211.118	0.222021	-2.17123	0.00921111	0.191432	1582.91	650.852	618.922	153.173	270.269	209.912
PF3D7_0829400	prolyl 4-hydroxylase subunit alpha, putative	N/A	11.3111	18.6255	3.99675	0.214585	-2.22038	0.00924542	0.191432	23.3927	23.7971	8.68662	5.53637	5.21181	1.24208
PF3D7_0903200	ras-related protein RAB7	RAB7	343.301	237.324	449.277	1.89309	0.920745	0.0092606	0.191432	304.105	218.934	188.934	406	436.303	505.528
PF3D7_0919800	TLD domain-containing protein	N/A	155.851	206.338	105.365	0.510643	-0.969613	0.00944879	0.194596	172.413	227.263	219.337	94.1183	113.915	108.061
PF3D7_0918000	glideosome-associated protein 50	GAP50	150.16	221.918	78.402	0.353293	-1.50106	0.00948668	0.194653	340.494	155.871	169.389	67.3591	87.1116	80.7354
PF3D7_1226100	haloacid dehalogenase-like hydrolase, putative	HAD3	42.1544	64.7713	19.5374	0.301637	-1.72911	0.00968555	0.198	101.368	57.1131	35.8323	19.3773	15.6354	23.5996
PF3D7_0728300	conserved Plasmodium protein, unknown function	N/A	3.68122	7.36244	0	0	#NAME?	0.0099288	0.201801	13.8623	7.13914	1.08583	0	0	0
PF3D7_0809000	Plasmodium RNA of unknown function RUF6	N/A	6.42454	11.0512	1.79784	0.162682	-2.61987	0.00994434	0.201801	17.3279	7.13914	8.68662	0.922728	0.744544	3.72625
PF3D7_0111000	kinesin-8, putative	N/A	75.9643	118.014	33.9148	0.287379	-1.79897	0.0105618	0.212773	174.146	120.176	59.7205	46.1364	39.4608	16.1471
mal_rna_14	unspecified product	LSUA	294.335	389.077	199.592	0.512989	-0.963	0.0105568	0.212773	537.166	351.008	279.058	164.246	208.472	226.059
PF3D7_1233200	conserved Plasmodium protein, unknown function	N/A	94.0185	172.038	15.9988	0.0929955	-3.42669	0.0109344	0.21948	321.433	115.416	79.2654	18.4546	20.8472	8.69458
PF3D7_0500100	erythrocyte membrane protein 1, PfEMP1	VAR	221.485	286.584	156.386	0.545689	-0.873849	0.0111561	0.223121	285.045	289.135	285.573	157.786	151.142	160.229
PF3D7_1466200	conserved Plasmodium protein, unknown function	N/A	766.936	971.698	562.174	0.578548	-0.789491	0.0114277	0.227196	1128.92	881.684	904.495	577.628	563.62	545.274
PF3D7_1200100	erythrocyte membrane protein 1, PfEMP1	VAR	349.037	445.494	252.58	0.566967	-0.818664	0.0114828	0.227196	453.992	443.817	438.674	241.755	235.276	280.711
PF3D7_0206800	merozoite surface protein 2	MSP2	102.421	135.938	68.9036	0.506877	-0.980292	0.0114534	0.227196	136.024	140.403	131.385	40.6	84.1334	81.9774
PF3D7_0920600	conserved Plasmodium protein, unknown function	N/A	7.15866	12.603	1.71433	0.136026	-2.87805	0.0116377	0.229441	6.93117	17.8478	13.0299	0.922728	2.97817	1.24208
PF3D7_1317200	AP2 domain transcription factor, putative	ApiAP2	211.935	101.367	322.503	3.18154	1.66973	0.0117755	0.231335	98.7692	113.036	92.2954	166.091	495.866	305.552
PF3D7_0503400	actin-depolymerizing factor 1	ADF1	104.461	141.968	66.954	0.471614	-1.08432	0.0121299	0.233691	202.737	105.897	117.269	61.8228	78.1771	60.862
PF3D7_0414600	acylated pleckstrin-homology domain-containing protein, putative	APH	14.7941	23.7583	5.82987	0.245382	-2.0269	0.0122329	0.233691	38.1215	19.0377	14.1158	8.30455	6.70089	2.48417
PF3D7_1312500	conserved Plasmodium protein, unknown function	N/A	14.8768	24.2319	5.52173	0.227871	-2.13371	0.0120336	0.233691	39.8543	15.4681	17.3732	0.922728	8.18998	7.4525
PF3D7_1326600	conserved Plasmodium protein, unknown function	N/A	50.9549	69.2224	32.6874	0.472209	-1.0825	0.0120058	0.233691	93.5709	63.0624	51.0339	35.9864	29.7817	32.2941
PF3D7_1404400	mitochondrial ribosomal protein L16 precursor, putative	N/A	10.7556	19.7845	1.72667	0.0872736	-3.51831	0.0121815	0.233691	36.3887	14.2783	8.68662	3.69091	1.48909	0
PF3D7_1036500	probable protein, unknown function	N/A	49.7391	73.2415	26.2366	0.35822	-1.48108	0.0122066	0.233691	53.7166	60.6827	105.325	12.9182	40.9499	24.8417
PF3D7_1235600	serine hydroxymethyltransferase	SHMT	75.4933	121.61	29.3764	0.241562	-2.04954	0.0121174	0.233691	202.737	90.4291	71.6646	35.9864	26.059	26.0837
PF3D7_0318100	stomatin-like protein	N/A	85.7027	55.98	115.425	2.06191	1.04398	0.0121313	0.233691	69.3117	47.5943	51.0339	141.177	98.2798	106.819
PF3D7_0610400	histone H3	H3	550.21	853.974	246.446	0.288587	-1.79292	0.0122965	0.234099	1371.51	674.649	515.768	280.509	257.612	201.217
PF3D7_1205000	conserved Plasmodium protein, unknown function	N/A	62.6515	85.0248	40.2781	0.473722	-1.07789	0.0124145	0.235224	80.5749	83.29	91.2095	36.9091	41.6944	42.2308
PF3D7_1100100	erythrocyte membrane protein 1, PfEMP1	VAR	214.768	277.642	151.893	0.547084	-0.870167	0.0124406	0.235224	209.668	285.566	337.692	132.873	141.463	181.344
PF3D7_1443900	heat shock protein 90, putative	HSP90	354.592	258.404	450.779	1.74447	0.80279	0.0126088	0.236788	208.802	243.921	322.491	356.173	509.268	486.896
PF3D7_0500900	serine/threonine protein kinase, FIKK family	FIKK5	46.024	29.2107	62.8372	2.15117	1.10512	0.0125742	0.236788	26.8583	36.8856	23.8882	54.441	78.1771	55.8937
PF3D7_1429100	apicoplast ribosomal protein L15 precursor, putative	N/A	135.723	92.1793	179.267	1.94477	0.959598	0.0134282	0.250314	115.231	69.0117	92.2954	166.091	177.946	193.765
PF3D7_1026300	conserved Plasmodium protein, unknown function	N/A	15.2028	23.2153	7.19018	0.309717	-1.69098	0.0134646	0.250314	22.5263	29.7464	17.3732	3.69091	6.70089	11.1787
PF3D7_1331300	signal peptidase 21 kDa subunit	SP21	24.3776	42.6878	6.06745	0.142135	-2.81466	0.0133828	0.250314	76.2429	21.4174	30.4032	11.9955	3.72272	2.48417
PF3D7_1372000	Plasmodium exported protein (PHISTa), unknown function	N/A	276.161	197.574	354.749	1.79553	0.844408	0.0138427	0.256483	194.073	187.997	210.651	318.341	355.892	390.014
PF3D7_0504800	conserved Plasmodium protein, unknown function	N/A	70.9522	96.3692	45.5352	0.472508	-1.08159	0.0139372	0.256542	116.097	103.518	69.493	41.5228	64.0307	31.0521
PF3D7_0937200	lysophospholipase, putative	N/A	9.19618	15.4601	2.93229	0.189669	-2.39844	0.0139385	0.256542	7.79757	19.0377	19.5449	1.84546	4.46726	2.48417
PF3D7_1019700	conserved Plasmodium protein, unknown function	N/A	42.926	61.8562	23.9958	0.387929	-1.36614	0.0142255	0.26051	94.4372	48.7841	42.3473	29.5273	20.1027	22.3575
PF3D7_1221000	histone-lysine N-methyltransferase, H3 lysine-4 specific	SET10	36.4215	50.9897	21.8534	0.428585	-1.22235	0.0142481	0.26051	57.1822	52.3537	43.4331	19.3773	23.8254	22.3575
malmito_rna_RNA7	unspecified product	RNA7	52.5336	72.172	32.8951	0.455788	-1.13357	0.0143055	0.2607	72.7773	91.619	52.1197	14.7636	45.4172	38.5046
PF3D7_1329300	chromatin assembly factor 1 subunit, putative	N/A	63.5227	85.1094	41.9359	0.492729	-1.02113	0.0146947	0.266046	101.368	59.4928	94.467	56.2864	37.2272	32.2941
PF3D7_0927600	RNA-binding protein, putative	N/A	32.1339	45.8683	18.3994	0.401137	-1.31783	0.014695	0.266046	50.251	42.8348	44.5189	18.4546	23.0809	13.6629
PF3D7_1035500	merozoite surface protein 6	MSP6	147.547	204.169	90.9247	0.44534	-1.16702	0.0149306	0.269432	142.955	216.554	252.998	36.9091	137.741	98.1245
PF3D7_1002100	EMP1-trafficking protein	PTP5	3813.08	4745.36	2880.81	0.60708	-0.720042	0.0150986	0.271578	5120.4	4162.12	4953.55	3630.01	2235.12	2777.3
PF3D7_1131800	oxysterol-binding protein, putative	N/A	209.418	143.643	275.193	1.91581	0.937954	0.0151946	0.27242	188.874	135.644	106.411	194.696	362.593	268.29
PF3D7_0532000	28S ribosomal RNA	N/A	31735.4	42615.7	20855.2	0.489378	-1.03098	0.0153597	0.274493	55863.5	26213.7	45769.8	24637.8	22693.7	15234.1
PF3D7_1215000	thioredoxin peroxidase 2	Trx-Px2	9.34423	17.9439	0.744544	0.0414928	-4.591	0.0155311	0.276663	35.5223	10.7087	7.6008	0	2.23363	0
PF3D7_0425400	Plasmodium exported protein (PHISTa), unknown function	N/A	46.8937	73.6267	20.1608	0.273825	-1.86867	0.015614	0.277249	32.0567	85.6697	103.154	17.5318	26.8036	16.1471
PF3D7_1431000	mitochondrial ribosomal protein L17-2 precursor, putative	N/A	20.3731	36.7618	3.98441	0.108385	-3.20577	0.0158283	0.280157	68.4453	19.0377	22.8024	2.76818	6.70089	2.48417
PF3D7_0105700	asparagine-rich antigen Pfa35-2	N/A	170.893	244.325	97.4599	0.398894	-1.32592	0.0160594	0.281082	353.49	229.642	149.844	141.177	87.8561	63.3462
PF3D7_0703300	conserved Plasmodium protein, unknown function	N/A	34.9546	21.4863	48.4228	2.25366	1.17227	0.0160836	0.281082	16.4615	27.3667	20.6307	32.2955	59.5635	53.4095
PF3D7_0719400	conserved Plasmodium protein, unknown function	N/A	140.841	190.112	91.5701	0.481663	-1.0539	0.0160293	0.281082	271.182	167.77	131.385	112.573	82.6443	79.4933
PF3D7_1472900	dihydroorotase, putative	N/A	220.393	289.604	151.182	0.522031	-0.937793	0.0159563	0.281082	410.672	247.49	210.651	141.177	145.931	166.439
PF3D7_1312800	conserved Plasmodium protein, unknown function	N/A	105.29	138.344	72.2358	0.522144	-0.93748	0.0165946	0.2891	175.879	127.315	111.84	59.0546	96.7907	60.862
PF3D7_1429200	AP2 domain transcription factor AP2-O3, putative	AP2-O3	36.8588	57.4089	16.3087	0.28408	-1.81563	0.0166722	0.289543	94.4372	45.2146	32.5748	19.3773	13.4018	16.1471
PF3D7_0423500	glideosome associated protein with multiple membrane spans 2	GAPM2	96.2567	146.785	45.7281	0.31153	-1.68256	0.0167738	0.290397	236.526	108.277	95.5529	47.0591	52.8626	37.2625
PF3D7_1246400	myosin A tail domain interacting protein	MTIP	89.638	117.513	61.7634	0.525589	-0.927993	0.0169492	0.292519	145.555	107.087	99.8962	54.441	69.9871	60.862
PF3D7_1133700	FHA domain-containing protein, putative	N/A	9093.24	11267.3	6919.22	0.614099	-0.703456	0.0170627	0.293479	13451.7	9234.48	11115.6	9256.81	5603.44	5897.41
PF3D7_0301200	serine/threonine protein kinase, FIKK family	FIKK3	86.4628	114.543	58.3824	0.509698	-0.972286	0.0171108	0.293479	86.6397	120.176	136.814	44.2909	62.5417	68.3145
PF3D7_0214300	conserved Plasmodium protein, unknown function	N/A	210.595	303.605	117.584	0.387292	-1.36851	0.0172968	0.294928	469.587	240.351	200.878	124.568	117.638	110.545
PF3D7_1407000	LCCL domain-containing protein	CCp3	17.4184	28.5947	6.24216	0.218298	-2.19563	0.0173017	0.294928	46.7854	23.7971	15.2016	1.84546	11.9127	4.96833
PF3D7_0406200	sexual stage-specific protein precursor	Pfs16	7173.47	12177.2	2169.78	0.178184	-2.48856	0.0174	0.295694	21938	8071.99	6521.48	2570.72	1860.61	2078
PF3D7_1004400	RNA-binding protein, putative	N/A	1237.2	910.643	1563.75	1.71719	0.78005	0.0176614	0.299218	1109.85	805.533	816.543	1741.19	1457.07	1492.98
PF3D7_0420700	erythrocyte membrane protein 1, PfEMP1	VAR	669.857	846.366	493.348	0.582901	-0.778677	0.0178911	0.302185	698.316	885.253	955.529	465.978	493.632	520.433
PF3D7_0917500	conserved Plasmodium protein, unknown function	N/A	10.4389	16.4305	4.44723	0.270669	-1.8854	0.0180072	0.303222	24.2591	13.0884	11.9441	7.38182	2.23363	3.72625
PF3D7_0209000	6-cysteine protein	P230	107.016	168.465	45.5674	0.270487	-1.88637	0.0184051	0.308753	277.247	138.023	90.1237	66.4364	37.9717	32.2941
PF3D7_1371600	erythrocyte binding like protein 1, pseudogene	EBL1	55.8985	76.4996	35.2975	0.461407	-1.11589	0.0185029	0.308753	61.5142	83.29	84.6946	34.1409	43.1835	28.5679
PF3D7_0530900	formin 1	FRM1	24.2562	35.6488	12.8636	0.360844	-1.47055	0.0184766	0.308753	35.5223	34.5058	36.9181	8.30455	21.5918	8.69458
PF3D7_1000600	rifin	RIF	15.0974	6.93113	23.2636	3.3564	1.74691	0.0185809	0.309123	10.3968	7.13914	3.25748	32.2955	16.38	21.1154
PF3D7_0303900	phosphatidylethanolamine-binding protein, putative	N/A	16.6581	26.4577	6.85849	0.259225	-1.94773	0.0187929	0.311714	39.8543	29.7464	9.77245	3.69091	8.18998	8.69458
PF3D7_0915000	type II NADH:ubiquinone oxidoreductase	NDH2	12.7375	19.6458	5.82931	0.296721	-1.75282	0.0189739	0.313778	25.9919	16.658	16.2874	1.84546	8.18998	7.4525
PF3D7_1341800	inner membrane complex protein 1k, putative	IMC1k	18.4106	28.7448	8.07646	0.280971	-1.83151	0.0190539	0.314163	47.6518	19.0377	19.5449	4.61364	9.67907	9.93666
PF3D7_0803400	DNA repair and recombination protein RAD54, putative	RAD54	115.848	214.418	17.2779	0.0805802	-3.63343	0.0193782	0.317618	425.401	132.074	85.7804	26.7591	16.38	8.69458
PF3D7_0105200	RAP protein, putative	N/A	75.9357	51.5212	100.35	1.94775	0.961805	0.0193371	0.317618	54.583	63.0624	36.9181	76.5864	110.192	114.272
PF3D7_1036000	merozoite surface protein	MSP11	49.2921	67.9782	30.6061	0.450234	-1.15125	0.019617	0.320584	48.5182	76.1508	79.2654	46.1364	28.2927	17.3892
PF3D7_0730900	EMP1-trafficking protein	PTP4	6322.75	4672.82	7972.68	1.70618	0.770771	0.0197336	0.32086	3067.91	5054.51	5896.05	5493.92	9620.25	8803.88
PF3D7_0722200	rhoptry-associated leucine zipper-like protein 1	RALP1	56.8781	75.9258	37.8305	0.498256	-1.00504	0.0197497	0.32086	65.8462	76.1508	85.7804	25.8364	37.9717	49.6833
PF3D7_0726000	28S ribosomal RNA	N/A	75033.5	99027.3	51039.7	0.51541	-0.956207	0.0198637	0.321769	117757	59453.6	119871	57806.1	56420.8	38892.1
PF3D7_1345600	inner membrane complex protein	N/A	40.3944	74.6637	6.12511	0.082036	-3.6076	0.0200001	0.323033	147.287	45.2146	31.489	6.4591	8.18998	3.72625
PF3D7_1021700	conserved Plasmodium membrane protein, unknown function	N/A	369.565	280.211	458.918	1.63776	0.711724	0.0201801	0.324994	238.259	295.084	307.289	367.246	582.233	427.276
PF3D7_0604000	conserved Plasmodium protein, unknown function	N/A	5.76677	10.2926	1.24091	0.120562	-3.05215	0.0204931	0.329078	10.3968	10.7087	9.77245	0	3.72272	0
PF3D7_1230200	vacuolar transporter chaperone, putative, pseudogene	N/A	12.2602	19.0335	5.48702	0.288282	-1.79445	0.0213225	0.341407	20.7935	17.8478	18.4591	5.53637	5.95635	4.96833
PF3D7_0626700	conserved protein, unknown function	N/A	687.101	862.052	512.15	0.594106	-0.751208	0.021544	0.343958	666.259	895.962	1023.94	374.628	545.75	616.073
PF3D7_1426300	dynein intermediate chain, putative	N/A	10.3059	19.642	0.969785	0.0493729	-4.34014	0.0216493	0.344647	40.7206	9.51885	8.68662	0.922728	0.744544	1.24208
PF3D7_1239600	hydroxyethylthiazole kinase	ThzK	13.9718	6.43427	21.5094	3.34294	1.74112	0.0217543	0.345327	9.53036	0	9.77245	16.6091	26.8036	21.1154
PF3D7_0403600	conserved Plasmodium protein, unknown function	N/A	21.4301	30.9858	11.8744	0.38322	-1.38375	0.021834	0.345602	37.2551	28.5566	27.1457	21.2227	8.18998	6.21041
PF3D7_1110600	mitochondrial ribosomal protein L11 precursor, putative	N/A	29.7012	41.9216	17.4808	0.416988	-1.26192	0.0221795	0.35007	64.1134	34.5058	27.1457	22.1455	10.4236	19.8733
PF3D7_1319000	conserved Plasmodium protein, unknown function	N/A	27.1008	50.5125	3.68918	0.0730349	-3.77527	0.0225258	0.354526	101.368	27.3667	22.8024	4.61364	5.21181	1.24208
PF3D7_1004900	conserved Plasmodium protein, unknown function	N/A	17.7932	28.2057	7.3807	0.261674	-1.93416	0.022621	0.355015	48.5182	15.4681	20.6307	9.22728	2.97817	9.93666
PF3D7_1316600	choline-phosphate cytidylyltransferase	CCT	980.095	730.378	1229.81	1.6838	0.751725	0.02359	0.368137	836.073	694.876	660.183	1289.05	1112.35	1288.04
PF3D7_1416700	conserved Plasmodium protein, unknown function	N/A	18.7577	32.607	4.90832	0.150529	-2.73188	0.0235578	0.368137	61.5142	17.8478	18.4591	5.53637	2.97817	6.21041
PF3D7_1215300	10 kDa chaperonin	CPN10	74.0616	49.6845	98.4387	1.98128	0.98643	0.0240837	0.368573	73.6437	42.8348	32.5748	106.114	96.0461	93.1562
PF3D7_0404600	conserved Plasmodium membrane protein, unknown function	N/A	1026.04	1283.12	768.957	0.599285	-0.738685	0.0237731	0.368573	1071.73	1367.15	1410.49	677.282	812.297	817.29
PF3D7_0204100	conserved Plasmodium protein, unknown function	N/A	110.154	152.3	68.0089	0.446547	-1.16312	0.0239745	0.368573	223.53	135.644	97.7245	82.1228	72.2207	49.6833
PF3D7_1003400	conserved Plasmodium protein, unknown function	N/A	28.5949	40.3042	16.8857	0.418956	-1.25513	0.0240506	0.368573	42.4534	40.4551	38.004	12.9182	21.5918	16.1471
PF3D7_0421100	erythrocyte membrane protein 1, PfEMP1	VAR	135.341	172.448	98.2328	0.569636	-0.811887	0.0239343	0.368573	156.818	161.821	198.707	120.877	74.4544	99.3666
PF3D7_1463500	fam-a protein	N/A	208.41	273.618	143.203	0.523369	-0.934099	0.0240158	0.368573	182.81	280.806	357.237	96.8864	163.8	168.923
PF3D7_0313100	ubiquitin-protein ligase, putative	HRD3	466.245	349.857	582.633	1.66535	0.735822	0.0240009	0.368573	343.96	358.147	347.465	505.655	614.993	627.252
PF3D7_0916200	conserved Plasmodium protein, unknown function	N/A	157.909	114.009	201.81	1.77013	0.823857	0.0245016	0.373937	136.024	108.277	97.7245	236.218	192.837	176.376
PF3D7_0605700	conserved Plasmodium protein, unknown function	N/A	4.45182	7.87446	1.02918	0.130698	-2.93569	0.0246684	0.375447	11.2632	4.75943	7.6008	1.84546	0	1.24208
PF3D7_1317100	DNA replication licensing factor MCM4	MCM4	69.5978	103.031	36.1648	0.35101	-1.51042	0.0250808	0.380678	162.883	70.2015	76.008	55.3637	32.0154	21.1154
PF3D7_1149200	ring-infected erythrocyte surface antigen	RESA3	1324.68	1643.98	1005.39	0.611559	-0.709436	0.0258249	0.390902	1529.19	1537.29	1865.45	938.414	1046.83	1030.93
PF3D7_0523300	conserved Plasmodium protein, unknown function	N/A	21.0163	33.1152	8.91741	0.269284	-1.8928	0.0263288	0.396363	56.3158	20.2276	22.8024	13.8409	6.70089	6.21041
PF3D7_1137000	U2 spliceosomal RNA	N/A	52.1104	33.7312	70.4896	2.08974	1.06333	0.0263213	0.396363	36.3887	33.316	31.489	85.8137	46.1617	79.4933
PF3D7_0212900	arginyl-tRNA--protein transferase	ATEL1	10.9347	17.4356	4.43372	0.25429	-1.97545	0.0268147	0.399337	26.8583	17.8478	7.6008	4.61364	7.44544	1.24208
PF3D7_0504000	cation transporting P-ATPase	ATPase3	162.102	102.66	221.544	2.15803	1.10972	0.0267849	0.399337	70.1781	111.847	125.956	114.418	291.861	258.353
PF3D7_0729600	conserved Plasmodium protein, unknown function	N/A	16.9669	24.5553	9.37849	0.381933	-1.38861	0.0266376	0.399337	37.2551	19.0377	17.3732	11.9955	7.44544	8.69458
mal_rna_11	unspecified product	SSUA	310.195	398.772	221.618	0.555752	-0.847488	0.0267772	0.399337	462.656	405.741	327.92	88.5819	317.92	258.353
PF3D7_1207200	conserved Plasmodium protein, unknown function	N/A	5.81846	10.466	1.17091	0.111877	-3.16001	0.027138	0.400919	6.93117	19.0377	5.42914	2.76818	0.744544	0
PF3D7_1025600	cytochrome c oxidase copper chaperone, putative	COX17	4.39122	7.9785	0.803938	0.100763	-3.31096	0.0270459	0.400919	14.7287	5.94928	3.25748	0.922728	1.48909	0
PF3D7_0220000	liver stage antigen 3	LSA3	9623.19	11852.7	7393.72	0.623802	-0.680839	0.027134	0.400919	11666.9	10825.3	13065.8	8413.43	6839.38	6928.34
PF3D7_1434700	mitochondrial import inner membrane translocase subunit TIM17, putative	TIM17	131.54	92.2953	170.784	1.85041	0.887842	0.0274069	0.402744	130.826	80.9103	65.1497	187.314	147.42	177.618
PF3D7_1372100	Plasmodium exported protein (PHISTb), unknown function	GEXP04	48.0412	64.7789	31.3036	0.483238	-1.04919	0.0273701	0.402744	96.17	54.7334	43.4331	35.0637	29.0372	29.81
PF3D7_1318400	structural maintenance of chromosomes protein 2, putative	SMC2	91.219	117.432	65.0061	0.553564	-0.853178	0.0277681	0.406972	151.619	109.467	91.2095	76.5864	66.2644	52.1675
PF3D7_0305100	conserved Plasmodium protein, unknown function	N/A	100.248	134.71	65.7866	0.488357	-1.03399	0.0279298	0.407186	196.672	124.935	82.5229	59.0546	66.2644	72.0408
PF3D7_1147000	sporozoite and liver stage asparagine-rich protein	SLARP	20.0249	29.0758	10.974	0.377429	-1.40572	0.0278697	0.407186	25.9919	29.7464	31.489	11.0727	11.9127	9.93666
PF3D7_1335400	reticulocyte binding protein 2 homologue a	RH2a	55.8374	75.7063	35.9685	0.475106	-1.07368	0.0286206	0.416164	54.583	85.6697	86.8662	23.9909	52.8626	31.0521
PF3D7_0609900	conserved Plasmodium protein, unknown function	N/A	70.0164	91.5707	48.4621	0.529232	-0.918028	0.028769	0.417226	91.8381	79.7204	103.154	53.5182	48.3953	43.4729
PF3D7_0111800	eukaryotic translation initiation factor 4E, putative	N/A	220.005	164.905	275.104	1.66825	0.738338	0.0289871	0.419285	155.951	173.719	165.046	296.196	273.248	255.869
PF3D7_1476300	Plasmodium exported protein (PHISTb), unknown function	N/A	23.5932	32.8649	14.3215	0.43577	-1.19836	0.0290623	0.419285	40.7206	28.5566	29.3174	12.9182	12.6572	17.3892
PF3D7_1431600	succinyl-CoA ligase [ADP-forming] subunit beta, putative	N/A	54.5133	70.9552	38.0715	0.536557	-0.898198	0.0293078	0.421727	95.3036	65.4421	52.1197	55.3637	25.3145	33.5362
PF3D7_1248400	conserved Plasmodium protein, unknown function	N/A	30.8722	47.3394	14.405	0.304291	-1.71647	0.029388	0.421786	77.1093	34.5058	30.4032	25.8364	11.1682	6.21041
PF3D7_1118700	myosin light chain B	MLC-B	58.515	76.6308	40.3992	0.527193	-0.923597	0.0296471	0.424406	87.5061	76.1508	66.2355	51.6728	33.5045	36.0204
PF3D7_0707300	rhoptry-associated membrane antigen	RAMA	174.036	233.803	114.268	0.488734	-1.03288	0.0297335	0.424545	150.753	274.857	275.8	75.6637	165.289	101.851
PF3D7_1016800	Plasmodium exported protein (PHISTc), unknown function	N/A	367.156	459.332	274.98	0.598652	-0.740211	0.0302337	0.430577	405.474	467.614	504.91	262.055	289.627	273.258
PF3D7_0618600	rhomboid protease ROM10	ROM10	56.6717	38.8488	74.4945	1.91755	0.939263	0.0305889	0.434519	40.7206	47.5943	28.2315	100.577	63.2862	59.62
PF3D7_0919400	protein disulfide isomerase	PDI9	39.5665	53.8739	25.259	0.468855	-1.09279	0.03082	0.435568	66.7126	54.7334	40.1756	35.0637	28.2927	12.4208
PF3D7_0829800	unspecified product	N/A	351.62	589.35	113.891	0.193248	-2.37148	0.0308134	0.435568	1086.46	393.843	287.744	113.496	125.083	103.093
PF3D7_0316400	conserved Plasmodium protein, unknown function	N/A	37.1568	60.5472	13.7663	0.227365	-2.13692	0.0309479	0.435987	108.3	44.0247	29.3174	18.4546	10.4236	12.4208
PF3D7_0632600	rifin, pseudogene	RIF	6.45654	10.8318	2.0813	0.192148	-2.37971	0.031007	0.435987	12.996	11.8986	7.6008	2.76818	2.23363	1.24208
PF3D7_1035300	glutamate-rich protein GLURP	GLURP	117.261	172.12	62.4022	0.36255	-1.46375	0.0312281	0.437985	100.502	173.719	242.14	19.3773	105.725	62.1041
PF3D7_1003600	inner membrane complex protein 1c, putative	IMC1c	98.8011	143.249	54.3534	0.379434	-1.39808	0.0315763	0.439562	82.3077	148.732	198.707	13.8409	83.3889	65.8304
PF3D7_0314700	RING finger protein RNF1	RNF1	153.022	286.037	20.0073	0.0699467	-3.8376	0.031511	0.439562	599.547	163.01	95.5529	20.3	26.059	13.6629
PF3D7_1430100	serine/threonine protein phosphatase 2A activator	PTPA	24.7214	37.4743	11.9685	0.319379	-1.64666	0.0315786	0.439562	60.6478	33.316	18.4591	17.5318	9.67907	8.69458
PF3D7_0920700	CRAL/TRIO domain-containing protein, putative	N/A	11.11	16.9464	5.27355	0.311191	-1.68413	0.0316759	0.439811	20.7935	8.329	21.7166	0.922728	7.44544	7.4525
PF3D7_0312500	major facilitator superfamily-related transporter, putative	MFR3	131.599	97.0003	166.198	1.71337	0.77684	0.0318832	0.441582	82.3077	114.226	94.467	143.023	170.5	185.07
PF3D7_1365400	ubiquitin-activating enzyme	Uba2	39.7065	26.9117	52.5013	1.95087	0.964121	0.0320676	0.443029	20.7935	27.3667	32.5748	44.2909	68.498	44.715
PF3D7_1014700	prohibitin, putative	N/A	137.096	97.5397	176.653	1.81108	0.856854	0.0322195	0.44402	140.356	77.3407	74.9221	155.018	178.69	196.249
PF3D7_0323900	erythrocyte membrane protein 1 (PfEMP1), exon 2, pseudogene	VAR	9.77285	4.51671	15.029	3.32742	1.73441	0.0324533	0.446133	3.46559	3.56957	6.51497	17.5318	20.1027	7.4525
PF3D7_0107400	conserved Apicomplexan protein, unknown function	N/A	7.41421	14.3321	0.496362	0.034633	-4.85171	0.0327039	0.447485	30.3239	8.329	4.34331	0	1.48909	0
PF3D7_1358600	zinc finger protein, putative	N/A	98.0319	129.196	66.8682	0.517573	-0.950167	0.0327132	0.447485	181.943	116.606	89.0379	48.9046	87.1116	64.5883
PF3D7_1203400	major facilitator superfamily domain-containing protein, putative	MFS4	18.307	26.9426	9.67138	0.358962	-1.4781	0.0330166	0.450399	35.5223	21.4174	23.8882	10.15	16.38	2.48417
PF3D7_1146600	oocyst rupture protein 1, putative	ORP1	80.748	104.817	56.6792	0.540745	-0.886981	0.0330889	0.450399	104.834	99.948	109.669	59.0546	62.5417	48.4412
PF3D7_0930300	merozoite surface protein 1	MSP1	725.237	1039.92	410.554	0.394795	-1.34083	0.0331764	0.450483	606.478	1100.62	1412.66	179.009	666.367	386.288
PF3D7_1469600	biotin carboxylase subunit of acetyl CoA carboxylase, putative	ACC	110.538	141.926	79.15	0.557687	-0.842473	0.0334058	0.451976	201.004	111.847	112.926	93.1955	79.6662	64.5883
PF3D7_1038400	gametocyte-specific protein	Pf11-1	149.147	281.204	17.0903	0.0607753	-4.04037	0.0334495	0.451976	607.344	143.973	92.2954	27.6818	11.1682	12.4208
PF3D7_1428600	peptide chain release factor 1	RF1	27.0006	36.7233	17.2779	0.47049	-1.08776	0.0336518	0.453603	48.5182	34.5058	27.1457	13.8409	15.6354	22.3575
PF3D7_1362700	conserved Plasmodium protein, unknown function	N/A	251.368	448.775	53.9614	0.120242	-3.05599	0.0338761	0.454416	890.656	268.908	186.762	74.741	53.6071	33.5362
PF3D7_1435200	conserved Plasmodium protein, unknown function	N/A	21.6306	36.3191	6.942	0.191139	-2.38731	0.0338042	0.454416	67.5789	26.1768	15.2016	3.69091	5.95635	11.1787
PF3D7_1016900	early transcribed membrane protein 10.3	ETRAMP10.3	492.682	909.173	76.1913	0.0838029	-3.57686	0.0342512	0.458337	1893.94	542.575	291.002	66.4364	82.6443	79.4933
PF3D7_0930700	conserved Plasmodium protein, unknown function	N/A	60.3417	42.6915	77.992	1.82688	0.869378	0.0344391	0.458812	37.2551	45.2146	45.6048	99.6546	75.9434	58.3779
PF3D7_0400200	erythrocyte membrane protein 1 (PfEMP1), exon 2, pseudogene	N/A	146.847	103.57	190.125	1.83572	0.876344	0.0345351	0.458812	165.482	71.3914	73.8363	162.4	183.158	224.817
PF3D7_1001000	Plasmodium exported protein (hyp12), unknown function	PfJ13	55.7847	18.0592	93.5101	5.17797	2.37239	0.0345149	0.458812	12.1296	21.4174	20.6307	16.6091	153.376	110.545
PF3D7_1461400	conserved Plasmodium protein, unknown function	N/A	61.0142	77.9746	44.0537	0.564975	-0.823741	0.0349278	0.462919	104.834	60.6827	68.4072	47.9819	35.7381	48.4412
PF3D7_1435700	ataxin-2 like protein, putative	N/A	137.698	196.516	78.8806	0.401396	-1.3169	0.035641	0.471244	314.502	140.403	134.643	100.577	71.4762	64.5883
PF3D7_1228600	merozoite surface protein 9	MSP9	135.092	174.751	95.4324	0.546105	-0.872749	0.0357672	0.471787	134.292	187.997	201.964	71.0501	136.996	78.2512
PF3D7_0518800	secreted ookinete protein, putative	PSOP13	40.0309	60.5586	19.5033	0.322056	-1.63462	0.0360332	0.474167	102.235	39.2653	40.1756	30.45	11.9127	16.1471
PF3D7_0804700	conserved Plasmodium protein, unknown function	N/A	208.161	261.763	154.559	0.590453	-0.760107	0.0361283	0.47429	252.121	248.68	284.487	164.246	169.011	130.419
PF3D7_0615500	cdc2-related protein kinase 5	CRK5	28.5032	42.4955	14.5109	0.341469	-1.55017	0.0365832	0.479127	70.1781	34.5058	22.8024	18.4546	12.6572	12.4208
PF3D7_1352900	Plasmodium exported protein, unknown function	N/A	201.116	271.507	130.725	0.481478	-1.05446	0.0368301	0.480091	166.348	272.477	375.696	89.5046	158.588	144.082
PF3D7_1037100	pyruvate kinase 2	PyKII	107.752	77.6896	137.814	1.7739	0.826925	0.0367574	0.480091	92.7045	65.4421	74.9221	113.496	149.653	150.292
PF3D7_1021200	conserved Plasmodium protein, unknown function	N/A	21.4347	36.9314	5.93806	0.160786	-2.63679	0.0370464	0.480909	69.3117	27.3667	14.1158	13.8409	1.48909	2.48417
PF3D7_0408600	sporozoite invasion-associated protein 1	SIAP1	14.6124	21.4902	7.73472	0.359919	-1.47426	0.0370665	0.480909	29.4575	15.4681	19.5449	14.7636	5.95635	2.48417
PF3D7_1122800	calcium-dependent protein kinase 6	CDPK6	292.27	368.361	216.18	0.586868	-0.768892	0.0375163	0.483349	260.785	379.564	464.734	224.223	240.488	183.828
PF3D7_1304000	condensin complex subunit 2, putative	N/A	24.2636	34.1587	14.3685	0.42064	-1.24934	0.0374291	0.483349	40.7206	35.6957	26.0599	23.9909	14.1463	4.96833
PF3D7_1420600	pantothenate kinase 1, putative	PANK1	104.01	75.7833	132.236	1.74493	0.803168	0.0374932	0.483349	73.6437	69.0117	84.6946	131.027	130.295	135.387
PF3D7_0613900	myosin E, putative	myoE	147.61	205.089	90.1313	0.439474	-1.18615	0.0376366	0.483774	127.36	215.364	272.543	45.2137	140.719	84.4616
PF3D7_1128700	GPI-anchor transamidase, putative	GPI8	4.63298	8.52143	0.744544	0.0873731	-3.51667	0.0379862	0.487138	16.4615	4.75943	4.34331	0	2.23363	0
PF3D7_0801900	lysine-specific histone demethylase, putative	N/A	3547.4	4358.17	2736.63	0.62793	-0.671324	0.0381994	0.48874	4027.01	4326.32	4721.18	2986.87	2827.03	2395.98
PF3D7_1447900	multidrug resistance protein 2	MDR2	230.226	177.87	282.582	1.5887	0.667842	0.0384209	0.489391	142.089	205.845	185.677	203.923	339.512	304.31
PF3D7_1014300	SPRY domain-containing protein, putative	N/A	73.0436	120.378	25.709	0.213568	-2.22723	0.0384269	0.489391	221.798	78.5305	60.8064	30.45	26.8036	19.8733
PF3D7_0508800	single-stranded DNA-binding protein	SSB	24.2182	14.8056	33.6308	2.2715	1.18364	0.0387866	0.492839	14.7287	16.658	13.0299	24.9137	38.7163	37.2625
PF3D7_1228300	NIMA related kinase 1	NEK1	48.1891	71.8872	24.491	0.340687	-1.55348	0.0394975	0.49958	119.563	55.9233	40.1756	29.5273	25.3145	18.6312
PF3D7_0220200	Plasmodium exported protein, unknown function	N/A	1579.39	1159.31	1999.48	1.72472	0.786364	0.0394902	0.49958	808.348	1261.25	1408.32	1225.38	2379.56	2393.49
PF3D7_0324900	erythrocyte membrane protein 1, PfEMP1	VAR	204.171	253.011	155.332	0.613935	-0.703842	0.0398002	0.502263	244.324	248.68	266.028	137.486	153.376	175.134
PF3D7_1140500	myosin K, putative	MyoK	29.1768	39.3956	18.9581	0.481224	-1.05522	0.0401682	0.505754	51.9838	36.8856	29.3174	25.8364	14.8909	16.1471
PF3D7_0404000	conserved Plasmodium protein, unknown function	N/A	5.82251	9.93068	1.71433	0.172629	-2.53425	0.0404775	0.507445	6.93117	13.0884	9.77245	0.922728	2.97817	1.24208
PF3D7_0601900	conserved Plasmodium protein, unknown function	N/A	1957.94	1505.37	2410.51	1.60127	0.679216	0.0404857	0.507445	1607.17	1440.92	1468.04	2031.85	2282.03	2917.65
PF3D7_1357900	pyrroline-5-carboxylate reductase, putative	N/A	629.555	478.933	780.177	1.62899	0.703976	0.0405823	0.507508	566.623	427.159	443.018	757.56	722.207	860.763
PF3D7_1026400	cell division cycle protein 20 homolog, putative	CDC20	8.73967	13.5773	3.90208	0.287398	-1.79888	0.0411273	0.51249	22.5263	9.51885	8.68662	2.76818	5.21181	3.72625
PF3D7_0205100	conserved Plasmodium protein, unknown function	N/A	37.5005	57.3319	17.669	0.308187	-1.69812	0.0411657	0.51249	96.17	47.5943	28.2315	27.6818	14.1463	11.1787
PF3D7_1435800	GTPase Era, putative	ERA	6.44211	10.5777	2.30654	0.218057	-2.19722	0.0412908	0.512895	19.0607	8.329	4.34331	3.69091	0.744544	2.48417
PF3D7_1351700	inner membrane complex protein 1f, putative	IMC1f	129.925	167.985	91.8655	0.546867	-0.870738	0.0415769	0.515293	114.364	171.339	218.251	81.2001	119.872	74.525
mal_rna_19	unspecified product	RNA8	46.1193	60.7507	31.4878	0.518312	-0.948109	0.0422184	0.522075	59.7814	59.4928	62.978	8.30455	43.9281	42.2308
PF3D7_0716300	conserved Plasmodium protein, unknown function	N/A	232.398	178.448	286.348	1.60466	0.682267	0.0423806	0.522914	181.943	179.668	173.732	250.982	326.11	281.953
PF3D7_1003100	conserved Plasmodium protein, unknown function	N/A	14.0893	26.0379	2.14069	0.0822147	-3.60446	0.0428503	0.524208	54.583	8.329	15.2016	3.69091	1.48909	1.24208
PF3D7_1312700	conserved Plasmodium protein, unknown function	N/A	23.3588	11.8482	34.8694	2.94301	1.55729	0.0428419	0.524208	2.59919	16.658	16.2874	11.9955	49.1399	43.4729
PF3D7_1430700	NADP-specific glutamate dehydrogenase	GDH2	18.3027	28.125	8.48044	0.301527	-1.72964	0.0428639	0.524208	47.6518	22.6073	14.1158	14.7636	4.46726	6.21041
PF3D7_0525600	RNA methyltransferase, putative	N/A	16.897	26.4269	7.36719	0.278777	-1.84282	0.0427082	0.524208	45.919	21.4174	11.9441	6.4591	8.18998	7.4525
PF3D7_0423300	conserved Plasmodium protein, unknown function	N/A	6.56349	10.9163	2.21069	0.202513	-2.30391	0.0431637	0.524376	9.53036	4.75943	18.4591	0.922728	4.46726	1.24208
PF3D7_0811000	cullin-1, putative	CUL1	9.73455	14.9519	4.51723	0.302118	-1.72682	0.043	0.524376	19.9271	11.8986	13.0299	4.61364	5.21181	3.72625
PF3D7_1148000	serine/threonine protein kinase, putative	N/A	22.5675	31.7021	13.4329	0.423723	-1.23881	0.0432061	0.524376	49.3846	26.1768	19.5449	11.9955	17.1245	11.1787
PF3D7_0516300	tRNA pseudouridine synthase, putative	N/A	1254.74	984.502	1524.98	1.54899	0.631325	0.0432563	0.524376	888.057	995.91	1069.54	1222.61	1624.59	1727.74
PF3D7_1400400	rifin	RIF	8.74988	3.79282	13.7069	3.61391	1.85356	0.0435414	0.52668	3.46559	3.56957	4.34331	17.5318	11.1682	12.4208
PF3D7_0216700	autophagy-related protein 11, putative	ATG11	109.974	138.495	81.4542	0.588141	-0.765767	0.0438338	0.529061	159.417	134.454	121.613	83.9682	87.1116	73.2829
PF3D7_0401700	Plasmodium exported protein, unknown function, pseudogene	N/A	16.6587	9.20684	24.1105	2.61876	1.38888	0.0441692	0.53195	17.3279	5.94928	4.34331	24.9137	31.2708	16.1471
PF3D7_1303000	conserved Plasmodium protein, unknown function	N/A	83.374	60.3157	106.432	1.76459	0.81933	0.0442974	0.532337	64.1134	57.1131	59.7205	104.268	105.725	109.303
PF3D7_0702000	Plasmodium exported protein (hyp12), unknown function	N/A	748.123	909.9	586.346	0.644407	-0.633955	0.0443934	0.532337	835.206	866.216	1028.28	513.037	581.489	664.514
PF3D7_0321000	conserved Plasmodium protein, unknown function	N/A	568.563	449.709	687.417	1.52858	0.612193	0.0453382	0.542491	377.749	454.525	516.854	540.719	804.852	716.682
PF3D7_0100300	erythrocyte membrane protein 1, PfEMP1	VAR	24.1115	33.2035	15.0196	0.452349	-1.14449	0.0460035	0.549266	34.6559	22.6073	42.3473	21.2227	12.6572	11.1787
PF3D7_0907500	conserved Plasmodium protein, unknown function	N/A	80.8294	101.948	59.7102	0.58569	-0.771791	0.0469188	0.552578	123.895	93.9987	87.9521	70.1273	54.3517	54.6516
PF3D7_1466800	conserved Plasmodium protein, unknown function	N/A	838.774	1068.22	609.331	0.570418	-0.809908	0.047118	0.552578	1565.58	875.734	763.337	588.7	585.956	653.335
PF3D7_1355100	DNA replication licensing factor MCM6	MCM6	96.1487	137.732	54.5649	0.396166	-1.33582	0.0472149	0.552578	226.13	90.4291	96.6387	67.3591	52.8626	43.4729
PF3D7_1125300	DNA-directed RNA polymerase	mtRNAP	450.019	348.829	551.208	1.58017	0.660076	0.0472783	0.552578	398.543	331.97	315.976	494.582	596.379	562.663
PF3D7_1213600	dynein light chain 1, putative	DLC8	12.9927	19.9308	6.05455	0.303778	-1.71891	0.0464051	0.552578	34.6559	14.2783	10.8583	2.76818	6.70089	8.69458
PF3D7_0413700	lysine decarboxylase-like protein, putative	N/A	14.8584	21.521	8.1958	0.380827	-1.39279	0.046968	0.552578	26.8583	21.4174	16.2874	12.9182	6.70089	4.96833
PF3D7_0715400	secreted ookinete protein, putative	PSOP20	11.4335	17.4394	5.42762	0.311228	-1.68396	0.0466147	0.552578	12.1296	24.987	15.2016	4.61364	6.70089	4.96833
PF3D7_0214600	serine/threonine protein kinase, putative	N/A	84.195	110.28	58.1095	0.526924	-0.924333	0.0467937	0.552578	63.247	129.694	137.9	51.6728	65.5198	57.1358
PF3D7_0303500	spindle pole body protein, putative	N/A	15.8109	22.7532	8.86862	0.389775	-1.35929	0.0467221	0.552578	32.0567	16.658	19.5449	9.22728	11.1682	6.21041
PF3D7_0829900	unspecified product	N/A	348.938	556.254	141.623	0.254602	-1.97369	0.0470091	0.552578	1009.35	400.982	258.427	152.25	149.653	122.966
PF3D7_0422300	alpha tubulin 2	N/A	548.748	1021.16	76.3377	0.074756	-3.74167	0.0484679	0.560477	2240.5	533.056	289.916	80.2773	69.2426	79.4933
PF3D7_0408000	conserved Plasmodium protein, unknown function	N/A	29.4063	39.9996	18.8129	0.470327	-1.08826	0.049702	0.560477	33.7895	29.7464	56.4631	11.9955	24.5699	19.8733
PF3D7_0927100	conserved Plasmodium protein, unknown function	N/A	3.36107	6.10699	0.615152	0.100729	-3.31145	0.0482869	0.560477	6.06478	3.56957	8.68662	1.84546	0	0
PF3D7_1302900	conserved Plasmodium protein, unknown function	N/A	133.818	98.6789	168.957	1.71219	0.775842	0.0485624	0.560477	70.1781	111.847	114.012	108.882	235.276	162.713
PF3D7_1439600	conserved Plasmodium protein, unknown function	N/A	6.55711	10.7971	2.31714	0.214608	-2.22022	0.0487732	0.560477	9.53036	13.0884	9.77245	0	4.46726	2.48417
PF3D7_0508400	conserved protein, unknown function	N/A	113.841	85.8798	141.801	1.65116	0.723482	0.0481634	0.560477	71.9109	99.948	85.7804	129.182	145.931	150.292
PF3D7_0322300	diacylglycerol O-acyltransferase	DGAT	51.0427	35.8682	66.2172	1.84612	0.884499	0.0484976	0.560477	39.8543	29.7464	38.004	38.7546	87.8561	72.0408
PF3D7_0305000	elongation factor Ts	EF-Ts	127.219	97.8163	156.622	1.60119	0.679145	0.0496882	0.560477	66.7126	109.467	117.269	106.114	186.136	177.618
PF3D7_0102500	erythrocyte binding antigen-181	EBA181	209.213	274.423	144.002	0.524746	-0.930309	0.0497666	0.560477	188.008	298.654	336.607	94.1183	217.407	120.482
PF3D7_0600200	erythrocyte membrane protein 1, PfEMP1	VAR	33.5827	44.9438	22.2215	0.494429	-1.01616	0.0481735	0.560477	31.1903	42.8348	60.8064	21.2227	19.3581	26.0837
PF3D7_0914800	GINS complex subunit Psf3, putative	N/A	10.4587	15.5951	5.32235	0.341284	-1.55095	0.0497752	0.560477	25.9919	14.2783	6.51497	5.53637	2.97817	7.4525
PF3D7_0828800	GPI-anchored micronemal antigen	GAMA	43.5335	57.9435	29.1236	0.50262	-0.99246	0.0493183	0.560477	51.9838	52.3537	69.493	23.0682	39.4608	24.8417
PF3D7_1446800	heme detoxification protein	HDP	21.2578	30.7588	11.7568	0.382225	-1.38751	0.0495618	0.560477	48.5182	28.5566	15.2016	19.3773	5.95635	9.93666
PF3D7_0501400	interspersed repeat antigen	FIRA	33223.9	41455.4	24992.4	0.602874	-0.730072	0.0487233	0.560477	53999.9	34344	36022.3	37348.3	18382.8	19246.1
PF3D7_0315500	mitochondrial ribosomal protein L29/L47 precursor, putative	N/A	15.1302	22.0293	8.23108	0.373643	-1.42027	0.0497671	0.560477	25.1255	21.4174	19.5449	14.7636	7.44544	2.48417
PF3D7_0206200	pantothenate transporter	PAT	82.5849	106.599	58.5705	0.549445	-0.863953	0.049669	0.560477	78.8421	110.657	130.299	62.7455	67.0089	45.9571
PF3D7_1477700	Plasmodium exported protein (PHISTa), unknown function	Pfg14-748	232.576	382.613	82.5391	0.215725	-2.21274	0.0492644	0.560477	721.709	241.541	184.591	129.182	62.5417	55.8937
PF3D7_1478900	unspecified product	N/A	1995.83	1586.75	2404.91	1.51562	0.599907	0.0492685	0.560477	1541.32	1446.87	1772.07	1712.58	2907.44	2594.71
PF3D7_0628100	HECT-domain (ubiquitin-transferase), putative	N/A	141.4	200.662	82.1378	0.409335	-1.28865	0.0499834	0.561679	107.433	266.528	228.024	47.0591	131.04	68.3145
PF3D7_1126700	autophagy-related protein 23, putative	ATG23	178.041	220.381	135.701	0.615756	-0.699568	0.0500945	0.561789	219.198	223.693	218.251	141.177	135.507	130.419
PF3D7_0903700	alpha tubulin 1	N/A	152.822	250.649	54.9941	0.219407	-2.18832	0.0524081	0.578368	466.121	189.187	96.6387	89.5046	43.1835	32.2941
PF3D7_1253000	gametocyte erythrocyte cytosolic protein	GECO	1135.84	1835.79	435.88	0.237434	-2.0744	0.0522637	0.578368	565.757	1925.19	3016.43	156.864	670.089	480.686
PF3D7_0112200	multidrug resistance-associated protein 1	MRP1	33.5785	21.3476	45.8093	2.14588	1.10157	0.0518542	0.578368	12.996	24.987	26.0599	21.2227	56.5853	59.62
PF3D7_0518100	RAP protein, putative	N/A	203.321	156.168	250.474	1.60387	0.681557	0.0524061	0.578368	165.482	149.922	153.102	210.382	273.992	267.048
PF3D7_1335300	reticulocyte binding protein 2 homologue b	RH2b	73.618	93.6074	53.6287	0.572912	-0.803615	0.0516906	0.578368	70.1781	86.8595	123.784	35.9864	56.5853	68.3145
PF3D7_0909500	subpellicular microtubule protein 1, putative	SPM1	21.175	32.5685	9.78136	0.300331	-1.73537	0.0523375	0.578368	58.915	21.4174	17.3732	9.22728	5.21181	14.905
PF3D7_1033900	ubiquitin-conjugating enzyme E2, putative	N/A	102.97	130.578	75.3613	0.577137	-0.793015	0.0522131	0.578368	174.146	116.606	100.982	115.341	53.6071	57.1358
mal_rna_10	unspecified product	RNA3	8.53158	13.3269	3.73623	0.280352	-1.83469	0.0522866	0.578368	17.3279	10.7087	11.9441	2.76818	5.95635	2.48417
PF3D7_0611200	AP2 domain transcription factor, putative	ApiAP2	11.9138	18.5524	5.27529	0.284346	-1.81428	0.0534956	0.579716	31.1903	19.0377	5.42914	7.38182	2.23363	6.21041
PF3D7_0306600	conserved Plasmodium protein, unknown function	N/A	12.512	18.9219	6.10217	0.322492	-1.63266	0.0531534	0.579716	32.9231	11.8986	11.9441	7.38182	5.95635	4.96833
PF3D7_1231900	conserved Plasmodium protein, unknown function	N/A	26.378	17.0926	35.6633	2.08647	1.06107	0.0535766	0.579716	15.5951	10.7087	24.974	23.0682	45.4172	38.5046
PF3D7_1330500	conserved Plasmodium protein, unknown function	N/A	86.9225	115.41	58.4346	0.50632	-0.98188	0.0533795	0.579716	176.745	88.0494	81.4371	74.741	48.3953	52.1675
PF3D7_1448500	conserved Plasmodium protein, unknown function	N/A	89.0633	118.715	59.4121	0.500462	-0.998669	0.0531979	0.579716	178.478	107.087	70.5788	65.5137	61.7971	50.9254
PF3D7_1225100	isoleucine--tRNA ligase, putative	N/A	72.2226	53.0421	91.4032	1.72322	0.785107	0.053176	0.579716	50.251	65.4421	43.4331	99.6546	86.3671	88.1879
PF3D7_1235500	mRNA methyltransferase, putative	N/A	574.591	371.193	777.99	2.09592	1.06758	0.0532288	0.579716	351.757	367.666	394.156	448.446	741.565	1143.96
PF3D7_0311300	phosphatidylinositol 3- and 4-kinase, putative	N/A	129.448	182.142	76.7534	0.421393	-1.24676	0.0528619	0.579716	290.243	160.631	95.5529	99.6546	64.7753	65.8304
PF3D7_1478100	Plasmodium exported protein (hyp13), unknown function	N/A	30.3863	19.8652	40.9073	2.05925	1.04212	0.0529213	0.579716	19.9271	19.0377	20.6307	47.9819	34.9935	39.7466
PF3D7_0400900	rifin	RIF	8.18557	3.50404	12.8671	3.67208	1.8766	0.0535725	0.579716	6.06478	1.18986	3.25748	21.2227	11.1682	6.21041
PF3D7_1340600	RNA lariat debranching enzyme, putative	DBR1	1048.63	835.793	1261.47	1.50931	0.593885	0.0540509	0.583707	762.429	844.798	900.151	1019.61	1403.46	1361.32
PF3D7_0705400	DNA replication licensing factor MCM7	MCM7	49.5871	72.7189	26.4553	0.363801	-1.45878	0.0544253	0.586608	122.162	54.7334	41.2615	36.9091	23.8254	18.6312
PF3D7_0311800	conserved protein, unknown function	N/A	30.2269	47.2203	13.2335	0.280251	-1.83521	0.0546685	0.587212	84.0405	38.0754	19.5449	16.6091	11.9127	11.1787
PF3D7_1370500	unspecified product	N/A	55.4591	71.5674	39.3507	0.549842	-0.862912	0.0546934	0.587212	86.6397	73.7711	54.2914	21.2227	55.8408	40.9887
PF3D7_0505400	conserved Plasmodium protein, unknown function	N/A	16.6933	23.4771	9.90957	0.422096	-1.24436	0.0552183	0.588058	28.5911	19.0377	22.8024	7.38182	11.1682	11.1787
PF3D7_1114900	conserved Plasmodium protein, unknown function	N/A	20.2907	28.5675	12.0138	0.420541	-1.24968	0.0550842	0.588058	24.2591	32.1261	29.3174	9.22728	15.6354	11.1787
PF3D7_1335100	merozoite surface protein 7	MSP7	71.2825	92.3562	50.2088	0.543643	-0.879268	0.0554091	0.588058	69.3117	103.518	104.239	49.8273	61.0526	39.7466
PF3D7_1416200	metacaspase-like protein	MCA3	68.5879	87.5433	49.6324	0.566947	-0.818714	0.0549305	0.588058	101.368	80.9103	80.3513	62.7455	51.3735	34.7783
PF3D7_0603200	mitochondrial chaperone BCS1, putative	BCS1	6.80796	11.1206	2.49533	0.224388	-2.15593	0.0552633	0.588058	20.7935	7.13914	5.42914	2.76818	2.23363	2.48417
PF3D7_1432700	protein-L-isoaspartate(D-aspartate) O-methyltransferase, putative	N/A	20.9751	29.9693	11.9808	0.39977	-1.32276	0.0553821	0.588058	47.6518	23.7971	18.4591	20.3	8.18998	7.4525
PF3D7_1439400	cytochrome b-c1 complex subunit Rieske, putative	N/A	51.4238	85.8997	16.948	0.1973	-2.34154	0.0557753	0.589895	168.947	46.4044	42.3473	20.3	11.9127	18.6312
PF3D7_0931700	PIH1 domain-containing protein, putative	N/A	6.88242	10.9743	2.79056	0.254283	-1.9755	0.0557951	0.589895	12.1296	14.2783	6.51497	0.922728	3.72272	3.72625
PF3D7_1319400	conserved Plasmodium protein, unknown function	N/A	217.576	264.909	170.243	0.642645	-0.637906	0.0564212	0.590837	317.101	234.402	243.225	172.55	174.223	163.955
PF3D7_1352000	conserved Plasmodium protein, unknown function	N/A	95.495	73.2036	117.786	1.60902	0.686184	0.0564511	0.590837	65.8462	82.1001	71.6646	96.8864	149.653	106.819
PF3D7_1402800	conserved Plasmodium protein, unknown function	N/A	1016.86	815.758	1217.96	1.49304	0.578252	0.0565485	0.590837	786.688	786.495	874.091	1212.46	1337.2	1104.21
PF3D7_1223300	DNA gyrase subunit A	GyrA	207.816	162.864	252.767	1.55201	0.63414	0.056273	0.590837	142.955	165.39	180.247	230.682	279.204	248.417
PF3D7_0420900	erythrocyte membrane protein 1, PfEMP1	VAR	57.5631	72.4527	42.6734	0.588982	-0.763704	0.0564126	0.590837	81.4413	64.2523	71.6646	59.9773	24.5699	43.4729
PF3D7_0631500	exported protein family 3	EPF3	4.94243	8.52517	1.3597	0.159492	-2.64845	0.0566308	0.590837	5.19838	9.51885	10.8583	1.84546	2.23363	0
PF3D7_1209300	telomere repeat-binding zinc finger protein	TRZ	102.896	127.224	78.5691	0.617565	-0.695337	0.0563445	0.590837	158.551	117.796	105.325	67.3591	82.6443	85.7037
PF3D7_0112800	Plasmodium exported protein (hyp11), unknown function	N/A	36.4562	48.3249	24.5874	0.508794	-0.974847	0.0568635	0.59215	48.5182	47.5943	48.8623	38.7546	20.1027	14.905
PF3D7_1319700	protein phosphatase PP2A regulatory subunit A, putative	N/A	4.32608	7.32775	1.32442	0.18074	-2.46801	0.0569802	0.592252	10.3968	8.329	3.25748	0	1.48909	2.48417
PF3D7_0208000	serine repeat antigen 1	SERA1	20.5313	28.0902	12.9724	0.461813	-1.11462	0.057403	0.595529	33.7895	30.9363	19.5449	7.38182	14.1463	17.3892
PF3D7_1446600	centrin-2	CEN2	43.1415	73.1195	13.1635	0.180028	-2.47371	0.0576098	0.596558	145.555	36.8856	36.9181	19.3773	8.93452	11.1787
PF3D7_0821900	conserved Plasmodium protein, unknown function	N/A	8.74219	13.2153	4.26905	0.323038	-1.63022	0.0580098	0.597745	22.5263	9.51885	7.6008	4.61364	4.46726	3.72625
PF3D7_1214800	conserved Plasmodium protein, unknown function	OBC13	12.3133	17.8745	6.75204	0.377746	-1.40451	0.05788	0.597745	25.1255	15.4681	13.0299	4.61364	8.18998	7.4525
PF3D7_1467700	conserved Plasmodium protein, unknown function	N/A	61.8458	78.0205	45.6711	0.585374	-0.77257	0.0580482	0.597745	60.6478	83.29	90.1237	20.3	44.6726	72.0408
PF3D7_1229600	conserved Plasmodium protein, unknown function	N/A	52.4061	70.4199	34.3923	0.488389	-1.0339	0.0582635	0.598115	105.7	52.3537	53.2056	53.5182	26.059	23.5996
PF3D7_0711700	erythrocyte membrane protein 1, PfEMP1	VAR	1748.19	2077.98	1418.39	0.682581	-0.550928	0.0583	0.598115	2338.4	1920.43	1975.12	1815.01	1071.4	1368.77
PF3D7_1351300	conserved Plasmodium membrane protein, unknown function	N/A	6.88416	3.1036	10.6647	3.43624	1.78083	0.0585811	0.599888	0	7.13914	2.17166	3.69091	17.1245	11.1787
PF3D7_0214200	mitochondrial ribosomal protein L13 precursor, putative	N/A	43.8356	59.4998	28.1714	0.47347	-1.07865	0.0587628	0.600638	93.5709	52.3537	32.5748	31.3728	20.8472	32.2941
PF3D7_1335600	conserved Plasmodium protein, unknown function	N/A	10.9695	6.24947	15.6895	2.51053	1.32799	0.0589581	0.601525	1.73279	8.329	8.68662	11.0727	26.059	9.93666
PF3D7_0406500	NYN domain-containing protein, putative	N/A	8842.19	10536.9	7147.49	0.67833	-0.55994	0.0594803	0.605737	11718.9	9431.99	10459.8	8847.12	6140.25	6455.1
PF3D7_1235700	ATP synthase subunit beta, mitochondrial	N/A	64.6066	115.565	13.6481	0.118099	-3.08193	0.0600788	0.610709	243.457	63.0624	40.1756	23.0682	10.4236	7.4525
PF3D7_1141100	conserved Plasmodium protein, unknown function	N/A	35.1998	49.6377	20.7619	0.418269	-1.2575	0.0604872	0.612622	26.8583	54.7334	67.3213	10.15	33.5045	18.6312
PF3D7_1331400	CPW-WPC family protein	N/A	24.7746	32.8611	16.688	0.507835	-0.977567	0.0605987	0.612622	48.5182	26.1768	23.8882	23.9909	11.1682	14.905
PF3D7_0508100	SET domain protein, putative	SET9	66.015	87.0547	44.9752	0.516632	-0.952792	0.060589	0.612622	127.36	77.3407	56.4631	63.6682	40.2054	31.0521
PF3D7_1324600	conserved Plasmodium protein, unknown function	N/A	12.751	19.5304	5.9716	0.305759	-1.70953	0.0607857	0.613393	32.0567	17.8478	8.68662	9.22728	7.44544	1.24208
PF3D7_0710300	conserved Plasmodium membrane protein, unknown function	N/A	133.974	101.517	166.432	1.63945	0.713208	0.0612931	0.616268	103.101	105.897	95.5529	176.241	142.952	180.102
PF3D7_0408500	flap endonuclease 1	FEN1	28.0578	46.5696	9.54607	0.204985	-2.28641	0.0612811	0.616268	90.1053	33.316	16.2874	18.4546	1.48909	8.69458
PF3D7_0417800	cdc2-related protein kinase 1	CRK1	163.572	125.267	201.877	1.61157	0.688468	0.0616936	0.619171	124.761	114.226	136.814	168.859	203.26	233.512
PF3D7_0831300	Plasmodium exported protein, unknown function	GEXP13	200.394	282.501	118.287	0.418714	-1.25596	0.0622798	0.623924	466.988	216.554	163.96	152.25	102.002	100.609
PF3D7_0201800	knob associated heat shock protein 40	KAHsp40	2182.46	2592.79	1772.12	0.68348	-0.54903	0.0624365	0.624332	2554.14	2413.03	2811.21	1699.66	1570.99	2045.71
PF3D7_1353700	reactive oxygen species modulator 1, putative	ROMO1	155.042	119.299	190.784	1.59921	0.677362	0.0625459	0.624332	101.368	127.315	129.214	143.023	192.092	237.238
PF3D7_0518600	WD repeat-containing protein 26, putative	WDR26	100.501	124.837	76.1661	0.610126	-0.712822	0.0628338	0.626077	177.611	103.518	93.3812	67.3591	87.8561	73.2829
PF3D7_0725400	conserved Plasmodium protein, unknown function	N/A	47.049	61.3435	32.7545	0.533953	-0.905217	0.0630769	0.627371	54.583	52.3537	77.0938	26.7591	41.6944	29.81
PF3D7_0201600	PHISTb domain-containing RESA-like protein 1	RLP1	1378.67	1629.7	1127.65	0.691934	-0.531294	0.063477	0.628654	1956.32	1315.98	1616.8	1280.75	954.505	1147.68
PF3D7_0532500	Plasmodium exported protein, unknown function	N/A	12.3936	6.82707	17.9602	2.63073	1.39546	0.0633276	0.628654	3.46559	8.329	8.68662	6.4591	27.5481	19.8733
PF3D7_0927200	zinc finger protein, putative	N/A	82.9834	122.789	43.178	0.351645	-1.50781	0.0635463	0.628654	212.267	96.3784	59.7205	56.2864	37.2272	36.0204
PF3D7_0504500	MOLO1 domain-containing protein, putative	N/A	50.051	80.043	20.059	0.250603	-1.99652	0.0638246	0.630282	150.753	53.5435	35.8323	31.3728	12.6572	16.1471
PF3D7_0312100	E3 ubiquitin-protein ligase	N/A	14.2731	21.9947	6.55147	0.297867	-1.74726	0.064055	0.631432	38.9879	10.7087	16.2874	9.22728	6.70089	3.72625
PF3D7_1440300	porphobilinogen synthase	PBGS	47.4719	33.0805	61.8632	1.87008	0.9031	0.0646355	0.636022	45.919	26.1768	27.1457	76.5864	54.3517	54.6516
PF3D7_0703400	conserved Plasmodium protein, unknown function	N/A	132.721	101.494	163.948	1.61535	0.691844	0.0649365	0.63701	114.364	88.0494	102.068	146.714	178.69	166.439
PF3D7_1234900	conserved Plasmodium protein, unknown function	N/A	81.3915	130.024	32.7592	0.251947	-1.98881	0.0649658	0.63701	247.789	74.961	67.3213	39.6773	27.5481	31.0521
PF3D7_1240500	Plasmodium RNA of unknown function RUF6	N/A	13.7898	19.538	8.04174	0.411596	-1.2807	0.0654486	0.64061	26.8583	15.4681	16.2874	9.22728	7.44544	7.4525
PF3D7_1431100	conserved Plasmodium protein, unknown function	N/A	79.1844	142.131	16.2381	0.114248	-3.12976	0.0661352	0.646189	303.239	79.7204	43.4331	28.6046	12.6572	7.4525
PF3D7_1008700	tubulin beta chain	N/A	783.663	1364.3	203.023	0.148811	-2.74845	0.0663838	0.647476	2831.38	792.445	469.078	322.032	139.23	147.808
PF3D7_0615100	enoyl-acyl carrier reductase	ENR	25.5839	34.3744	16.7933	0.48854	-1.03345	0.0665317	0.647778	52.8502	28.5566	21.7166	23.0682	14.8909	12.4208
PF3D7_1329500	conserved Plasmodium protein, unknown function	N/A	9713.69	11665.3	7762.12	0.665405	-0.587696	0.0670928	0.652095	9166.48	11930.7	13898.6	6779.28	8082.02	8425.05
PF3D7_1138000	conserved Plasmodium protein, unknown function	N/A	19.0294	26.3997	11.6592	0.441641	-1.17906	0.0680246	0.65769	30.3239	24.987	23.8882	10.15	14.8909	9.93666
PF3D7_1209600	porphobilinogen deaminase	PBGD	4.74086	7.90912	1.5726	0.198834	-2.33037	0.0679568	0.65769	7.79757	8.329	7.6008	0	2.23363	2.48417
PF3D7_1104600	radial spoke head protein, putative	N/A	6.07102	9.59966	2.54238	0.264841	-1.9168	0.0678235	0.65769	14.7287	11.8986	2.17166	0.922728	2.97817	3.72625
PF3D7_0315200	circumsporozoite- and TRAP-related protein	CTRP	71.2882	89.0024	53.5739	0.601938	-0.732313	0.0688882	0.660497	84.9069	83.29	98.8103	60.9	43.9281	55.8937
PF3D7_1308000	conserved Plasmodium membrane protein, unknown function	N/A	14.5022	20.4774	8.52694	0.416407	-1.26394	0.0687055	0.660497	14.7287	24.987	21.7166	6.4591	6.70089	12.4208
PF3D7_0810700	conserved Plasmodium protein, unknown function	N/A	65.8264	50.7159	80.9368	1.59588	0.674357	0.068867	0.660497	32.0567	57.1131	62.978	61.8228	113.915	67.0725
PF3D7_1027300	peroxiredoxin	nPrx	2616	3074.33	2157.67	0.701835	-0.510796	0.068911	0.660497	3924.78	2464.19	2834.01	2793.1	1705	1974.91
PF3D7_1356400	phosphatase 2A regulatory subunit-related protein, putative	N/A	3.54148	6.17257	0.91039	0.14749	-2.76131	0.0686487	0.660497	10.3968	5.94928	2.17166	0	1.48909	1.24208
PF3D7_0529700	conserved Plasmodium protein, unknown function	N/A	3.79395	1.1205	6.4674	5.77187	2.52904	0.0692265	0.662375	0	1.18986	2.17166	2.76818	10.4236	6.21041
PF3D7_0601700	Plasmodium exported protein (PHISTa), unknown function, pseudogene	N/A	64.3143	81.5744	47.0543	0.576827	-0.79379	0.0695446	0.664271	59.7814	78.5305	106.411	40.6	48.3953	52.1675
PF3D7_1137800	sporozoite surface protein essential for liver stage development, putative	SPELD	2.36322	4.47826	0.248181	0.0554192	-4.17347	0.0696948	0.664559	7.79757	2.37971	3.25748	0	0.744544	0
PF3D7_1325900	conserved Plasmodium protein, unknown function	N/A	69.6178	87.0584	52.1772	0.599336	-0.738564	0.0700836	0.665405	102.235	91.619	67.3213	63.6682	46.9062	45.9571
PF3D7_0302300	erythrocyte membrane protein 1 (PfEMP1), pseudogene	N/A	2877.43	3406.61	2348.25	0.68932	-0.536754	0.0701013	0.665405	3742.83	3055.55	3421.44	2631.62	2100.36	2312.76
PF3D7_0412900	erythrocyte membrane protein 1, PfEMP1	VAR	49.291	62.5453	36.0367	0.576169	-0.795436	0.0701438	0.665405	59.7814	71.3914	56.4631	44.2909	25.3145	38.5046
PF3D7_1239900	vacuolar protein sorting-associated protein 16, putative	VPS16	269.267	330.013	208.522	0.631858	-0.662328	0.0706943	0.668423	244.324	320.071	425.645	157.786	251.656	216.122
PF3D7_0311200	valine--tRNA ligase, putative	N/A	90.5451	68.4404	112.65	1.64595	0.718924	0.0707033	0.668423	66.7126	70.2015	68.4072	87.6592	119.872	130.419
PF3D7_0412000	LITAF-like zinc finger protein, putative	N/A	28.1305	42.3877	13.8733	0.327297	-1.61133	0.0712529	0.670843	74.5101	30.9363	21.7166	23.9909	8.93452	8.69458
PF3D7_1434800	mitochondrial acidic protein MAM33, putative	N/A	188.212	141.687	234.737	1.65673	0.728337	0.0712416	0.670843	218.332	116.606	90.1237	230.682	211.45	262.079
PF3D7_0219700	Plasmodium exported protein (PHISTc), unknown function	GEXP20	138.534	169.167	107.901	0.637834	-0.648748	0.0713225	0.670843	154.219	153.492	199.792	105.191	100.513	117.998
PF3D7_1104700	DNA-directed RNA polymerase III subunit RPC8, putative	RPC25	287.814	226.692	348.937	1.53925	0.62223	0.071852	0.671265	229.595	234.402	216.08	332.182	332.066	382.561
PF3D7_0303800	IBR domain protein, putative	N/A	8.80259	13.2538	4.35138	0.328312	-1.60686	0.0716239	0.671265	21.6599	8.329	9.77245	4.61364	5.95635	2.48417
PF3D7_1438400	metacaspase-like protein	MCA2	224.768	160.542	288.993	1.80011	0.848083	0.0716395	0.671265	76.2429	215.364	190.02	172.55	412.477	281.953
PF3D7_0400500	rifin	RIF	1.78858	3.57717	0	0	#NAME?	0.0718106	0.671265	1.73279	3.56957	5.42914	0	0	0
PF3D7_1362000	conserved Plasmodium protein, unknown function	N/A	11.9995	21.4442	2.55472	0.119134	-3.06935	0.072411	0.674603	45.919	11.8986	6.51497	3.69091	1.48909	2.48417
PF3D7_0935500	Plasmodium exported protein, unknown function	GEXP22	321.157	383.068	259.246	0.676763	-0.563278	0.0724528	0.674603	415.004	349.818	384.383	288.814	218.151	270.774
PF3D7_0519100	50S ribosomal protein L14, mitochondrial, putative	N/A	4.4701	7.47405	1.46615	0.196165	-2.34986	0.0726558	0.675358	12.1296	5.94928	4.34331	0.922728	2.23363	1.24208
PF3D7_1321500	3',5'-cyclic nucleotide phosphodiesterase, putative	PDEbeta	37.4057	48.7253	26.086	0.535368	-0.901397	0.0735223	0.680149	51.1174	44.0247	51.0339	22.1455	31.2708	24.8417
PF3D7_0519900	conserved Plasmodium protein, unknown function	N/A	21.9965	14.0854	29.9075	2.12329	1.0863	0.0735395	0.680149	10.3968	16.658	15.2016	18.4546	29.0372	42.2308
PF3D7_1443500	poly(A)-specific ribonuclease PARN, putative	PARN	11.6079	6.46135	16.7545	2.59304	1.37465	0.0733026	0.680149	7.79757	8.329	3.25748	8.30455	24.5699	17.3892
PF3D7_1428500	protein kinase, putative	N/A	112.615	140	85.2304	0.608791	-0.715982	0.0737848	0.68128	109.166	152.302	158.531	101.5	79.6662	74.525
PF3D7_1215100	conserved Plasmodium protein, unknown function	N/A	280.543	221.701	339.385	1.53082	0.614305	0.0741132	0.683173	223.53	207.035	234.539	232.527	381.951	403.677
PF3D7_0316500	kinetochore protein NUF2, putative	NUF2	13.7419	24.5863	2.89758	0.117853	-3.08494	0.074468	0.685303	51.9838	13.0884	8.68662	6.4591	2.23363	0
PF3D7_0409600	replication protein A1, large subunit	RPA1	128.949	99.7762	158.122	1.58476	0.664267	0.0749746	0.688822	95.3036	85.6697	118.355	95.9637	195.815	182.586
PF3D7_0504600	2-oxoisovalerate dehydrogenase subunit beta, mitochondrial, putative	BCKDHB	73.3796	106.004	40.7555	0.384472	-1.37905	0.0755326	0.691654	175.879	85.6697	56.4631	70.1273	29.7817	22.3575
PF3D7_0407500	mitochondrial carrier protein, putative	N/A	25.7435	17.3738	34.1131	1.96348	0.973411	0.075467	0.691654	11.2632	20.2276	20.6307	15.6864	46.9062	39.7466
PF3D7_1225000	conserved Plasmodium protein, unknown function	N/A	17.533	10.3967	24.6692	2.3728	1.24659	0.0756687	0.691756	13.8623	11.8986	5.42914	19.3773	22.3363	32.2941
PF3D7_0822900	conserved Plasmodium protein, unknown function	N/A	113.25	142.86	83.6403	0.585469	-0.772335	0.0760676	0.692018	84.9069	167.77	175.904	79.3546	94.557	77.0091
PF3D7_0825800	conserved Plasmodium protein, unknown function	N/A	64.2698	81.4673	47.0724	0.577807	-0.79134	0.076072	0.692018	116.964	66.632	60.8064	69.2046	29.7817	42.2308
PF3D7_1469800	conserved Plasmodium protein, unknown function	N/A	50.2623	37.0082	63.5164	1.71628	0.779285	0.0759998	0.692018	36.3887	46.4044	28.2315	70.1273	63.2862	57.1358
PF3D7_0514300	aspartate--tRNA ligase, putative	N/A	110.424	83.4693	137.38	1.64587	0.718851	0.0764354	0.692509	95.3036	72.5813	82.5229	107.959	137.741	166.439
PF3D7_1143300	DNA-directed RNA polymerases I and III subunit RPAC1, putative	RPC40	879.65	716.212	1043.09	1.4564	0.542402	0.0762739	0.692509	546.696	761.508	840.431	713.269	1157.77	1258.23
PF3D7_0316600	formate-nitrite transporter	FNT	3352.17	2726.56	3977.77	1.4589	0.544877	0.0765009	0.692509	2387.79	2671.23	3120.67	2800.48	4401.74	4731.09
PF3D7_1471800	conserved Plasmodium protein, unknown function	N/A	7.67949	11.7751	3.5839	0.304363	-1.71613	0.0767124	0.69329	6.93117	14.2783	14.1158	5.53637	1.48909	3.72625
PF3D7_0613500	AP-3 complex subunit beta, putative	N/A	41.859	52.9495	30.7685	0.581091	-0.783164	0.0776932	0.693781	75.3765	35.6957	47.7764	20.3	37.2272	34.7783
PF3D7_0530000	conserved Plasmodium protein, unknown function	N/A	68.1638	83.8199	52.5078	0.626435	-0.674762	0.07785	0.693781	108.3	72.5813	70.5788	50.75	48.3953	58.3779
PF3D7_1354700	conserved Plasmodium protein, unknown function	N/A	12.3404	6.64612	18.0348	2.71358	1.4402	0.0778443	0.693781	8.66397	4.75943	6.51497	29.5273	17.1245	7.4525
PF3D7_1141700	OTU domain-containing protein, putative	N/A	167.656	131.317	203.996	1.55346	0.635489	0.0778938	0.693781	125.628	138.023	130.299	186.391	199.538	226.059
PF3D7_1315100	serine/threonine protein kinase PK9	PK9	5.95561	2.27568	9.63554	4.23413	2.08206	0.0772093	0.693781	0	3.56957	3.25748	1.84546	17.1245	9.93666
PF3D7_0424700	serine/threonine protein kinase, FIKK family	FIKK4.2	13959.9	11188.2	16731.6	1.49546	0.580591	0.0777505	0.693781	13122.4	9754.44	10687.8	21065.9	13617.7	15511.1
PF3D7_0107600	serine/threonine protein kinase, putative	N/A	10.8491	5.85287	15.8453	2.70728	1.43684	0.0778826	0.693781	5.19838	4.75943	7.6008	8.30455	19.3581	19.8733
PF3D7_1356800	serine/threonine protein kinase, putative	ARK3	36.4417	57.2308	15.6525	0.273497	-1.8704	0.0777046	0.693781	18.1943	66.632	86.8662	2.76818	30.5263	13.6629
PF3D7_0106100	V-type proton ATPase subunit C, putative	N/A	121.93	96.1566	147.703	1.53606	0.619239	0.0769305	0.693781	50.251	116.606	121.613	105.191	187.625	150.292
PF3D7_1450200	conserved Plasmodium protein, unknown function	N/A	77.8565	60.1038	95.6093	1.59074	0.669696	0.0782432	0.694011	51.1174	61.8725	67.3213	103.346	102.747	80.7354
PF3D7_0320900	histone H2A.Z	H2A.Z	2874.84	2265.49	3484.19	1.53794	0.621	0.0782954	0.694011	2933.62	1894.25	1968.61	4107.06	2652.81	3692.71
PF3D7_1320500	SNARE protein, putative	SNAP23	94.967	73.2422	116.692	1.59323	0.671956	0.0782945	0.694011	78.8421	71.3914	69.493	110.727	132.529	106.819
PF3D7_1472800	conserved Plasmodium protein, unknown function	N/A	82.9666	111.418	54.5155	0.48929	-1.03124	0.0798013	0.706228	175.879	97.5682	60.8064	56.2864	58.8189	48.4412
PF3D7_1403100	condensin complex subunit 1, putative	CND1	111.587	158.811	64.3632	0.405281	-1.30301	0.0799964	0.706826	259.919	141.593	74.9221	105.191	43.1835	44.715
PF3D7_0508900	conserved Plasmodium protein, unknown function	N/A	129.604	171.918	87.2894	0.507738	-0.977844	0.0803383	0.708716	265.117	134.454	116.184	82.1228	113.915	65.8304
PF3D7_1001200	acyl-CoA binding protein, isoform 2, ACBP2	ACBP2	11.3811	4.04695	18.7153	4.62455	2.20931	0.080644	0.709155	4.33198	2.37971	5.42914	2.76818	33.5045	19.8733
PF3D7_0902500	serine/threonine protein kinase, FIKK family	FIKK9.6	788.408	943.995	632.821	0.670365	-0.576982	0.0805654	0.709155	705.247	926.898	1199.84	511.191	665.622	721.65
PF3D7_0527000	DNA replication licensing factor MCM3, putative	MCM3	231.325	306.32	156.329	0.510346	-0.970453	0.081273	0.712424	481.717	232.022	205.221	202.077	145.186	121.724
PF3D7_1415300	RNA-binding protein Nova-1, putative	N/A	56.5566	78.568	34.5452	0.439685	-1.18546	0.0812001	0.712424	131.692	59.4928	44.5189	44.2909	28.2927	31.0521
PF3D7_0802200	1-cys peroxiredoxin	1-CysPxn	214.288	165.561	263.016	1.58863	0.667787	0.0817535	0.714771	233.061	146.352	117.269	293.427	232.298	263.321
PF3D7_0831000	Plasmodium exported protein (PHISTb), unknown function	GEXP09	37.2	24.455	49.9449	2.04232	1.03021	0.0817987	0.714771	15.5951	27.3667	30.4032	21.2227	71.4762	57.1358
PF3D7_1004200	WD repeat-containing protein, putative	N/A	243.986	195.252	292.72	1.49919	0.584182	0.0824288	0.719142	210.534	180.858	194.363	319.264	306.752	252.143
PF3D7_0410900	conserved Plasmodium protein, unknown function	N/A	510.349	419.062	601.637	1.43567	0.521728	0.0828714	0.721682	306.704	439.057	511.425	493.659	671.578	639.672
PF3D7_1322000	nucleoside-diphosphatase, putative	N/A	26.6452	34.6399	18.6505	0.538412	-0.893219	0.0829804	0.721682	47.6518	22.6073	33.6607	24.9137	14.8909	16.1471
PF3D7_1131400	conserved Plasmodium protein, unknown function	N/A	4.87611	7.97849	1.77372	0.222313	-2.16933	0.0833149	0.722323	11.2632	8.329	4.34331	1.84546	2.23363	1.24208
PF3D7_0302400	unspecified product	N/A	72.6519	55.6103	89.6934	1.61289	0.689649	0.0831914	0.722323	46.7854	69.0117	51.0339	124.568	69.9871	74.525
PF3D7_1253300	Plasmodium exported protein (PHISTa), unknown function, pseudogene	N/A	287.3	340.4	234.201	0.688017	-0.539483	0.0839427	0.726629	355.223	302.224	363.752	258.364	188.37	255.869
PF3D7_1426900	cytochrome b-c1 complex subunit 6, putative	QCR6	14.5769	25.133	4.02087	0.159984	-2.644	0.0843388	0.728919	52.8502	9.51885	13.0299	4.61364	3.72272	3.72625
PF3D7_0826900	conserved Plasmodium protein, unknown function	N/A	174.799	138.798	210.8	1.51875	0.602881	0.0852048	0.735256	146.421	132.074	137.9	198.387	231.553	202.459
PF3D7_1020100	flagellar outer arm dynein-associated protein, putative	N/A	8.56411	12.6339	4.49429	0.355732	-1.49114	0.0853763	0.735591	21.6599	11.8986	4.34331	5.53637	2.97817	4.96833
PF3D7_0914100	conserved Plasmodium protein, unknown function	N/A	100.424	122.915	77.932	0.634031	-0.657376	0.0855943	0.736141	151.619	123.745	93.3812	92.2728	78.1771	63.3462
PF3D7_0916500	ubiquitin fusion degradation protein 1	UFD1	68.9584	52.4759	85.441	1.6282	0.703274	0.085706	0.736141	49.3846	55.9233	52.1197	86.7364	86.3671	83.2195
PF3D7_1246100	delta-aminolevulinic acid synthetase	ALAS	33.6746	43.0459	24.3034	0.564593	-0.824718	0.0860328	0.737805	56.3158	38.0754	34.7465	30.45	20.1027	22.3575
PF3D7_1412900	ubiquitin-conjugating enzyme E2, putative	N/A	1007.95	1178.81	837.1	0.710126	-0.493854	0.0862143	0.738219	1392.3	1038.74	1105.37	1031.61	657.432	822.259
PF3D7_1111100	replication factor C subunit 5, putative	RFC5	29.4125	44.186	14.6391	0.331306	-1.59376	0.0865848	0.740247	77.1093	38.0754	17.3732	16.6091	18.6136	8.69458
PF3D7_1004800	ADP/ATP carrier protein, putative	N/A	94.7981	73.623	115.973	1.57523	0.655563	0.0871087	0.743578	57.1822	71.3914	92.2954	90.4273	122.105	135.387
PF3D7_0709900	conserved protein, unknown function	N/A	20.484	29.026	11.9421	0.411427	-1.28129	0.0872695	0.743804	46.7854	26.1768	14.1158	5.53637	17.869	12.4208
PF3D7_0309700	SECIS-binding protein 2, putative	SBP2	122.341	147.578	97.1042	0.657986	-0.60387	0.0876998	0.746324	183.676	118.986	140.072	116.264	89.3452	85.7037
PF3D7_0203100	protein kinase, putative	N/A	94.3039	115.441	73.1672	0.633809	-0.657881	0.0883057	0.750327	121.296	102.328	122.699	81.2001	69.9871	68.3145
PF3D7_1329700	apicoplast calcium binding protein 1	ACBP1	11.3157	16.5769	6.05455	0.365241	-1.45308	0.0888044	0.751717	29.4575	8.329	11.9441	2.76818	6.70089	8.69458
PF3D7_1228200	conserved Plasmodium protein, unknown function	N/A	31.0296	21.8022	40.2569	1.84645	0.884758	0.0887408	0.751717	25.9919	28.5566	10.8583	57.2091	34.9935	28.5679
PF3D7_1252600	esterase, putative	N/A	177.146	215.462	138.83	0.644334	-0.63412	0.0888763	0.751717	142.089	216.554	287.744	135.641	116.893	163.955
PF3D7_1425600	zinc finger protein, putative	N/A	18.6752	25.6682	11.6821	0.45512	-1.13568	0.0890322	0.751888	32.0567	29.7464	15.2016	9.22728	17.1245	8.69458
malmito_rna_RNA5	unspecified product	RNA5	5.55187	9.14122	1.96251	0.214688	-2.21969	0.0892735	0.752778	2.59919	10.7087	14.1158	0.922728	3.72272	1.24208
PF3D7_1478000	Plasmodium exported protein (PHISTa), unknown function	GEXP17	266.703	405.298	128.107	0.316081	-1.66163	0.0894265	0.752922	104.834	499.74	611.321	46.1364	166.778	171.407
PF3D7_0320500	nicotinamidase, putative	Nico	46.8641	15.8681	77.86	4.90672	2.29476	0.0897406	0.754421	5.19838	13.0884	29.3174	10.15	152.631	70.7987
PF3D7_1241700	replication factor C subunit 4, putative	RFC4	30.0564	46.4541	13.6587	0.294026	-1.76599	0.0905454	0.760032	82.3077	44.0247	13.0299	19.3773	14.1463	7.4525
PF3D7_1012400	hypoxanthine-guanine phosphoribosyltransferase	HGPRT	4806.18	3790.22	5822.15	1.5361	0.619272	0.0910659	0.762093	3470.79	3793.26	4106.6	3724.13	6102.28	7640.05
PF3D7_1451800	sortilin	SORTLR	473.265	380.035	566.494	1.49064	0.57593	0.0909299	0.762093	450.526	348.628	340.95	518.573	589.679	591.231
PF3D7_0913900	arginine--tRNA ligase, putative	RRSapi	86.8993	68.8603	104.938	1.52393	0.607797	0.0921094	0.76469	69.3117	79.7204	57.5489	130.105	117.638	67.0725
PF3D7_0509600	asparagine--tRNA ligase	AsnRS	276.99	224.963	329.017	1.46254	0.548476	0.0917373	0.76469	215.733	209.415	249.74	310.959	365.571	310.521
PF3D7_0206500	conserved Plasmodium protein, unknown function	N/A	889.237	741.02	1037.45	1.40003	0.485462	0.0919767	0.76469	558.826	741.281	922.954	796.314	1247.86	1068.19
PF3D7_1206300	conserved Plasmodium protein, unknown function	N/A	54.2436	67.1699	41.3173	0.615117	-0.701068	0.0918623	0.76469	86.6397	59.4928	55.3772	28.6046	46.9062	48.4412
PF3D7_1433800	conserved Plasmodium protein, unknown function	N/A	18.1078	24.5206	11.6951	0.476949	-1.06809	0.0923425	0.76469	23.3927	27.3667	22.8024	5.53637	13.4018	16.1471
PF3D7_1102800	early transcribed membrane protein 11.2	ETRAMP11.2	27687.4	31862.5	23512.2	0.737926	-0.438453	0.0922478	0.76469	40821.2	24820.4	29946	27620.9	17651.6	25264
mal_rna_17	unspecified product	LSUE	2196.94	2553.7	1840.17	0.720592	-0.472746	0.0915928	0.76469	3081.77	2537.96	2041.36	1643.38	1722.13	2155.01
PF3D7_1231000	conserved Plasmodium protein, unknown function	N/A	65.9476	81.517	50.3782	0.618009	-0.694301	0.092606	0.765727	85.7733	77.3407	81.4371	49.8273	49.1399	52.1675
PF3D7_0731600	acyl-CoA synthetase	ACS5	554.207	454.55	653.864	1.43849	0.524553	0.0942328	0.768432	437.53	421.209	504.91	620.073	711.784	629.736
PF3D7_0727600	conserved Plasmodium protein, unknown function	N/A	6.53002	2.96112	10.0989	3.41051	1.76999	0.0932047	0.768432	4.33198	2.37971	2.17166	12.9182	11.1682	6.21041
PF3D7_0933300	conserved Plasmodium protein, unknown function	N/A	6.93968	10.4736	3.40572	0.32517	-1.62073	0.0940432	0.768432	15.5951	7.13914	8.68662	2.76818	3.72272	3.72625
PF3D7_1417900	conserved Plasmodium protein, unknown function	N/A	8.97235	15.4141	2.5306	0.164175	-2.6067	0.0943202	0.768432	31.1903	10.7087	4.34331	4.61364	2.97817	0
PF3D7_1115700	cysteine proteinase falcipain 2a	FP2A	1649.94	1355.29	1944.59	1.43482	0.520867	0.0940673	0.768432	1298.73	1271.96	1495.19	1788.25	2022.18	2023.35
PF3D7_0602400	elongation factor G	EF-G	232.283	184.663	279.902	1.51575	0.600029	0.0938065	0.768432	228.729	155.871	169.389	289.737	286.649	263.321
PF3D7_0803200	filament assembling protein, putative	N/A	42.9663	55.2448	30.6878	0.555489	-0.84817	0.0943086	0.768432	82.3077	47.5943	35.8323	39.6773	31.2708	21.1154
PF3D7_1442500	geranylgeranyl transferase type-2 subunit alpha, putative	N/A	69.2875	53.3423	85.2327	1.59785	0.676128	0.0938722	0.768432	48.5182	58.303	53.2056	114.418	72.9653	68.3145
PF3D7_1232900	nucleotidyltransferase, putative	N/A	54.0591	40.8932	67.2251	1.64392	0.71714	0.0937134	0.768432	41.587	33.316	47.7764	60.9	81.1553	59.62
PF3D7_0315600	zinc finger protein, putative	N/A	85.8847	132.007	39.7623	0.301213	-1.73114	0.0939799	0.768432	254.721	76.1508	65.1497	50.75	27.5481	40.9887
PF3D7_0503100	4-diphosphocytidyl-2-C-methyl-D-erythritol kinase, putative	IspE	25.1856	17.9092	32.4621	1.8126	0.85806	0.0948949	0.769586	14.7287	23.7971	15.2016	47.9819	32.0154	17.3892
PF3D7_1030800	calmodulin, putative	N/A	16.1763	21.7443	10.6082	0.487863	-1.03545	0.0953178	0.769586	26.8583	16.658	21.7166	9.22728	8.93452	13.6629
PF3D7_0730500	conserved Plasmodium protein, unknown function	N/A	35.9094	46.3727	25.4462	0.548732	-0.865828	0.0955731	0.769586	45.919	47.5943	45.6048	14.7636	34.249	27.3258
PF3D7_1208700	conserved protein, unknown function	N/A	44.5721	33.0767	56.0675	1.69508	0.76135	0.0950782	0.769586	32.9231	38.0754	28.2315	70.1273	52.1181	45.9571
PF3D7_1221700	FbpA domain protein, putative	N/A	72.8623	55.8028	89.9218	1.61142	0.688334	0.0951415	0.769586	59.7814	51.1638	56.4631	89.5046	94.557	85.7037
PF3D7_1371900	Plasmodium exported protein, unknown function	N/A	6.93225	3.68499	10.1795	2.76243	1.46594	0.0951898	0.769586	0.866397	4.75943	5.42914	6.4591	17.869	6.21041
PF3D7_0728600	RING zinc finger protein, putative	N/A	127.926	173.055	82.7979	0.47845	-1.06356	0.0951979	0.769586	283.312	139.213	96.6387	112.573	66.2644	69.5566
PF3D7_0113100	surface-associated interspersed protein 1.1 (SURFIN 1.1)	SURF1.1	16.1083	21.987	10.2295	0.465251	-1.10392	0.0955369	0.769586	26.8583	24.987	14.1158	11.0727	9.67907	9.93666
PF3D7_0726300	DNA mismatch repair protein PMS1, putative	PMS1	84.0217	65.6256	102.418	1.56064	0.642137	0.0958458	0.770661	64.1134	65.4421	67.3213	89.5046	118.382	99.3666
PF3D7_1244100	N-alpha-acetyltransferase 15, NatA auxiliary subunit, putative	N/A	329.641	251.846	407.437	1.6178	0.694032	0.0961228	0.771768	143.822	265.338	346.379	244.523	503.311	474.476
PF3D7_1022200	conserved Plasmodium membrane protein, unknown function	N/A	15.3627	8.99493	21.7305	2.41586	1.27254	0.0967193	0.772254	4.33198	10.7087	11.9441	11.0727	37.9717	16.1471
PF3D7_0801400	conserved Plasmodium protein, unknown function	N/A	9.37494	16.6809	2.06896	0.124032	-3.01122	0.0967381	0.772254	36.3887	7.13914	6.51497	0	3.72272	2.48417
PF3D7_0711400	histone deacetylase complex subunit SAP18, putative	SAP18	162.436	130.392	194.479	1.49149	0.576754	0.0967382	0.772254	106.567	138.023	146.587	137.486	217.407	228.543
PF3D7_1000500	rifin	RIF	5.10801	1.91376	8.30226	4.3382	2.1171	0.0967408	0.772254	3.46559	1.18986	1.08583	11.9955	6.70089	6.21041
PF3D7_1447400	conserved Plasmodium protein, unknown function	N/A	68.7462	54.5668	82.9257	1.51971	0.603797	0.0969718	0.772984	45.0526	65.4421	53.2056	74.741	109.448	64.5883
PF3D7_1229800	myosin J, putative	MyoJ	83.5273	103.6	63.4541	0.612489	-0.707244	0.0971466	0.773265	100.502	120.176	90.1237	62.7455	72.9653	54.6516
PF3D7_1109200	conserved Plasmodium protein, unknown function	N/A	46.3568	32.4681	60.2456	1.85553	0.891832	0.0982441	0.775317	12.996	46.4044	38.004	29.5273	80.4107	70.7987
PF3D7_0219100	conserved protein, unknown function	N/A	60.9646	47.1621	74.767	1.58532	0.664774	0.0981868	0.775317	39.8543	57.1131	44.5189	44.2909	96.7907	83.2195
PF3D7_1307600	DNA-directed RNA polymerase alpha chain, putative	N/A	259.156	207.262	311.049	1.50075	0.585686	0.0976293	0.775317	236.526	196.326	188.934	275.896	323.132	334.12
PF3D7_0624900	GAS8-like protein, putative	N/A	9.68995	14.0817	5.29823	0.37625	-1.41024	0.0979036	0.775317	14.7287	16.658	10.8583	6.4591	4.46726	4.96833
PF3D7_0616000	pyridoxal kinase	PDXK	92.0283	70.1619	113.895	1.62331	0.698939	0.09793	0.775317	98.7692	60.6827	51.0339	119.955	112.426	109.303
PF3D7_1437700	succinyl-CoA ligase, putative	N/A	43.8702	54.3784	33.362	0.613516	-0.704828	0.0981587	0.775317	79.7085	47.5943	35.8323	38.7546	29.0372	32.2941
PF3D7_0203400	conserved Plasmodium protein, unknown function	N/A	37.2514	56.0998	18.4029	0.328039	-1.60806	0.0984671	0.775476	101.368	45.2146	21.7166	31.3728	12.6572	11.1787
PF3D7_1402900	conserved Plasmodium protein, unknown function	N/A	57.669	44.0661	71.2719	1.61739	0.693664	0.0985442	0.775476	34.6559	47.5943	49.9481	58.1319	77.4325	78.2512
PF3D7_1107400	DNA repair protein RAD51	RAD51	48.2035	75.4146	20.9924	0.278359	-1.84498	0.0993238	0.780502	145.555	53.5435	27.1457	30.45	16.38	16.1471
PF3D7_1024100	conserved Plasmodium protein, unknown function	N/A	13.2981	18.5908	8.00528	0.430604	-1.21557	0.0999313	0.783054	26.8583	20.2276	8.68662	7.38182	10.4236	6.21041
PF3D7_1362900	conserved Plasmodium protein, unknown function	N/A	59.0845	73.8431	44.3259	0.600272	-0.736312	0.0998939	0.783054	83.1741	79.7204	58.6347	72.8955	36.4826	23.5996
PF3D7_1040500	rifin	RIF	13.2696	7.10829	19.4309	2.73356	1.45078	0.100102	0.783282	6.06478	13.0884	2.17166	33.2182	16.38	8.69458
PF3D7_0411800	conserved Plasmodium protein, unknown function	N/A	17.179	22.9341	11.424	0.49812	-1.00543	0.101069	0.788625	23.3927	22.6073	22.8024	6.4591	10.4236	17.3892
PF3D7_0715600	GTP-binding translation elongation factor tu family protein, putative	N/A	24.7403	34.2704	15.2101	0.443826	-1.17193	0.101056	0.788625	56.3158	22.6073	23.8882	26.7591	8.93452	9.93666
PF3D7_1001800	Plasmodium exported protein (PHISTc), unknown function	N/A	149.502	190.379	108.625	0.570573	-0.809516	0.101345	0.789662	127.36	170.149	273.629	70.1273	126.572	129.177
PF3D7_1425200	enoyl-CoA hydratase, putative	N/A	7.96518	4.22412	11.7062	2.77129	1.47056	0.101534	0.790024	3.46559	5.94928	3.25748	8.30455	15.6354	11.1787
PF3D7_1425400	DEAD/DEAH box helicase, putative	N/A	38.9734	49.3263	28.6206	0.580231	-0.785301	0.101819	0.791131	62.3806	47.5943	38.004	46.1364	22.3363	17.3892
PF3D7_1240000	3-hydroxyisobutyryl-coenzyme A hydrolase, putative	N/A	116.834	146.387	87.2819	0.59624	-0.746034	0.102133	0.792413	89.2389	152.302	197.621	66.4364	99.7688	95.6404
PF3D7_1124600	ethanolamine kinase	EK	126.364	150.466	102.261	0.679632	-0.557174	0.10227	0.792413	171.547	133.264	146.587	102.423	90.0898	114.272
PF3D7_1340800	mitochondrial pyruvate carrier protein 1, putative	MPC1	12.1615	17.1929	7.13017	0.414716	-1.26981	0.102423	0.792493	26.8583	9.51885	15.2016	9.22728	9.67907	2.48417
PF3D7_1430400	autophagy protein 5, putative	ATG5	109.088	134.016	84.1602	0.627988	-0.67119	0.102659	0.793212	98.7692	140.403	162.874	71.9728	96.0461	84.4616
PF3D7_0306500	conserved Plasmodium protein, unknown function	N/A	28.9095	45.6723	12.1467	0.265953	-1.91076	0.103288	0.794747	90.1053	27.3667	19.5449	20.3	7.44544	8.69458
PF3D7_0823700	mitochondrial import receptor subunit TOM7, putative	TOM7	39.7168	29.6881	49.7455	1.6756	0.744682	0.103247	0.794747	31.1903	28.5566	29.3174	38.7546	67.0089	43.4729
PF3D7_0712700	Plasmodium RNA of unknown function RUF6	N/A	2.19391	3.9738	0.414028	0.104189	-3.26272	0.103133	0.794747	5.19838	2.37971	4.34331	0	0	1.24208
PF3D7_1351600	glycerol kinase	GK	133.018	157.802	108.234	0.685883	-0.543965	0.103971	0.797785	205.336	147.542	120.527	118.109	96.0461	110.545
PF3D7_0113200	Plasmodium exported protein, unknown function	N/A	110.072	86.3112	133.833	1.55059	0.632817	0.103946	0.797785	92.7045	88.0494	78.1796	130.105	131.04	140.355
PF3D7_0111900	conserved protein, unknown function	N/A	41.6662	52.9532	30.3792	0.573698	-0.801637	0.104477	0.800557	46.7854	52.3537	59.7205	25.8364	34.249	31.0521
PF3D7_1035600	merozoite surface protein	H101	14.6276	20.4812	8.77394	0.42839	-1.223	0.105134	0.80448	13.8623	22.6073	24.974	6.4591	11.1682	8.69458
PF3D7_0728100	conserved Plasmodium membrane protein, unknown function	N/A	33.9647	45.1639	22.7655	0.504063	-0.988324	0.105958	0.808742	60.6478	48.7841	26.0599	38.7546	20.8472	8.69458
PF3D7_0307600	conserved Plasmodium protein, unknown function	N/A	43.4916	55.0291	31.954	0.580675	-0.784197	0.106411	0.808742	84.0405	45.2146	35.8323	38.7546	29.7817	27.3258
PF3D7_0816800	meiotic recombination protein DMC1, putative	DMC1	76.1861	114.964	37.4081	0.325389	-1.61976	0.106303	0.808742	218.332	69.0117	57.5489	55.3637	28.2927	28.5679
PF3D7_0510500	topoisomerase I	TopoI	435.31	360.918	509.701	1.41223	0.49798	0.106421	0.808742	277.247	358.147	447.361	372.782	583.722	572.6
PF3D7_0812600	ubiquitin-conjugating enzyme E2, putative	N/A	184.212	219.242	149.183	0.680449	-0.555441	0.106299	0.808742	251.255	215.364	191.106	157.786	148.164	141.597
PF3D7_0110700	chromatin assembly factor 1 protein WD40 domain, putative	N/A	146.612	178.172	115.052	0.645735	-0.630986	0.106887	0.808957	262.518	142.783	129.214	100.577	119.127	125.45
PF3D7_1122900	dynein heavy chain, putative	N/A	16.6935	22.7916	10.5953	0.464876	-1.10508	0.106866	0.808957	27.7247	17.8478	22.8024	12.9182	12.6572	6.21041
PF3D7_0617000	mitochondrial import receptor subunit TOM40, putative	TOM40	237.794	195.995	279.594	1.42653	0.512514	0.106711	0.808957	151.619	234.402	201.964	201.155	324.621	313.005
PF3D7_0717800	conserved Plasmodium protein, unknown function	N/A	48.1881	36.3764	59.9997	1.64941	0.721951	0.107172	0.810001	34.6559	32.1261	42.3473	42.4455	72.9653	64.5883
PF3D7_0305600	AP endonuclease (DNA-[apurinic or apyrimidinic site] lyase), putative	N/A	40.3979	51.5288	29.267	0.567974	-0.816103	0.107778	0.812364	56.3158	55.9233	42.3473	30.45	34.9935	22.3575
PF3D7_0619700	conserved Plasmodium protein, unknown function	N/A	10.2901	15.0944	5.48584	0.363436	-1.46023	0.107762	0.812364	19.0607	14.2783	11.9441	5.53637	9.67907	1.24208
PF3D7_1440500	allantoicase, putative	N/A	82.0452	63.1728	100.918	1.59749	0.675803	0.108071	0.813472	78.8421	48.7841	61.8922	86.7364	111.682	104.335
mal_rna_12	unspecified product	LSUB	4.84005	7.69347	1.98663	0.258223	-1.95331	0.108334	0.814346	6.06478	8.329	8.68662	0	2.23363	3.72625
PF3D7_0932000	conserved Plasmodium protein, unknown function	N/A	24.4576	39.8579	9.0574	0.227242	-2.1377	0.108486	0.814377	80.5749	23.7971	15.2016	8.30455	12.6572	6.21041
PF3D7_0729900	dynein heavy chain, putative	N/A	58.1493	73.1924	43.1062	0.588944	-0.763798	0.108642	0.814446	99.6356	67.8218	52.1197	65.5137	40.2054	23.5996
PF3D7_0110000	conserved Plasmodium protein, unknown function	N/A	117.791	176.555	59.0274	0.334329	-1.58066	0.108912	0.815372	338.761	109.467	81.4371	71.0501	43.9281	62.1041
PF3D7_0202000	knob-associated histidine-rich protein	KAHRP	193624	224598	162649	0.724181	-0.465578	0.109455	0.818325	295464	187110	191220	209954	122130	155864
PF3D7_1417800	DNA replication licensing factor MCM2	MCM2	75.9693	106.551	45.3881	0.425977	-1.23115	0.110603	0.825794	183.676	77.3407	58.6347	63.6682	43.9281	28.5679
PF3D7_1115800	conserved Plasmodium protein, unknown function	N/A	2205.99	2549.27	1862.71	0.730686	-0.452677	0.111096	0.827898	2854.78	2138.17	2654.85	2061.37	1579.18	1947.59
PF3D7_1336600	conserved Plasmodium protein, unknown function	N/A	6.29955	11.1206	1.47849	0.13295	-2.91105	0.112229	0.827898	24.2591	4.75943	4.34331	3.69091	0.744544	0
PF3D7_0601400	erythrocyte membrane protein 1 (PfEMP1), pseudogene	VAR	8.29905	4.22792	12.3702	2.92583	1.54885	0.111951	0.827898	6.06478	1.18986	5.42914	14.7636	11.1682	11.1787
PF3D7_0937600	erythrocyte membrane protein 1, PfEMP1	VAR	4.30903	7.25836	1.3597	0.187328	-2.41636	0.111772	0.827898	3.46559	10.7087	7.6008	1.84546	2.23363	0
PF3D7_1406800	glideosome associated protein with multiple membrane spans 3	GAPM3	129.243	172.581	85.9049	0.497766	-1.00646	0.111929	0.827898	278.113	145.163	94.467	117.186	79.6662	60.862
PF3D7_1337000	mitochondrial intermediate peptidase, putative	2018-10-01	74.8157	57.7783	91.853	1.58975	0.6688	0.111524	0.827898	68.4453	57.1131	47.7764	107.959	85.6225	81.9774
PF3D7_0626400	Sec14 domain containing protein	N/A	41.9606	52.4299	31.4912	0.600635	-0.73544	0.111791	0.827898	72.7773	47.5943	36.9181	34.1409	34.249	26.0837
PF3D7_1419200	thioredoxin-like protein, putative	N/A	39.3432	29.4686	49.2179	1.67018	0.740005	0.112101	0.827898	23.3927	35.6957	29.3174	43.3682	52.1181	52.1675
PF3D7_0808300	ubiquitin regulatory protein, putative	N/A	394.415	462.699	326.131	0.704844	-0.504624	0.111626	0.827898	506.842	454.525	426.73	372.782	292.606	313.005
PF3D7_1363600	conserved Plasmodium protein, unknown function	N/A	31.5588	20.9435	42.174	2.01371	1.00986	0.112803	0.830857	28.5911	19.0377	15.2016	66.4364	32.7599	27.3258
PF3D7_1363700	conserved Plasmodium protein, unknown function	N/A	15.5522	21.313	9.79134	0.459408	-1.12215	0.11338	0.830857	23.3927	16.658	23.8882	11.9955	11.1682	6.21041
PF3D7_1436000	glucose-6-phosphate isomerase	GPI	1785.35	1426.58	2144.13	1.50298	0.58783	0.113194	0.830857	1014.55	1503.98	1761.21	1304.74	2532.94	2594.71
PF3D7_1038800	RESA-like protein with PHIST and DnaJ domains	N/A	679.367	827.118	531.615	0.642732	-0.637711	0.113341	0.830857	530.235	880.494	1070.63	383.855	565.109	645.883
PF3D7_0522900	zinc finger protein, putative	N/A	153.77	181.736	125.803	0.692229	-0.530678	0.113046	0.830857	200.138	171.339	173.732	104.268	122.85	150.292
PF3D7_1020200	conserved Plasmodium protein, unknown function	N/A	75.3909	105.187	45.5945	0.43346	-1.20603	0.113614	0.831163	183.676	67.8218	64.0638	71.9728	27.5481	37.2625
PF3D7_0630000	CPW-WPC family protein	N/A	27.925	35.6027	20.2472	0.5687	-0.814262	0.113722	0.831163	41.587	38.0754	27.1457	23.9909	15.6354	21.1154
PF3D7_1323500	plasmepsin V	PMV	417.184	346.602	487.766	1.40728	0.492911	0.113963	0.831815	244.324	367.666	427.816	334.028	555.43	573.842
PF3D7_0510800	WD repeat-containing protein, putative	N/A	26.3789	33.9778	18.7799	0.552712	-0.8554	0.114112	0.831815	42.4534	34.5058	24.974	23.0682	17.1245	16.1471
PF3D7_1233600	asparagine and aspartate rich protein 1	AARP1	1981.18	2337.09	1625.27	0.695425	-0.524034	0.115572	0.838045	2088.88	2326.17	2596.21	1839	1658.1	1378.71
PF3D7_1412800	glycylpeptide N-tetradecanoyltransferase	NMT	1012.7	1183.94	841.473	0.710741	-0.492603	0.11514	0.838045	1018.02	1074.44	1459.35	768.632	809.319	946.467
PF3D7_0831700	heat shock protein 70	HSP70x	35623.1	41186.6	30059.6	0.729841	-0.454346	0.115512	0.838045	45041.4	35705.2	42813.1	34710.3	25929.5	29539.2
PF3D7_1129000	spermidine synthase	SpdSyn	745.429	612.894	877.964	1.43249	0.518523	0.11539	0.838045	620.34	584.22	634.123	817.537	856.225	960.13
PF3D7_0918700	conserved Plasmodium protein, unknown function	N/A	172.815	207.6	138.029	0.664881	-0.588833	0.115995	0.839917	174.146	201.086	247.569	143.946	142.208	127.934
PF3D7_0525800	inner membrane complex protein 1g, putative	IMC1g	112.366	160.842	63.8901	0.397223	-1.33198	0.116133	0.839917	70.1781	183.238	229.11	19.3773	113.915	58.3779
PF3D7_0707400	AAA family ATPase, putative	N/A	334.452	268.413	400.491	1.49207	0.577316	0.116312	0.839971	214.866	281.996	308.375	238.064	472.785	490.623
PF3D7_1005900	conserved Plasmodium protein, unknown function	N/A	30.5717	39.3224	21.821	0.554924	-0.849638	0.116595	0.839971	56.3158	34.5058	27.1457	36.9091	14.8909	13.6629
PF3D7_1232200	dihydrolipoyl dehydrogenase, mitochondrial	LPD1	29.9518	40.5086	19.3951	0.47879	-1.06254	0.116471	0.839971	67.5789	33.316	20.6307	24.9137	17.1245	16.1471
PF3D7_1137400	UVB-resistance protein UVR8 homologue	N/A	53.0921	38.9372	67.247	1.72706	0.788321	0.11738	0.844529	46.7854	30.9363	39.0898	34.1409	85.6225	81.9774
PF3D7_0612200	leucine-rich repeat protein	LRR6	168.906	227.071	110.741	0.487693	-1.03595	0.117576	0.84484	369.951	182.048	129.214	162.4	99.0243	70.7987
PF3D7_1369800	tRNA Arginine	N/A	6.93987	2.41821	11.4615	4.73967	2.24479	0.117786	0.845251	6.06478	1.18986	0	21.2227	4.46726	8.69458
PF3D7_0511000	translationally-controlled tumor protein homolog	TCTP	1372.37	1141.06	1603.69	1.40543	0.491016	0.118101	0.84532	1037.08	1049.45	1336.65	1313.96	1688.62	1808.47
PF3D7_0607300	uroporphyrinogen III decarboxylase	UROD	7.93418	11.4094	4.45901	0.390821	-1.35542	0.11806	0.84532	11.2632	14.2783	8.68662	3.69091	2.23363	7.4525
PF3D7_0920000	long chain fatty acid elongation enzyme, putative	ELO3	69.4324	84.4976	54.3673	0.643418	-0.636171	0.118945	0.850268	79.7085	99.948	73.8363	65.5137	41.6944	55.8937
PF3D7_0411900	DNA polymerase alpha catalytic subunit A	N/A	74.8938	101.264	48.5238	0.479183	-1.06135	0.11946	0.852843	165.482	91.619	46.6906	67.3591	40.9499	37.2625
PF3D7_1018200	serine/threonine protein phosphatase 8, putative	PPP8	87.8723	107.273	68.4712	0.638286	-0.647724	0.119874	0.854699	99.6356	107.087	115.098	80.2773	69.2426	55.8937
PF3D7_1247400	peptidyl-prolyl cis-trans isomerase FKBP35	FKBP35	377.869	307.6	448.138	1.45688	0.542887	0.12019	0.855851	343.093	259.389	320.319	411.537	445.982	486.896
PF3D7_1467000	conserved Plasmodium membrane protein, unknown function	N/A	21.7053	15.491	27.9197	1.80232	0.849855	0.120556	0.856395	12.1296	20.2276	14.1158	31.3728	31.2708	21.1154
PF3D7_0210200	conserved Plasmodium protein, unknown function	N/A	64.1754	85.5414	42.8093	0.500451	-0.9987	0.120575	0.856395	143.822	60.6827	52.1197	47.9819	43.1835	37.2625
PF3D7_1214900	conserved Plasmodium membrane protein, unknown function	N/A	88.3441	69.1763	107.512	1.55417	0.636148	0.121122	0.858079	78.8421	80.9103	47.7764	117.186	96.0461	109.303
PF3D7_0919300	thioredoxin-like protein 1, putative	TrxL1	64.4953	79.1335	49.8571	0.630038	-0.666489	0.121042	0.858079	86.6397	72.5813	78.1796	57.2091	51.3735	40.9887
PF3D7_1137500	apicoplast ribosomal protein S14p/S29e precursor, putative	N/A	17.4541	23.0691	11.8391	0.513202	-0.9624	0.121499	0.858554	31.1903	24.987	13.0299	19.3773	7.44544	8.69458
mal_mito_1	cytochrome c oxidase subunit 3	COX3	8.56613	12.2833	4.84892	0.394756	-1.34097	0.121412	0.858554	12.1296	9.51885	15.2016	4.61364	3.72272	6.21041
PF3D7_0710400	DNA repair protein RAD14, putative	RAD14	41.9094	31.9291	51.8896	1.62515	0.700575	0.122178	0.861152	31.1903	30.9363	33.6607	55.3637	58.0744	42.2308
PF3D7_0532300	Plasmodium exported protein (PHISTb), unknown function	N/A	10047.3	8397.26	11697.4	1.393	0.478192	0.122127	0.861152	7648.55	8240.95	9302.29	9514.25	12180.7	13397.1
PF3D7_0105800	conserved Plasmodium protein, unknown function	N/A	55.3487	67.7323	42.9651	0.634337	-0.65668	0.122511	0.862402	88.3725	71.3914	43.4331	58.1319	37.2272	33.5362
PF3D7_1440700	adaptor complexes medium subunit family	N/A	24.4533	11.6748	37.2319	3.18907	1.67314	0.123016	0.864631	2.59919	10.7087	21.7166	3.69091	59.5635	48.4412
PF3D7_0414100	conserved Plasmodium membrane protein, unknown function	N/A	40.6688	30.5431	50.7945	1.66305	0.733829	0.123452	0.864631	29.4575	40.4551	21.7166	62.7455	42.439	47.1991
PF3D7_0510100	conserved Plasmodium protein, unknown function	N/A	106.206	130.539	81.873	0.627194	-0.673016	0.123336	0.864631	101.368	140.403	149.844	67.3591	108.703	69.5566
PF3D7_1442400	conserved Plasmodium protein, unknown function	N/A	127.057	93.7812	160.332	1.70964	0.773694	0.123371	0.864631	67.5789	122.555	91.2095	80.2773	236.765	163.955
PF3D7_0807200	conserved Plasmodium membrane protein, unknown function	N/A	242.328	199.422	285.234	1.43031	0.516323	0.123948	0.866569	165.482	205.845	226.938	233.45	295.584	326.668
PF3D7_0902700	Plasmodium exported protein (PHISTb), unknown function, pseudogene	N/A	59.7874	45.7914	73.7835	1.6113	0.688223	0.124041	0.866569	58.915	40.4551	38.004	95.9637	67.0089	58.3779
PF3D7_0207400	serine repeat antigen 7	SERA7	37.1758	46.5114	27.8402	0.598568	-0.740413	0.12493	0.871676	49.3846	49.974	40.1756	37.8318	20.8472	24.8417
PF3D7_0723800	conserved Plasmodium protein, unknown function	N/A	144.939	171.806	118.071	0.687231	-0.541133	0.125509	0.872694	211.401	173.719	130.299	141.177	112.426	100.609
PF3D7_0302500	cytoadherence linked asexual protein 3.1	CLAG3.1	156.662	190.453	122.87	0.645145	-0.632305	0.125548	0.872694	134.292	192.757	244.311	98.7319	159.332	110.545
PF3D7_1301400	Plasmodium exported protein (hyp12), unknown function	HYP12	4273.93	3524.21	5023.66	1.42547	0.511438	0.125526	0.872694	4221.95	3150.74	3199.93	5458.86	4576.71	5035.4
PF3D7_1446900	glutaminyl-peptide cyclotransferase, putative	N/A	845.229	702.374	988.085	1.40678	0.492395	0.125708	0.872711	674.923	682.978	749.221	802.773	1038.64	1122.84
PF3D7_1123700	mitochondrial ribosomal protein L37, putative	N/A	31.4955	39.5381	23.453	0.593174	-0.753473	0.125868	0.87273	54.583	36.8856	27.1457	37.8318	16.38	16.1471
PF3D7_1112600	DNA helicase, putative	N/A	9.16528	12.9612	5.3694	0.414269	-1.27136	0.126213	0.872933	11.2632	17.8478	9.77245	3.69091	3.72272	8.69458
PF3D7_1150400	erythrocyte membrane protein 1, PfEMP1	VAR	49.5523	60.6467	38.458	0.634131	-0.657147	0.126087	0.872933	59.7814	55.9233	66.2355	30.45	36.4826	48.4412
PF3D7_1454900	conserved Plasmodium protein, unknown function	N/A	58.8853	81.9452	35.8254	0.437187	-1.19368	0.126525	0.874003	132.559	78.5305	34.7465	65.5137	20.8472	21.1154
PF3D7_0313600	conserved Plasmodium protein, unknown function	N/A	55.5067	81.6371	29.3764	0.359841	-1.47457	0.127442	0.879241	155.951	48.7841	40.1756	35.9864	26.059	26.0837
PF3D7_0724300	3-demethylubiquinone-9 3-methyltransferase, putative	COQ3	24.9438	17.3278	32.5598	1.87905	0.910002	0.127671	0.879722	20.7935	21.4174	9.77245	44.2909	22.3363	31.0521
PF3D7_1244300	ACEA small nucleolar RNA U3	N/A	2.6432	0.758562	4.52783	5.96897	2.57748	0.127917	0.880322	0	1.18986	1.08583	0.922728	8.93452	3.72625
PF3D7_0407700	conserved Plasmodium protein, unknown function	N/A	79.9657	97.3472	62.5842	0.642897	-0.63734	0.128293	0.880949	99.6356	114.226	78.1796	83.9682	56.5853	47.1991
PF3D7_1246900	RAC-beta serine/threonine protein kinase	PKB	40.8844	50.4392	31.3295	0.621133	-0.687026	0.128326	0.880949	74.5101	46.4044	30.4032	40.6	22.3363	31.0521
PF3D7_0829200	prohibitin, putative	N/A	172.914	137.451	208.377	1.51601	0.600275	0.128813	0.882104	185.409	111.847	115.098	222.377	189.114	213.638
PF3D7_1335900	thrombospondin-related anonymous protein	TRAP	17.9402	23.4733	12.4072	0.528567	-0.919843	0.128666	0.882104	32.9231	19.0377	18.4591	23.0682	6.70089	7.4525
PF3D7_1222400	AP2 domain transcription factor	ApiAP2	78.022	95.8527	60.1913	0.627956	-0.671264	0.129234	0.883898	77.1093	109.467	100.982	60.9	66.2644	53.4095
PF3D7_1428700	conserved protein, unknown function	N/A	33.0646	21.0203	45.1089	2.14597	1.10163	0.129489	0.884549	12.996	26.1768	23.8882	12.9182	64.0307	58.3779
PF3D7_1235100	conserved Plasmodium protein, unknown function	N/A	4.6739	7.76286	1.58494	0.204169	-2.29216	0.131228	0.894222	16.4615	3.56957	3.25748	2.76818	0.744544	1.24208
PF3D7_1308500	conserved Plasmodium protein, unknown function	N/A	2.0205	3.79282	0.248181	0.0654344	-3.93381	0.131189	0.894222	3.46559	3.56957	4.34331	0	0.744544	0
PF3D7_1140400	conserved Plasmodium protein, unknown function	N/A	22.0245	28.9371	15.112	0.522235	-0.937229	0.131596	0.895627	25.9919	24.987	35.8323	11.0727	19.3581	14.905
PF3D7_1337100	protein kinase 6	PK6	31.7694	22.6107	40.9281	1.81012	0.856086	0.131915	0.8967	25.9919	19.0377	22.8024	21.2227	43.1835	58.3779
PF3D7_1474700	protein kinase, putative	N/A	72.1768	56.4844	87.8692	1.55564	0.637505	0.132164	0.897287	64.9798	52.3537	52.1197	111.65	77.4325	74.525
PF3D7_0924800	telomeric repeat binding factor 1, putative	TRF1	5.79318	9.06809	2.51827	0.277706	-1.84837	0.132442	0.898076	6.93117	8.329	11.9441	1.84546	4.46726	1.24208
PF3D7_1438800	conserved Plasmodium protein, unknown function	N/A	63.144	84.1245	42.1634	0.501203	-0.996533	0.132624	0.898211	134.292	71.3914	46.6906	70.1273	29.0372	27.3258
PF3D7_1323700	glideosome associated protein with multiple membrane spans 1	GAPM1	69.1425	96.4773	41.8077	0.433342	-1.20642	0.133185	0.900909	174.146	64.2523	51.0339	58.1319	31.2708	36.0204
PF3D7_0929900	conserved Plasmodium protein, unknown function	N/A	62.0104	47.7631	76.2576	1.59658	0.674986	0.134117	0.901108	61.5142	53.5435	28.2315	106.114	61.7971	60.862
PF3D7_1317300	conserved Plasmodium protein, unknown function	N/A	296.196	241.364	351.029	1.45436	0.540384	0.133716	0.901108	292.842	237.971	193.277	412.459	301.54	339.089
PF3D7_1139900	conserved protein, unknown function	N/A	94.2609	77.1195	111.402	1.44454	0.530612	0.13419	0.901108	71.9109	72.5813	86.8662	107.036	137.741	89.4299
PF3D7_0301300	epoxide hydrolase 1	EH1	148.952	106.799	191.106	1.78939	0.83947	0.134153	0.901108	45.0526	118.986	156.359	87.6592	258.357	227.301
PF3D7_1129900	major facilitator superfamily-related transporter, putative	MFR5	159.147	126.507	191.788	1.51603	0.600296	0.133687	0.901108	90.1053	130.884	158.531	109.805	234.531	231.027
PF3D7_1469400	nucleoside transporter 3, putative	NT3	56.9075	44.2704	69.5445	1.5709	0.651593	0.133792	0.901108	56.3158	42.8348	33.6607	73.8182	78.9216	55.8937
PF3D7_0519500	carbon catabolite repressor protein 4, putative	CCR4	1606.94	1349.36	1864.52	1.38178	0.466529	0.135605	0.902944	1452.95	1192.24	1402.89	1898.97	1961.87	1732.71
PF3D7_0709100	Cg1 protein	N/A	94.0504	115.052	73.0484	0.634915	-0.655365	0.135526	0.902944	175.879	85.6697	83.6087	79.3546	71.4762	68.3145
PF3D7_0805500	conserved Plasmodium protein, unknown function	N/A	146.682	175.975	117.389	0.667076	-0.584077	0.135357	0.902944	143.822	158.251	225.852	106.114	135.507	110.545
PF3D7_1470100	conserved Plasmodium protein, unknown function	N/A	72.7136	57.7625	87.6648	1.51768	0.601865	0.134898	0.902944	36.3887	63.0624	73.8363	54.441	122.85	85.7037
PF3D7_1208600	mitochondrial import inner membrane translocase subunit TIM10, putative	TIM10	94.5523	74.7593	114.345	1.52951	0.613071	0.135459	0.902944	82.3077	71.3914	70.5788	108.882	108.703	125.45
PF3D7_1147500	protein farnesyltransferase subunit beta	N/A	25.836	15.8605	35.8115	2.25791	1.17499	0.135052	0.902944	6.93117	17.8478	22.8024	13.8409	62.5417	31.0521
PF3D7_1108500	succinyl-CoA synthetase alpha subunit, putative	N/A	94.8957	130.02	59.7713	0.459708	-1.12121	0.135263	0.902944	224.397	93.9987	71.6646	90.4273	49.1399	39.7466
PF3D7_1141200	conserved Apicomplexan protein, unknown function	N/A	10.9119	15.7798	6.04395	0.383017	-1.38452	0.136302	0.903297	30.3239	8.329	8.68662	6.4591	2.97817	8.69458
PF3D7_0703200	conserved Plasmodium protein, unknown function	N/A	139.143	112.256	166.03	1.47903	0.564649	0.136798	0.903297	137.757	90.4291	108.583	162.4	177.946	157.744
PF3D7_1449100	conserved Plasmodium protein, unknown function	N/A	72.8956	88.2558	57.5354	0.651916	-0.617242	0.136672	0.903297	93.5709	95.1885	76.008	77.5092	49.1399	45.9571
PF3D7_1413500	FeS assembly ATPase SufC	SufC	12.7706	17.4394	8.10169	0.464561	-1.10606	0.136133	0.903297	25.9919	15.4681	10.8583	16.6091	5.21181	2.48417
PF3D7_1316000	protein kinase, putative	N/A	38.9556	47.8362	30.075	0.628708	-0.669537	0.136848	0.903297	64.1134	51.1638	28.2315	37.8318	23.8254	28.5679
PF3D7_1345200	rhomboid protease ROM6, putative	ROM6	22.2993	15.7798	28.8189	1.82632	0.868938	0.136962	0.903297	16.4615	17.8478	13.0299	28.6046	30.5263	27.3258
PF3D7_0607200	RING zinc finger protein, putative	N/A	7.53725	10.9472	4.12732	0.377022	-1.40728	0.136091	0.903297	10.3968	8.329	14.1158	3.69091	3.72272	4.96833
PF3D7_1136300	tudor staphylococcal nuclease	TSN	2239.93	2609.7	1870.16	0.71662	-0.480721	0.136596	0.903297	2392.99	2489.18	2946.94	1856.53	1949.22	1804.75
PF3D7_1021600	deoxyribose-phosphate aldolase, putative	DPA	252.069	290.94	213.199	0.732794	-0.44852	0.137513	0.90585	397.676	230.832	244.311	227.914	201.771	209.912
PF3D7_0602900	conserved Plasmodium protein, unknown function	N/A	87.5153	105.421	69.6092	0.660294	-0.598819	0.138426	0.909701	94.4372	115.416	106.411	81.2001	61.7971	65.8304
PF3D7_0806100	conserved Plasmodium protein, unknown function	N/A	64.9681	51.5477	78.3885	1.5207	0.604734	0.13827	0.909701	48.5182	46.4044	59.7205	64.591	92.3234	78.2512
PF3D7_1238100	calcyclin binding protein, putative	N/A	396.043	322.745	469.34	1.45421	0.540239	0.138898	0.911726	401.142	264.148	302.946	463.209	435.558	509.254
PF3D7_1418700	5S ribosomal RNA	N/A	9.84887	5.84908	13.8487	2.36767	1.24347	0.139212	0.912706	6.06478	7.13914	4.34331	18.4546	11.9127	11.1787
PF3D7_1024000	conserved Plasmodium protein, unknown function	N/A	59.5368	47.2813	71.7923	1.51841	0.602561	0.139829	0.914581	32.9231	53.5435	55.3772	57.2091	77.4325	80.7354
PF3D7_0109300	fatty acid elongation protein, GNS1/SUR4 family, putative	N/A	3.5155	5.70658	1.32442	0.232086	-2.10727	0.139713	0.914581	6.93117	4.75943	5.42914	0	1.48909	2.48417
PF3D7_0810400	aquaporin, putative	AQP2	61.0276	48.1092	73.9459	1.53704	0.620157	0.140361	0.915899	43.3198	49.974	51.0339	70.1273	75.9434	75.767
PF3D7_1007300	RING zinc finger protein, putative	N/A	8.26176	11.9945	4.52901	0.37759	-1.40511	0.140234	0.915899	4.33198	14.2783	17.3732	0.922728	5.21181	7.4525
PF3D7_1320400	type I signal peptidase	SPB	34.0159	26.1493	41.8825	1.60167	0.679575	0.140828	0.917867	18.1943	30.9363	29.3174	25.8364	55.0962	44.715
PF3D7_0715900	cation diffusion facilitator family protein, putative	CDF	10.7616	15.0906	6.43268	0.426271	-1.23016	0.14213	0.918016	19.9271	16.658	8.68662	7.38182	8.18998	3.72625
PF3D7_0323200	conserved Plasmodium protein, unknown function	N/A	44.9628	34.875	55.0506	1.57851	0.658566	0.142674	0.918016	35.5223	45.2146	23.8882	71.0501	50.629	43.4729
PF3D7_0530400	conserved Plasmodium protein, unknown function	N/A	7.88794	11.5903	4.18554	0.361123	-1.46944	0.141651	0.918016	16.4615	10.7087	7.6008	4.61364	6.70089	1.24208
PF3D7_0916800	conserved Plasmodium protein, unknown function	N/A	13.0446	7.58562	18.5036	2.4393	1.28647	0.141116	0.918016	0	11.8986	10.8583	4.61364	29.7817	21.1154
PF3D7_1127100	deoxyuridine 5'-triphosphate nucleotidohydrolase	dUTPase	17.7191	27.2895	8.14875	0.298604	-1.74369	0.142663	0.918016	52.8502	21.4174	7.6008	14.7636	5.95635	3.72625
PF3D7_1211700	DNA replication licensing factor MCM5, putative	MCM5	58.3508	75.8648	40.8367	0.538283	-0.893563	0.141387	0.918016	123.895	55.9233	47.7764	57.2091	34.249	31.0521
PF3D7_1128400	geranylgeranyl pyrophosphate synthase, putative	GGPPS	366.478	305.352	427.603	1.40036	0.485798	0.142446	0.918016	317.968	308.173	289.916	473.359	409.499	399.951
PF3D7_0809900	JmjC domain-containing protein, putative	JmjC1	167.336	197.439	137.234	0.69507	-0.52477	0.142314	0.918016	148.154	211.794	232.367	143.023	114.66	154.018
PF3D7_0412500	Plasmodium RNA of unknown function RUF6	N/A	3.03205	5.09431	0.969785	0.190366	-2.39315	0.141278	0.918016	5.19838	3.56957	6.51497	0.922728	0.744544	1.24208
PF3D7_0808500	Plasmodium RNA of unknown function RUF6	N/A	3.42828	5.74505	1.11151	0.193473	-2.36979	0.142673	0.918016	6.06478	3.56957	7.6008	1.84546	1.48909	0
PF3D7_0816500	small heat shock protein HSP20, putative	HSP20	5.17941	7.98228	2.37654	0.297727	-1.74794	0.1418	0.918016	10.3968	5.94928	7.6008	0.922728	3.72272	2.48417
PF3D7_0317900	conserved Plasmodium protein, unknown function	N/A	69.2827	55.4023	83.1632	1.50108	0.585999	0.142882	0.918021	46.7854	61.8725	57.5489	107.959	70.7316	70.7987
PF3D7_1249700	conserved Plasmodium protein, unknown function	N/A	3.76545	6.06475	1.46615	0.241749	-2.04842	0.143006	0.918021	11.2632	4.75943	2.17166	0.922728	2.23363	1.24208
PF3D7_0112700	28S ribosomal RNA	N/A	794.894	1106.78	483.003	0.436402	-1.19627	0.143882	0.91925	769.36	637.763	1913.23	680.051	408.754	360.204
PF3D7_1365500	aminomethyltransferase, mitochondrial, putative	GCVT	113.087	92.4376	133.736	1.44677	0.532837	0.144644	0.91925	95.3036	107.087	74.9221	140.255	139.23	121.724
PF3D7_1323000	beta-hydroxyacyl-ACP dehydratase	FabZ	224.786	184.505	265.068	1.43664	0.522703	0.14446	0.91925	190.607	164.2	198.707	264.823	250.911	279.469
PF3D7_0213800	conserved Plasmodium protein, unknown function	N/A	42.6689	33.2576	52.0802	1.56596	0.647048	0.144691	0.91925	31.1903	39.2653	29.3174	60.9	54.3517	40.9887
PF3D7_0512800	conserved Plasmodium protein, unknown function	N/A	136.975	110.081	163.868	1.48862	0.573973	0.143658	0.91925	138.623	92.8088	98.8103	153.173	168.267	170.165
PF3D7_1217400	conserved Plasmodium protein, unknown function	N/A	646.992	546.826	747.157	1.36635	0.450329	0.144245	0.91925	558.826	523.537	558.116	700.351	844.312	696.808
PF3D7_0819500	conserved protein, unknown function	N/A	162.453	132.053	192.854	1.46043	0.546392	0.144117	0.91925	168.947	127.315	99.8962	201.155	197.304	180.102
PF3D7_0221200	Plasmodium exported protein (hyp15), unknown function	N/A	17.9046	24.1624	11.6468	0.482023	-1.05283	0.14337	0.91925	15.5951	29.7464	27.1457	7.38182	16.38	11.1787
PF3D7_0632700	rifin	RIF	2.94912	5.09431	0.803938	0.157811	-2.66373	0.144674	0.91925	5.19838	3.56957	6.51497	0.922728	1.48909	0
PF3D7_0924100	conserved Plasmodium protein, unknown function	N/A	181.262	148.106	214.419	1.44775	0.533809	0.146245	0.919642	168.081	141.593	134.643	241.755	196.56	204.944
PF3D7_1221500	conserved Plasmodium protein, unknown function	N/A	2.92301	4.98269	0.863333	0.173266	-2.52894	0.145776	0.919642	6.93117	4.75943	3.25748	1.84546	0.744544	0
PF3D7_1322300	conserved Plasmodium protein, unknown function	N/A	36.1936	45.7566	26.6305	0.582003	-0.7809	0.145408	0.919642	48.5182	46.4044	42.3473	33.2182	30.5263	16.1471
PF3D7_1337700	conserved Plasmodium protein, unknown function	N/A	9.71254	13.9045	5.52056	0.397033	-1.33267	0.146291	0.919642	19.0607	10.7087	11.9441	0.922728	11.9127	3.72625
PF3D7_1433700	conserved Plasmodium protein, unknown function	N/A	87.4616	70.67	104.253	1.47521	0.56092	0.146412	0.919642	62.3806	84.4798	65.1497	147.636	78.1771	86.9458
PF3D7_1117100	deubiquinating/deneddylating enzyme	UCH54	22.1122	29.2877	14.9366	0.509996	-0.971441	0.146166	0.919642	42.4534	22.6073	22.8024	27.6818	13.4018	3.72625
PF3D7_0937400	rifin	RIF	3.91509	1.47866	6.35153	4.29547	2.10282	0.14551	0.919642	0.866397	3.56957	0	7.38182	2.97817	8.69458
PF3D7_1424300	small nucleolar RNA snoR26	N/A	57.8832	45.9685	69.7979	1.51839	0.602539	0.145142	0.919642	44.1862	53.5435	40.1756	93.1955	64.0307	52.1675
PF3D7_1328800	transcriptional regulatory protein sir2a	SIR2A	415.678	346.426	484.93	1.39981	0.485229	0.145937	0.919642	346.559	322.451	370.267	403.232	513.735	537.822
PF3D7_0908700	tRNA pseudouridine synthase, putative	N/A	59.9125	46.6577	73.1673	1.56817	0.649084	0.145135	0.919642	47.6518	49.974	42.3473	68.2819	69.2426	81.9774
PF3D7_0512900	AKAP-like protein	AKAL	36.1845	26.8234	45.5457	1.69798	0.763821	0.146942	0.921554	32.0567	32.1261	16.2874	67.3591	32.0154	37.2625
PF3D7_1142100	conserved Plasmodium protein, unknown function	N/A	2522.27	2937.65	2106.89	0.717202	-0.479548	0.147382	0.921554	2559.34	2748.57	3505.05	2157.34	2226.93	1936.41
PF3D7_1441700	mitochondrial inner membrane protease ATP23, putative	ATP23	2.88576	4.80173	0.969785	0.201966	-2.30782	0.147377	0.921554	8.66397	3.56957	2.17166	0.922728	0.744544	1.24208
PF3D7_1300400	rifin	RIF	4.772	7.29686	2.24715	0.307961	-1.69918	0.14735	0.921554	9.53036	4.75943	7.6008	2.76818	1.48909	2.48417
PF3D7_1033200	early transcribed membrane protein 10.2	ETRAMP10.2	1186.82	978.096	1395.54	1.42679	0.512773	0.148585	0.925248	1259.74	884.063	790.483	1304.74	1315.61	1566.27
PF3D7_0816400	EF-hand calcium-binding domain-containing protein, putative	N/A	12.4181	16.5693	8.26698	0.498935	-1.00308	0.148808	0.925248	24.2591	17.8478	7.6008	10.15	5.95635	8.69458
PF3D7_1113500	GTP-binding protein, putative	N/A	267.449	222.072	312.827	1.40868	0.494341	0.148804	0.925248	233.061	222.503	210.651	310.037	314.197	314.247
PF3D7_1410400	rhoptry-associated protein 1	RAP1	73.2854	94.3929	52.1779	0.552773	-0.855241	0.148236	0.925248	58.0486	103.518	121.613	40.6	81.1553	34.7783
PF3D7_0613700	syntaxin-binding protein, putative	N/A	119.297	95.8919	142.703	1.48817	0.573535	0.148467	0.925248	118.696	107.087	61.8922	139.332	138.485	150.292
PF3D7_0931200	selenoprotein	Sel2	66.2764	50.2236	82.3292	1.63926	0.713041	0.149258	0.927009	65.8462	51.1638	33.6607	111.65	52.1181	83.2195
PF3D7_0312400	glycogen synthase kinase 3	GSK3	298.974	415.737	182.21	0.438283	-1.19006	0.149841	0.928546	759.83	296.274	191.106	238.987	151.142	156.502
PF3D7_0723700	metallo-hydrolase/oxidoreductase, putative	N/A	299.076	249.607	348.545	1.39637	0.481686	0.149675	0.928546	259.919	239.161	249.74	389.391	339.512	316.731
PF3D7_0709700	prodrug activation and resistance esterase	PARE	158.215	184.424	132.007	0.715781	-0.48241	0.151713	0.939094	179.344	178.478	195.449	140.255	107.959	147.808
PF3D7_0420500	conserved Plasmodium protein, unknown function	N/A	13.0289	8.44825	17.6096	2.0844	1.05964	0.151974	0.939658	10.3968	9.51885	5.42914	26.7591	14.8909	11.1787
PF3D7_0731700	Plasmodium exported protein (hyp9), unknown function	N/A	25.0905	18.2017	31.9793	1.75694	0.813063	0.153126	0.94573	14.7287	21.4174	18.4591	37.8318	24.5699	33.5362
malmito_rna_RNA18	unspecified product	RNA18	2.65385	4.58609	0.721603	0.157346	-2.66799	0.15354	0.947231	10.3968	1.18986	2.17166	0.922728	0	1.24208
PF3D7_0825100	ankyrin-repeat protein, putative	N/A	56.5605	41.1901	71.9309	1.74631	0.804314	0.153987	0.948927	55.4494	46.4044	21.7166	107.036	52.8626	55.8937
PF3D7_1332200	conserved Plasmodium protein, unknown function	N/A	99.6185	121.24	77.9974	0.643332	-0.636364	0.154168	0.948991	92.7045	143.973	127.042	76.5864	95.3016	62.1041
PF3D7_1326700	conserved Apicomplexan protein, unknown function	N/A	129.499	107.866	151.133	1.40111	0.486572	0.154504	0.950003	84.0405	107.087	132.471	94.1183	189.114	170.165
PF3D7_0934400	AP2 domain transcription factor, putative	ApiAP2	24.9313	37.586	12.2766	0.326628	-1.61428	0.155388	0.95227	72.7773	22.6073	17.3732	24.9137	8.18998	3.72625
PF3D7_0910900	DNA primase large subunit, putative	N/A	18.2241	24.1127	12.3355	0.511576	-0.966979	0.155298	0.95227	36.3887	26.1768	9.77245	19.3773	8.93452	8.69458
PF3D7_0508200	longevity-assurance (LAG1) protein, putative	N/A	47.6223	68.4835	26.7611	0.390767	-1.35562	0.155074	0.95227	128.227	51.1638	26.0599	31.3728	29.0372	19.8733
PF3D7_0602500	geranylgeranyltransferase, putative	N/A	49.546	37.6433	61.4487	1.6324	0.706991	0.155877	0.954208	43.3198	26.1768	43.4331	57.2091	55.0962	72.0408
PF3D7_0936500	virulence-associated protein 1	VAP1	47.3427	57.9435	36.7418	0.634097	-0.657224	0.15628	0.955617	58.915	47.5943	67.3213	35.9864	39.4608	34.7783
PF3D7_1203300	conserved Plasmodium protein, unknown function	N/A	13.3881	18.4174	8.35874	0.453849	-1.13971	0.157278	0.959605	23.3927	16.658	15.2016	6.4591	14.8909	3.72625
PF3D7_1224500	histone chaperone ASF1, putative	ASF1	10.466	14.4052	6.5268	0.453087	-1.14214	0.157262	0.959605	22.5263	13.0884	7.6008	3.69091	9.67907	6.21041
PF3D7_1476900	Plasmodium exported protein, unknown function, pseudogene	N/A	11.8533	16.2918	7.41481	0.455125	-1.13567	0.157716	0.961219	17.3279	13.0884	18.4591	11.0727	7.44544	3.72625
PF3D7_0731400	serine/threonine protein kinase, FIKK family, pseudogene	FIKK7.2	32.5918	21.1856	43.998	2.07679	1.05435	0.158638	0.965772	6.93117	14.2783	42.3473	17.5318	61.0526	53.4095
PF3D7_0922800	conserved Plasmodium protein, unknown function	N/A	127.216	149.391	105.041	0.703125	-0.508148	0.158907	0.966349	158.551	133.264	156.359	126.414	93.068	95.6404
PF3D7_0803900	C/D small nucleolar RNA	N/A	21.1528	15.2715	27.034	1.77022	0.823932	0.159336	0.966837	11.2632	22.6073	11.9441	23.9909	26.059	31.0521
PF3D7_0903600	conserved Plasmodium protein, unknown function, unspecified product	N/A	154.84	181.528	128.151	0.705954	-0.502354	0.159316	0.966837	196.672	166.58	181.333	174.396	109.448	100.609
PF3D7_1250100	osmiophilic body protein G377	G377	51.4332	61.8638	41.0026	0.662788	-0.59338	0.159706	0.967325	89.2389	46.4044	49.9481	57.2091	33.5045	32.2941
PF3D7_0402500	rifin, pseudogene	RIF	5.74445	2.2757	9.21321	4.04852	2.01739	0.159766	0.967325	3.46559	1.18986	2.17166	18.4546	6.70089	2.48417
PF3D7_0805400	acetyltransferase, putative	N/A	105.597	87.8931	123.3	1.40284	0.488355	0.160883	0.968463	54.583	93.9987	115.098	82.1228	143.697	144.082
PF3D7_0501800	chromosome assembly factor 1	CAF1	47.065	58.0634	36.0667	0.62116	-0.686962	0.160423	0.968463	87.5061	47.5943	39.0898	39.6773	42.439	26.0837
PF3D7_0407400	conserved Plasmodium protein, unknown function	N/A	21.1229	14.9519	27.2939	1.82545	0.868252	0.160469	0.968463	19.9271	11.8986	13.0299	33.2182	27.5481	21.1154
PF3D7_1415600	conserved Plasmodium protein, unknown function	N/A	149.202	121.112	177.293	1.46387	0.549787	0.161003	0.968463	86.6397	134.454	142.243	103.346	247.188	181.344
PF3D7_1473400	conserved Plasmodium protein, unknown function	N/A	8.53263	12.5374	4.52783	0.361145	-1.46935	0.160759	0.968463	6.06478	13.0884	18.4591	0.922728	8.93452	3.72625
PF3D7_1245300	NEDD8-conjugating enzyme UBC12, putative	UBC12	39.881	26.6463	53.1157	1.99336	0.995204	0.160717	0.968463	43.3198	21.4174	15.2016	82.1228	34.9935	42.2308
PF3D7_0104400	4-hydroxy-3-methylbut-2-enyl diphosphate reductase	LytB	123.246	145.607	100.885	0.69286	-0.529364	0.161889	0.968676	209.668	114.226	112.926	117.186	103.492	81.9774
PF3D7_0809400	conserved Plasmodium protein, unknown function	N/A	8.97395	12.7455	5.20238	0.408173	-1.29275	0.162217	0.968676	16.4615	13.0884	8.68662	3.69091	8.18998	3.72625
PF3D7_0825700	conserved Plasmodium protein, unknown function	N/A	28.6858	20.7663	36.6053	1.76273	0.817811	0.162047	0.968676	25.9919	17.8478	18.4591	54.441	23.0809	32.2941
PF3D7_1226400	conserved Plasmodium protein, unknown function	N/A	299.39	248.671	350.11	1.40792	0.493568	0.162118	0.968676	278.113	222.503	245.397	373.705	327.599	349.025
PF3D7_0928800	serine/threonine protein kinase, putative	N/A	12.3759	16.2842	8.46754	0.519984	-0.943461	0.161816	0.968676	22.5263	15.4681	10.8583	5.53637	7.44544	12.4208
PF3D7_1341400	small nucleolar RNA snoR20	N/A	11.7429	7.47403	16.0117	2.14232	1.09917	0.161475	0.968676	8.66397	8.329	5.42914	14.7636	17.1245	16.1471
PF3D7_0509100	structural maintenance of chromosomes protein 4, putative	SMC4	43.3919	53.2578	33.526	0.629504	-0.667712	0.162262	0.968676	69.3117	53.5435	36.9181	45.2137	34.249	21.1154
PF3D7_1227600	conserved Plasmodium protein, unknown function	N/A	104.736	130.59	78.8823	0.604046	-0.727269	0.162865	0.970185	200.138	117.796	73.8363	107.036	66.2644	63.3462
PF3D7_1417000	inner membrane complex protein 1l, putative	IMC1l	5.03172	7.50873	2.55472	0.340234	-1.5554	0.162804	0.970185	12.1296	7.13914	3.25748	3.69091	1.48909	2.48417
PF3D7_0832700	Plasmodium exported protein (PHISTa-like), unknown function, pseudogene	N/A	4.0658	1.80592	6.32567	3.50274	1.80848	0.163551	0.973224	0.866397	2.37971	2.17166	1.84546	9.67907	7.4525
PF3D7_0213600	conserved Plasmodium protein, unknown function	N/A	178.897	262.726	95.0687	0.361855	-1.46652	0.164862	0.975288	67.5789	442.627	277.972	124.568	92.3234	68.3145
PF3D7_0914400	conserved Plasmodium protein, unknown function	N/A	70.9003	83.4466	58.354	0.699298	-0.516021	0.164204	0.975288	110.899	79.7204	59.7205	81.2001	41.6944	52.1675
PF3D7_1009900	conserved Plasmodium protein, unknown function	N/A	170.898	141.879	199.917	1.40907	0.494745	0.164628	0.975288	140.356	133.264	152.016	213.15	192.837	193.765
PF3D7_1475100	conserved Plasmodium protein, unknown function	N/A	63.5875	50.4461	76.7289	1.52101	0.605028	0.164982	0.975288	26.8583	45.2146	79.2654	51.6728	102.747	75.767
PF3D7_0221000	Plasmodium exported protein, unknown function	N/A	22.5058	16.5692	28.4424	1.71658	0.779539	0.16513	0.975288	17.3279	22.6073	9.77245	43.3682	24.5699	17.3892
PF3D7_1333200	ubiquitin-activating enzyme	UBA1	65.7757	53.8391	77.7122	1.44341	0.529486	0.164755	0.975288	52.8502	63.0624	45.6048	68.2819	99.0243	65.8304
PF3D7_1139000	unspecified product	N/A	74.4018	60.9821	87.8215	1.44012	0.526189	0.164628	0.975288	55.4494	79.7204	47.7764	119.955	78.9216	64.5883
PF3D7_0533000	rifin, pseudogene	RIF	5.44025	2.63764	8.24286	3.12509	1.6439	0.165316	0.975344	3.46559	1.18986	3.25748	11.0727	7.44544	6.21041
PF3D7_0816600	chaperone protein ClpB1	ClpB1	115.354	89.1495	141.559	1.58788	0.667101	0.165914	0.975493	149.887	65.4421	52.1197	119.032	165.289	140.355
PF3D7_0828900	conserved Plasmodium protein, unknown function	N/A	50.2299	39.3299	61.1299	1.55428	0.63625	0.165985	0.975493	37.2551	41.645	39.0898	66.4364	53.6071	63.3462
PF3D7_1147100	dynein light chain, putative	N/A	6.03991	9.68034	2.39948	0.247871	-2.01234	0.166045	0.975493	1.73279	14.2783	13.0299	0	5.95635	1.24208
PF3D7_1216200	glycerol-3-phosphate dehydrogenase [NAD(+)], putative	N/A	1095.24	925.702	1264.78	1.36629	0.450268	0.165792	0.975493	866.397	828.14	1082.57	1105.43	1249.34	1439.57
PF3D7_1210500	conserved Plasmodium protein, unknown function	N/A	2.53665	0.650742	4.42256	6.79618	2.76472	0.167621	0.983707	0.866397	0	1.08583	1.84546	5.21181	6.21041
PF3D7_0727800	cation transporting ATPase, putative	N/A	527.561	452.925	602.197	1.32957	0.410963	0.168409	0.986177	382.947	455.715	520.112	497.35	696.893	612.347
PF3D7_1120600	conserved Plasmodium protein, unknown function	N/A	38.2912	49.6536	26.9287	0.54233	-0.882756	0.168427	0.986177	83.1741	32.1261	33.6607	37.8318	23.0809	19.8733
PF3D7_0629000	N-acetyltransferase, putative	N/A	15.7489	11.1205	20.3772	1.83239	0.873729	0.168576	0.986177	6.93117	16.658	9.77245	28.6046	16.38	16.1471
PF3D7_1130700	structural maintenance of chromosomes protein 1, putative	SMC1	62.5334	77.5591	47.5076	0.612534	-0.707137	0.16954	0.990771	123.028	61.8725	47.7764	61.8228	37.2272	43.4729
PF3D7_0621000	conserved Plasmodium protein, unknown function	N/A	15.5349	9.611	21.4588	2.23274	1.15881	0.170441	0.994987	5.19838	9.51885	14.1158	5.53637	36.4826	22.3575
PF3D7_0108500	conserved Plasmodium protein, unknown function	N/A	5057.51	5977.72	4137.29	0.692119	-0.530909	0.171138	0.997432	8495.89	4673.76	4763.53	5800.27	2871.7	3739.91
PF3D7_0418400	conserved Plasmodium protein, unknown function	N/A	47.7621	35.0863	60.4379	1.72255	0.784546	0.17122	0.997432	23.3927	29.7464	52.1197	28.6046	70.7316	81.9774
PF3D7_0605300	serine/threonine protein kinase	ARK1	83.9773	119.477	48.4774	0.405746	-1.30135	0.171439	0.997657	233.061	67.8218	57.5489	62.7455	37.9717	44.715
PF3D7_0217600	conserved Plasmodium protein, unknown function	N/A	461.894	395.563	528.225	1.33537	0.417244	0.17196	0.999642	339.628	423.589	423.473	438.296	591.168	555.211
PF3D7_1123900	13 kDa ribonucleoprotein-associated protein, putative	SNU13	1581.8	1548.24	1615.36	1.04335	0.0612233	0.9739	1	2094.08	1180.34	1370.31	1997.71	1274.66	1573.72
PF3D7_0818200	14-3-3 protein	14-3-3I	6642.11	6691.26	6592.96	0.985309	-0.0213519	0.778821	1	8565.2	5475.72	6032.86	7299.7	5533.45	6945.73
PF3D7_1362100	14-3-3 protein	14-3-3II	145.227	155.76	134.694	0.864752	-0.209641	0.590562	1	150.753	167.77	148.758	131.95	139.23	132.903
PF3D7_1422900	14-3-3 protein, putative	N/A	4.17017	2.81861	5.52173	1.95903	0.97014	0.454441	1	1.73279	2.37971	4.34331	0.922728	8.18998	7.4525
PF3D7_0112300	18S ribosomal RNA	N/A	5.62296	3.39241	7.85351	2.31502	1.21103	0.364591	1	4.33198	4.75943	1.08583	16.6091	4.46726	2.48417
PF3D7_0531600	18S ribosomal RNA	N/A	145.126	146.123	144.128	0.986348	-0.0198314	0.826124	1	248.656	108.277	81.4371	174.396	121.361	136.629
PF3D7_0725600	18S ribosomal RNA	N/A	301.039	279.827	322.251	1.15161	0.203649	0.705696	1	362.154	255.819	221.509	353.405	253.145	360.204
PF3D7_1371000	18S ribosomal RNA	N/A	7.05083	5.84529	8.25638	1.41248	0.498235	0.710631	1	6.93117	9.51885	1.08583	13.8409	2.23363	8.69458
PF3D7_0522300	18S rRNA (guanine-N(7))-methyltransferase, putative	N/A	610.843	612.865	608.821	0.993402	-0.00955016	0.854058	1	783.223	496.17	559.201	735.414	519.691	571.358
PF3D7_1444300	1-acyl-sn-glycerol-3-phosphate acyltransferase, putative	LPAAT	180.398	168.437	192.359	1.14203	0.191596	0.627175	1	181.077	168.96	155.273	181.777	189.114	206.186
PF3D7_0729200	1-cys peroxiredoxin	AOP	50.1341	41.5944	58.6738	1.41062	0.496329	0.553036	1	67.5789	33.316	23.8882	97.8092	40.9499	37.2625
PF3D7_0304500	1-cys-glutaredoxin-like protein-1	GLP1	21.5136	17.9439	25.0832	1.39787	0.483229	0.486981	1	28.5911	15.4681	9.77245	32.2955	23.0809	19.8733
PF3D7_1467300	1-deoxy-D-xylulose 5-phosphate reductoisomerase	DXR	31.2216	36.0642	26.3789	0.731443	-0.451182	0.767358	1	3.46559	42.8348	61.8922	7.38182	39.4608	32.2941
PF3D7_1337200	1-deoxy-D-xylulose 5-phosphate synthase	DXS	205.708	185.317	226.1	1.22007	0.286965	0.369211	1	182.81	157.061	216.08	227.914	255.378	195.007
PF3D7_1333000	20 kDa chaperonin	CPN20	430.345	371.158	489.531	1.31893	0.399365	0.274216	1	400.275	333.16	380.04	460.441	443.003	565.148
PF3D7_1306400	26S protease regulatory subunit 10B, putative	RPT4	1457.78	1351.53	1564.03	1.15723	0.210671	0.589026	1	1588.11	1211.27	1255.22	1685.82	1387.83	1618.43
PF3D7_1008400	26S protease regulatory subunit 4, putative	RPT2	1785.72	1698.63	1872.82	1.10255	0.140839	0.764456	1	1993.58	1478.99	1623.31	2038.31	1612.68	1967.46
PF3D7_1130400	26S protease regulatory subunit 6A, putative	RPT5	1195.2	1119.41	1270.99	1.13541	0.183212	0.685376	1	1388.83	953.075	1016.33	1359.18	1108.63	1345.18
PF3D7_0413600	26S protease regulatory subunit 6B, putative	RPT3	860.418	811.366	909.469	1.12091	0.164672	0.687359	1	894.988	750.8	788.311	864.596	846.546	1017.27
PF3D7_1311500	26S protease regulatory subunit 7, putative	RPT1	1389.56	1332.82	1446.31	1.08515	0.117896	0.849382	1	1609.77	1141.07	1247.62	1557.56	1215.1	1566.27
PF3D7_1248900	26S protease regulatory subunit 8, putative	RPT6	667.344	623.577	711.112	1.14038	0.189509	0.670755	1	747.7	549.714	573.317	729.878	624.672	778.786
PF3D7_0317800	26S proteasome non-ATPase regulatory subunit 9, putative	N/A	167.857	145.244	190.47	1.31138	0.391081	0.254547	1	142.955	132.074	160.703	167.936	215.918	187.554
PF3D7_1017900	26S proteasome regulatory subunit p55, putative	RPN5	462.709	444.958	480.461	1.07979	0.110753	0.643333	1	355.223	449.766	529.884	357.096	576.277	508.012
PF3D7_0205900	26S proteasome regulatory subunit RPN1, putative	RPN1	943.027	860.633	1025.42	1.19147	0.252747	0.39485	1	765.895	862.646	953.357	821.228	1142.13	1112.91
PF3D7_0807800	26S proteasome regulatory subunit RPN10, putative	RPN10	1009.33	979.41	1039.25	1.06109	0.0855518	0.700885	1	702.648	1029.23	1206.35	733.569	1190.53	1193.64
PF3D7_1368100	26S proteasome regulatory subunit RPN11, putative	RPN11	233.486	207.281	259.691	1.25284	0.325207	0.412293	1	246.057	174.909	200.878	277.741	233.042	268.29
PF3D7_0312300	26S proteasome regulatory subunit RPN12, putative	RPN12	96.0719	94.2008	97.943	1.03973	0.0562028	1	1	107.433	78.5305	96.6387	86.7364	91.5789	115.514
PF3D7_1414000	26S proteasome regulatory subunit RPN13, putative	RPN13	157.834	177.683	137.986	0.776585	-0.364784	0.264106	1	246.923	167.77	118.355	158.709	131.04	124.208
PF3D7_1466300	26S proteasome regulatory subunit RPN2, putative	RPN2	2908.04	2773.55	3042.52	1.09698	0.133534	0.665497	1	2634.71	2639.1	3046.83	2730.35	3151.65	3245.56
PF3D7_1338100	26S proteasome regulatory subunit RPN3, putative	RPN3	1287.36	1110.01	1464.7	1.31955	0.400042	0.242788	1	1230.28	1003.05	1096.69	1529.88	1321.56	1542.67
PF3D7_1402300	26S proteasome regulatory subunit RPN6	RPN6	612.014	552.763	671.264	1.21438	0.280221	0.321916	1	493.846	539.005	625.437	527.8	822.721	663.272
PF3D7_1129200	26S proteasome regulatory subunit RPN7, putative	RPN7	1187.85	1108.14	1267.55	1.14386	0.193905	0.591512	1	1037.94	1064.92	1221.56	1121.11	1167.44	1514.1
PF3D7_0912900	26S proteasome regulatory subunit RPN8, putative	RPN8	761.422	728.548	794.295	1.09024	0.124651	0.67445	1	583.951	684.168	917.525	540.719	880.795	961.372
PF3D7_1030500	26S proteasome regulatory subunit RPN9, putative	RPN9	70.6181	62.3712	78.8651	1.26445	0.338508	0.604869	1	10.3968	71.3914	105.325	16.6091	116.893	103.093
PF3D7_0801100	28S ribosomal RNA	N/A	174.617	156.704	192.529	1.22861	0.297033	0.395183	1	176.745	176.099	117.269	246.368	177.201	154.018
PF3D7_0830200	28S ribosomal RNA	N/A	76.2406	66.8697	85.6114	1.28027	0.35645	0.446775	1	84.9069	69.0117	46.6906	125.491	72.9653	58.3779
PF3D7_1148640	28S ribosomal RNA	N/A	0.955347	1.04736	0.863333	0.824294	-0.278769	1	1	0.866397	1.18986	1.08583	1.84546	0.744544	0
PF3D7_1371300	28S ribosomal RNA	N/A	4.49118	4.33573	4.64662	1.0717	0.0999078	0.886445	1	1.73279	4.75943	6.51497	2.76818	7.44544	3.72625
PF3D7_0209300	2C-methyl-D-erythritol 2,4-cyclodiphosphate synthase	IspF	24.8448	20.8047	28.8849	1.38838	0.473405	0.457473	1	11.2632	26.1768	24.974	6.4591	45.4172	34.7783
PF3D7_0106900	2-C-methyl-D-erythritol 4-phosphate cytidylyltransferase, putative	IspD	5.44592	5.45244	5.4394	0.997608	-0.00345521	1	1	2.59919	8.329	5.42914	0.922728	6.70089	8.69458
PF3D7_0204900	2-methoxy-6-polyprenyl-1,4-benzoquinol methylase, mitochondrial, putative	COQ5	78.7575	70.3428	87.1722	1.23925	0.309465	0.44125	1	76.2429	76.1508	58.6347	129.182	75.1989	57.1358
PF3D7_0820700	2-oxoglutarate dehydrogenase E1 component	KDH	187.995	206.385	169.606	0.821794	-0.283151	0.327189	1	295.441	163.01	160.703	171.627	168.267	168.923
PF3D7_0412100	30S ribosomal protein S12, mitochondrial, putative	N/A	26.3641	28.2365	24.4916	0.867374	-0.205273	0.684104	1	32.0567	30.9363	21.7166	23.0682	23.0809	27.3258
PF3D7_0105900	3'-5' exonuclease, putative	N/A	16.724	14.3358	19.1122	1.33318	0.414872	0.510197	1	12.1296	17.8478	13.0299	29.5273	14.1463	13.6629
PF3D7_0204800	3'-5' exonuclease, putative	N/A	8.98353	10.0076	7.9594	0.795332	-0.330371	0.66456	1	12.1296	5.94928	11.9441	9.22728	5.95635	8.69458
PF3D7_0209200	3'exoribonuclease, putative	N/A	370.926	352.274	389.577	1.10589	0.145212	0.631115	1	261.652	364.096	431.074	332.182	385.674	450.876
PF3D7_1135900	3-oxo-5-alpha-steroid 4-dehydrogenase, putative	N/A	364.731	367.442	362.021	0.985249	-0.0214398	0.916641	1	317.968	352.198	432.16	338.641	327.599	419.824
PF3D7_0922900	3-oxoacyl-[acyl-carrier-protein] reductase	FabG	96.1753	91.4326	100.918	1.10374	0.142403	0.747862	1	103.101	95.1885	76.008	148.559	75.9434	78.2512
PF3D7_0626300	3-oxoacyl-acyl-carrier protein synthase I/II	FabB/FabF	12.607	13.5773	11.6368	0.85708	-0.222498	0.750212	1	22.5263	9.51885	8.68662	17.5318	11.1682	6.21041
PF3D7_0719700	40S ribosomal protein S10, putative	RPS10	6589.2	6021.9	7156.49	1.18841	0.249035	0.537569	1	6977.09	5329.37	5759.23	7117	6062.82	8289.66
PF3D7_0516200	40S ribosomal protein S11	RPS11	6121.55	5694.41	6548.68	1.15002	0.201657	0.633677	1	6705.91	5117.57	5259.75	6569.82	5692.04	7384.18
PF3D7_0317600	40S ribosomal protein S11, putative	RPS11	5104.52	4684.89	5524.16	1.17914	0.237739	0.570233	1	5516.35	4078.83	4459.5	5583.43	4618.4	6370.64
PF3D7_0307100	40S ribosomal protein S12, putative	RPS12	3552.31	3280.97	3823.64	1.1654	0.220826	0.538698	1	3186.61	3243.55	3412.76	3153.88	3598.38	4718.67
PF3D7_1358800	40S ribosomal protein S15	RPS15	4350.81	4012	4689.62	1.1689	0.225149	0.554861	1	4427.29	3518.41	4090.31	4701.3	4158.28	5209.29
PF3D7_0316800	40S ribosomal protein S15A, putative	N/A	6109.66	5465.92	6753.41	1.23555	0.305151	0.455386	1	7045.54	4570.24	4781.99	7412.27	5405.39	7442.56
PF3D7_0813900	40S ribosomal protein S16, putative	RPS16	6011.46	5508.57	6514.35	1.18258	0.241942	0.559663	1	6556.89	4692.79	5276.04	7012.73	5302.64	7227.68
PF3D7_1242700	40S ribosomal protein S17, putative	N/A	4657.73	4269.5	5045.95	1.18186	0.241057	0.567574	1	5185.38	3583.85	4039.28	5255.86	4219.33	5662.65
PF3D7_1126200	40S ribosomal protein S18, putative	RPS18	6968.76	6351.53	7586	1.19436	0.256236	0.553503	1	8016.77	5406.71	5631.1	8681.02	5809.67	8267.3
PF3D7_0422400	40S ribosomal protein S19	RPS19	6682.42	6130.57	7234.27	1.18003	0.238825	0.527686	1	6655.66	5705.36	6030.69	7175.13	6269.06	8258.61
PF3D7_1317800	40S ribosomal protein S19	RPS19	8223.25	7510.07	8936.43	1.18993	0.250871	0.52204	1	8370.26	6665.58	7494.38	8994.75	7510.21	10304.3
PF3D7_1026800	40S ribosomal protein S2	RPS2	16507.5	15312.3	17702.7	1.15611	0.209273	0.622588	1	19100.6	13240.7	13595.7	20014	14721.1	18372.9
PF3D7_1003500	40S ribosomal protein S20e, putative	N/A	4351.25	4071.32	4631.19	1.13752	0.185887	0.715303	1	5368.19	3448.2	3397.56	5329.68	3682.51	4881.38
PF3D7_1144000	40S ribosomal protein S21	RPS21	3017.39	2824.84	3209.95	1.13633	0.184383	0.718231	1	3552.23	2436.83	2485.46	3272.92	2669.19	3687.74
PF3D7_0306900	40S ribosomal protein S23, putative	N/A	7664.28	7103.26	8225.31	1.15796	0.211588	0.641991	1	9059.91	5931.44	6318.43	9243.89	6659.2	8772.83
PF3D7_0519400	40S ribosomal protein S24	RPS24	4867.73	4430.09	5305.37	1.19757	0.260116	0.489009	1	4879.55	3824.2	4586.54	5123.91	4723.38	6068.82
PF3D7_1421200	40S ribosomal protein S25	RPS25	4261.31	3810.33	4712.28	1.23671	0.306509	0.405772	1	4163.9	3523.17	3743.93	4620.1	4020.54	5496.22
PF3D7_0217800	40S ribosomal protein S26	RPS26	2219.53	2065.06	2374	1.14961	0.201141	0.650347	1	2317.61	1826.43	2051.13	2228.39	2024.41	2869.21
PF3D7_1308300	40S ribosomal protein S27	RPS27	2950.44	2776.75	3124.12	1.1251	0.170056	0.712885	1	3174.48	2486.8	2668.96	3015.48	2706.42	3650.48
PF3D7_1461300	40S ribosomal protein S28e, putative	N/A	1272.92	1216.7	1329.13	1.09241	0.127509	0.875567	1	1538.72	1024.47	1086.91	1359.18	1081.82	1546.39
PF3D7_0705700	40S ribosomal protein S29, putative	N/A	2262.52	2024.29	2500.75	1.23537	0.304942	0.435195	1	2482.23	1749.09	1841.56	2502.44	2170.34	2829.46
PF3D7_1465900	40S ribosomal protein S3	N/A	7970.94	7250.28	8691.61	1.1988	0.261587	0.511443	1	8721.15	6393.1	6636.58	9278.03	7226.54	9570.25
PF3D7_0219200	40S ribosomal protein S30	N/A	2398.93	2185.62	2612.24	1.19519	0.257245	0.586176	1	2990.8	1765.75	1800.3	2955.5	2016.97	2864.24
PF3D7_0322900	40S ribosomal protein S3A, putative	RPS3A	7330.35	6624.35	8036.35	1.21315	0.278762	0.456353	1	7816.63	5805.31	6251.11	8528.77	6972.65	8607.63
PF3D7_1105400	40S ribosomal protein S4, putative	RPS4	8789.68	8052.82	9526.54	1.18301	0.242457	0.510393	1	8605.05	7427.09	8126.34	9763.38	8202.64	10613.6
PF3D7_1447000	40S ribosomal protein S5	N/A	10706.4	9509.06	11903.7	1.25182	0.324032	0.396765	1	11403.5	8273.07	8850.58	12726.3	9682.04	13302.7
PF3D7_0721600	40S ribosomal protein S5, putative	N/A	8797.28	7660.93	9933.63	1.29666	0.374801	0.303225	1	9252.25	6659.63	7070.91	10522.8	8411.11	10867
PF3D7_1342000	40S ribosomal protein S6	N/A	11104.9	10482.6	11727.1	1.11872	0.161852	0.683038	1	11731	9257.08	10459.8	11634.7	10883.7	12663
PF3D7_1302800	40S ribosomal protein S7, putative	N/A	3812.63	3438.36	4186.9	1.2177	0.284162	0.364933	1	2920.62	3414.89	3979.56	3126.2	4318.35	5116.14
PF3D7_1408600	40S ribosomal protein S8e, putative	N/A	9225.7	8441.64	10009.8	1.18576	0.245812	0.56597	1	10985.9	7061.8	7277.22	12229.8	7692.62	10106.8
PF3D7_0520000	40S ribosomal protein S9, putative	RPS9	8783.48	8028.08	9538.88	1.18819	0.248765	0.540078	1	9533.83	7095.12	7455.29	10373.3	7721.66	10521.7
PF3D7_1022800	4-hydroxy-3-methylbut-2-en-1-yl diphosphate synthase (ferredoxin), putative	ISPG	21.6383	25.0635	18.213	0.726673	-0.460621	0.387319	1	28.5911	23.7971	22.8024	19.3773	14.1463	21.1154
PF3D7_0607500	4-hydroxybenzoate polyprenyltransferase, putative	COQ2	30.911	30.639	31.1831	1.01776	0.0253963	0.948843	1	26.8583	23.7971	41.2615	26.7591	35.7381	31.0521
PF3D7_0715000	4-nitrophenylphosphatase	PNPase	156.078	151.928	160.227	1.05462	0.076729	0.721397	1	123.028	154.681	178.076	130.105	196.56	154.018
PF3D7_0725800	5.8S ribosomal RNA	N/A	0.41289	0.577598	0.248181	0.429678	-1.21867	0.973923	1	1.73279	0	0	0	0.744544	0
PF3D7_1371200	5.8S ribosomal RNA	N/A	0.331104	0	0.662209	Inf	Inf	0.802849	1	0	0	0	0	0.744544	1.24208
PF3D7_1210000	50S ribosomal protein L1, apicoplast, putative	RPL1	17.3372	19.0644	15.6101	0.818806	-0.288407	0.590051	1	32.0567	14.2783	10.8583	17.5318	15.6354	13.6629
PF3D7_0710900	50S ribosomal protein L1, mitochondrial, putative	RPL1	65.1754	69.4101	60.9407	0.87798	-0.18774	0.94949	1	23.3927	77.3407	107.497	31.3728	89.3452	62.1041
PF3D7_0413800	50S ribosomal protein L10, putative	N/A	0.124091	0	0.248181	Inf	Inf	1	1	0	0	0	0	0.744544	0
PF3D7_0524600	50S ribosomal protein L12, apicoplast, putative	N/A	13.2971	15.2791	11.3151	0.740563	-0.433305	0.677357	1	12.996	15.4681	17.3732	7.38182	17.869	8.69458
PF3D7_0522500	50S ribosomal protein L17, apicoplast, putative	RPL17	8.22277	9.82289	6.62265	0.674205	-0.56874	0.4807	1	14.7287	7.13914	7.6008	6.4591	5.95635	7.4525
PF3D7_0613400	50S ribosomal protein L18, apicoplast, putative	N/A	61.6441	71.995	51.2931	0.712454	-0.489132	0.462669	1	118.696	57.1131	40.1756	88.5819	37.9717	27.3258
PF3D7_1132700	50S ribosomal protein L2, putative	mRPL2	86.5743	80.4275	92.721	1.15285	0.205208	0.732351	1	110.899	63.0624	67.3213	122.723	72.2207	83.2195
PF3D7_1467400	50S ribosomal protein L22, apicoplast, putative	RPL22	21.7962	21.2474	22.3451	1.05166	0.0726747	0.806288	1	12.1296	19.0377	32.5748	6.4591	39.4608	21.1154
PF3D7_1010800	50S ribosomal protein L22, mitochondrial, putative	N/A	11.4252	13.5772	9.27322	0.682998	-0.550048	0.411012	1	15.5951	14.2783	10.8583	12.9182	3.72272	11.1787
PF3D7_0605000	50S ribosomal protein L24, putative	N/A	9.20302	9.78443	8.62161	0.881157	-0.18253	0.758694	1	15.5951	8.329	5.42914	9.22728	6.70089	9.93666
PF3D7_1223900	50S ribosomal protein L24, putative	N/A	14.4046	14.9134	13.8957	0.931758	-0.101972	0.78302	1	27.7247	8.329	8.68662	16.6091	12.6572	12.4208
PF3D7_0503000	50S ribosomal protein L28, apicoplast, putative	N/A	79.5906	97.5208	61.6604	0.632279	-0.661366	0.193376	1	155.085	82.1001	55.3772	68.2819	59.5635	57.1358
PF3D7_0918200	50S ribosomal protein L3, apicoplast, putative	N/A	122.951	126.739	119.162	0.940218	-0.0889329	0.778424	1	149.02	135.644	95.5529	150.405	102.747	104.335
PF3D7_1245400	50S ribosomal protein L3, mitochondrial, putative	N/A	45.7572	45.1677	46.3467	1.0261	0.0371754	0.943167	1	52.8502	51.1638	31.489	61.8228	42.439	34.7783
PF3D7_0210400	50S ribosomal protein L33, putative	N/A	49.8205	40.4007	59.2403	1.46632	0.552198	0.328711	1	61.5142	36.8856	22.8024	82.1228	44.6726	50.9254
PF3D7_0310000	50S ribosomal protein L9, apicoplast, putative	N/A	10.0035	13.4309	6.57615	0.489627	-1.03025	0.225785	1	17.3279	14.2783	8.68662	14.7636	3.72272	1.24208
PF3D7_1363300	50S ribosomal protein L9, mitochondrial, putative	N/A	49.071	43.87	54.272	1.23711	0.306973	0.539648	1	50.251	48.7841	32.5748	69.2046	43.9281	49.6833
PF3D7_0203900	5'-3' exonuclease, N-terminal resolvase-like domain, putative	N/A	16.6253	21.4133	11.8374	0.552804	-0.85516	0.439656	1	48.5182	5.94928	9.77245	12.9182	12.6572	9.93666
PF3D7_0204600	5'-3' exonuclease, putative	N/A	62.8059	53.2073	72.4045	1.3608	0.444455	0.241912	1	44.1862	53.5435	61.8922	65.5137	87.1116	64.5883
PF3D7_1418500	5S ribosomal RNA	N/A	4.76833	2.99579	6.54087	2.18335	1.12654	0.391439	1	4.33198	3.56957	1.08583	12.9182	2.97817	3.72625
PF3D7_1418600	5S ribosomal RNA	N/A	1.91099	0.758562	3.06342	4.03846	2.01381	0.339879	1	0	1.18986	1.08583	6.4591	1.48909	1.24208
PF3D7_1103100	60S acidic ribosomal protein P1, putative	RPP1	5322.1	4789.02	5855.19	1.22263	0.289986	0.425491	1	5072.75	4528.59	4765.7	5084.23	5351.78	7129.55
PF3D7_0309600	60S acidic ribosomal protein P2	PfP2	4746.87	4447.54	5046.2	1.1346	0.182189	0.735077	1	5919.22	3621.92	3801.48	6090.93	3828.44	5219.23
PF3D7_0729300	60S ribosomal export protein NMD3, putative	NMD3	439.631	403.567	475.696	1.17873	0.237231	0.500267	1	233.061	464.044	513.597	261.132	641.797	524.159
PF3D7_1441200	60S ribosomal protein L1, putative	N/A	1534.06	1462.41	1605.7	1.09798	0.134852	0.644221	1	1075.2	1518.26	1793.79	1062.98	1777.97	1976.15
PF3D7_1414300	60S ribosomal protein L10, putative	N/A	5571.51	5072.89	6070.13	1.19658	0.25892	0.514637	1	5851.64	4590.47	4776.56	6197.04	5050.24	6963.11
PF3D7_0719600	60S ribosomal protein L11a, putative	N/A	4904.54	4398.43	5410.64	1.23013	0.29881	0.434367	1	5050.23	3927.72	4217.36	5724.6	4402.49	6104.84
PF3D7_0517000	60S ribosomal protein L12, putative	N/A	5777.1	5204.29	6349.9	1.22013	0.287033	0.462288	1	6318.63	4515.51	4778.73	7023.81	5178.3	6847.6
PF3D7_1004000	60S ribosomal protein L13, putative	N/A	5293.72	4857.96	5729.47	1.1794	0.238052	0.521054	1	4900.34	4594.04	5079.5	5071.31	5136.61	6980.5
PF3D7_0814000	60S ribosomal protein L13-2, putative	N/A	11173.9	10513	11834.8	1.12572	0.170854	0.726226	1	13145.8	8784.71	9608.49	13539.2	9577.81	12387.3
PF3D7_1431700	60S ribosomal protein L14, putative	N/A	3810.05	3475.69	4144.42	1.1924	0.253872	0.498133	1	3847.67	3195.95	3383.44	4175.34	3608.8	4649.11
PF3D7_0415900	60S ribosomal protein L15, putative	N/A	10818.2	9920.43	11716.1	1.181	0.240014	0.572927	1	13032.3	8105.3	8623.65	14027.3	9400.61	11720.3
PF3D7_1351400	60S ribosomal protein L17, putative	N/A	8640.96	7908.9	9373.02	1.18512	0.245036	0.561024	1	9964.43	6650.11	7112.17	10933.4	7388.11	9797.55
PF3D7_1341200	60S ribosomal protein L18, putative	N/A	6195.75	5682.09	6709.4	1.1808	0.239762	0.486933	1	5607.32	5312.71	6126.24	5986.66	6352.45	7789.1
PF3D7_1341300	60S ribosomal protein L18-2, putative	N/A	5004.91	4554.01	5455.8	1.19802	0.260655	0.520237	1	5700.02	3758.76	4203.24	6064.17	4538.74	5764.5
PF3D7_0614500	60S ribosomal protein L19	RPL19	5325.83	4889.8	5761.85	1.17834	0.236755	0.527123	1	5298.88	4469.1	4901.43	5783.66	5033.11	6468.77
PF3D7_0516900	60S ribosomal protein L2	RPL2	9333.16	8538.51	10127.8	1.18613	0.246265	0.526518	1	9888.19	7491.34	8236	10766.4	8571.19	11045.8
PF3D7_1426000	60S ribosomal protein L21	RPL21	4846.87	4360.31	5333.43	1.22318	0.290632	0.495139	1	2771.6	4724.92	5584.41	3040.39	5750.85	7209.05
PF3D7_0821700	60S ribosomal protein L22, putative	N/A	2423.79	2243.17	2604.41	1.16104	0.215418	0.55911	1	1581.17	2414.22	2734.11	1564.02	2839.69	3409.52
PF3D7_1323400	60S ribosomal protein L23	RPL23	7672.77	7252.44	8093.09	1.11591	0.158225	0.682044	1	7412.89	6726.26	7618.17	7146.53	7634.55	9498.2
PF3D7_1331800	60S ribosomal protein L23, putative	N/A	4765.76	4394.19	5137.32	1.16911	0.225416	0.583828	1	5207.04	3851.57	4123.97	5066.7	4514.91	5830.34
PF3D7_1309100	60S ribosomal protein L24, putative	N/A	6359.07	5836.82	6881.32	1.17895	0.237504	0.579469	1	7554.98	4862.94	5092.53	7992.67	5556.53	7094.78
PF3D7_0312800	60S ribosomal protein L26, putative	N/A	4234.38	3787.53	4681.24	1.23596	0.305632	0.414719	1	4406.49	3443.45	3512.65	4898.76	3939.38	5205.57
PF3D7_1460700	60S ribosomal protein L27	RPL27	3726.46	3439.74	4013.17	1.1667	0.222439	0.57745	1	3758.43	3144.79	3416.01	3916.06	3434.58	4688.86
PF3D7_0618300	60S ribosomal protein L27a, putative	N/A	4775.97	4215.57	5336.38	1.26587	0.340135	0.324391	1	4066	4041.94	4538.76	4493.69	4860.38	6655.08
PF3D7_1142500	60S ribosomal protein L28	RPL28	1714.68	1565.82	1863.54	1.19014	0.251126	0.546373	1	1826.36	1405.22	1465.87	1858.37	1548.65	2183.58
PF3D7_1460300	60S ribosomal protein L29, putative	N/A	1174.57	1039.42	1309.71	1.26003	0.333459	0.363186	1	1104.66	949.506	1064.11	1136.8	1187.55	1604.77
PF3D7_1027800	60S ribosomal protein L3	RPL3	15598.8	14201.4	16996.3	1.19681	0.25919	0.50778	1	17198.8	12272.2	13133.1	18963	14115.1	17910.8
PF3D7_1019400	60S ribosomal protein L30e, putative	N/A	1999.55	1810.94	2188.16	1.2083	0.272978	0.409923	1	1640.09	1775.27	2017.47	1710.74	2169.6	2684.14
PF3D7_0503800	60S ribosomal protein L31	RPL31	2664.42	2329.13	2999.71	1.28791	0.365032	0.318292	1	2738.68	2047.74	2200.97	3011.78	2601.44	3385.92
PF3D7_0903900	60S ribosomal protein L32	RPL32	3241.74	2991.13	3492.35	1.16757	0.223507	0.483321	1	2695.36	2953.22	3324.81	2824.47	3553.71	4098.87
PF3D7_0710600	60S ribosomal protein L34	RPL34	5677.05	5221.05	6133.05	1.17468	0.232264	0.610224	1	6910.38	4333.46	4419.32	7296.93	4735.3	6366.91
PF3D7_1124900	60S ribosomal protein L35, putative	RPL35	2550.42	2307.34	2793.51	1.21071	0.275849	0.449913	1	2671.1	2097.72	2153.2	2842	2535.17	3003.36
PF3D7_1142600	60S ribosomal protein L35ae, putative	N/A	5184.67	4752.12	5617.23	1.18205	0.241287	0.519641	1	5033.77	4366.77	4855.82	5145.13	5061.41	6645.14
PF3D7_1109900	60S ribosomal protein L36	RPL36	3318.04	3072.92	3563.16	1.15954	0.21355	0.576664	1	3124.23	2953.22	3141.3	2839.23	3352.68	4497.58
PF3D7_0706400	60S ribosomal protein L37	RPL37	2741.98	2493.37	2990.59	1.19942	0.262333	0.501084	1	2988.2	2196.48	2295.44	3366.11	2464.44	3141.23
PF3D7_0210100	60S ribosomal protein L37ae, putative	N/A	4456.38	4056.85	4855.91	1.19696	0.25938	0.539943	1	5193.18	3301.85	3675.53	5385.04	3960.97	5221.71
PF3D7_1130100	60S ribosomal protein L38	RPL38	698.841	607.246	790.436	1.30167	0.380367	0.574941	1	114.364	675.839	1031.54	120.877	1282.85	967.582
PF3D7_0611700	60S ribosomal protein L39	RPL39	1534.49	1409.81	1659.17	1.17687	0.234957	0.590341	1	1570.78	1273.15	1385.52	1430.23	1422.08	2125.2
PF3D7_0507100	60S ribosomal protein L4	RPL4	17673.2	16546.5	18799.9	1.13618	0.184197	0.629499	1	17781.1	15215.9	16642.5	19845.1	16282.4	20272
PF3D7_1144300	60S ribosomal protein L41	RPL41	1931.93	1783.2	2080.66	1.16681	0.222571	0.721895	1	2626.05	1369.52	1354.03	2690.67	1637.25	1914.05
PF3D7_0304400	60S ribosomal protein L44	RPL44	3388.23	3135.66	3640.81	1.1611	0.215493	0.626549	1	3628.47	2654.57	3123.93	3483.3	3086.88	4352.26
PF3D7_1424100	60S ribosomal protein L5, putative	RPL5	12865.6	11888.6	13842.5	1.16435	0.219526	0.537201	1	11588.1	11545.2	12532.6	13301.1	12172.5	16053.9
PF3D7_1323100	60S ribosomal protein L6, putative	N/A	3966.94	3610.03	4323.86	1.19774	0.260309	0.440318	1	3185.74	3714.73	3929.61	3361.5	4103.92	5506.15
PF3D7_1338200	60S ribosomal protein L6-2, putative	N/A	4381.85	4075.66	4688.05	1.15025	0.201952	0.554607	1	4226.28	3717.11	4283.59	4044.32	4780.71	5239.1
PF3D7_0307200	60S ribosomal protein L7, putative	N/A	8596.03	7895.34	9296.71	1.17749	0.235718	0.509978	1	8055.76	7461.59	8168.68	8484.48	8551.08	10854.6
PF3D7_1354600	60S ribosomal protein L7-2, putative	N/A	83.1006	72.6955	93.5056	1.28626	0.363187	0.35969	1	84.9069	70.2015	62.978	107.959	96.7907	75.767
PF3D7_1424400	60S ribosomal protein L7-3, putative	N/A	11109.9	10271.3	11948.6	1.1633	0.218227	0.547931	1	10469.5	9702.09	10642.2	10840.2	10992.4	14013.2
PF3D7_0419800	60S ribosomal protein L7ae/L30e, putative	N/A	298.965	288.366	309.565	1.07352	0.102344	0.6897	1	257.32	245.11	362.667	200.232	411.733	316.731
PF3D7_1130200	60S ribosomal protein P0	PfP0	16820.9	15919.5	17722.3	1.11325	0.154773	0.738562	1	19118.8	13697.6	14942.1	19390.2	15112	18664.8
PF3D7_0506100	60S ribosomal subunit protein L24, putative	N/A	263.124	239.162	287.086	1.20038	0.263493	0.507246	1	104.834	276.047	336.607	156.864	382.695	321.699
PF3D7_1466700	60S ribosome subunit biogenesis protein NIP7, putative	NIP7	293.09	281.123	305.058	1.08514	0.117883	0.720779	1	216.599	276.047	350.722	192.85	337.278	385.046
PF3D7_0208900	6-cysteine protein	P230p	38.4289	37.5971	39.2607	1.04425	0.0624637	0.871261	1	28.5911	44.0247	40.1756	31.3728	41.6944	44.715
PF3D7_0317100	6-cysteine protein	B9	102.001	85.5759	118.426	1.38387	0.468708	0.192752	1	88.3725	99.948	68.4072	159.632	112.426	83.2195
PF3D7_0404400	6-cysteine protein	P36	79.3029	70.2622	88.3437	1.25734	0.330379	0.574267	1	96.17	69.0117	45.6048	138.409	74.4544	52.1675
PF3D7_0404500	6-cysteine protein	P52	110.474	107.358	113.591	1.05805	0.0814131	0.886399	1	106.567	92.8088	122.699	119.032	101.258	120.482
PF3D7_0404900	6-cysteine protein	P41	228.866	223.858	233.874	1.04474	0.0631476	0.784429	1	209.668	228.452	233.453	250.982	249.422	201.217
PF3D7_0612700	6-cysteine protein	P12	18.0001	16.2994	19.7009	1.20869	0.273447	0.600422	1	8.66397	13.0884	27.1457	19.3773	22.3363	17.3892
PF3D7_0612800	6-cysteine protein	P12p	96.5343	97.0541	96.0146	0.98929	-0.015535	0.916446	1	102.235	86.8595	102.068	87.6592	92.3234	108.061
PF3D7_1346800	6-cysteine protein	P47	25.1353	28.4137	21.8569	0.769237	-0.378501	0.432596	1	38.1215	29.7464	17.3732	32.2955	13.4018	19.8733
PF3D7_1364100	6-cysteine protein	P92	53.5687	54.2704	52.8669	0.974138	-0.0378013	0.9735	1	56.3158	63.0624	43.4331	88.5819	36.4826	33.5362
PF3D7_1454700	6-phosphogluconate dehydrogenase, decarboxylating, putative	N/A	845.849	870.449	821.25	0.943478	-0.0839387	0.744842	1	866.397	844.798	900.151	743.719	792.194	927.836
PF3D7_0628000	6-pyruvoyltetrahydropterin synthase	PTPS	24.3513	25.5718	23.1308	0.904545	-0.144735	0.740835	1	23.3927	26.1768	27.1457	8.30455	23.8254	37.2625
PF3D7_1129500	A/G-specific adenine glycosylase, putative	N/A	142.965	118.456	167.474	1.41381	0.49959	0.193319	1	132.559	114.226	108.583	206.691	139.23	156.502
PF3D7_0711000	AAA family ATPase, CDC48 subfamily	CDC48	494.109	425.666	562.551	1.32158	0.402261	0.196175	1	376.016	406.931	494.052	439.219	637.329	611.105
PF3D7_0407900	AAA family ATPase, putative	N/A	83.8847	82.7181	85.0513	1.02821	0.0401302	0.792229	1	45.0526	99.948	103.154	43.3682	119.872	91.9141
PF3D7_0803500	AAA family ATPase, putative	N/A	178.554	188.532	168.576	0.894151	-0.161409	0.701723	1	181.077	163.01	221.509	133.796	205.494	166.439
PF3D7_0806000	AAA family ATPase, putative	N/A	266.743	244.219	289.267	1.18446	0.244225	0.411323	1	205.336	243.921	283.401	237.141	335.045	295.616
PF3D7_0814300	AAA family ATPase, putative	N/A	457.933	479.161	436.705	0.911395	-0.133852	0.857755	1	332.696	465.234	639.553	258.364	571.065	480.686
PF3D7_1412700	AAA family ATPase, putative	N/A	264.803	234.384	295.222	1.25956	0.332923	0.304751	1	185.409	221.313	296.431	188.237	393.119	304.31
PF3D7_1139500	AAA family ATPase, putative, unspecified product	N/A	106.136	100.043	112.23	1.12182	0.16584	0.85384	1	133.425	105.897	60.8064	179.009	67.0089	90.672
PF3D7_1305400	AAR2 protein, putative	N/A	196.239	174.651	217.828	1.24722	0.318718	0.322543	1	133.425	182.048	208.479	195.618	225.597	232.269
PF3D7_1145500	ABC transporter B family member 3, putative	ABCB3	31.3676	30.8394	31.8958	1.03425	0.0485911	0.945247	1	28.5911	35.6957	28.2315	37.8318	26.8036	31.0521
PF3D7_0302600	ABC transporter B family member 4, putative	ABCB4	6.42403	8.55607	4.29199	0.501631	-0.995302	0.401027	1	9.53036	10.7087	5.42914	3.69091	6.70089	2.48417
PF3D7_1339900	ABC transporter B family member 5, putative	ABCB5	57.7313	48.3678	67.0949	1.38718	0.472157	0.51506	1	64.9798	59.4928	20.6307	111.65	46.1617	43.4729
PF3D7_1352100	ABC transporter B family member 6, putative	ABCB6	333.23	290.749	375.71	1.29221	0.369845	0.201193	1	198.405	317.692	356.152	307.268	431.091	388.772
PF3D7_1209900	ABC transporter B family member 7, putative	ABCB7	35.6812	30.7279	40.6344	1.3224	0.403155	0.439547	1	40.7206	29.7464	21.7166	55.3637	37.9717	28.5679
PF3D7_1368200	ABC transporter E family member 1, putative	ABCE1	1568.93	1455.12	1682.75	1.15643	0.209683	0.520089	1	1452.95	1306.46	1605.94	1667.37	1654.38	1726.49
PF3D7_0813700	ABC transporter F family member 1, putative	ABCF1	252.226	232.369	272.083	1.17091	0.227629	0.657593	1	323.166	203.465	170.475	359.864	216.662	239.722
PF3D7_1426500	ABC transporter G family member 2	ABCG2	35.9743	43.435	28.5136	0.656467	-0.607206	0.195604	1	61.5142	41.645	27.1457	40.6	23.8254	21.1154
PF3D7_0319700	ABC transporter I family member 1, putative	ABCI3	1542.68	1484.87	1600.49	1.07787	0.108184	0.599119	1	1089.06	1471.85	1893.68	1251.22	1949.22	1601.04
PF3D7_0810200	ABC1 family, putative	ABCK1	28.3415	24.74	31.9429	1.29114	0.368646	0.520685	1	24.2591	24.987	24.974	35.9864	27.5481	32.2941
PF3D7_1319600	ACDC domain-containing protein, putative	N/A	71.5566	80.1002	63.0129	0.786676	-0.346159	0.418707	1	103.968	69.0117	67.3213	99.6546	48.3953	40.9887
PF3D7_1450900	acetyl-CoA acetyltransferase, putative	N/A	69.3841	56.6849	82.0833	1.44806	0.534123	0.478943	1	77.1093	57.1131	35.8323	137.486	45.4172	63.3462
PF3D7_0627800	acetyl-CoA synthetase, putative	ACS	796.692	750.137	843.247	1.12412	0.1688	0.561961	1	739.903	734.142	776.367	859.982	889.73	780.028
PF3D7_1036800	acetyl-CoA transporter, putative	ACT	82.7302	67.5242	97.9363	1.45039	0.53644	0.17714	1	67.5789	78.5305	56.4631	135.641	77.4325	80.7354
PF3D7_1323300	acetyltransferase, GNAT family, putative	N/A	30.7666	23.6927	37.8405	1.59714	0.675488	0.193906	1	23.3927	23.7971	23.8882	28.6046	43.9281	40.9887
PF3D7_1441600	acid cluster protein 33 homologue, putative	N/A	19.5455	20.4427	18.6482	0.912218	-0.132549	0.939591	1	11.2632	26.1768	23.8882	11.9955	21.5918	22.3575
PF3D7_1342100	aconitate hydratase	IRP	1037.82	896.745	1178.89	1.31463	0.394659	0.234348	1	977.296	838.849	874.091	1194.93	1136.92	1204.82
PF3D7_1412500	actin II	ACT2	1307.87	1231.5	1384.24	1.12403	0.168678	0.74258	1	1558.65	1043.5	1092.34	1528.04	1142.87	1481.8
PF3D7_1361400	actin-depolymerizing factor 2	ADF2	1.08928	1.37463	0.803938	0.584841	-0.773883	0.951854	1	0.866397	0	3.25748	0.922728	1.48909	0
PF3D7_0409900	actin-like protein, putative	ALP5b	14.4507	15.0521	13.8492	0.920087	-0.120158	0.979643	1	13.8623	22.6073	8.68662	24.9137	10.4236	6.21041
PF3D7_0505200	actin-like protein, putative	ALP2b	19.1691	16.3536	21.9845	1.34432	0.42688	0.550807	1	22.5263	17.8478	8.68662	23.9909	20.8472	21.1154
PF3D7_0728200	actin-like protein, putative	ALP3	38.5035	36.5808	40.4262	1.10512	0.144203	0.973874	1	63.247	22.6073	23.8882	70.1273	23.8254	27.3258
PF3D7_0910700	actin-like protein, putative	ALP5a	7.97329	8.41354	7.53304	0.895346	-0.159482	0.982853	1	3.46559	13.0884	8.68662	6.4591	7.44544	8.69458
PF3D7_1103600	actin-like protein, putative	ALP2a	146.769	138.112	155.425	1.12535	0.170379	0.604253	1	89.2389	141.593	183.505	91.3501	193.581	181.344
PF3D7_1110700	actin-like protein, putative	ALP1	27.9745	31.9985	23.9505	0.748489	-0.417947	0.375066	1	41.587	26.1768	28.2315	37.8318	14.1463	19.8733
PF3D7_0103800	actin-related protein	ARP1	100.409	100.624	100.195	0.995729	-0.00617455	0.970259	1	134.292	103.518	64.0638	154.096	81.8998	64.5883
PF3D7_1118800	actin-related protein 2/3 complex subunit 1, putative	ARC40	14.8683	19.1413	10.5953	0.553529	-0.853269	0.226754	1	26.8583	14.2783	16.2874	12.9182	12.6572	6.21041
PF3D7_0719300	actin-related protein, putative	ARP6	1142.62	1063.72	1221.52	1.14834	0.199553	0.543101	1	1071.73	992.34	1127.09	1214.31	1199.46	1250.78
PF3D7_1422800	actin-related protein, putative	ARP4a	66.7244	65.171	68.2778	1.04767	0.0671866	0.754579	1	51.1174	61.8725	82.5229	68.2819	81.8998	54.6516
PF3D7_0306200	activator of Hsp90 ATPase	AHA1	175.996	167.204	184.787	1.10516	0.14426	0.595087	1	105.7	193.947	201.964	118.109	226.341	209.912
PF3D7_0308500	activator of Hsp90 ATPase, putative	N/A	134.227	115.175	153.279	1.33084	0.412333	0.383024	1	171.547	77.3407	96.6387	159.632	136.251	163.955
PF3D7_0208500	acyl carrier protein	ACP	18.9718	17.0812	20.8624	1.22136	0.288492	0.670314	1	14.7287	20.2276	16.2874	25.8364	15.6354	21.1154
PF3D7_1477800	acyl-CoA binding protein	ACBP	8.08415	9.35688	6.81143	0.72796	-0.458069	0.709051	1	4.33198	10.7087	13.0299	5.53637	7.44544	7.4525
PF3D7_1001100	acyl-CoA binding protein, isoform 1, ACBP1	ACBP1	82.5691	77.1194	88.0187	1.14133	0.190716	0.614021	1	61.5142	79.7204	90.1237	76.5864	89.3452	98.1245
PF3D7_0810000	acyl-CoA binding protein, putative	N/A	203.516	179.865	227.168	1.26299	0.336844	0.360306	1	174.146	180.858	184.591	222.377	206.983	252.143
PF3D7_0215300	acyl-CoA synthetase	ACS8	460.208	516.096	404.32	0.783421	-0.352141	0.528801	1	279.846	573.511	694.93	282.355	484.698	445.908
PF3D7_0301000	acyl-CoA synthetase	ACS2	2.33717	3.5387	1.13563	0.320918	-1.63973	0.345027	1	2.59919	4.75943	3.25748	0.922728	0	2.48417
PF3D7_0525100	acyl-CoA synthetase	ACS10	2011.57	2081.35	1941.79	0.932944	-0.100137	0.721205	1	2120.07	1925.19	2198.8	1886.06	1920.92	2018.38
PF3D7_0619500	acyl-CoA synthetase	ACS12	159.262	125.263	193.26	1.54284	0.625591	0.261116	1	55.4494	136.834	183.505	83.9682	289.627	206.186
PF3D7_1238800	acyl-CoA synthetase	ACS11	1257.63	1277.84	1237.43	0.968376	-0.0463606	0.940723	1	1135.85	1210.08	1487.58	1088.82	1375.17	1248.29
PF3D7_1253400	acyl-CoA synthetase	ACS3	1.84145	1.76745	1.91545	1.08374	0.116012	0.960019	1	1.73279	3.56957	0	2.76818	2.97817	0
PF3D7_1372400	acyl-CoA synthetase	ACS4	5.25477	3.8275	6.68204	1.7458	0.803887	0.517734	1	3.46559	4.75943	3.25748	7.38182	5.21181	7.4525
PF3D7_1479000	acyl-CoA synthetase	ACS1a	19.8309	21.5324	18.1295	0.841964	-0.24817	0.714656	1	17.3279	19.0377	28.2315	19.3773	16.38	18.6312
PF3D7_1477900	acyl-CoA synthetase, pseudogene	ACS1b	9.34685	10.0385	8.65515	0.862192	-0.21392	0.801943	1	16.4615	7.13914	6.51497	4.61364	12.6572	8.69458
PF3D7_1119000	acyl-CoA-binding protein, putative	N/A	79.7513	67.9512	91.5515	1.34731	0.430085	0.284067	1	67.5789	55.9233	80.3513	77.5092	102.747	94.3983
PF3D7_1111500	acylphosphatase, putative	N/A	110.395	106.565	114.225	1.07188	0.100142	0.865347	1	116.964	83.29	119.441	100.577	115.404	126.692
PF3D7_1029600	adenosine deaminase	ADA	1643.7	1740.2	1547.19	0.889089	-0.1696	0.556416	1	1662.62	1661.04	1896.94	1404.39	1499.51	1737.67
PF3D7_0520900	adenosylhomocysteinase	SAHH	2740.74	2590.2	2891.28	1.11624	0.158644	0.686516	1	2814.06	2282.15	2674.39	3088.37	2556.02	3029.44
PF3D7_1008900	adenylate kinase	AK1	821.32	767.884	874.757	1.13918	0.187994	0.579299	1	758.097	712.724	832.83	754.791	895.686	973.793
PF3D7_0816900	adenylate kinase 2	AK2	1.16696	0.974217	1.3597	1.39568	0.480969	0.92836	1	1.73279	1.18986	0	1.84546	2.23363	0
PF3D7_0110900	adenylate kinase-like protein 1	AKLP1	65.8645	56.234	75.495	1.34252	0.424938	0.272648	1	45.919	63.0624	59.7205	77.5092	78.1771	70.7987
PF3D7_0931900	adenylate kinase-like protein 2	AKLP2	3.04495	4.48202	1.60788	0.35874	-1.47899	0.492474	1	0	4.75943	8.68662	1.84546	2.97817	0
PF3D7_0206700	adenylosuccinate lyase	ADSL	331.69	302.876	360.504	1.19027	0.251289	0.351421	1	222.664	356.957	329.006	250.982	446.726	383.803
PF3D7_1354500	adenylosuccinate synthetase	ADSS	852.054	718.848	985.26	1.37061	0.454818	0.201313	1	871.595	600.878	684.072	1021.46	889.73	1044.59
PF3D7_1404600	adenylyl cyclase alpha	ACalpha	176.733	155.226	198.241	1.27711	0.352887	0.377628	1	179.344	170.149	116.184	275.896	147.42	171.407
PF3D7_0802600	adenylyl cyclase beta	ACbeta	126.651	143.258	110.044	0.768155	-0.38053	0.278463	1	168.947	139.213	121.613	141.177	94.557	94.3983
PF3D7_1037300	ADP/ATP transporter on adenylate translocase	ADT	3846.08	3721.9	3970.27	1.06673	0.0931961	0.802218	1	3461.26	3557.67	4146.78	3442.7	3846.31	4621.79
PF3D7_1429900	ADP-dependent DNA helicase RecQ	WRN	146.444	140.797	152.091	1.08022	0.111324	0.623645	1	101.368	157.061	163.96	118.109	189.114	149.05
PF3D7_1020900	ADP-ribosylation factor	ARF1	1297.09	1183.65	1410.52	1.19167	0.252983	0.55097	1	1451.21	1028.04	1071.71	1523.42	1144.36	1563.78
PF3D7_1244600	ADP-ribosylation factor GTPase-activating protein	ARFGAP	181.213	157.432	204.994	1.30211	0.380855	0.305299	1	175.012	146.352	150.93	231.605	188.37	195.007
PF3D7_0526200	ADP-ribosylation factor GTPase-activating protein, putative	ARF-GAP	104.938	84.7329	125.143	1.47691	0.562586	0.174123	1	123.028	84.4798	46.6906	155.941	117.638	101.851
PF3D7_0920500	ADP-ribosylation factor, putative	N/A	56.0749	61.7369	50.4129	0.816577	-0.29234	0.462925	1	77.1093	69.0117	39.0898	45.2137	51.3735	54.6516
PF3D7_1034700	ADP-ribosylation factor, putative	N/A	1.66795	2.78014	0.555757	0.199903	-2.32263	0.386759	1	2.59919	3.56957	2.17166	0.922728	0.744544	0
PF3D7_1316200	ADP-ribosylation factor, putative	N/A	64.1008	51.6789	76.5228	1.48074	0.566315	0.323967	1	57.1822	51.1638	46.6906	121.8	46.9062	60.862
PF3D7_1359800	ADP-ribosylation factor, putative	N/A	49.3078	42.4146	56.2009	1.32504	0.406032	0.458377	1	45.0526	58.303	23.8882	87.6592	42.439	38.5046
PF3D7_1442000	ADP-ribosylation factor, putative	N/A	9.24827	7.54718	10.9494	1.45079	0.536837	0.533057	1	7.79757	8.329	6.51497	5.53637	14.8909	12.4208
PF3D7_1139700	adrenodoxin reductase, putative	N/A	3.03611	2.89175	3.18048	1.09984	0.1373	0.909369	1	0.866397	2.37971	5.42914	1.84546	5.21181	2.48417
PF3D7_1214600	adrenodoxin-type ferredoxin, putative	N/A	162.495	172.665	152.325	0.882204	-0.180815	0.534078	1	194.073	165.39	158.531	174.396	123.594	158.987
PF3D7_0521800	AFG1-like ATPase, putative	N/A	15.2191	20.0077	10.4306	0.521331	-0.939729	0.199377	1	15.5951	23.7971	20.6307	12.9182	9.67907	8.69458
PF3D7_0405200	ag-1 blood stage membrane protein homologue	MAg-1	159.472	145.064	173.88	1.19864	0.261402	0.521991	1	169.814	141.593	123.784	189.159	158.588	173.892
PF3D7_1367700	alanine--tRNA ligase	AlaRS	1501.29	1451.73	1550.86	1.06829	0.0953016	0.695087	1	1284	1383.8	1687.38	1371.17	1747.44	1533.97
PF3D7_1364600	aldehyde reductase, putative	N/A	26.4312	28.2901	24.5722	0.86858	-0.203269	0.784812	1	20.7935	24.987	39.0898	16.6091	29.7817	27.3258
PF3D7_1409100	aldo-keto reductase, putative	N/A	175.305	174.147	176.462	1.01329	0.0190485	0.906241	1	266.85	116.606	138.986	175.318	183.902	170.165
PF3D7_0912400	alkaline phosphatase, putative	N/A	678.384	700.3	656.469	0.937411	-0.0932464	0.690773	1	781.49	647.282	672.127	678.205	595.635	695.566
PF3D7_1120400	alpha/beta hydrolase fold domain containing protein, putative	N/A	186.254	178.355	194.154	1.08858	0.122453	0.666594	1	154.219	158.251	222.595	146.714	234.531	201.217
PF3D7_0403800	alpha/beta hydrolase, putative	N/A	205.555	213.996	197.113	0.921107	-0.11856	0.860052	1	150.753	253.439	237.796	154.096	228.575	208.67
PF3D7_0728700	alpha/beta hydrolase, putative	N/A	10.2737	13.2884	7.259	0.546264	-0.87233	0.314619	1	18.1943	11.8986	9.77245	0.922728	13.4018	7.4525
PF3D7_0731800	alpha/beta hydrolase, putative	GEXP08	81.8596	89.6417	74.0776	0.826374	-0.275133	0.615057	1	64.1134	107.087	97.7245	94.1183	72.2207	55.8937
PF3D7_0805000	alpha/beta hydrolase, putative	N/A	18.8303	20.108	17.5525	0.872914	-0.196088	0.626439	1	30.3239	20.2276	9.77245	25.8364	8.18998	18.6312
PF3D7_0823400	alpha/beta hydrolase, putative	N/A	84.9994	66.8003	103.199	1.54488	0.627497	0.206644	1	67.5789	78.5305	54.2914	159.632	84.1334	65.8304
PF3D7_0826200	alpha/beta hydrolase, putative	N/A	7.09919	4.54759	9.65079	2.12218	1.08554	0.292401	1	4.33198	7.13914	2.17166	11.0727	6.70089	11.1787
PF3D7_1134500	alpha/beta hydrolase, putative	N/A	149.196	128.162	170.229	1.32823	0.409502	0.317384	1	62.3806	157.061	165.046	104.268	252.4	154.018
PF3D7_1143000	alpha/beta hydrolase, putative	N/A	3.26556	3.71587	2.81524	0.757626	-0.400443	0.920025	1	1.73279	8.329	1.08583	6.4591	0.744544	1.24208
PF3D7_1410100	alpha/beta hydrolase, putative	N/A	58.4478	64.9559	51.9396	0.799613	-0.322627	0.456586	1	74.5101	72.5813	47.7764	59.9773	49.8844	45.9571
PF3D7_1328500	alpha/beta-hydrolase, putative	N/A	312.978	271.596	354.359	1.30473	0.383749	0.180676	1	214.866	254.629	345.293	267.591	463.851	331.636
PF3D7_0509000	alpha-soluble NSF attachment protein, putative	alphaSNAP	201.676	184.094	219.259	1.19102	0.252199	0.549428	1	233.061	173.719	145.501	256.518	191.348	209.912
PF3D7_0924900	alpha-tubulin N-acetyltransferase, putative	ATAT	89.9612	78.518	101.404	1.29148	0.369024	0.452833	1	90.1053	98.7581	46.6906	145.791	71.4762	86.9458
PF3D7_1119800	alternative splicing factor ASF-1, putative	ASF1	95.4465	95.4517	95.4414	0.999893	-0.000155065	0.877879	1	52.8502	99.948	133.557	35.0637	144.441	106.819
PF3D7_1311200	alternative splicing regulator, putative	N/A	69.2136	55.7484	82.6788	1.48307	0.568586	0.192204	1	28.5911	58.303	80.3513	48.9046	103.492	95.6404
PF3D7_0515500	amino acid transporter, putative	N/A	61.1343	56.1804	66.0882	1.17635	0.234323	0.668072	1	71.0445	59.4928	38.004	89.5046	49.1399	59.62
PF3D7_0629500	amino acid transporter, putative	N/A	608.82	589.127	628.513	1.06686	0.093365	0.699069	1	447.061	608.017	712.303	475.205	707.316	703.019
PF3D7_1132500	amino acid transporter, putative	N/A	15.4008	15.1328	15.6689	1.03542	0.0502229	0.950044	1	11.2632	17.8478	16.2874	11.9955	16.38	18.6312
PF3D7_1208400	amino acid transporter, putative	N/A	17.6061	16.1493	19.0628	1.18041	0.239289	0.756944	1	18.1943	10.7087	19.5449	18.4546	20.1027	18.6312
PF3D7_1231400	amino acid transporter, putative	N/A	119.815	118.652	120.979	1.01961	0.0280179	0.78204	1	68.4453	146.352	141.158	82.1228	154.121	126.692
PF3D7_1458400	aminodeoxychorismate lyase	ADCL	22.0405	20.0922	23.9889	1.19394	0.255733	0.674231	1	5.19838	21.4174	33.6607	3.69091	40.9499	27.3258
PF3D7_1344000	aminomethyltransferase, putative	N/A	29.3624	33.735	24.9898	0.740767	-0.432909	0.298715	1	38.9879	28.5566	33.6607	16.6091	18.6136	39.7466
PF3D7_1452200	aminomethyltransferase, putative	N/A	9.72685	8.81018	10.6435	1.20809	0.272732	0.755494	1	6.93117	11.8986	7.6008	11.0727	9.67907	11.1787
PF3D7_1454400	aminopeptidase P	APP	1599.92	1440.81	1759.03	1.22086	0.287898	0.34064	1	1335.12	1393.32	1594	1540.96	1886.67	1849.46
PF3D7_1468600	aminophospholipid transporter, putative	N/A	74.2138	63.616	84.8115	1.33318	0.414872	0.424042	1	70.1781	76.1508	44.5189	131.027	58.8189	64.5883
PF3D7_1219600	aminophospholipid-transporting P-ATPase	ATPase2	1120.43	995.847	1245.02	1.25021	0.322169	0.258855	1	758.964	986.391	1242.19	943.951	1423.57	1367.53
PF3D7_1329400	AMP deaminase, putative	N/A	205.118	213.731	196.504	0.9194	-0.121236	0.727853	1	232.194	207.035	201.964	252.827	176.457	160.229
PF3D7_0504100	AN1-type zinc finger protein, putative	N/A	23.0384	24.4475	21.6293	0.884726	-0.176697	0.738241	1	27.7247	24.987	20.6307	18.4546	21.5918	24.8417
PF3D7_0501700	anaphase promoting complex subunit, putative	N/A	20.9305	17.9477	23.9134	1.3324	0.414026	0.543983	1	20.7935	17.8478	15.2016	42.4455	19.3581	9.93666
PF3D7_1217600	anaphase-promoting complex subunit 10, putative	APC10	15.2316	14.2973	16.1658	1.13069	0.1772	0.813721	1	16.4615	16.658	9.77245	18.4546	16.38	13.6629
PF3D7_0624500	anaphase-promoting complex subunit 11, putative	APC11	19.3914	20.9473	17.8354	0.851444	-0.232017	0.542176	1	34.6559	11.8986	16.2874	21.2227	11.1682	21.1154
PF3D7_0627100	ankyrin-repeat protein, putative	N/A	3440.71	3435.93	3445.48	1.00278	0.00400216	0.898472	1	2656.37	3423.22	4228.21	2927.82	3827.7	3580.92
PF3D7_1010500	ankyrin-repeat protein, putative	N/A	12.1839	16.1726	8.19525	0.506736	-0.980693	0.191795	1	17.3279	21.4174	9.77245	6.4591	8.18998	9.93666
PF3D7_1245900	ankyrin-repeat protein, putative	N/A	22.5994	20.9623	24.2364	1.15619	0.209378	0.667352	1	6.93117	19.0377	36.9181	10.15	43.9281	18.6312
PF3D7_1313900	ankyrin-repeat protein, putative	N/A	11.2498	8.96026	13.5394	1.51105	0.595547	0.384018	1	4.33198	9.51885	13.0299	11.0727	17.1245	12.4208
PF3D7_1410800	ankyrin-repeat protein, putative	N/A	73.1573	73.6968	72.6178	0.985359	-0.0212791	0.907919	1	95.3036	72.5813	53.2056	112.573	50.629	54.6516
PF3D7_1423100	ankyrin-repeat protein, putative	N/A	56.8895	62.5145	51.2644	0.820041	-0.286232	0.524144	1	76.2429	55.9233	55.3772	63.6682	52.8626	37.2625
PF3D7_1038000	antigen UB05	N/A	3296.67	3122.99	3470.35	1.11123	0.152155	0.731964	1	3757.56	2680.75	2930.65	3655.85	3130.81	3624.4
PF3D7_0528100	AP-1 complex subunit beta, putative	N/A	1574.31	1580.98	1567.64	0.991563	-0.0122236	0.931394	1	1271.87	1561.09	1909.97	1303.81	1812.96	1586.14
PF3D7_1455500	AP-1 complex subunit gamma, putative	N/A	337.138	307.823	366.452	1.19046	0.251522	0.418981	1	280.713	297.464	345.293	358.941	382.695	357.72
PF3D7_1311400	AP-1 complex subunit mu-1	AP1M1	837.005	819.222	854.787	1.04341	0.06131	0.801769	1	639.401	838.849	979.417	632.069	933.658	998.634
PF3D7_1118100	AP-1 complex subunit sigma, putative	N/A	72.1232	69.7305	74.5158	1.06863	0.0957565	0.874595	1	71.0445	77.3407	60.8064	67.3591	69.2426	86.9458
PF3D7_0617100	AP-2 complex subunit alpha, putative	N/A	1177.22	1186.34	1168.1	0.984623	-0.0223564	0.96164	1	1117.65	1135.12	1306.25	1159.87	1179.36	1165.07
PF3D7_1218300	AP-2 complex subunit mu, putative	AP2-MU	223.056	245.389	200.722	0.817974	-0.289874	0.45245	1	174.146	255.819	306.203	139.332	225.597	237.238
PF3D7_0217300	AP-2 complex subunit sigma, putative	N/A	36.1495	37.4508	34.8481	0.930505	-0.103915	1	1	19.9271	51.1638	41.2615	32.2955	42.439	29.81
PF3D7_0604100	AP2 domain transcription factor	SIP2	57.2654	66.7038	47.827	0.717005	-0.479945	0.278655	1	55.4494	77.3407	67.3213	59.0546	37.2272	47.1991
PF3D7_1408200	AP2 domain transcription factor AP2-G2, putative	AP2-G2	2809.12	3027.99	2590.25	0.855436	-0.225269	0.484354	1	2953.55	2792.59	3337.83	2651.92	2655.79	2463.05
PF3D7_0730300	AP2 domain transcription factor AP2-L, putative	AP2-L	8240.65	9649.35	6831.94	0.708021	-0.498136	0.194621	1	6453.79	9888.9	12605.4	5067.62	7542.23	7885.98
PF3D7_1350900	AP2 domain transcription factor AP2-O4, putative	AP2-O4	94.5299	108.109	80.9504	0.748781	-0.417383	0.270213	1	84.9069	142.783	96.6387	55.3637	70.7316	116.756
PF3D7_1466400	AP2 domain transcription factor AP2-SP	AP2-SP	1051	1103	999.005	0.905719	-0.142864	0.843168	1	626.405	1236.26	1446.32	643.141	1176.38	1177.49
PF3D7_0404100	AP2 domain transcription factor AP2-SP2, putative	AP2-SP2	60.7714	56.7656	64.7772	1.14114	0.19047	0.755378	1	67.5789	57.1131	45.6048	92.2728	42.439	59.62
PF3D7_0622900	AP2 domain transcription factor AP2Tel	AP2Tel	1090.68	1084.37	1097	1.01165	0.0167096	0.848397	1	839.538	1053.02	1360.54	941.183	1260.51	1089.31
PF3D7_0420300	AP2 domain transcription factor, putative	ApiAP2	4999.67	4669.07	5330.26	1.14161	0.191072	0.520087	1	4365.77	4611.88	5029.55	6017.11	4966.85	5006.83
PF3D7_1115500	AP2 domain transcription factor, putative	ApiAP2	251.202	261.201	241.203	0.923437	-0.114914	0.636549	1	306.704	226.073	250.826	226.991	227.086	269.532
PF3D7_1139300	AP2 domain transcription factor, putative	ApiAP2	4384.06	4401.99	4366.12	0.991851	-0.0118054	0.87882	1	2930.15	4627.35	5648.48	3251.69	5309.34	4537.33
PF3D7_1305200	AP2 domain transcription factor, putative	ApiAP2	0.908702	1.1552	0.662209	0.573244	-0.802779	0.814485	1	3.46559	0	0	0	0.744544	1.24208
PF3D7_1342900	AP2 domain transcription factor, putative	ApiAP2	693.511	743.22	643.801	0.866231	-0.207176	0.834561	1	394.211	774.597	1060.85	416.15	879.306	635.946
PF3D7_1449500	AP2 domain transcription factor, putative	ApiAP2	342.673	310.083	375.262	1.2102	0.275244	0.372327	1	255.587	302.224	372.439	279.587	425.134	421.066
PF3D7_1456000	AP2 domain transcription factor, putative	ApiAP2	46.5473	48.5563	44.5382	0.91725	-0.124613	0.8261	1	54.583	60.6827	30.4032	64.591	37.9717	31.0521
PF3D7_0808100	AP-3 complex subunit delta, putative	N/A	158.097	152.16	164.034	1.07804	0.108407	0.674887	1	136.024	163.01	157.445	191.927	169.756	130.419
PF3D7_1250500	AP-3 complex subunit sigma, putative	N/A	115.293	91.5125	139.073	1.51972	0.603803	0.4234	1	30.3239	110.657	133.557	35.0637	166.033	216.122
PF3D7_0730200	AP-4 complex subunit beta, putative	N/A	132.696	145.61	119.782	0.822626	-0.281692	0.479418	1	117.83	146.352	172.647	109.805	122.85	126.692
PF3D7_0904100	AP-4 complex subunit epsilon, putative	N/A	609.205	593.141	625.27	1.05417	0.0761023	0.797715	1	603.012	588.979	587.433	696.66	612.759	566.39
PF3D7_1119500	AP-4 complex subunit mu, putative	N/A	212.676	197.874	227.478	1.14961	0.201145	0.522662	1	172.413	222.503	198.707	213.15	234.531	234.754
PF3D7_0423100	AP-4 complex subunit sigma, putative	N/A	163.614	162.14	165.088	1.01818	0.0259948	0.920793	1	121.296	152.302	212.822	85.8137	199.538	209.912
PF3D7_0423400	apical asparagine-rich protein AARP	AARP	10.2411	12.7493	7.73298	0.606542	-0.721321	0.472754	1	12.1296	13.0884	13.0299	8.30455	11.1682	3.72625
PF3D7_1137200	apical exonemal protein	AEP	8.17721	7.73572	8.6187	1.11414	0.155934	0.788679	1	4.33198	4.75943	14.1158	2.76818	15.6354	7.4525
PF3D7_0419700	apical merozoite protein	Pf34	50.4601	50.3578	50.5624	1.00406	0.00584877	0.861666	1	31.1903	54.7334	65.1497	35.9864	64.7753	50.9254
PF3D7_0511600	apical rhoptry neck protein	ARNP	0.975904	0.793238	1.15857	1.46056	0.546521	0.894227	1	0	2.37971	0	0	2.23363	1.24208
PF3D7_0405900	apical sushi protein	ASP	67.8326	69.0142	66.651	0.965759	-0.0502654	0.971712	1	58.915	79.7204	68.4072	73.8182	64.0307	62.1041
PF3D7_1249900	apicoplast dimethyladenosine synthase, putative	N/A	424.453	418.284	430.621	1.02949	0.0419355	0.80393	1	337.895	403.361	513.597	341.409	510.757	439.697
PF3D7_1144700	apicoplast import protein Tic20, putative	TIC20	53.4677	51.4097	55.5258	1.08007	0.111119	0.927177	1	77.1093	49.974	27.1457	78.4319	44.6726	43.4729
PF3D7_0908100	apicoplast integral membrane protein, putative	N/A	79.6714	79.365	79.9779	1.00772	0.0110982	0.927443	1	113.498	71.3914	53.2056	135.641	44.6726	59.62
PF3D7_1021300	apicoplast integral membrane protein, putative	N/A	61.2401	52.5724	69.9078	1.32974	0.411149	0.433691	1	68.4453	52.3537	36.9181	105.191	53.6071	50.9254
PF3D7_0827500	apicoplast ribosomal protein L21 precursor, putative	N/A	36.1231	36.8348	35.4114	0.961357	-0.0568565	0.942326	1	39.8543	38.0754	32.5748	65.5137	20.8472	19.8733
PF3D7_1034200	apicoplast ribosomal protein L27 precursor, putative	N/A	10.6212	9.88845	11.3539	1.1482	0.199371	0.879527	1	15.5951	11.8986	2.17166	22.1455	8.18998	3.72625
PF3D7_1208000	apicoplast ribosomal protein L29 precursor, putative	N/A	32.3741	25.0906	39.6576	1.58057	0.660447	0.298116	1	33.7895	27.3667	14.1158	58.1319	22.3363	38.5046
PF3D7_0810100	apicoplast ribosomal protein L33 precursor, putative	N/A	18.1785	17.6242	18.7329	1.06291	0.0880157	0.928432	1	19.9271	16.658	16.2874	24.9137	16.38	14.905
PF3D7_1460900	apicoplast ribosomal protein S10, putative	ARPS10	30.1284	28.0517	32.2051	1.14806	0.199198	0.78785	1	34.6559	32.1261	17.3732	58.1319	22.3363	16.1471
PF3D7_1106100	apicoplast ribosomal protein S15 precursor, putative	N/A	47.84	40.7739	54.9061	1.3466	0.42932	0.280605	1	24.2591	53.5435	44.5189	50.75	58.0744	55.8937
PF3D7_0932600	apicoplast ribosomal protein S6, putative	RPS6	50.7567	41.9909	59.5225	1.41751	0.503361	0.22767	1	36.3887	55.9233	33.6607	83.9682	49.8844	44.715
PF3D7_0529300	apicoplast TIC22 protein	TIC22	4.98606	5.34843	4.62368	0.864494	-0.210073	0.890669	1	6.06478	2.37971	7.6008	3.69091	5.21181	4.96833
PF3D7_0909300	apoptosis-related protein	ARP	917.45	926.029	908.871	0.981471	-0.026982	0.820035	1	1057.87	810.292	909.924	946.719	797.406	982.487
PF3D7_1448800	Appr-1-p processing domain protein	N/A	82.7099	92.8766	72.5432	0.781071	-0.356474	0.340877	1	107.433	95.1885	76.008	89.5046	61.0526	67.0725
PF3D7_1332600	apurinic/apyrimidinic endonuclease Apn1, putative	APN1	47.0985	49.7229	44.4742	0.894442	-0.16094	0.818772	1	55.4494	53.5435	40.1756	50.75	52.8626	29.81
PF3D7_1431800	apyrase, putative	E-NTPDase	54.908	46.2301	63.5859	1.37542	0.459872	0.257293	1	36.3887	52.3537	49.9481	60.9	67.7535	62.1041
PF3D7_0906500	arginase	N/A	679.854	630.658	729.05	1.15602	0.209161	0.593475	1	709.579	558.043	624.351	701.273	683.491	802.385
PF3D7_1218600	arginine--tRNA ligase	RRS	470.11	453.706	486.514	1.07231	0.100725	0.646355	1	336.162	471.183	553.772	353.405	588.189	517.948
PF3D7_1130800	armadillo repeat protein PF16, putative	N/A	20.9739	17.6204	24.3275	1.38064	0.465341	0.465374	1	17.3279	21.4174	14.1158	42.4455	19.3581	11.1787
PF3D7_0925800	armadillo repeat protein, putative	N/A	389.288	359.61	418.966	1.16506	0.2204	0.490565	1	330.097	354.577	394.156	354.328	446.726	455.844
PF3D7_0414900	armadillo-domain containing rhoptry protein	ARO	86.4228	96.0992	76.7464	0.798617	-0.324425	0.547975	1	72.7773	117.796	97.7245	86.7364	86.3671	57.1358
PF3D7_0415000	arsenical pump-driving ATPase, putative	N/A	215.063	198.552	231.574	1.16632	0.221962	0.472485	1	198.405	184.428	212.822	230.682	262.824	201.217
PF3D7_0309500	asparagine synthetase [glutamine-hydrolyzing], putative	AS	5341.57	5336.49	5346.64	1.0019	0.0027409	0.972552	1	4949.72	5148.51	5911.25	4888.61	5087.47	6063.85
PF3D7_0809200	asparagine-rich antigen Pfa55-14	pfa55-14	113.054	100.565	125.543	1.24838	0.320056	0.559044	1	32.9231	105.897	162.874	42.4455	195.07	139.113
PF3D7_1231800	asparagine-rich protein, putative	N/A	1538.71	1606.9	1470.52	0.915124	-0.12796	0.896279	1	869.862	1770.51	2180.34	993.778	1772.01	1645.76
PF3D7_0211800	asparagine--tRNA ligase	AsnRS	2125.92	2048.96	2202.87	1.07512	0.104493	0.777879	1	2102.74	1906.15	2138	2164.72	2117.48	2326.42
PF3D7_1344800	aspartate carbamoyltransferase	ATCase	564.577	488.975	640.179	1.30923	0.388717	0.234965	1	473.919	478.322	514.682	540.719	665.622	714.197
PF3D7_0204500	aspartate transaminase	AspAT	390.215	354.389	426.042	1.20219	0.265663	0.356629	1	298.907	383.134	381.126	378.318	478.742	421.066
PF3D7_0102900	aspartate--tRNA ligase	N/A	550.547	512.593	588.501	1.14809	0.199231	0.493325	1	489.514	452.146	596.12	570.246	653.709	541.548
PF3D7_1234400	aspartyl protease, putative	N/A	18.5071	15.0326	21.9816	1.46227	0.548205	0.323817	1	10.3968	11.8986	22.8024	17.5318	29.7817	18.6312
PF3D7_1226800	ataxin-3, putative	ATX3	59.9916	50.5894	69.3939	1.37171	0.455975	0.373595	1	82.3077	36.8856	32.5748	83.0455	69.2426	55.8937
PF3D7_1464700	ATP synthase (C/AC39) subunit, putative	N/A	438.532	401.442	475.622	1.18479	0.244627	0.42899	1	347.425	349.818	507.082	358.941	541.283	526.643
PF3D7_0217100	ATP synthase F1, alpha subunit	N/A	116.735	153.12	80.3507	0.524756	-0.930281	0.294757	1	291.109	98.7581	69.493	133.796	62.5417	44.715
PF3D7_1209800	ATP synthase mitochondrial F1 complex assembly factor 1, putative	ATP11	6.01821	5.27149	6.76494	1.28331	0.359864	0.76553	1	7.79757	4.75943	3.25748	13.8409	5.21181	1.24208
PF3D7_1025200	ATP synthase mitochondrial F1 complex assembly factor 2, putative	ATP12	6.62094	8.77171	4.47017	0.509613	-0.972527	0.398552	1	7.79757	13.0884	5.42914	6.4591	4.46726	2.48417
PF3D7_0705900	ATP synthase subunit C, putative	N/A	188.019	171.271	204.768	1.19558	0.257709	0.48964	1	190.607	182.048	141.158	224.223	191.348	198.733
PF3D7_1147700	ATP synthase subunit delta, mitochondrial, putative	N/A	9.43299	12.9649	5.90104	0.455154	-1.13557	0.220953	1	6.93117	17.8478	14.1158	5.53637	5.95635	6.21041
PF3D7_0715500	ATP synthase subunit epsilon, mitochondrial, putative	N/A	22.7884	33.6084	11.9685	0.356117	-1.48958	0.198535	1	68.4453	22.6073	9.77245	17.5318	9.67907	8.69458
PF3D7_1311300	ATP synthase subunit gamma, mitochondrial	N/A	36.1416	36.0454	36.2378	1.00534	0.0076777	0.860941	1	52.8502	23.7971	31.489	46.1364	25.3145	37.2625
PF3D7_1310000	ATP synthase subunit O, mitochondrial, putative	OSCP	1.96011	1.08204	2.83818	2.623	1.39122	0.469325	1	0.866397	2.37971	0	5.53637	2.97817	0
PF3D7_1143900	ATP-dependent (S)-NAD(P)H-hydrate dehydratase, putative	N/A	72.5784	59.2683	85.8885	1.44915	0.535204	0.184221	1	66.7126	53.5435	57.5489	95.041	93.068	69.5566
PF3D7_0915400	ATP-dependent 6-phosphofructokinase	PFK9	13709.6	13088.6	14330.5	1.09489	0.13078	0.63674	1	11378.4	12532.8	15354.7	13305.7	14852.9	14832.9
PF3D7_1128300	ATP-dependent 6-phosphofructokinase	PFK11	143.765	139.154	148.377	1.06628	0.0925885	0.943057	1	194.073	133.264	90.1237	192.85	116.893	135.387
PF3D7_1320100	ATP-dependent Clp protease adapter protein ClpS	ClpS	67.4345	57.3199	77.5491	1.35292	0.436074	0.349283	1	63.247	51.1638	57.5489	104.268	55.0962	73.2829
PF3D7_0307400	ATP-dependent Clp protease proteolytic subunit	ClpP	35.1334	35.7452	34.5217	0.96577	-0.0502487	0.927035	1	44.1862	38.0754	24.974	51.6728	28.2927	23.5996
PF3D7_1436800	ATP-dependent Clp protease proteolytic subunit	ClpR	4.18933	3.68499	4.69368	1.27373	0.349059	0.725149	1	0.866397	4.75943	5.42914	0.922728	8.18998	4.96833
PF3D7_1406600	ATP-dependent Clp protease regulatory subunit ClpC, putative	ClpC	42.3393	37.5203	47.1583	1.25688	0.329843	0.427943	1	40.7206	39.2653	32.5748	52.5955	56.5853	32.2941
PF3D7_0918600	ATP-dependent DNA helicase Q1	RECQ1	29.7824	23.4039	36.1608	1.54508	0.627679	0.251185	1	25.9919	21.4174	22.8024	23.0682	43.1835	42.2308
PF3D7_0514100	ATP-dependent DNA helicase UvrD	UvrD	67.6074	77.5477	57.667	0.743634	-0.427336	0.393938	1	108.3	80.9103	43.4331	88.5819	44.6726	39.7466
PF3D7_0504400	ATP-dependent helicase, putative	N/A	34.9151	39.2953	30.535	0.777063	-0.363896	0.442836	1	47.6518	33.316	36.9181	35.9864	28.2927	27.3258
PF3D7_0907400	ATP-dependent protease ATPase subunit ClpY	ClpY	1097.3	1047.3	1147.29	1.09547	0.131554	0.65809	1	614.275	1152.97	1374.66	699.428	1388.57	1353.87
PF3D7_1230400	ATP-dependent protease subunit ClpQ	ClpQ	92.1932	86.0268	98.3597	1.14336	0.193282	0.713992	1	112.632	98.7581	46.6906	144.868	85.6225	64.5883
PF3D7_1414900	ATP-dependent protease, putative	N/A	29.812	27.6129	32.0111	1.15928	0.213233	0.757988	1	39.8543	32.1261	10.8583	26.7591	35.7381	33.5362
PF3D7_0810600	ATP-dependent RNA helicase DBP1, putative	DBP1	3072.87	3239.65	2906.09	0.89704	-0.156755	0.694527	1	2505.62	3305.42	3907.89	2248.69	3322.15	3147.44
PF3D7_0827000	ATP-dependent RNA helicase DBP10, putative	DBP10	2062.17	2019.33	2105	1.04242	0.0599418	0.780092	1	1783.04	1888.3	2386.65	1818.7	2395.94	2100.36
PF3D7_1418900	ATP-dependent RNA helicase DBP4, putative	DBP4	731.404	777.863	684.945	0.880548	-0.183527	0.622376	1	622.073	785.305	926.211	534.26	765.391	755.186
PF3D7_1459000	ATP-dependent RNA helicase DBP5	DBP5	2978.92	3289.41	2668.42	0.811216	-0.301841	0.300461	1	3427.47	2877.07	3563.69	2844.77	2472.63	2687.87
PF3D7_1307300	ATP-dependent RNA helicase DBP6, putative	DBP6	68.2338	63.6115	72.8562	1.14533	0.195764	0.519051	1	35.5223	74.961	80.3513	67.3591	80.4107	70.7987
PF3D7_0721300	ATP-dependent RNA helicase DBP7, putative	DBP7	1109.73	1084.52	1134.93	1.04648	0.0655431	0.739737	1	828.275	1137.5	1287.79	862.751	1314.86	1227.18
PF3D7_1332700	ATP-dependent RNA helicase DBP8, putative	DBP8	873.135	892.703	853.567	0.95616	-0.0646766	0.886312	1	750.3	899.532	1028.28	676.36	940.359	943.983
PF3D7_1241800	ATP-dependent RNA helicase DBP9, putative	DBP9	1798.36	1846.75	1749.98	0.947597	-0.077655	0.732932	1	2169.46	1544.43	1826.36	2114.89	1553.86	1581.17
PF3D7_0521700	ATP-dependent RNA helicase DDX1, putative	DDX1	81.149	84.8281	77.4699	0.913258	-0.130906	0.778664	1	67.5789	76.1508	110.754	68.2819	79.6662	84.4616
PF3D7_0518500	ATP-dependent RNA helicase DDX23, putative	DDX23	1634.82	1661.73	1607.92	0.967619	-0.0474892	0.827622	1	1872.28	1463.52	1649.37	1878.67	1464.52	1480.56
PF3D7_0504200	ATP-dependent RNA helicase DDX27, putative	DDX27	19.8167	22.2374	17.3961	0.782292	-0.354221	0.544425	1	32.0567	23.7971	10.8583	22.1455	16.38	13.6629
PF3D7_0527900	ATP-dependent RNA helicase DDX41, putative	DDX41	1456.16	1497.37	1414.96	0.944968	-0.0816622	0.735928	1	1521.39	1364.77	1605.94	1523.42	1243.39	1478.08
PF3D7_0321600	ATP-dependent RNA helicase DDX42, putative	DDX42	176.398	152.306	200.49	1.31636	0.396552	0.25495	1	158.551	146.352	152.016	193.773	215.173	192.523
PF3D7_0218400	ATP-dependent RNA helicase DDX47, putative	DDX47	985.46	962.676	1008.24	1.04733	0.0667219	0.815586	1	872.462	922.139	1093.43	927.342	1037.89	1059.5
PF3D7_1445900	ATP-dependent RNA helicase DDX5, putative	DDX5	6147.61	6096.54	6198.68	1.01675	0.0239704	0.987316	1	6620.14	5539.97	6129.5	6492.31	5639.92	6463.8
PF3D7_0405000	ATP-dependent RNA helicase DDX51, putative	DDX51	583.326	557.011	609.642	1.09449	0.130256	0.732538	1	580.486	525.917	564.631	677.282	540.539	611.105
PF3D7_0903400	ATP-dependent RNA helicase DDX60, putative	DDX60	3745.52	3739.52	3751.53	1.00321	0.00462581	0.83419	1	2277.76	3776.6	5164.2	2489.52	5041.3	3723.76
PF3D7_0807100	ATP-dependent RNA helicase DHH1, putative	DHH1	254.459	244.03	264.889	1.08547	0.118326	0.70433	1	221.798	210.605	299.689	294.35	256.868	243.448
PF3D7_1302700	ATP-dependent RNA helicase DHR1, putative	N/A	1828.62	1858.73	1798.5	0.967593	-0.0475284	0.926958	1	1703.34	1747.9	2124.97	1797.47	1885.18	1712.83
PF3D7_0821300	ATP-dependent RNA helicase DHX36, putative	DHX36	667.406	675.466	659.346	0.976135	-0.0348467	0.939982	1	632.47	667.51	726.419	671.746	660.41	645.883
PF3D7_0310500	ATP-dependent RNA helicase DHX57, putative	DHX57	750.568	692.24	808.895	1.16852	0.22468	0.40748	1	455.725	718.673	902.323	583.164	1023.75	819.774
PF3D7_1251500	ATP-dependent RNA helicase DRS1, putative	DRS1	1213.67	1234.48	1192.86	0.966283	-0.049483	0.923197	1	1116.79	1132.74	1453.92	1122.96	1284.34	1171.28
PF3D7_0630900	ATP-dependent RNA helicase HAS1	HAS1	584.89	576.916	592.864	1.02764	0.0393394	0.766589	1	398.543	594.928	737.277	405.078	766.135	607.378
PF3D7_1445200	ATP-dependent RNA helicase MAK5, putative	MAK5	2235.5	2221.34	2249.65	1.01274	0.0182672	0.994891	1	2348.8	2088.2	2227.03	2359.42	2081.74	2307.79
PF3D7_1021500	ATP-dependent RNA helicase ROK1, putative	ROK1	187.1	172.244	201.956	1.1725	0.229586	0.552655	1	97.0364	192.757	226.938	107.036	251.656	247.174
PF3D7_0623700	ATP-dependent RNA helicase SUV3, putative	SUV3	143.024	141.22	144.829	1.02556	0.0364084	0.840042	1	109.166	132.074	182.419	153.173	149.653	131.661
PF3D7_0209800	ATP-dependent RNA helicase UAP56	UAP56	5028.27	4709.25	5347.29	1.13549	0.183311	0.594863	1	5002.58	4233.51	4891.65	5148.82	5267.65	5625.39
PF3D7_0103600	ATP-dependent RNA helicase, putative	N/A	71.2267	66.3186	76.1349	1.14802	0.199143	0.665473	1	66.7126	59.4928	72.7505	71.9728	74.4544	81.9774
PF3D7_0602100	ATP-dependent RNA helicase, putative	N/A	1187.64	1227.23	1148.05	0.935484	-0.0962158	0.75481	1	1193.89	1119.66	1368.14	1105.43	1160	1178.74
PF3D7_1202000	ATP-dependent RNA helicase, putative	N/A	210.973	204.701	217.245	1.06128	0.08581	0.743016	1	154.219	217.744	242.14	176.241	234.531	240.964
PF3D7_1419100	ATP-dependent rRNA helicase SPB4, putative	SPB4	473.048	450.886	495.211	1.09831	0.13528	0.695627	1	235.66	480.702	636.295	226.068	689.447	570.116
PF3D7_1239700	ATP-dependent zinc metalloprotease FTSH 1	FTSH1	152.479	131.779	173.179	1.31416	0.39414	0.349315	1	161.15	120.176	114.012	148.559	166.033	204.944
PF3D7_1119600	ATP-dependent zinc metalloprotease FTSH, putative	N/A	699.726	685.47	713.982	1.0416	0.0587944	0.876623	1	700.915	637.763	717.732	765.864	676.79	699.292
PF3D7_1464900	ATP-dependent zinc metalloprotease FTSH, putative	N/A	1767.41	1717.96	1816.86	1.05757	0.0807517	0.845603	1	1796.04	1557.52	1800.3	1874.98	1701.28	1874.3
PF3D7_1414500	atypical protein kinase, ABC-1 family, putative	ABCk2	3088.39	3209.29	2967.48	0.924653	-0.113016	0.716677	1	3284.51	2905.63	3437.73	3342.12	2868.73	2691.59
PF3D7_1470000	autophagy-related protein 12, putative	ATG12	19.6767	14.8018	24.5516	1.65869	0.730043	0.289327	1	22.5263	14.2783	7.6008	30.45	20.8472	22.3575
PF3D7_1012900	autophagy-related protein 18, putative	ATG18	873.854	794.153	953.554	1.20072	0.263899	0.379821	1	763.296	772.217	846.946	867.364	1043.11	950.193
PF3D7_0905700	autophagy-related protein 3, putative	ATG3	291.332	262.922	319.743	1.21611	0.282274	0.386586	1	248.656	278.426	261.685	301.732	328.344	329.152
PF3D7_1126100	autophagy-related protein 7, putative	ATG7	28.8911	23.762	34.0202	1.4317	0.517731	0.332793	1	23.3927	26.1768	21.7166	19.3773	41.6944	40.9887
PF3D7_1019900	autophagy-related protein 8	ATG8	7.64662	8.02073	7.27252	0.906715	-0.141279	0.926674	1	6.06478	7.13914	10.8583	3.69091	8.18998	9.93666
PF3D7_0904700	bacterial histone-like protein	HU	35.445	29.8268	41.0632	1.37672	0.461237	0.363036	1	27.7247	35.6957	26.0599	58.1319	29.0372	36.0204
PF3D7_0611600	basal complex transmembrane protein 1	BTP1	69.4271	61.209	77.6452	1.26852	0.343151	0.333187	1	40.7206	82.1001	60.8064	64.591	86.3671	81.9774
PF3D7_1248500	bax inhibitor 1, putative	N/A	2928.76	2804.6	3052.92	1.08854	0.122392	0.757098	1	2908.49	2709.3	2796.01	2799.56	2903.72	3455.47
PF3D7_1459800	bax inhibitor 1, putative	N/A	182.571	170.319	194.824	1.14388	0.193933	0.533231	1	137.757	170.149	203.05	166.091	212.195	206.186
PF3D7_1124100	beige/BEACH domain protein, putative	N/A	1052.47	1006.76	1098.18	1.09081	0.125397	0.651333	1	931.377	941.177	1147.72	999.314	1200.95	1094.27
PF3D7_0818600	BEM46-like protein, putative	PBLP	440.692	458.964	422.421	0.92038	-0.119698	0.727672	1	432.332	483.082	461.477	498.273	375.25	393.74
PF3D7_1138600	beta-catenin-like protein 1, putative	N/A	164.545	172.822	156.268	0.904209	-0.145272	0.629629	1	214	141.593	162.874	175.318	151.887	141.597
PF3D7_0211400	beta-ketoacyl-ACP synthase III	KASIII	28.6928	29.5689	27.8167	0.940743	-0.0881281	0.922583	1	31.1903	36.8856	20.6307	45.2137	20.8472	17.3892
PF3D7_1145700	bicoid-interacting protein BIN3, putative	N/A	3.55994	4.62454	2.49533	0.539583	-0.890082	0.526011	1	6.06478	2.37971	5.42914	2.76818	2.23363	2.48417
PF3D7_0417200	bifunctional dihydrofolate reductase-thymidylate synthase	DHFR-TS	12.1599	15.3794	8.94035	0.58132	-0.782596	0.293925	1	24.2591	14.2783	7.6008	12.9182	8.93452	4.96833
PF3D7_0630700	bifunctional methylenetetrahydrofolate dehydrogenase/cyclohydrolase, putative	N/A	36.9744	29.2801	44.6688	1.52557	0.609349	0.223255	1	33.7895	34.5058	19.5449	62.7455	36.4826	34.7783
PF3D7_1363200	bifunctional polynucleotide phosphatase/kinase	PNKP	63.154	57.6856	68.6224	1.18959	0.25047	0.486603	1	45.0526	60.6827	67.3213	64.591	76.688	64.5883
PF3D7_1460000	biotin protein ligase, putative	N/A	1.98582	2.42199	1.54966	0.639829	-0.644241	0.70758	1	1.73279	1.18986	4.34331	0.922728	0	3.72625
PF3D7_1026900	biotin--acetyl-CoA-carboxylase, putative	N/A	43.1982	36.8039	49.5924	1.34747	0.430258	0.441013	1	38.9879	34.5058	36.9181	77.5092	29.0372	42.2308
PF3D7_0520600	bis(5'-nucleosyl)-tetraphosphatase [asymmetrical]	Ap4AH	996.494	1021.02	971.967	0.951955	-0.0710343	0.737189	1	1132.38	857.887	1072.8	955.023	915.044	1045.83
PF3D7_1207700	blood stage antigen 41-3 precursor	N/A	97.7425	102.896	92.5887	0.899826	-0.152282	0.632452	1	145.555	102.328	60.8064	118.109	78.9216	80.7354
PF3D7_0515800	BolA-like protein, putative	N/A	33.7634	28.7636	38.7632	1.34765	0.430444	0.486148	1	8.66397	30.9363	46.6906	18.4546	43.1835	54.6516
PF3D7_0819100	BRIX domain, putative	N/A	122.116	112.775	131.458	1.16566	0.221152	0.69995	1	35.5223	122.555	180.247	24.9137	194.326	175.134
PF3D7_1224200	BRO1 domain-containing protein, putative	N/A	22.3053	23.477	21.1335	0.900178	-0.151718	0.795229	1	25.1255	21.4174	23.8882	24.9137	18.6136	19.8733
PF3D7_1033700	bromodomain protein 1	BDP1	966.497	929.655	1003.34	1.07926	0.110041	0.724879	1	841.271	953.075	994.618	931.955	988.754	1089.31
PF3D7_1212900	bromodomain protein 2, putative	BDP2	1457.17	1511.78	1402.56	0.927755	-0.108184	0.780361	1	1177.43	1533.73	1824.19	1203.24	1459.31	1545.15
PF3D7_0110500	bromodomain protein, putative	N/A	432.445	418.474	446.416	1.06677	0.0932498	0.765613	1	467.854	364.096	423.473	426.3	505.545	407.403
PF3D7_1234100	bromodomain protein, putative	N/A	1960.02	1918.15	2001.88	1.04365	0.0616407	0.740119	1	1648.75	1852.61	2253.09	1888.82	2290.96	1825.86
PF3D7_1475600	bromodomain protein, putative	N/A	575.121	589.766	560.476	0.950336	-0.0734901	0.927518	1	485.182	591.359	692.758	484.432	652.965	544.032
PF3D7_0423200	BSD-domain protein, putative	N/A	39.2448	30.7429	47.7466	1.55309	0.635141	0.203113	1	16.4615	34.5058	41.2615	23.0682	65.5198	54.6516
PF3D7_0914900	BSD-domain protein, putative	N/A	80.44	75.8292	85.0507	1.12161	0.16557	0.661752	1	32.9231	89.2392	105.325	36.9091	121.361	96.8824
PF3D7_1421150	C/D small nucleolar RNA	N/A	122.049	122.333	121.765	0.995355	-0.00671736	0.973424	1	101.368	132.074	133.557	90.4273	136.996	137.871
PF3D7_0804000	cactin homolog, putative	N/A	1687.93	1589.56	1786.3	1.12377	0.16835	0.583555	1	1565.58	1501.6	1701.49	1649.84	1880.72	1828.35
PF3D7_1451700	calcineurin subunit B	CNB	61.8776	60.1543	63.601	1.0573	0.0803831	0.859356	1	76.2429	61.8725	42.3473	95.9637	58.8189	36.0204
PF3D7_0715300	calcium/calmodulin-dependent protein kinase, putative	N/A	45.0785	46.6079	43.5491	0.934371	-0.0979323	0.759209	1	54.583	55.9233	29.3174	64.591	23.8254	42.2308
PF3D7_0605400	calcium-binding protein, putative	N/A	11.4228	10.4736	12.3719	1.18125	0.240309	0.847808	1	12.1296	9.51885	9.77245	21.2227	5.95635	9.93666
PF3D7_1137700	calcium-binding protein, putative	N/A	0.809508	1.37084	0.248181	0.181044	-2.46559	0.650101	1	1.73279	2.37971	0	0	0.744544	0
PF3D7_0217500	calcium-dependent protein kinase 1	CDPK1	177.796	179.369	176.224	0.982465	-0.0255215	0.945964	1	198.405	184.428	155.273	233.45	154.865	140.355
PF3D7_0610600	calcium-dependent protein kinase 2	CDPK2	74.948	61.5522	88.3437	1.43527	0.521317	0.295055	1	83.1741	67.8218	33.6607	125.491	73.7098	65.8304
PF3D7_0310100	calcium-dependent protein kinase 3	CDPK3	32.8091	26.2458	39.3724	1.50014	0.585097	0.306927	1	30.3239	32.1261	16.2874	49.8273	26.059	42.2308
PF3D7_0717500	calcium-dependent protein kinase 4	CDPK4	1027.06	1044.17	1009.94	0.967212	-0.0480957	0.797597	1	1222.49	919.759	990.275	1170.02	893.452	966.34
PF3D7_1337800	calcium-dependent protein kinase 5	CDPK5	44.2166	43.7079	44.7254	1.02328	0.0331977	0.939444	1	37.2551	42.8348	51.0339	44.2909	43.9281	45.9571
PF3D7_1123100	calcium-dependent protein kinase 7	CDPK7	2965.87	3194.41	2737.34	0.856915	-0.222777	0.531841	1	2861.71	2971.07	3750.45	2675.91	2999.77	2536.33
PF3D7_1423600	calcium-dependent protein kinase, putative	N/A	146.52	125.533	167.506	1.33436	0.416143	0.329177	1	168.947	102.328	105.325	182.7	149.653	170.165
PF3D7_0106300	calcium-transporting ATPase	ATP6	2958.36	3001.82	2914.89	0.97104	-0.0423968	0.851266	1	3045.38	2756.9	3203.19	2952.73	2756.3	3035.65
PF3D7_0933200	calcyclin-binding protein, putative	N/A	109.752	97.9558	121.547	1.24084	0.311315	0.695922	1	147.287	86.8595	59.7205	196.541	81.1553	86.9458
PF3D7_1434200	calmodulin	CAM	1134.48	1047.16	1221.79	1.16676	0.222511	0.617561	1	1370.64	830.52	940.327	1549.26	944.826	1171.28
PF3D7_0714400	calmodulin, putative	N/A	15.3693	10.77	19.9686	1.8541	0.890718	0.294807	1	0.866397	11.8986	19.5449	5.53637	35.7381	18.6312
PF3D7_1418300	calmodulin, putative	N/A	51.7534	41.467	62.0398	1.49612	0.581231	0.226291	1	44.1862	35.6957	44.5189	59.9773	56.5853	69.5566
PF3D7_0414200	calmodulin-like protein	N/A	11.5175	11.7058	11.3292	0.967833	-0.0471703	0.959956	1	17.3279	4.75943	13.0299	16.6091	11.1682	6.21041
PF3D7_1444200	calmodulin-like protein	N/A	31.1903	27.6589	34.7216	1.25535	0.32809	0.489929	1	30.3239	30.9363	21.7166	53.5182	32.0154	18.6312
PF3D7_1362400	calpain	Pcalp	925.208	977.25	873.166	0.893493	-0.162472	0.699806	1	842.138	924.519	1165.09	766.787	1026.73	825.985
PF3D7_1447800	calponin homology domain-containing protein, putative	N/A	408.211	369.583	446.838	1.20903	0.273852	0.358135	1	343.093	386.703	378.954	377.396	515.969	447.15
PF3D7_0934800	cAMP-dependent protein kinase catalytic subunit	PKAc	149.175	143.608	154.742	1.07753	0.107728	0.669666	1	129.093	147.542	154.188	137.486	187.625	139.113
PF3D7_1308200	carbamoyl phosphate synthetase	cpsSII	6405.43	6134.6	6676.25	1.08829	0.122069	0.663451	1	3345.16	6425.23	8633.42	3970.5	9049.18	7009.07
PF3D7_0107200	carbon catabolite repressor protein 4, putative	N/A	59.3505	55.3065	63.3946	1.14624	0.196911	0.783538	1	66.7126	66.632	32.5748	104.268	38.7163	47.1991
PF3D7_1140000	carbonic anhydrase	CA	8.13647	8.12476	8.14819	1.00288	0.004154	1	1	6.06478	10.7087	7.6008	8.30455	7.44544	8.69458
PF3D7_1136500	casein kinase 1	CK1	4350.71	4478.41	4223	0.942968	-0.0847186	0.69979	1	4760.85	4020.53	4653.86	4419.87	3701.87	4547.26
PF3D7_1108400	casein kinase 2, alpha subunit	CK2alpha	1874.3	1904.48	1844.12	0.968305	-0.0464659	0.84575	1	1822.03	1897.82	1993.58	1647.07	1786.16	2099.12
PF3D7_1103700	casein kinase II beta chain	CK2beta1	216.59	213.545	219.636	1.02852	0.0405739	0.791543	1	118.696	232.022	289.916	120.877	304.518	233.512
PF3D7_1342400	casein kinase II beta chain	CK2beta2	1396.81	1362.52	1431.1	1.05034	0.0708505	0.917296	1	1546.52	1169.63	1371.4	1529.88	1279.13	1484.29
PF3D7_0603500	cation/H+ antiporter	CAX	39.0148	33.7507	44.2789	1.31194	0.391701	0.437772	1	39.8543	44.0247	17.3732	61.8228	34.9935	36.0204
PF3D7_0516100	cation-transporting ATPase 1	ATPase1	47.085	43.0074	51.1626	1.18962	0.250506	0.614937	1	50.251	44.0247	34.7465	77.5092	38.7163	37.2625
PF3D7_1308100	CCAAT-binding transcription factor, putative	N/A	13.4856	15.9954	10.9758	0.686181	-0.543339	0.413011	1	21.6599	15.4681	10.8583	17.5318	6.70089	8.69458
PF3D7_0811300	CCR4-associated factor 1	CAF1	9840.9	9856.11	9825.68	0.996913	-0.00446078	0.925879	1	8573.86	9451.03	11543.4	8716.09	11218	9542.92
PF3D7_1434000	CCR4-associated factor 16, putative	CAF16	270.083	245.426	294.74	1.20093	0.264155	0.473281	1	279.846	240.351	216.08	318.341	277.715	288.163
PF3D7_1103800	CCR4-NOT transcription complex subunit 1, putative	NOT1	136.459	152.854	120.065	0.785491	-0.348334	0.388929	1	212.267	134.454	111.84	88.5819	162.311	109.303
PF3D7_1235300	CCR4-NOT transcription complex subunit 4, putative	NOT4	4225.59	4645.8	3805.37	0.819098	-0.287892	0.37358	1	4761.72	4165.69	5010.01	4195.64	3943.85	3276.61
PF3D7_1006100	CCR4-NOT transcription complex subunit 5, putative	NOT5	70.9592	68.926	72.9925	1.059	0.0826991	0.911811	1	94.4372	67.8218	44.5189	104.268	62.5417	52.1675
PF3D7_0415300	cdc2-related protein kinase 3	CRK3	2534.05	2661.21	2406.89	0.904435	-0.144911	0.550524	1	3333.03	2185.77	2464.83	3093.91	2025.16	2101.6
PF3D7_0520700	CDC73 domain-containing protein, putative	N/A	47.7589	47.0038	48.514	1.03213	0.0456241	0.812214	1	22.5263	51.1638	67.3213	22.1455	69.9871	53.4095
PF3D7_0302700	CDGSH iron-sulfur domain-containing protein, putative	N/A	29.6899	25.0598	34.32	1.36953	0.453676	0.44076	1	32.9231	23.7971	18.4591	43.3682	29.7817	29.81
PF3D7_0416700	CDGSH iron-sulfur domain-containing protein, putative	N/A	67.9223	59.2992	76.5454	1.29083	0.368303	0.408193	1	67.5789	57.1131	53.2056	59.0546	84.878	85.7037
PF3D7_1022900	CDGSH iron-sulfur domain-containing protein, putative	N/A	31.8491	35.314	28.3842	0.803766	-0.315152	0.566397	1	61.5142	23.7971	20.6307	42.4455	21.5918	21.1154
PF3D7_0512300	CDK-activating kinase assembly factor MAT1	MAT1	111.263	107.72	114.807	1.06579	0.0919271	0.708384	1	68.4453	118.986	135.728	71.0501	142.952	130.419
PF3D7_1315600	CDP-diacylglycerol--inositol 3-phosphatidyltransferase	PIS	71.7814	70.1775	73.3853	1.04571	0.0644826	0.913193	1	75.3765	92.8088	42.3473	98.7319	54.3517	67.0725
PF3D7_1343300	CDT1-like protein, putative	N/A	222.952	209.519	236.385	1.12823	0.174056	0.715689	1	247.789	207.035	173.732	185.468	236.765	286.921
PF3D7_1220300	cell cycle associated protein, putative	N/A	45.0286	48.8988	41.1584	0.841706	-0.248612	0.57068	1	64.9798	40.4551	41.2615	67.3591	27.5481	28.5679
PF3D7_0529500	cell cycle regulator protein, putative	N/A	251.824	243.77	259.879	1.06608	0.0923183	0.839786	1	276.381	235.592	219.337	289.737	238.998	250.901
PF3D7_0507600	cell differentiation protein, putative	CAF40	620.895	595.329	646.46	1.08589	0.118874	0.664304	1	374.283	647.282	764.423	410.614	773.581	755.186
PF3D7_0619400	cell division cycle protein 48 homologue, putative	N/A	1623.17	1537.21	1709.13	1.11184	0.152949	0.731873	1	1761.38	1315.98	1534.27	1685.82	1552.37	1889.21
PF3D7_1216600	cell traversal protein for ookinetes and sporozoites	CelTOS	17.8632	17.2547	18.4717	1.07054	0.0983336	0.838152	1	21.6599	21.4174	8.68662	28.6046	19.3581	7.4525
PF3D7_0702900	centrin, putative	N/A	168.38	158.706	178.054	1.12191	0.165952	0.722322	1	175.879	167.77	132.471	233.45	128.061	172.649
PF3D7_0107000	centrin-1	CEN1	73.4972	93.0312	53.9632	0.580054	-0.78574	0.3171	1	167.215	74.961	36.9181	81.2001	48.3953	32.2941
PF3D7_1027700	centrin-3	CEN3	106.746	100.447	113.045	1.12542	0.170458	0.721082	1	135.158	99.948	66.2355	133.796	107.214	98.1245
PF3D7_1105500	centrin-4	CEN4	22.6914	17.913	27.4698	1.53351	0.616841	0.298809	1	20.7935	16.658	16.2874	23.0682	32.0154	27.3258
PF3D7_0504700	centrosomal protein CEP120, putative	CEP120	117.897	142.634	93.1598	0.653137	-0.614542	0.267694	1	228.729	104.707	94.467	111.65	105.725	62.1041
PF3D7_0603800	centrosomal protein CEP76, putative	CEP76	149.13	139.7	158.561	1.13501	0.182703	0.716105	1	163.749	151.112	104.239	250.982	122.85	101.851
PF3D7_0709300	Cg2 protein	CG2	869.102	873.413	864.792	0.990131	-0.0143093	0.998027	1	843.87	806.723	969.644	878.437	913.555	802.385
PF3D7_1232500	CG2-related protein, putative	N/A	74.184	81.7019	66.6662	0.815969	-0.293414	0.547627	1	100.502	64.2523	80.3513	108.882	55.0962	36.0204
PF3D7_0709400	Cg7 protein	N/A	67.6482	66.9776	68.3188	1.02003	0.0286051	0.955524	1	87.5061	67.8218	45.6048	95.9637	65.5198	43.4729
PF3D7_0708700	Cg8 protein	N/A	149.969	163.646	136.291	0.832837	-0.263894	0.412328	1	214.866	127.315	148.758	143.946	140.719	124.208
PF3D7_1436600	cGMP-dependent protein kinase	PKG	151.058	153	149.115	0.974612	-0.0371008	0.910452	1	182.81	153.492	122.699	192.85	137.741	116.756
PF3D7_1209500	cGMP-specific phosphodiesterase	PDE1	21.8359	20.1117	23.56	1.17146	0.228304	0.808322	1	22.5263	22.6073	15.2016	30.45	14.1463	26.0837
PF3D7_1334200	chaperone binding protein, putative	N/A	427.958	401.546	454.37	1.13155	0.178304	0.557433	1	299.773	414.07	490.794	256.518	632.118	474.476
PF3D7_0409400	chaperone protein DnaJ	DnaJ	894.8	788.653	1000.95	1.26918	0.343902	0.281307	1	719.976	743.66	902.323	847.064	1030.45	1125.33
PF3D7_0920100	chaperone, putative	N/A	123.934	111.729	136.139	1.21847	0.285073	0.429092	1	105.7	128.505	100.982	133.796	135.507	139.113
PF3D7_1252200	chitinase	CHT1	23.8539	19.8576	27.8502	1.4025	0.487998	0.338115	1	18.1943	26.1768	15.2016	40.6	26.8036	16.1471
PF3D7_0702600	chitinase precursor fragment, truncated	N/A	16.4227	12.3489	20.4965	1.65979	0.730999	0.34356	1	12.996	14.2783	9.77245	36.9091	13.4018	11.1787
PF3D7_0709000	chloroquine resistance transporter	CRT	1170.09	1144.19	1196	1.04528	0.0638916	0.862786	1	1095.99	1141.07	1195.5	1241.99	1095.22	1250.78
PF3D7_1401800	choline kinase	CK	164.547	152.195	176.899	1.16232	0.217004	0.592931	1	156.818	149.922	149.844	129.182	185.391	216.122
PF3D7_0628300	choline/ethanolaminephosphotransferase, putative	CEPT	285.06	300.986	269.135	0.894178	-0.161366	0.644872	1	315.368	299.844	287.744	312.805	259.846	234.754
PF3D7_0623000	chorismate synthase	CS	173.13	144.844	201.416	1.39057	0.475677	0.19574	1	162.016	148.732	123.784	258.364	168.267	177.618
PF3D7_1433300	chromatin assembly factor 1 P55 subunit, putative	N/A	85.6361	70.8012	100.471	1.41906	0.504933	0.288551	1	77.9757	84.4798	49.9481	146.714	67.7535	86.9458
PF3D7_1104200	chromatin remodeling protein	SNF2L	2623.84	2515.72	2731.96	1.08595	0.118962	0.678611	1	1340.32	2797.35	3409.5	1748.57	3251.42	3195.88
PF3D7_1023900	chromodomain-helicase-DNA-binding protein 1 homolog, putative	CHD1	24231	24087	24375.1	1.01196	0.0171502	0.976893	1	25716.4	22076.6	24468	29292	22187.4	21645.8
PF3D7_0304600	circumsporozoite (CS) protein	CSP	101.603	115.183	88.0239	0.76421	-0.387958	0.257216	1	145.555	89.2392	110.754	108.882	74.4544	80.7354
PF3D7_1022500	citrate synthase, mitochondrial, putative	CS	162.368	148.829	175.907	1.18194	0.241152	0.507533	1	119.563	174.909	152.016	93.1955	215.918	218.607
PF3D7_0609200	citrate synthase-like protein, putative	N/A	55.2607	50.8623	59.6591	1.17295	0.230145	0.638883	1	58.0486	38.0754	56.4631	52.5955	65.5198	60.862
PF3D7_1223800	citrate/oxoglutarate carrier protein, putative	YHM2	209.996	195.81	224.183	1.1449	0.195221	0.546737	1	156.818	205.845	224.766	209.459	219.64	243.448
PF3D7_1367200	CLAMP domain-containing protein, putative	N/A	76.4832	59.6498	93.3167	1.56441	0.645617	0.303757	1	73.6437	61.8725	43.4331	151.327	60.308	68.3145
PF3D7_1219100	clathrin heavy chain, putative	N/A	516.111	466.165	566.057	1.21429	0.280107	0.54032	1	196.672	531.866	669.956	234.373	913.555	550.243
PF3D7_1435500	clathrin light chain, putative	N/A	174.93	158.355	191.504	1.20933	0.274212	0.355902	1	123.895	166.58	184.591	146.714	235.276	192.523
PF3D7_1030200	claudin-like apicomplexan microneme protein, putative	CLAMP	111.286	121.436	101.136	0.832832	-0.263903	0.49692	1	122.162	111.847	130.299	117.186	96.7907	89.4299
PF3D7_1438500	cleavage and polyadenylation specificity factor subunit 3, putative	CPSF3	376.872	356.844	396.9	1.11225	0.153482	0.622991	1	215.733	387.893	466.906	255.596	455.661	479.444
PF3D7_0109200	cleavage and polyadenylation specificity factor subunit 5, putative	N/A	35.0607	33.3806	36.7407	1.10066	0.13837	0.731135	1	19.9271	35.6957	44.5189	23.0682	42.439	44.715
PF3D7_0318600	cleavage and polyadenylation specificity factor, putative	N/A	865.21	872.267	858.153	0.98382	-0.023534	0.911726	1	590.016	913.81	1112.97	657.905	1025.98	890.573
PF3D7_0620500	cleavage stimulation factor subunit 1, putative	N/A	252.564	258.082	247.046	0.95724	-0.0630467	0.897454	1	264.251	232.022	277.972	260.209	267.291	213.638
PF3D7_1137300	CLPTM1 domain-containing protein, putative	N/A	693.905	712.174	675.636	0.948695	-0.0759834	0.85377	1	669.725	693.686	773.109	558.25	766.88	701.777
PF3D7_1236100	clustered-asparagine-rich protein	CARP	2552.72	2209.12	2896.33	1.31108	0.390753	0.281764	1	1349.85	2339.26	2938.25	1789.17	3628.16	3271.65
PF3D7_0806200	C-mannosyltransferase, putative	N/A	21.0452	18.0094	24.0811	1.33714	0.41915	0.545268	1	15.5951	29.7464	8.68662	35.9864	12.6572	23.5996
PF3D7_0715100	C-Myc-binding protein, putative	MYCBP	18.2496	14.4783	22.0209	1.52096	0.60498	0.467235	1	21.6599	13.0884	8.68662	38.7546	18.6136	8.69458
PF3D7_0606700	coatomer alpha subunit, putative	N/A	2137.3	2211.63	2062.97	0.932781	-0.100389	0.74895	1	2190.25	2065.59	2379.05	2135.19	2045.26	2008.45
PF3D7_0905900	coatomer subunit beta, putative	SEC27	458.7	468.964	448.435	0.956224	-0.0645795	0.994621	1	247.789	515.208	643.896	311.882	512.991	520.433
PF3D7_1429800	coatomer subunit beta, putative	N/A	1887.36	2004.14	1770.57	0.883457	-0.178768	0.624858	1	1719.8	1978.73	2313.9	1597.24	1932.09	1782.39
PF3D7_1134800	coatomer subunit delta	N/A	512.113	516.656	507.569	0.982412	-0.0256005	0.919902	1	516.372	483.082	550.515	456.75	521.925	544.032
PF3D7_0808400	coatomer subunit epsilon, putative	SEC28	49.8576	47.9667	51.7486	1.07884	0.109486	0.794677	1	33.7895	54.7334	55.3772	35.0637	54.3517	65.8304
PF3D7_1145100	coatomer subunit gamma, putative	SEC21	333.796	319.317	348.275	1.09069	0.125239	0.559891	1	226.13	347.438	384.383	262.977	437.792	344.057
PF3D7_0415400	coatomer subunit zeta, putative	N/A	133.687	137.755	129.619	0.94094	-0.0878251	0.843476	1	116.964	147.542	148.758	100.577	139.23	149.05
PF3D7_1405500	COBW domain-containing protein 1, putative	CBWD1	110.474	106.403	114.545	1.07653	0.106386	0.758109	1	48.5182	115.416	155.273	55.3637	146.675	141.597
PF3D7_0314000	co-chaperone p23	P23	52.9902	58.7797	47.2006	0.803008	-0.316513	0.513289	1	96.17	47.5943	32.5748	67.3591	35.7381	38.5046
PF3D7_1453700	co-chaperone p23	P23	4902.86	4722.85	5082.88	1.07623	0.105989	0.935713	1	6607.14	3598.13	3963.27	6639.95	3870.14	4738.54
PF3D7_0807400	coenzyme Q-binding protein COQ10 homolog, mitochondrial	COQ10	51.9425	41.9947	61.8902	1.47376	0.559503	0.327693	1	56.3158	39.2653	30.4032	95.041	44.6726	45.9571
PF3D7_0109600	cold-shock protein, putative	N/A	99.1849	106.612	91.7583	0.860679	-0.216453	0.553829	1	132.559	92.8088	94.467	118.109	86.3671	70.7987
PF3D7_1135600	condensin-2 complex subunit D3, putative	N/A	98.8019	100.451	97.153	0.967168	-0.0481609	0.863565	1	134.292	97.5682	69.493	133.796	85.6225	72.0408
PF3D7_1448200	condensin-2 complex subunit G2, putative	N/A	44.6945	41.5943	47.7946	1.14907	0.200462	0.80948	1	50.251	45.2146	29.3174	63.6682	27.5481	52.1675
PF3D7_0204000	condensin-2 complex subunit H2, putative	N/A	38.2958	35.6103	40.9813	1.15083	0.202671	0.798709	1	43.3198	30.9363	32.5748	77.5092	26.8036	18.6312
PF3D7_0105100	conserved Apicomplexan protein, unknown function	N/A	6.88842	6.68077	7.09607	1.06216	0.0870064	0.934003	1	1.73279	10.7087	7.6008	7.38182	5.21181	8.69458
PF3D7_0611300	conserved Apicomplexan protein, unknown function	N/A	53.0415	55.6761	50.4069	0.905361	-0.143435	0.683386	1	82.3077	49.974	34.7465	74.741	34.249	42.2308
PF3D7_0622400	conserved Apicomplexan protein, unknown function	N/A	3.41633	1.91374	4.91892	2.57032	1.36195	0.316455	1	0	3.56957	2.17166	1.84546	6.70089	6.21041
PF3D7_0815400	conserved Apicomplexan protein, unknown function	N/A	24.7986	27.0429	22.5543	0.834022	-0.261842	0.609403	1	32.9231	29.7464	18.4591	34.1409	14.8909	18.6312
PF3D7_0825400	conserved Apicomplexan protein, unknown function	N/A	67.7064	64.6287	70.7841	1.09524	0.13125	0.897578	1	91.8381	61.8725	40.1756	103.346	50.629	58.3779
PF3D7_1105800	conserved Apicomplexan protein, unknown function	N/A	952.344	869.893	1034.79	1.18956	0.250433	0.455269	1	879.393	788.875	941.413	970.71	1024.49	1109.18
PF3D7_1125100	conserved Apicomplexan protein, unknown function	N/A	36.7917	38.0903	35.4932	0.931817	-0.101882	0.817261	1	54.583	36.8856	22.8024	59.0546	23.8254	23.5996
PF3D7_1007000	conserved membrane protein, unknown function	N/A	74.4078	65.7333	83.0823	1.26393	0.337917	0.470593	1	35.5223	85.6697	76.008	39.6773	99.0243	110.545
PF3D7_1130500	conserved oligomeric Golgi complex subunit 2, putative	COG2	71.2698	70.7974	71.7421	1.01334	0.0191225	0.972415	1	82.3077	84.4798	45.6048	120.877	52.1181	42.2308
PF3D7_1465100	conserved oligomeric Golgi complex subunit 6, putative	COG6	9.80613	9.71503	9.89724	1.01876	0.0268075	0.948322	1	5.19838	13.0884	10.8583	4.61364	12.6572	12.4208
PF3D7_0104100	conserved Plasmodium membrane protein, unknown function	N/A	44.8837	34.4898	55.2776	1.60272	0.680523	0.313201	1	46.7854	27.3667	29.3174	91.3501	44.6726	29.81
PF3D7_0107700	conserved Plasmodium membrane protein, unknown function	N/A	51.7062	45.4949	57.9176	1.27306	0.348296	0.471429	1	42.4534	57.1131	36.9181	88.5819	37.9717	47.1991
PF3D7_0212400	conserved Plasmodium membrane protein, unknown function	N/A	600.732	538.542	662.922	1.23096	0.299782	0.259148	1	361.287	598.498	655.84	579.473	757.201	652.093
PF3D7_0214800	conserved Plasmodium membrane protein, unknown function	N/A	580.693	531.696	629.689	1.1843	0.244038	0.374159	1	421.069	561.612	612.407	574.86	696.893	617.315
PF3D7_0217000	conserved Plasmodium membrane protein, unknown function	N/A	39.401	35.8839	42.918	1.19602	0.258246	0.592599	1	40.7206	45.2146	21.7166	59.9773	36.4826	32.2941
PF3D7_0218100	conserved Plasmodium membrane protein, unknown function	N/A	26.9494	23.1845	30.7143	1.32478	0.405753	0.516414	1	25.1255	23.7971	20.6307	38.7546	22.3363	31.0521
PF3D7_0304800	conserved Plasmodium membrane protein, unknown function	N/A	29.8005	24.1202	35.4808	1.471	0.556798	0.320628	1	27.7247	26.1768	18.4591	56.2864	25.3145	24.8417
PF3D7_0305300	conserved Plasmodium membrane protein, unknown function	N/A	688.681	691.471	685.89	0.991929	-0.0116918	0.918468	1	514.64	713.914	845.86	519.496	807.83	730.345
PF3D7_0314900	conserved Plasmodium membrane protein, unknown function	N/A	5.08751	7.62031	2.55472	0.335252	-1.57668	0.205253	1	3.46559	10.7087	8.68662	3.69091	1.48909	2.48417
PF3D7_0315700	conserved Plasmodium membrane protein, unknown function	N/A	16.9795	20.4314	13.5276	0.662096	-0.594887	0.399978	1	27.7247	23.7971	9.77245	14.7636	17.1245	8.69458
PF3D7_0405600	conserved Plasmodium membrane protein, unknown function	N/A	108.929	95.4674	122.39	1.28201	0.358405	0.246268	1	57.1822	113.036	116.184	107.959	143.697	115.514
PF3D7_0419500	conserved Plasmodium membrane protein, unknown function	N/A	72.7627	70.3226	75.2029	1.0694	0.0968002	0.79699	1	26.8583	69.0117	115.098	30.45	102.002	93.1562
PF3D7_0505000	conserved Plasmodium membrane protein, unknown function	N/A	767.641	754.692	780.59	1.03432	0.0486776	0.816767	1	686.186	747.23	830.658	834.146	803.363	704.261
PF3D7_0505700	conserved Plasmodium membrane protein, unknown function	N/A	1361.11	1442	1280.22	0.887813	-0.171672	0.480526	1	1873.15	1204.13	1248.7	1610.16	1072.89	1157.62
PF3D7_0514500	conserved Plasmodium membrane protein, unknown function	N/A	125.024	109.912	140.136	1.27498	0.350477	0.452068	1	138.623	111.847	79.2654	201.155	104.981	114.272
PF3D7_0523700	conserved Plasmodium membrane protein, unknown function	N/A	24.358	21.9712	26.7447	1.21726	0.283638	0.603539	1	8.66397	21.4174	35.8323	9.22728	42.439	28.5679
PF3D7_0523900	conserved Plasmodium membrane protein, unknown function	N/A	187.715	177.536	197.895	1.11468	0.156629	0.724639	1	178.478	187.997	166.132	227.914	153.376	212.396
PF3D7_0524200	conserved Plasmodium membrane protein, unknown function	N/A	3.89526	5.41397	2.37654	0.438963	-1.18783	0.461621	1	3.46559	9.51885	3.25748	0.922728	3.72272	2.48417
PF3D7_0526100	conserved Plasmodium membrane protein, unknown function	N/A	12.4327	9.31465	15.5507	1.66948	0.739402	0.349297	1	12.996	9.51885	5.42914	16.6091	16.38	13.6629
PF3D7_0530300	conserved Plasmodium membrane protein, unknown function	N/A	132.268	126.127	138.408	1.09738	0.134058	0.813821	1	161.15	124.935	92.2954	191.005	104.981	119.24
PF3D7_0530500	conserved Plasmodium membrane protein, unknown function	N/A	40.2035	36.034	44.373	1.23142	0.300324	0.544832	1	38.1215	42.8348	27.1457	58.1319	36.4826	38.5046
PF3D7_0614900	conserved Plasmodium membrane protein, unknown function	N/A	39.8507	38.1325	41.5689	1.09012	0.124484	0.801614	1	42.4534	40.4551	31.489	54.441	37.9717	32.2941
PF3D7_0618000	conserved Plasmodium membrane protein, unknown function	N/A	33.2991	39.6225	26.9758	0.680821	-0.554654	0.305207	1	19.9271	51.1638	47.7764	23.0682	23.0809	34.7783
PF3D7_0618400	conserved Plasmodium membrane protein, unknown function	N/A	3.57736	2.16407	4.99065	2.30614	1.20548	0.394803	1	1.73279	4.75943	0	5.53637	4.46726	4.96833
PF3D7_0619800	conserved Plasmodium membrane protein, unknown function	N/A	127.505	113.665	141.344	1.24351	0.314417	0.339248	1	100.502	117.796	122.699	114.418	170.5	139.113
PF3D7_0622700	conserved Plasmodium membrane protein, unknown function	N/A	64.5629	57.7782	71.3476	1.23485	0.304338	0.436732	1	54.583	66.632	52.1197	94.1183	64.0307	55.8937
PF3D7_0625500	conserved Plasmodium membrane protein, unknown function	N/A	35.6671	34.2741	37.0601	1.08128	0.112746	0.848237	1	31.1903	36.8856	34.7465	20.3	42.439	48.4412
PF3D7_0703900	conserved Plasmodium membrane protein, unknown function	N/A	1436.05	1381.31	1490.79	1.07926	0.110039	0.585532	1	921.846	1420.69	1801.39	1158.02	1871.04	1443.3
PF3D7_0704000	conserved Plasmodium membrane protein, unknown function	N/A	227.917	212.028	243.805	1.14987	0.201467	0.464628	1	181.943	214.174	239.968	263.9	268.78	198.733
PF3D7_0704100	conserved Plasmodium membrane protein, unknown function	N/A	107.917	112.302	103.531	0.921899	-0.11732	0.935094	1	93.5709	113.036	130.299	68.2819	150.398	91.9141
PF3D7_0704300	conserved Plasmodium membrane protein, unknown function	N/A	148.908	154.551	143.264	0.926969	-0.109407	0.835661	1	147.287	153.492	162.874	143.023	160.077	126.692
PF3D7_0711100	conserved Plasmodium membrane protein, unknown function	N/A	92.7276	96.1483	89.3069	0.928845	-0.10649	0.975662	1	19.9271	115.416	153.102	32.2955	128.806	106.819
PF3D7_0717000	conserved Plasmodium membrane protein, unknown function	N/A	95.4885	81.9332	109.044	1.33089	0.412386	0.453406	1	110.032	74.961	60.8064	164.246	79.6662	83.2195
PF3D7_0718700	conserved Plasmodium membrane protein, unknown function	N/A	1.43658	0.685418	2.18775	3.19185	1.67439	0.56153	1	0.866397	1.18986	0	1.84546	2.23363	2.48417
PF3D7_0719900	conserved Plasmodium membrane protein, unknown function	N/A	1801.52	1818.4	1784.64	0.981433	-0.0270381	0.96486	1	1707.67	1755.04	1992.49	1867.6	1795.84	1690.47
PF3D7_0721000	conserved Plasmodium membrane protein, unknown function	N/A	712.612	656.118	769.106	1.17221	0.229226	0.488017	1	728.64	617.536	622.179	905.196	725.185	676.935
PF3D7_0721500	conserved Plasmodium membrane protein, unknown function	N/A	5.07836	5.05961	5.0971	1.00741	0.0106505	1	1	1.73279	4.75943	8.68662	4.61364	4.46726	6.21041
PF3D7_0725100	conserved Plasmodium membrane protein, unknown function	N/A	365.301	360.406	370.196	1.02716	0.0386649	0.761479	1	234.794	391.463	454.962	289.737	437.047	383.803
PF3D7_0726400	conserved Plasmodium membrane protein, unknown function	N/A	483.993	456.652	511.333	1.11974	0.16317	0.464513	1	343.96	483.082	542.914	405.078	661.899	467.023
PF3D7_0804500	conserved Plasmodium membrane protein, unknown function	N/A	1064.71	953.94	1175.48	1.23224	0.301286	0.248228	1	792.753	987.581	1081.48	1166.33	1393.79	966.34
PF3D7_0806700	conserved Plasmodium membrane protein, unknown function	N/A	752.281	806.05	698.512	0.866586	-0.206585	0.574647	1	737.304	769.837	911.01	660.673	776.559	658.304
PF3D7_0820600	conserved Plasmodium membrane protein, unknown function	N/A	37.2556	31.8061	42.7051	1.34267	0.425107	0.358462	1	32.0567	41.645	21.7166	61.8228	36.4826	29.81
PF3D7_0824800	conserved Plasmodium membrane protein, unknown function	N/A	390.201	378.522	401.88	1.06171	0.0863872	0.733947	1	168.081	422.399	545.086	208.537	567.342	429.761
PF3D7_0829000	conserved Plasmodium membrane protein, unknown function	N/A	324.18	298.347	350.014	1.17318	0.230424	0.41863	1	240.858	291.515	362.667	298.964	402.054	349.025
PF3D7_0909100	conserved Plasmodium membrane protein, unknown function	N/A	22.9015	28.4175	17.3855	0.611789	-0.708894	0.199214	1	37.2551	27.3667	20.6307	25.8364	12.6572	13.6629
PF3D7_0912200	conserved Plasmodium membrane protein, unknown function	N/A	37.8824	34.7016	41.0631	1.18332	0.24284	0.653695	1	32.0567	41.645	30.4032	71.0501	29.7817	22.3575
PF3D7_0917200	conserved Plasmodium membrane protein, unknown function	N/A	9.84183	7.79751	11.8862	1.52435	0.608197	0.507943	1	9.53036	9.51885	4.34331	17.5318	8.18998	9.93666
PF3D7_0917300	conserved Plasmodium membrane protein, unknown function	N/A	2.98328	3.03426	2.93229	0.966395	-0.0493155	1	1	3.46559	2.37971	3.25748	1.84546	4.46726	2.48417
PF3D7_0921200	conserved Plasmodium membrane protein, unknown function	N/A	584.769	559.05	610.489	1.09201	0.126988	0.552481	1	431.466	561.612	684.072	554.56	737.843	539.064
PF3D7_0924500	conserved Plasmodium membrane protein, unknown function	N/A	37.1406	33.1845	41.0967	1.23843	0.308511	0.58526	1	42.4534	32.1261	24.974	53.5182	34.9935	34.7783
PF3D7_0926600	conserved Plasmodium membrane protein, unknown function	N/A	16.0709	14.4398	17.702	1.22591	0.293855	0.63054	1	15.5951	19.0377	8.68662	16.6091	21.5918	14.905
PF3D7_0928400	conserved Plasmodium membrane protein, unknown function	N/A	16.2473	13.2153	19.2792	1.45885	0.544835	0.527419	1	19.0607	11.8986	8.68662	29.5273	9.67907	18.6312
PF3D7_0930800	conserved Plasmodium membrane protein, unknown function	N/A	80.0536	69.53	90.5771	1.30271	0.381511	0.307686	1	58.915	72.5813	77.0938	50.75	115.404	105.577
PF3D7_1004600	conserved Plasmodium membrane protein, unknown function	N/A	30.0687	29.3337	30.8038	1.05012	0.0705496	0.842809	1	22.5263	28.5566	36.9181	22.1455	37.9717	32.2941
PF3D7_1005800	conserved Plasmodium membrane protein, unknown function	N/A	10.6599	7.62411	13.6958	1.79638	0.845089	0.339538	1	6.06478	5.94928	10.8583	14.7636	8.93452	17.3892
PF3D7_1008500	conserved Plasmodium membrane protein, unknown function	N/A	314.365	348.189	280.542	0.805717	-0.311655	0.600488	1	196.672	433.108	414.786	186.391	355.892	299.342
PF3D7_1009100	conserved Plasmodium membrane protein, unknown function	N/A	15.0279	12.3874	17.6684	1.42632	0.512302	0.506138	1	15.5951	10.7087	10.8583	21.2227	15.6354	16.1471
PF3D7_1009800	conserved Plasmodium membrane protein, unknown function	N/A	346.927	345.533	348.322	1.00807	0.0115996	0.940208	1	329.231	353.387	353.98	333.105	367.805	344.057
PF3D7_1011500	conserved Plasmodium membrane protein, unknown function	N/A	102.701	93.6926	111.71	1.1923	0.25375	0.588484	1	105.7	80.9103	94.467	111.65	100.513	122.966
PF3D7_1019500	conserved Plasmodium membrane protein, unknown function	N/A	269.121	250.694	287.548	1.14701	0.197875	0.71857	1	324.032	251.06	176.99	399.541	204.749	258.353
PF3D7_1020600	conserved Plasmodium membrane protein, unknown function	N/A	106.507	111.525	101.489	0.910015	-0.136038	0.692244	1	125.628	104.707	104.239	103.346	100.513	100.609
PF3D7_1023000	conserved Plasmodium membrane protein, unknown function	N/A	8.64824	9.82285	7.47364	0.760843	-0.39433	0.761683	1	4.33198	14.2783	10.8583	5.53637	8.18998	8.69458
PF3D7_1025400	conserved Plasmodium membrane protein, unknown function	N/A	176.913	170.559	183.267	1.0745	0.103672	0.858197	1	213.134	185.618	112.926	259.287	141.463	149.05
PF3D7_1105900	conserved Plasmodium membrane protein, unknown function	N/A	1.3964	0.758562	2.03424	2.68171	1.42315	0.567344	1	0	1.18986	1.08583	4.61364	1.48909	0
PF3D7_1113800	conserved Plasmodium membrane protein, unknown function	N/A	24.331	21.4864	27.1757	1.26479	0.338894	0.543421	1	26.8583	20.2276	17.3732	37.8318	27.5481	16.1471
PF3D7_1117000	conserved Plasmodium membrane protein, unknown function	N/A	89.43	78.2097	100.65	1.28693	0.363932	0.535946	1	89.2389	85.6697	59.7205	162.4	62.5417	77.0091
PF3D7_1132400	conserved Plasmodium membrane protein, unknown function	N/A	158.601	131.224	185.979	1.41726	0.503109	0.191093	1	84.9069	153.492	155.273	107.036	236.02	214.88
PF3D7_1135300	conserved Plasmodium membrane protein, unknown function	N/A	21.1145	20.8854	21.3435	1.02193	0.0313023	0.833689	1	8.66397	21.4174	32.5748	16.6091	27.5481	19.8733
PF3D7_1138200	conserved Plasmodium membrane protein, unknown function	N/A	41.8474	39.0261	44.6688	1.14459	0.19483	0.781839	1	57.1822	39.2653	20.6307	62.7455	36.4826	34.7783
PF3D7_1138300	conserved Plasmodium membrane protein, unknown function	N/A	1.72203	0.866397	2.57766	2.97515	1.57296	0.55213	1	2.59919	0	0	2.76818	3.72272	1.24208
PF3D7_1142300	conserved Plasmodium membrane protein, unknown function	N/A	203.629	225.988	181.27	0.80212	-0.31811	0.295843	1	305.838	195.136	176.99	207.614	169.756	166.439
PF3D7_1201700	conserved Plasmodium membrane protein, unknown function	N/A	24.0851	19.0991	29.0711	1.52212	0.606083	0.426852	1	28.5911	17.8478	10.8583	47.9819	19.3581	19.8733
PF3D7_1204400	conserved Plasmodium membrane protein, unknown function	N/A	117.429	101.706	133.151	1.30917	0.388657	0.524905	1	124.761	113.036	67.3213	212.227	84.1334	103.093
PF3D7_1216100	conserved Plasmodium membrane protein, unknown function	N/A	23.8528	20.5393	27.1663	1.32265	0.403431	0.570638	1	30.3239	22.6073	8.68662	41.5228	20.1027	19.8733
PF3D7_1216400	conserved Plasmodium membrane protein, unknown function	N/A	1248.26	1346.63	1149.9	0.853907	-0.227848	0.376491	1	1668.68	1139.88	1231.33	1453.3	919.511	1076.89
PF3D7_1221900	conserved Plasmodium membrane protein, unknown function	N/A	3322.86	3324.14	3321.58	0.999229	-0.00111237	0.974872	1	3449.99	3041.27	3481.16	3582.95	3174.73	3207.06
PF3D7_1229000	conserved Plasmodium membrane protein, unknown function	N/A	281.288	294.157	268.418	0.912501	-0.132102	0.820031	1	188.874	320.071	373.525	175.318	311.964	317.973
PF3D7_1233400	conserved Plasmodium membrane protein, unknown function	N/A	411.019	411.46	410.577	0.997854	-0.00309928	0.882121	1	270.316	408.121	555.944	227.914	559.152	444.666
PF3D7_1242300	conserved Plasmodium membrane protein, unknown function	N/A	54.8946	48.5753	61.214	1.26019	0.333638	0.549079	1	64.1134	39.2653	42.3473	72.8955	49.8844	60.862
PF3D7_1245200	conserved Plasmodium membrane protein, unknown function	N/A	1.89987	2.99579	0.803938	0.268356	-1.89778	0.431379	1	4.33198	3.56957	1.08583	0.922728	1.48909	0
PF3D7_1248300	conserved Plasmodium membrane protein, unknown function	N/A	1.32821	2.34884	0.307576	0.130948	-2.93294	0.335333	1	2.59919	1.18986	3.25748	0.922728	0	0
PF3D7_1249000	conserved Plasmodium membrane protein, unknown function	N/A	28.7343	26.2149	31.2537	1.19221	0.253641	0.603816	1	19.0607	35.6957	23.8882	17.5318	36.4826	39.7466
PF3D7_1302400	conserved Plasmodium membrane protein, unknown function	N/A	73.2037	60.8743	85.5331	1.40508	0.49065	0.354365	1	70.1781	69.0117	43.4331	131.95	58.8189	65.8304
PF3D7_1313500	conserved Plasmodium membrane protein, unknown function	N/A	9.71058	11.6288	7.79238	0.670094	-0.577565	0.624506	1	8.66397	14.2783	11.9441	9.22728	10.4236	3.72625
PF3D7_1313800	conserved Plasmodium membrane protein, unknown function	N/A	1245.85	1255.54	1236.16	0.984571	-0.0224331	0.961201	1	1152.31	1175.58	1438.72	1221.69	1412.4	1074.4
PF3D7_1318000	conserved Plasmodium membrane protein, unknown function	N/A	30.1085	22.8225	37.3946	1.63849	0.71237	0.18451	1	28.5911	21.4174	18.4591	52.5955	33.5045	26.0837
PF3D7_1321300	conserved Plasmodium membrane protein, unknown function	N/A	225.202	224.087	226.317	1.00995	0.0142813	0.83149	1	133.425	214.174	324.663	141.177	314.197	223.575
PF3D7_1324100	conserved Plasmodium membrane protein, unknown function	N/A	8.71947	8.99495	8.44399	0.938748	-0.0911909	1	1	7.79757	8.329	10.8583	12.9182	7.44544	4.96833
PF3D7_1324300	conserved Plasmodium membrane protein, unknown function	N/A	346.82	372.632	321.008	0.861462	-0.215141	0.64449	1	303.239	351.008	463.649	342.332	368.549	252.143
PF3D7_1326900	conserved Plasmodium membrane protein, unknown function	N/A	68.2165	69.0332	67.3998	0.976339	-0.0345453	0.975202	1	61.5142	63.0624	82.5229	50.75	89.3452	62.1041
PF3D7_1332100	conserved Plasmodium membrane protein, unknown function	N/A	40.6331	37.5202	43.7461	1.16593	0.221486	0.596074	1	30.3239	46.4044	35.8323	59.9773	36.4826	34.7783
PF3D7_1336300	conserved Plasmodium membrane protein, unknown function	N/A	0.4668	0.685418	0.248181	0.362087	-1.46559	0.974846	1	0.866397	1.18986	0	0	0.744544	0
PF3D7_1342200	conserved Plasmodium membrane protein, unknown function	N/A	7.09253	4.26259	9.92247	2.32781	1.21897	0.190428	1	2.59919	4.75943	5.42914	16.6091	8.18998	4.96833
PF3D7_1347300	conserved Plasmodium membrane protein, unknown function	N/A	109.686	95.7222	123.65	1.29176	0.369335	0.379084	1	103.968	108.277	74.9221	179.009	90.0898	101.851
PF3D7_1348400	conserved Plasmodium membrane protein, unknown function	N/A	105.643	134.344	76.9416	0.572719	-0.8041	0.235497	1	232.194	103.518	67.3213	105.191	68.498	57.1358
PF3D7_1359900	conserved Plasmodium membrane protein, unknown function	N/A	1206.56	1306.88	1106.23	0.846462	-0.240483	0.562598	1	936.575	1331.45	1652.63	883.973	1330.5	1104.21
PF3D7_1409400	conserved Plasmodium membrane protein, unknown function	N/A	151.127	152.792	149.461	0.978201	-0.0317972	0.913003	1	193.206	139.213	125.956	214.996	130.295	103.093
PF3D7_1415500	conserved Plasmodium membrane protein, unknown function	N/A	35.9176	35.2446	36.5906	1.03819	0.0540738	0.905352	1	37.2551	38.0754	30.4032	51.6728	32.0154	26.0837
PF3D7_1419400	conserved Plasmodium membrane protein, unknown function	N/A	1026.92	1020.36	1033.49	1.01287	0.0184463	0.778565	1	734.704	1024.47	1301.91	781.551	1362.51	956.404
PF3D7_1420500	conserved Plasmodium membrane protein, unknown function	N/A	23.1481	19.4263	26.8698	1.38317	0.467976	0.403665	1	21.6599	21.4174	15.2016	43.3682	22.3363	14.905
PF3D7_1423400	conserved Plasmodium membrane protein, unknown function	N/A	19.9869	22.9341	17.0397	0.742987	-0.42859	0.598533	1	16.4615	27.3667	24.974	16.6091	20.8472	13.6629
PF3D7_1427400	conserved Plasmodium membrane protein, unknown function	N/A	95.3689	79.6997	111.038	1.39321	0.478408	0.239487	1	90.9717	79.7204	68.4072	141.177	93.8125	98.1245
PF3D7_1428000	conserved Plasmodium membrane protein, unknown function	N/A	45.2686	35.8877	54.6495	1.52279	0.60672	0.17471	1	32.9231	47.5943	27.1457	80.2773	47.6508	36.0204
PF3D7_1434400	conserved Plasmodium membrane protein, unknown function	N/A	10.6178	12.4605	8.77512	0.704235	-0.50587	0.543964	1	7.79757	15.4681	14.1158	6.4591	7.44544	12.4208
PF3D7_1436100	conserved Plasmodium membrane protein, unknown function	N/A	117.435	110.851	124.019	1.11879	0.161943	0.552521	1	97.9028	113.036	121.613	115.341	154.865	101.851
PF3D7_1437500	conserved Plasmodium membrane protein, unknown function	N/A	55.1732	52.4562	57.8903	1.10359	0.142208	0.776318	1	7.79757	71.3914	78.1796	8.30455	83.3889	81.9774
PF3D7_1445800	conserved Plasmodium membrane protein, unknown function	N/A	10.7448	7.22748	14.2621	1.97332	0.980625	0.209862	1	2.59919	7.13914	11.9441	11.9955	13.4018	17.3892
PF3D7_1446300	conserved Plasmodium membrane protein, unknown function	N/A	242.107	210.521	273.694	1.30008	0.378597	0.552319	1	35.5223	247.49	348.551	58.1319	458.639	304.31
PF3D7_1462600	conserved Plasmodium membrane protein, unknown function	N/A	10.87	7.5125	14.2274	1.89383	0.921308	0.275724	1	7.79757	7.13914	7.6008	16.6091	11.1682	14.905
PF3D7_1464500	conserved Plasmodium membrane protein, unknown function	N/A	251.133	209.61	292.656	1.39619	0.481498	0.173935	1	141.223	236.781	250.826	181.777	389.396	306.794
PF3D7_1472300	conserved Plasmodium membrane protein, unknown function	N/A	151.051	127.161	174.941	1.37574	0.460207	0.203527	1	72.7773	140.403	168.303	120.877	241.232	162.713
PF3D7_1474200	conserved Plasmodium membrane protein, unknown function	N/A	30.6775	36.4729	24.8821	0.682208	-0.551716	0.311222	1	36.3887	40.4551	32.5748	30.45	23.0809	21.1154
PF3D7_1474600	conserved Plasmodium membrane protein, unknown function	N/A	476.819	468.694	484.944	1.03467	0.049172	0.903884	1	479.117	455.715	471.249	487.2	472.041	495.591
PF3D7_1411100	conserved Plasmodium membrane protein, unknown function, unspecified product	N/A	138.657	122.542	154.772	1.26302	0.336875	0.349204	1	116.097	157.061	94.467	217.764	131.04	115.514
PF3D7_0102800	conserved Plasmodium protein, unknown function	N/A	13.065	12.2102	13.9198	1.14002	0.189057	0.879848	1	12.996	9.51885	14.1158	15.6864	11.1682	14.905
PF3D7_0103300	conserved Plasmodium protein, unknown function	N/A	664.891	647.439	682.343	1.05391	0.0757546	0.855653	1	694.85	606.827	640.638	760.328	624.672	662.03
PF3D7_0103500	conserved Plasmodium protein, unknown function	N/A	74.4986	67.7248	81.2725	1.20004	0.263083	0.636632	1	93.5709	73.7711	35.8323	97.8092	64.0307	81.9774
PF3D7_0104600	conserved Plasmodium protein, unknown function	N/A	16.0505	14.3049	17.7961	1.24405	0.315048	0.630868	1	14.7287	11.8986	16.2874	12.9182	23.0809	17.3892
PF3D7_0105400	conserved Plasmodium protein, unknown function	N/A	35.4294	31.086	39.7728	1.27944	0.355518	0.493611	1	38.1215	34.5058	20.6307	59.9773	32.0154	27.3258
PF3D7_0105500	conserved Plasmodium protein, unknown function	N/A	30.3794	26.5807	34.1782	1.28583	0.362699	0.483918	1	28.5911	26.1768	24.974	55.3637	29.7817	17.3892
PF3D7_0105600	conserved Plasmodium protein, unknown function	N/A	333.512	311.378	355.646	1.14217	0.191777	0.570617	1	291.109	312.932	330.092	377.396	326.855	362.688
PF3D7_0106000	conserved Plasmodium protein, unknown function	N/A	65.6645	64.4974	66.8316	1.03619	0.051288	0.884838	1	48.5182	80.9103	64.0638	76.5864	54.3517	69.5566
PF3D7_0106200	conserved Plasmodium protein, unknown function	N/A	23.9427	21.0626	26.8228	1.27348	0.34878	0.488879	1	7.79757	24.987	30.4032	32.2955	20.8472	27.3258
PF3D7_0106500	conserved Plasmodium protein, unknown function	N/A	22.5937	21.5286	23.6589	1.09896	0.136133	0.690716	1	7.79757	28.5566	28.2315	10.15	37.2272	23.5996
PF3D7_0106600	conserved Plasmodium protein, unknown function	N/A	4.23032	4.43977	4.02087	0.905647	-0.142979	0.975971	1	5.19838	5.94928	2.17166	4.61364	3.72272	3.72625
PF3D7_0107100	conserved Plasmodium protein, unknown function	N/A	44.8872	44.2628	45.5116	1.02821	0.0401378	1	1	51.1174	52.3537	29.3174	65.5137	27.5481	43.4729
PF3D7_0107300	conserved Plasmodium protein, unknown function	N/A	16.1043	17.0119	15.1966	0.89329	-0.162799	0.847	1	21.6599	13.0884	16.2874	23.9909	14.1463	7.4525
PF3D7_0107900	conserved Plasmodium protein, unknown function	N/A	48.1696	43.5155	52.8236	1.2139	0.279653	0.466284	1	24.2591	60.6827	45.6048	35.0637	58.8189	64.5883
PF3D7_0108100	conserved Plasmodium protein, unknown function	N/A	19.4906	14.228	24.7533	1.73976	0.79889	0.182865	1	12.996	16.658	13.0299	38.7546	19.3581	16.1471
PF3D7_0108300	conserved Plasmodium protein, unknown function	ARP	9332.62	8945.05	9720.2	1.08666	0.119896	0.701431	1	9480.98	7879.23	9474.93	10341.9	9838.4	8980.26
PF3D7_0108600	conserved Plasmodium protein, unknown function	N/A	87.0965	80.22	93.9731	1.17144	0.228287	0.645655	1	108.3	85.6697	46.6906	125.491	78.1771	78.2512
PF3D7_0108800	conserved Plasmodium protein, unknown function	N/A	120.074	100.342	139.807	1.3933	0.478501	0.188624	1	85.7733	102.328	112.926	145.791	133.273	140.355
PF3D7_0109950	conserved Plasmodium protein, unknown function	N/A	76.7199	63.8815	89.5583	1.40194	0.487429	0.242748	1	71.9109	65.4421	54.2914	100.577	84.878	83.2195
PF3D7_0111200	conserved Plasmodium protein, unknown function	N/A	9.10926	8.01315	10.2054	1.27358	0.348887	0.658455	1	7.79757	11.8986	4.34331	11.9955	11.1682	7.4525
PF3D7_0111400	conserved Plasmodium protein, unknown function	GEXP19	13.8786	13.7197	14.0375	1.02316	0.0330275	1	1	18.1943	14.2783	8.68662	17.5318	13.4018	11.1787
PF3D7_0111600	conserved Plasmodium protein, unknown function	N/A	15.8931	11.1244	20.6618	1.85735	0.893246	0.211663	1	12.996	9.51885	10.8583	30.45	14.1463	17.3892
PF3D7_0111700	conserved Plasmodium protein, unknown function	N/A	0.629976	0.396619	0.863333	2.17673	1.12216	0.862296	1	0	1.18986	0	1.84546	0.744544	0
PF3D7_0112100	conserved Plasmodium protein, unknown function	N/A	4.76291	3.57717	5.94866	1.66295	0.733747	0.504274	1	1.73279	3.56957	5.42914	10.15	5.21181	2.48417
PF3D7_0202800	conserved Plasmodium protein, unknown function	N/A	25.9385	25.5181	26.3588	1.03295	0.0467658	0.87287	1	24.2591	39.2653	13.0299	27.6818	29.0372	22.3575
PF3D7_0203200	conserved Plasmodium protein, unknown function	N/A	69.614	68.1276	71.1003	1.04363	0.0616166	0.803305	1	20.7935	63.0624	120.527	15.6864	131.784	65.8304
PF3D7_0203600	conserved Plasmodium protein, unknown function	N/A	25.245	24.4128	26.0771	1.06817	0.0951469	0.919596	1	27.7247	23.7971	21.7166	32.2955	22.3363	23.5996
PF3D7_0203800	conserved Plasmodium protein, unknown function	N/A	106.061	115.518	96.6036	0.836263	-0.257972	0.483852	1	168.947	93.9987	83.6087	139.332	64.7753	85.7037
PF3D7_0204200	conserved Plasmodium protein, unknown function	N/A	758.682	703.949	813.415	1.1555	0.208521	0.519855	1	711.312	643.712	756.822	699.428	876.328	864.489
PF3D7_0204300	conserved Plasmodium protein, unknown function	N/A	373.44	371.795	375.084	1.00885	0.0127054	0.812832	1	186.275	405.741	523.369	191.005	574.043	360.204
PF3D7_0205000	conserved Plasmodium protein, unknown function	N/A	3.27308	4.6901	1.85606	0.395739	-1.33738	0.455457	1	6.93117	7.13914	0	1.84546	3.72272	0
PF3D7_0205200	conserved Plasmodium protein, unknown function	N/A	15.5821	15.4948	15.6694	1.01127	0.0161718	1	1	18.1943	13.0884	15.2016	18.4546	14.8909	13.6629
PF3D7_0205300	conserved Plasmodium protein, unknown function	N/A	35.5391	36.0378	35.0404	0.972324	-0.040491	0.992186	1	37.2551	40.4551	30.4032	44.2909	33.5045	27.3258
PF3D7_0205600	conserved Plasmodium protein, unknown function	N/A	57.9673	64.0392	51.8955	0.81037	-0.303347	0.432903	1	74.5101	53.5435	64.0638	68.2819	40.2054	47.1991
PF3D7_0208100	conserved Plasmodium protein, unknown function	N/A	85.5651	94.4361	76.694	0.812127	-0.300224	0.370117	1	133.425	74.961	74.9221	98.7319	65.5198	65.8304
PF3D7_0208300	conserved Plasmodium protein, unknown function	N/A	160.253	169.237	151.27	0.893836	-0.161918	0.724337	1	147.287	160.631	199.792	143.946	168.267	141.597
PF3D7_0208400	conserved Plasmodium protein, unknown function	N/A	478.824	499.637	458.011	0.916687	-0.125499	0.68638	1	527.636	453.335	517.94	462.287	464.595	447.15
PF3D7_0208800	conserved Plasmodium protein, unknown function	N/A	31.4494	27.1967	35.7021	1.31274	0.392576	0.421504	1	22.5263	29.7464	29.3174	37.8318	35.7381	33.5362
PF3D7_0209500	conserved Plasmodium protein, unknown function	N/A	10.9306	13.9505	7.91061	0.567048	-0.818457	0.484741	1	2.59919	14.2783	24.974	4.61364	10.4236	8.69458
PF3D7_0210500	conserved Plasmodium protein, unknown function	N/A	20.5106	17.7629	23.2584	1.30938	0.388889	0.444914	1	12.996	26.1768	14.1158	12.9182	32.0154	24.8417
PF3D7_0210600	conserved Plasmodium protein, unknown function	N/A	86.4539	89.5458	83.3619	0.930942	-0.103237	0.897596	1	80.5749	114.226	73.8363	109.805	78.1771	62.1041
PF3D7_0210800	conserved Plasmodium protein, unknown function	N/A	56.8906	59.7259	54.0552	0.905055	-0.143923	0.971186	1	5.19838	77.3407	96.6387	9.22728	90.8343	62.1041
PF3D7_0210900	conserved Plasmodium protein, unknown function	N/A	1170.34	1192.79	1147.89	0.962359	-0.0553526	0.970605	1	671.458	1293.37	1613.54	616.382	1499.51	1327.79
PF3D7_0211100	conserved Plasmodium protein, unknown function	N/A	1.37214	1.44398	1.3003	0.900498	-0.151205	1	1	0.866397	2.37971	1.08583	0.922728	2.97817	0
PF3D7_0211900	conserved Plasmodium protein, unknown function	N/A	58.6509	56.8312	60.4705	1.06404	0.0895484	0.912594	1	75.3765	57.1131	38.004	98.7319	45.4172	37.2625
PF3D7_0212100	conserved Plasmodium protein, unknown function	N/A	1770.32	1862.02	1678.62	0.901508	-0.149588	0.601067	1	1931.2	1713.39	1941.46	1874.98	1533.76	1627.13
PF3D7_0212500	conserved Plasmodium protein, unknown function	N/A	2169.93	2098.12	2241.75	1.06846	0.0955291	0.706193	1	1964.99	2026.33	2303.04	2351.11	2337.12	2037.02
PF3D7_0213000	conserved Plasmodium protein, unknown function	N/A	4.32531	5.74127	2.90935	0.506744	-0.980671	0.379054	1	10.3968	3.56957	3.25748	2.76818	2.23363	3.72625
PF3D7_0213200	conserved Plasmodium protein, unknown function	N/A	19.5058	12.5299	26.4817	2.11348	1.07962	0.263726	1	18.1943	10.7087	8.68662	48.9046	15.6354	14.905
PF3D7_0213300	conserved Plasmodium protein, unknown function	N/A	12.7105	15.595	9.82606	0.630077	-0.6664	0.405528	1	19.0607	19.0377	8.68662	7.38182	13.4018	8.69458
PF3D7_0213900	conserved Plasmodium protein, unknown function	N/A	639.059	659.831	618.286	0.937037	-0.0938224	0.696642	1	849.935	574.701	554.858	720.651	588.934	545.274
PF3D7_0214400	conserved Plasmodium protein, unknown function	N/A	1261.9	1369.47	1154.34	0.842908	-0.246554	0.443031	1	1280.53	1320.74	1507.13	1060.21	1197.97	1204.82
PF3D7_0214500	conserved Plasmodium protein, unknown function	N/A	1.63031	1.1552	2.10542	1.82256	0.865968	0.939211	1	3.46559	0	0	1.84546	0.744544	3.72625
PF3D7_0214700	conserved Plasmodium protein, unknown function	N/A	95.6844	83.8816	107.487	1.28142	0.357739	0.376265	1	96.17	89.2392	66.2355	124.568	99.7688	98.1245
PF3D7_0215200	conserved Plasmodium protein, unknown function	N/A	28.4403	28.321	28.5595	1.00842	0.012099	0.975328	1	32.0567	21.4174	31.489	25.8364	27.5481	32.2941
PF3D7_0215400	conserved Plasmodium protein, unknown function	N/A	1193.82	1150.38	1237.26	1.07552	0.10504	0.681918	1	982.494	1074.44	1394.2	988.242	1413.14	1310.4
PF3D7_0215500	conserved Plasmodium protein, unknown function	N/A	252.292	242.999	261.585	1.07649	0.106329	0.729538	1	218.332	227.263	283.401	190.082	301.54	293.131
PF3D7_0215600	conserved Plasmodium protein, unknown function	N/A	212.442	195.795	229.089	1.17005	0.226566	0.603146	1	212.267	179.668	195.449	238.064	192.092	257.111
PF3D7_0216100	conserved Plasmodium protein, unknown function	N/A	80.8596	73.5543	88.165	1.19864	0.261398	0.54127	1	78.8421	82.1001	59.7205	103.346	76.688	84.4616
PF3D7_0216200	conserved Plasmodium protein, unknown function	N/A	345.173	345.656	344.689	0.997204	-0.00404007	0.962572	1	363.02	318.882	355.066	352.482	335.045	346.541
PF3D7_0216300	conserved Plasmodium protein, unknown function	N/A	110.171	98.9294	121.412	1.22726	0.295438	0.447214	1	116.964	82.1001	97.7245	123.646	132.529	108.061
PF3D7_0216500	conserved Plasmodium protein, unknown function	N/A	15.9626	19.7574	12.1679	0.615866	-0.699312	0.360948	1	17.3279	20.2276	21.7166	12.9182	14.8909	8.69458
PF3D7_0216900	conserved Plasmodium protein, unknown function	N/A	21.6445	25.9646	17.3244	0.66723	-0.583744	0.314355	1	34.6559	22.6073	20.6307	18.4546	18.6136	14.905
PF3D7_0217200	conserved Plasmodium protein, unknown function	N/A	41.0993	39.4415	42.7571	1.08406	0.116448	0.748955	1	25.1255	47.5943	45.6048	17.5318	57.3299	53.4095
PF3D7_0217400	conserved Plasmodium protein, unknown function	N/A	16.3193	11.8867	20.7519	1.74581	0.803898	0.223545	1	5.19838	13.0884	17.3732	7.38182	27.5481	27.3258
PF3D7_0217900	conserved Plasmodium protein, unknown function	N/A	11.2049	12.6762	9.73368	0.767872	-0.381062	0.633118	1	16.4615	10.7087	10.8583	17.5318	6.70089	4.96833
PF3D7_0218200	conserved Plasmodium protein, unknown function	N/A	64.4832	57.9322	71.0342	1.22616	0.294149	0.519883	1	75.3765	45.2146	53.2056	67.3591	81.1553	64.5883
PF3D7_0218600	conserved Plasmodium protein, unknown function	N/A	1175.74	1042.28	1309.21	1.2561	0.328954	0.272431	1	964.3	1050.64	1111.89	1228.15	1387.83	1311.64
PF3D7_0219300	conserved Plasmodium protein, unknown function	N/A	16.0886	16.2496	15.9277	0.980191	-0.0288647	0.993794	1	19.0607	16.658	13.0299	8.30455	20.8472	18.6312
PF3D7_0301900	conserved Plasmodium protein, unknown function	N/A	0.422278	0.288799	0.555757	1.92437	0.944389	1	1	0.866397	0	0	0.922728	0.744544	0
PF3D7_0302800	conserved Plasmodium protein, unknown function	N/A	180.063	158.771	201.355	1.26821	0.342796	0.273894	1	126.494	151.112	198.707	143.023	282.182	178.86
PF3D7_0303100	conserved Plasmodium protein, unknown function	N/A	35.7526	29.9768	41.5285	1.38535	0.470253	0.273567	1	21.6599	35.6957	32.5748	33.2182	52.8626	38.5046
PF3D7_0304300	conserved Plasmodium protein, unknown function	N/A	30.3682	30.3848	30.3516	0.998905	-0.00158029	0.902669	1	22.5263	27.3667	41.2615	13.8409	46.1617	31.0521
PF3D7_0304700	conserved Plasmodium protein, unknown function	N/A	4.29699	4.62074	3.97325	0.859874	-0.217803	0.905271	1	3.46559	7.13914	3.25748	0	4.46726	7.4525
PF3D7_0304900	conserved Plasmodium protein, unknown function	N/A	203.09	192.136	214.043	1.11402	0.15577	0.646831	1	194.939	165.39	216.08	214.073	225.597	202.459
PF3D7_0305200	conserved Plasmodium protein, unknown function	N/A	288.597	266.489	310.705	1.16592	0.221471	0.624454	1	82.3077	291.515	425.645	119.032	506.29	306.794
PF3D7_0305400	conserved Plasmodium protein, unknown function	N/A	42.8788	41.0899	44.6677	1.08707	0.120448	0.943681	1	61.5142	35.6957	26.0599	49.8273	39.4608	44.715
PF3D7_0305500	conserved Plasmodium protein, unknown function	N/A	1996.59	1842.21	2150.97	1.16761	0.223555	0.424796	1	1633.16	1784.78	2108.68	2054.92	2316.28	2081.73
PF3D7_0305900	conserved Plasmodium protein, unknown function	N/A	34.4352	28.4484	40.4221	1.42089	0.506797	0.404313	1	38.1215	30.9363	16.2874	63.6682	36.4826	21.1154
PF3D7_0306000	conserved Plasmodium protein, unknown function	N/A	35.6676	40.2198	31.1154	0.773634	-0.370277	0.509128	1	70.1781	30.9363	19.5449	42.4455	26.059	24.8417
PF3D7_0306100	conserved Plasmodium protein, unknown function	N/A	235.505	232.447	238.562	1.02631	0.0374644	0.812956	1	89.2389	273.667	334.435	102.423	342.49	270.774
PF3D7_0307700	conserved Plasmodium protein, unknown function	N/A	200.919	188.926	212.911	1.12696	0.17243	0.724181	1	263.385	166.58	136.814	219.609	212.939	206.186
PF3D7_0307800	conserved Plasmodium protein, unknown function	N/A	452.098	431.967	472.228	1.0932	0.128564	0.718816	1	473.053	395.032	427.816	495.505	469.062	452.118
PF3D7_0307900	conserved Plasmodium protein, unknown function	N/A	75.9898	73.6507	78.3289	1.06352	0.0888454	0.914847	1	90.9717	83.29	46.6906	106.114	58.0744	70.7987
PF3D7_0308300	conserved Plasmodium protein, unknown function	N/A	33.4936	27.9824	39.0047	1.3939	0.47913	0.481903	1	34.6559	29.7464	19.5449	67.3591	29.7817	19.8733
PF3D7_0308700	conserved Plasmodium protein, unknown function	N/A	10.4141	12.3142	8.51398	0.691394	-0.532421	0.550934	1	16.4615	10.7087	9.77245	10.15	10.4236	4.96833
PF3D7_0309100	conserved Plasmodium protein, unknown function	N/A	66.7603	58.4215	75.099	1.28547	0.362293	0.625198	1	91.8381	47.5943	35.8323	119.032	60.308	45.9571
PF3D7_0309900	conserved Plasmodium protein, unknown function	N/A	34.7953	30.0772	39.5134	1.31374	0.393675	0.652311	1	46.7854	24.987	18.4591	70.1273	29.7817	18.6312
PF3D7_0310800	conserved Plasmodium protein, unknown function	N/A	204.944	197.642	212.246	1.07389	0.102845	0.767443	1	110.032	220.123	262.77	106.114	256.123	274.5
PF3D7_0310900	conserved Plasmodium protein, unknown function	N/A	54.1565	49.5336	58.7794	1.18666	0.246902	0.565337	1	26.8583	51.1638	70.5788	28.6046	78.1771	69.5566
PF3D7_0311000	conserved Plasmodium protein, unknown function	N/A	22.1279	17.6935	26.5623	1.50124	0.586156	0.30784	1	19.9271	19.0377	14.1158	42.4455	22.3363	14.905
PF3D7_0311500	conserved Plasmodium protein, unknown function	N/A	82.5373	81.8858	83.1888	1.01591	0.0227753	0.828072	1	38.1215	76.1508	131.385	35.0637	136.251	78.2512
PF3D7_0311900	conserved Plasmodium protein, unknown function	N/A	7.575	6.1032	9.0468	1.4823	0.567842	0.557564	1	6.93117	5.94928	5.42914	11.9955	8.93452	6.21041
PF3D7_0312000	conserved Plasmodium protein, unknown function	N/A	32.6517	33.3964	31.907	0.955401	-0.0658216	0.825725	1	51.9838	29.7464	18.4591	40.6	29.0372	26.0837
PF3D7_0313000	conserved Plasmodium protein, unknown function	N/A	191.718	212.964	170.472	0.80047	-0.32108	0.349136	1	191.474	211.794	235.625	160.555	160.821	190.039
PF3D7_0313200	conserved Plasmodium protein, unknown function	N/A	27.7998	31.5015	24.0982	0.764985	-0.386497	0.660201	1	16.4615	35.6957	42.3473	22.1455	32.7599	17.3892
PF3D7_0313400	conserved Plasmodium protein, unknown function	N/A	150.519	150.131	150.907	1.00517	0.0074396	0.953161	1	152.486	153.492	144.415	161.477	157.099	134.145
PF3D7_0313800	conserved Plasmodium protein, unknown function	N/A	131.004	109.804	152.204	1.38614	0.471075	0.480912	1	142.955	108.277	78.1796	253.75	99.7688	103.093
PF3D7_0313900	conserved Plasmodium protein, unknown function	N/A	75.6921	59.3572	92.0269	1.55039	0.632632	0.388232	1	77.1093	61.8725	39.0898	159.632	61.7971	54.6516
PF3D7_0314200	conserved Plasmodium protein, unknown function	N/A	51.2361	48.9258	53.5464	1.09444	0.130193	0.790492	1	52.8502	55.9233	38.004	48.9046	55.8408	55.8937
PF3D7_0314500	conserved Plasmodium protein, unknown function	N/A	133.914	123.276	144.552	1.17259	0.229699	0.616109	1	45.919	140.403	183.505	49.8273	236.02	147.808
PF3D7_0314600	conserved Plasmodium protein, unknown function	N/A	112.786	101.047	124.525	1.23235	0.301412	0.399461	1	71.9109	98.7581	132.471	72.8955	161.566	139.113
PF3D7_0314800	conserved Plasmodium protein, unknown function	N/A	46.5568	37.8784	55.2352	1.45822	0.544212	0.444324	1	45.0526	39.2653	29.3174	93.1955	29.0372	43.4729
PF3D7_0315300	conserved Plasmodium protein, unknown function	N/A	54.3989	54.7364	54.0614	0.987667	-0.0179031	0.951375	1	63.247	61.8725	39.0898	83.9682	37.2272	40.9887
PF3D7_0315400	conserved Plasmodium protein, unknown function	N/A	4.09593	3.75815	4.43372	1.17976	0.238496	0.815984	1	3.46559	2.37971	5.42914	4.61364	7.44544	1.24208
PF3D7_0315900	conserved Plasmodium protein, unknown function	N/A	63.1824	54.7403	71.6245	1.30844	0.38785	0.561821	1	72.7773	52.3537	39.0898	119.032	49.8844	45.9571
PF3D7_0316200	conserved Plasmodium protein, unknown function	N/A	34.365	41.1284	27.6015	0.671107	-0.575386	0.20144	1	64.1134	32.1261	27.1457	21.2227	26.8036	34.7783
PF3D7_0317300	conserved Plasmodium protein, unknown function	N/A	2848.98	2901.67	2796.29	0.96368	-0.0533739	0.895638	1	2837.45	2729.53	3138.04	3046.85	2818.1	2523.91
PF3D7_0318000	conserved Plasmodium protein, unknown function	N/A	20.5904	15.4948	25.686	1.65772	0.729204	0.200208	1	11.2632	17.8478	17.3732	31.3728	24.5699	21.1154
PF3D7_0318300	conserved Plasmodium protein, unknown function	N/A	626.291	618.805	633.776	1.02419	0.0344889	0.912243	1	590.016	624.675	641.724	727.11	571.809	602.41
PF3D7_0318400	conserved Plasmodium protein, unknown function	N/A	51.711	46.4654	56.9567	1.22579	0.293707	0.593633	1	65.8462	46.4044	27.1457	77.5092	46.1617	47.1991
PF3D7_0318700	conserved Plasmodium protein, unknown function	N/A	8.67333	10.3235	7.02316	0.680308	-0.555739	0.714673	1	4.33198	19.0377	7.6008	3.69091	11.1682	6.21041
PF3D7_0319800	conserved Plasmodium protein, unknown function	N/A	33.325	28.094	38.556	1.37239	0.456695	0.385473	1	29.4575	30.9363	23.8882	59.0546	26.8036	29.81
PF3D7_0319900	conserved Plasmodium protein, unknown function	N/A	99.709	92.5675	106.851	1.1543	0.207016	0.558527	1	60.6478	85.6697	131.385	68.2819	128.061	124.208
PF3D7_0320600	conserved Plasmodium protein, unknown function	N/A	30.0039	28.1249	31.8829	1.13362	0.180932	0.789664	1	40.7206	27.3667	16.2874	41.5228	30.5263	23.5996
PF3D7_0321100	conserved Plasmodium protein, unknown function	N/A	33.793	29.0682	38.5179	1.32509	0.406086	0.396627	1	27.7247	34.5058	24.974	50.75	34.9935	29.81
PF3D7_0321300	conserved Plasmodium protein, unknown function	N/A	3.04696	4.29726	1.79666	0.418095	-1.2581	0.581427	1	2.59919	5.94928	4.34331	0.922728	4.46726	0
PF3D7_0321700	conserved Plasmodium protein, unknown function	N/A	75.3575	75.8571	74.858	0.986829	-0.0191274	0.957146	1	94.4372	82.1001	51.0339	89.5046	72.9653	62.1041
PF3D7_0322200	conserved Plasmodium protein, unknown function	N/A	87.5982	69.3844	105.812	1.52501	0.608823	0.241738	1	85.7733	83.29	39.0898	157.786	86.3671	73.2829
PF3D7_0322600	conserved Plasmodium protein, unknown function	N/A	73.1225	54.594	91.6511	1.67877	0.747409	0.412455	1	81.4413	47.5943	34.7465	167.936	53.6071	53.4095
PF3D7_0322700	conserved Plasmodium protein, unknown function	N/A	895.653	880.389	910.917	1.03467	0.0491777	0.804284	1	792.753	848.368	1000.05	916.269	984.287	832.195
PF3D7_0322800	conserved Plasmodium protein, unknown function	N/A	12.3746	10.0348	14.7144	1.46634	0.552218	0.669397	1	17.3279	9.51885	3.25748	20.3	5.21181	18.6312
PF3D7_0323100	conserved Plasmodium protein, unknown function	N/A	406.217	365.771	446.663	1.22115	0.288244	0.344907	1	329.231	377.185	390.898	423.532	474.274	442.181
PF3D7_0323600	conserved Plasmodium protein, unknown function	N/A	90.5512	75.7832	105.319	1.38974	0.474818	0.27456	1	45.919	88.0494	93.3812	53.5182	144.441	117.998
PF3D7_0323800	conserved Plasmodium protein, unknown function	N/A	524.368	526.445	522.291	0.992109	-0.0114295	0.881007	1	304.105	502.12	773.109	348.791	686.469	531.611
PF3D7_0403300	conserved Plasmodium protein, unknown function	N/A	38.5922	32.2179	44.9664	1.3957	0.480985	0.397611	1	38.9879	26.1768	31.489	60.9	30.5263	43.4729
PF3D7_0403400	conserved Plasmodium protein, unknown function	N/A	520.04	560.807	479.273	0.854612	-0.226658	0.533832	1	538.032	558.043	586.347	475.205	524.159	438.455
PF3D7_0404200	conserved Plasmodium protein, unknown function	N/A	3.14792	4.43979	1.85606	0.418051	-1.25825	0.459706	1	8.66397	3.56957	1.08583	1.84546	3.72272	0
PF3D7_0404300	conserved Plasmodium protein, unknown function	N/A	2312.24	2412	2212.49	0.917281	-0.124564	0.637963	1	3333.03	1794.3	2108.68	3032.08	1723.62	1881.75
PF3D7_0404800	conserved Plasmodium protein, unknown function	N/A	151.498	149.025	153.971	1.03319	0.0471009	0.838585	1	128.227	157.061	161.788	161.477	156.354	144.082
PF3D7_0405500	conserved Plasmodium protein, unknown function	N/A	137.01	127.547	146.473	1.14839	0.199609	0.567433	1	103.968	157.061	121.613	118.109	147.42	173.892
PF3D7_0405800	conserved Plasmodium protein, unknown function	N/A	0.991919	1.1205	0.863333	0.770486	-0.376159	1	1	0	1.18986	2.17166	1.84546	0.744544	0
PF3D7_0406000	conserved Plasmodium protein, unknown function	N/A	225.814	221.293	230.334	1.04085	0.057768	0.918592	1	222.664	215.364	225.852	214.996	218.896	257.111
PF3D7_0406600	conserved Plasmodium protein, unknown function	N/A	28.4646	23.5773	33.3519	1.41458	0.500372	0.396221	1	29.4575	24.987	16.2874	48.9046	23.8254	27.3258
PF3D7_0406700	conserved Plasmodium protein, unknown function	N/A	118.668	107.837	129.5	1.20089	0.264103	0.562954	1	136.891	122.555	64.0638	179.932	107.959	100.609
PF3D7_0406900	conserved Plasmodium protein, unknown function	N/A	83.1243	93.473	72.7756	0.778573	-0.361096	0.387421	1	87.5061	95.1885	97.7245	73.8182	73.7098	70.7987
PF3D7_0407000	conserved Plasmodium protein, unknown function	N/A	47.1412	45.1784	49.104	1.08689	0.120207	0.797201	1	14.7287	40.4551	80.3513	11.9955	74.4544	60.862
PF3D7_0407600	conserved Plasmodium protein, unknown function	N/A	10.8346	9.27615	12.3931	1.33602	0.417942	0.542415	1	6.93117	15.4681	5.42914	13.8409	13.4018	9.93666
PF3D7_0408100	conserved Plasmodium protein, unknown function	N/A	212.542	240.916	184.168	0.76445	-0.387506	0.304993	1	207.935	249.87	264.942	165.168	204.749	182.586
PF3D7_0408200	conserved Plasmodium protein, unknown function	N/A	53.2791	62.2521	44.3061	0.71172	-0.490619	0.364834	1	48.5182	53.5435	84.6946	37.8318	60.308	34.7783
PF3D7_0408400	conserved Plasmodium protein, unknown function	N/A	12.8437	13.5772	12.1102	0.891951	-0.164964	0.87202	1	15.5951	14.2783	10.8583	18.4546	10.4236	7.4525
PF3D7_0408800	conserved Plasmodium protein, unknown function	N/A	36.8566	30.0002	43.7131	1.4571	0.543096	0.368404	1	31.1903	39.2653	19.5449	71.0501	29.0372	31.0521
PF3D7_0409000	conserved Plasmodium protein, unknown function	N/A	14.1205	12.0639	16.177	1.34095	0.423252	0.595208	1	11.2632	11.8986	13.0299	8.30455	17.869	22.3575
PF3D7_0409300	conserved Plasmodium protein, unknown function	N/A	223.722	207.31	240.134	1.15833	0.212047	0.562196	1	106.567	218.934	296.431	138.409	311.219	270.774
PF3D7_0409500	conserved Plasmodium protein, unknown function	N/A	65.6963	63.0308	68.3617	1.08458	0.117131	0.895463	1	77.1093	76.1508	35.8323	104.268	42.439	58.3779
PF3D7_0410500	conserved Plasmodium protein, unknown function	N/A	22.8815	21.2013	24.5616	1.1585	0.212254	0.621269	1	7.79757	29.7464	26.0599	20.3	26.059	27.3258
PF3D7_0410600	conserved Plasmodium protein, unknown function	N/A	280.866	242.183	319.549	1.31945	0.39994	0.267888	1	283.312	226.073	217.166	338.641	304.518	315.489
PF3D7_0410800	conserved Plasmodium protein, unknown function	N/A	308.492	297.727	319.256	1.07231	0.100724	0.718336	1	269.449	303.413	320.319	249.137	367.06	341.573
PF3D7_0411000	conserved Plasmodium protein, unknown function	N/A	4089.87	3914.76	4264.99	1.08947	0.123621	0.702639	1	2263.89	4110.95	5369.42	2328.04	5342.1	5124.83
PF3D7_0411100	conserved Plasmodium protein, unknown function	N/A	0.958566	0.758562	1.15857	1.52733	0.611009	0.895756	1	0	1.18986	1.08583	0	2.23363	1.24208
PF3D7_0411200	conserved Plasmodium protein, unknown function	N/A	28.3107	22.9342	33.6873	1.46887	0.554703	0.460197	1	40.7206	10.7087	17.3732	19.3773	46.9062	34.7783
PF3D7_0411300	conserved Plasmodium protein, unknown function	N/A	12.2241	11.6635	12.7848	1.09613	0.132422	1	1	22.5263	5.94928	6.51497	21.2227	9.67907	7.4525
PF3D7_0411700	conserved Plasmodium protein, unknown function	N/A	2.74938	1.33616	4.1626	3.11535	1.63939	0.339461	1	1.73279	1.18986	1.08583	5.53637	4.46726	2.48417
PF3D7_0412200	conserved Plasmodium protein, unknown function	N/A	10.749	9.98052	11.5175	1.15399	0.206634	0.76532	1	3.46559	4.75943	21.7166	9.22728	14.1463	11.1787
PF3D7_0414400	conserved Plasmodium protein, unknown function	N/A	38.8745	32.1334	45.6157	1.41957	0.505457	0.326423	1	38.9879	35.6957	21.7166	64.591	34.9935	37.2625
PF3D7_0414800	conserved Plasmodium protein, unknown function	N/A	2.50021	2.56448	2.43593	0.949872	-0.0741945	1	1	0.866397	3.56957	3.25748	1.84546	2.97817	2.48417
PF3D7_0415200	conserved Plasmodium protein, unknown function	N/A	29.2868	32.7224	25.8513	0.79002	-0.340039	0.472964	1	41.587	26.1768	30.4032	24.9137	25.3145	27.3258
PF3D7_0415700	conserved Plasmodium protein, unknown function	N/A	21.3224	16.3536	26.2911	1.60767	0.68497	0.296095	1	19.0607	20.2276	9.77245	43.3682	19.3581	16.1471
PF3D7_0416600	conserved Plasmodium protein, unknown function	N/A	0.298187	0.288799	0.307576	1.06502	0.0908775	1	1	0.866397	0	0	0.922728	0	0
PF3D7_0416900	conserved Plasmodium protein, unknown function	N/A	304.237	290.599	317.874	1.09386	0.129428	0.575661	1	214	283.186	374.611	238.064	397.586	317.973
PF3D7_0417000	conserved Plasmodium protein, unknown function	N/A	21.5021	24.0931	18.9111	0.784915	-0.349392	0.526027	1	29.4575	17.8478	24.974	27.6818	14.1463	14.905
PF3D7_0417400	conserved Plasmodium protein, unknown function	N/A	2878.76	2723.24	3034.28	1.11422	0.15603	0.480066	1	2289.89	2819.96	3059.86	3277.53	3477.76	2347.54
PF3D7_0417600	conserved Plasmodium protein, unknown function	N/A	50.5897	44.3398	56.8396	1.28191	0.358295	0.480281	1	56.3158	45.2146	31.489	82.1228	42.439	45.9571
PF3D7_0417700	conserved Plasmodium protein, unknown function	N/A	35.7531	29.2838	42.2223	1.44183	0.5279	0.275982	1	25.9919	36.8856	24.974	64.591	29.7817	32.2941
PF3D7_0417900	conserved Plasmodium protein, unknown function	N/A	51.3891	45.9609	56.8172	1.23621	0.305921	0.583612	1	52.8502	53.5435	31.489	89.5046	38.7163	42.2308
PF3D7_0418000	conserved Plasmodium protein, unknown function	N/A	173.908	173.004	174.812	1.01045	0.0149938	0.984794	1	234.794	183.238	100.982	275.896	131.784	116.756
PF3D7_0418300	conserved Plasmodium protein, unknown function	N/A	11308.8	11639.3	10978.2	0.943207	-0.0843542	0.675745	1	14818.9	9678.29	10420.7	14566.2	8764.77	9603.78
PF3D7_0418900	conserved Plasmodium protein, unknown function	N/A	74.4508	79.0224	69.8791	0.884295	-0.177401	0.676719	1	92.7045	98.7581	45.6048	80.2773	68.498	60.862
PF3D7_0419000	conserved Plasmodium protein, unknown function	N/A	53.4701	55.164	51.7761	0.938585	-0.0914411	0.715509	1	81.4413	54.7334	29.3174	59.9773	43.1835	52.1675
PF3D7_0419100	conserved Plasmodium protein, unknown function	N/A	50.0258	40.004	60.0476	1.50104	0.585962	0.439795	1	44.1862	47.5943	28.2315	108.882	36.4826	34.7783
PF3D7_0419300	conserved Plasmodium protein, unknown function	N/A	17.0307	21.656	12.4055	0.572843	-0.803789	0.229703	1	27.7247	28.5566	8.68662	16.6091	11.9127	8.69458
PF3D7_0419400	conserved Plasmodium protein, unknown function	N/A	74.4705	65.7839	83.1572	1.2641	0.338106	0.602413	1	81.4413	71.3914	44.5189	137.486	53.6071	58.3779
PF3D7_0420600	conserved Plasmodium protein, unknown function	N/A	23.2766	20.108	26.4452	1.31516	0.395238	0.697723	1	33.7895	17.8478	8.68662	47.0591	18.6136	13.6629
PF3D7_0421700	conserved Plasmodium protein, unknown function	N/A	66.9711	57.8823	76.06	1.31405	0.394015	0.42725	1	61.5142	65.4421	46.6906	117.186	51.3735	59.62
PF3D7_0421800	conserved Plasmodium protein, unknown function	N/A	0.41289	0.577598	0.248181	0.429678	-1.21867	0.973923	1	1.73279	0	0	0	0.744544	0
PF3D7_0421900	conserved Plasmodium protein, unknown function	N/A	9.2701	7.97846	10.5617	1.32378	0.404666	0.598888	1	4.33198	13.0884	6.51497	17.5318	6.70089	7.4525
PF3D7_0422600	conserved Plasmodium protein, unknown function	N/A	28.3662	26.1727	30.5596	1.16761	0.223564	0.79085	1	41.587	24.987	11.9441	41.5228	25.3145	24.8417
PF3D7_0423000	conserved Plasmodium protein, unknown function	N/A	3.48359	4.73236	2.23481	0.472239	-1.08241	0.448667	1	5.19838	3.56957	5.42914	0	2.97817	3.72625
PF3D7_0423600	conserved Plasmodium protein, unknown function	N/A	1327.92	1330.81	1325.03	0.995657	-0.00627915	0.982647	1	1439.09	1186.29	1367.06	1191.24	1473.45	1310.4
PF3D7_0502300	conserved Plasmodium protein, unknown function	N/A	20.0296	24.4475	15.6118	0.638585	-0.64705	0.261037	1	31.1903	22.6073	19.5449	23.9909	10.4236	12.4208
PF3D7_0502500	conserved Plasmodium protein, unknown function	N/A	20.9286	20.6856	21.1717	1.0235	0.0335136	0.927947	1	32.0567	20.2276	9.77245	33.2182	10.4236	19.8733
PF3D7_0502600	conserved Plasmodium protein, unknown function	N/A	78.313	66.5191	90.1069	1.3546	0.437869	0.301857	1	71.9109	69.0117	58.6347	118.109	71.4762	80.7354
PF3D7_0502700	conserved Plasmodium protein, unknown function	N/A	86.5	79.6304	93.3697	1.17254	0.229635	0.573302	1	90.9717	77.3407	70.5788	132.873	78.9216	68.3145
PF3D7_0503200	conserved Plasmodium protein, unknown function	N/A	17.9596	19.5764	16.3428	0.834822	-0.260459	0.74254	1	22.5263	16.658	19.5449	21.2227	17.869	9.93666
PF3D7_0503900	conserved Plasmodium protein, unknown function	N/A	8.24185	5.23682	11.2469	2.14766	1.10276	0.252122	1	7.79757	3.56957	4.34331	16.6091	9.67907	7.4525
PF3D7_0504300	conserved Plasmodium protein, unknown function	N/A	3.76573	4.72856	2.8029	0.592761	-0.754478	0.66871	1	2.59919	8.329	3.25748	3.69091	2.23363	2.48417
PF3D7_0505600	conserved Plasmodium protein, unknown function	N/A	22.1831	21.8905	22.4757	1.02673	0.0380607	0.821396	1	4.33198	30.9363	30.4032	4.61364	37.9717	24.8417
PF3D7_0505900	conserved Plasmodium protein, unknown function	N/A	250.079	246.169	253.989	1.03177	0.045119	0.999177	1	282.445	223.693	232.367	248.214	233.042	280.711
PF3D7_0506000	conserved Plasmodium protein, unknown function	N/A	94.2305	83.7739	104.687	1.24964	0.321513	0.473773	1	114.364	76.1508	60.8064	140.255	89.3452	84.4616
PF3D7_0506300	conserved Plasmodium protein, unknown function	N/A	11.8715	12.318	11.4251	0.927509	-0.108568	0.879225	1	15.5951	8.329	13.0299	19.3773	7.44544	7.4525
PF3D7_0506400	conserved Plasmodium protein, unknown function	N/A	11.2266	13.1112	9.34204	0.712521	-0.488996	0.59341	1	12.1296	13.0884	14.1158	10.15	10.4236	7.4525
PF3D7_0506500	conserved Plasmodium protein, unknown function	N/A	544.152	606.729	481.574	0.793721	-0.333296	0.359265	1	559.692	606.827	653.668	410.614	577.021	457.086
PF3D7_0507000	conserved Plasmodium protein, unknown function	N/A	21.9575	19.7422	24.1729	1.22443	0.292107	0.723751	1	24.2591	27.3667	7.6008	19.3773	20.8472	32.2941
PF3D7_0507400	conserved Plasmodium protein, unknown function	N/A	20.576	16.7887	24.3633	1.45118	0.537225	0.381386	1	18.1943	20.2276	11.9441	37.8318	17.869	17.3892
PF3D7_0507800	conserved Plasmodium protein, unknown function	N/A	3533.22	3477.85	3588.59	1.03184	0.045222	0.839022	1	3164.08	3276.87	3992.59	3203.71	3928.96	3633.09
PF3D7_0507900	conserved Plasmodium protein, unknown function	N/A	136.307	137.277	135.336	0.985861	-0.020544	0.89363	1	136.891	139.213	135.728	113.496	127.317	165.197
PF3D7_0508600	conserved Plasmodium protein, unknown function	N/A	490.115	533.796	446.434	0.836337	-0.257843	0.334716	1	624.672	478.322	498.395	534.26	341.746	463.297
PF3D7_0509300	conserved Plasmodium protein, unknown function	N/A	161.216	164.436	157.997	0.960841	-0.0576311	0.798012	1	191.474	148.732	153.102	166.091	145.186	162.713
PF3D7_0509700	conserved Plasmodium protein, unknown function	N/A	32.0126	33.8467	30.1786	0.891627	-0.165488	0.743067	1	40.7206	24.987	35.8323	30.45	32.7599	27.3258
PF3D7_0509900	conserved Plasmodium protein, unknown function	N/A	19.4476	16.4267	22.4685	1.3678	0.451862	0.473687	1	18.1943	20.2276	10.8583	21.2227	23.8254	22.3575
PF3D7_0510000	conserved Plasmodium protein, unknown function	N/A	33.9387	33.5005	34.377	1.02617	0.0372636	0.991735	1	51.9838	33.316	15.2016	44.2909	36.4826	22.3575
PF3D7_0510700	conserved Plasmodium protein, unknown function	N/A	3.86477	3.86218	3.86736	1.00134	0.00193549	1	1	3.46559	5.94928	2.17166	7.38182	2.97817	1.24208
PF3D7_0511100	conserved Plasmodium protein, unknown function	N/A	37.4421	31.9908	42.8934	1.3408	0.423097	0.339964	1	25.9919	42.8348	27.1457	54.441	39.4608	34.7783
PF3D7_0511400	conserved Plasmodium protein, unknown function	N/A	9.00224	6.28418	11.7203	1.86505	0.899215	0.339411	1	8.66397	4.75943	5.42914	17.5318	8.93452	8.69458
PF3D7_0511900	conserved Plasmodium protein, unknown function	N/A	30.4316	37.6047	23.2584	0.618497	-0.693162	0.240759	1	26.8583	39.2653	46.6906	12.9182	32.0154	24.8417
PF3D7_0512100	conserved Plasmodium protein, unknown function	N/A	17.1275	13.1074	21.1476	1.6134	0.690108	0.284103	1	9.53036	17.8478	11.9441	34.1409	11.9127	17.3892
PF3D7_0512400	conserved Plasmodium protein, unknown function	N/A	57.9406	50.8781	65.003	1.27762	0.353464	0.527206	1	58.915	53.5435	40.1756	99.6546	39.4608	55.8937
PF3D7_0512500	conserved Plasmodium protein, unknown function	N/A	35.5061	29.5108	41.5014	1.40631	0.491916	0.227774	1	21.6599	32.1261	34.7465	27.6818	63.2862	33.5362
PF3D7_0513000	conserved Plasmodium protein, unknown function	N/A	43.1749	40.1963	46.1534	1.1482	0.199372	0.690298	1	36.3887	44.0247	40.1756	23.9909	53.6071	60.862
PF3D7_0513100	conserved Plasmodium protein, unknown function	N/A	104.567	101.525	107.609	1.05993	0.0839668	0.866251	1	104.834	98.7581	100.982	132.873	89.3452	100.609
PF3D7_0513200	conserved Plasmodium protein, unknown function	N/A	1140.7	1112.91	1168.5	1.04995	0.0703229	0.696618	1	868.13	1133.93	1336.65	947.642	1410.17	1147.68
PF3D7_0513900	conserved Plasmodium protein, unknown function	N/A	9.71962	10.9011	8.5381	0.78323	-0.352492	0.668243	1	16.4615	11.8986	4.34331	9.22728	8.93452	7.4525
PF3D7_0514200	conserved Plasmodium protein, unknown function	N/A	136.064	129.445	142.682	1.10226	0.140459	0.783624	1	137.757	121.365	129.214	133.796	130.295	163.955
PF3D7_0514900	conserved Plasmodium protein, unknown function	N/A	123.874	113.568	134.179	1.18148	0.240597	0.627286	1	45.919	117.796	176.99	47.9819	194.326	160.229
PF3D7_0515200	conserved Plasmodium protein, unknown function	N/A	31.8658	25.957	37.7745	1.45527	0.541288	0.317508	1	29.4575	32.1261	16.2874	50.75	29.0372	33.5362
PF3D7_0515400	conserved Plasmodium protein, unknown function	N/A	96.3081	102.873	89.7434	0.872372	-0.196984	0.648249	1	111.765	115.416	81.4371	142.1	62.5417	64.5883
PF3D7_0515600	conserved Plasmodium protein, unknown function	N/A	159.779	169.569	149.989	0.884526	-0.177023	0.68973	1	259.053	135.644	114.012	239.909	109.448	100.609
PF3D7_0517100	conserved Plasmodium protein, unknown function	N/A	171.505	160.751	182.26	1.13381	0.181174	0.622451	1	152.486	170.149	159.617	168.859	177.946	199.975
PF3D7_0517200	conserved Plasmodium protein, unknown function	N/A	2020.66	2087.56	1953.76	0.935906	-0.0955645	0.831323	1	1524.86	2090.58	2647.25	1750.41	2019.2	2091.67
PF3D7_0518900	conserved Plasmodium protein, unknown function	N/A	14.4501	12.4144	16.4857	1.32795	0.409198	0.511041	1	10.3968	21.4174	5.42914	22.1455	14.8909	12.4208
PF3D7_0520200	conserved Plasmodium protein, unknown function	N/A	99.1729	91.6053	106.741	1.16522	0.220606	0.466415	1	67.5789	97.5682	109.669	69.2046	139.23	111.787
PF3D7_0520800	conserved Plasmodium protein, unknown function	N/A	312.7	296.024	329.376	1.11267	0.15402	0.597141	1	159.417	323.641	405.014	212.227	424.39	351.509
PF3D7_0521000	conserved Plasmodium protein, unknown function	N/A	421.528	441.445	401.611	0.909764	-0.136435	0.72881	1	350.024	425.969	548.343	304.5	448.215	452.118
PF3D7_0521100	conserved Plasmodium protein, unknown function	N/A	71.3807	60.0193	82.742	1.37859	0.463194	0.324167	1	64.9798	61.8725	53.2056	124.568	56.5853	67.0725
PF3D7_0521200	conserved Plasmodium protein, unknown function	N/A	1.0647	2.1294	0	0	#NAME?	0.23726	1	1.73279	3.56957	1.08583	0	0	0
PF3D7_0521400	conserved Plasmodium protein, unknown function	N/A	10.0237	7.44312	12.6043	1.69341	0.759935	0.274114	1	0.866397	9.51885	11.9441	5.53637	18.6136	13.6629
PF3D7_0521600	conserved Plasmodium protein, unknown function	N/A	6.96857	7.97844	5.9587	0.74685	-0.421109	0.901891	1	0.866397	15.4681	7.6008	0	10.4236	7.4525
PF3D7_0521900	conserved Plasmodium protein, unknown function	N/A	74.044	79.6651	68.4229	0.858882	-0.219468	0.648409	1	97.9028	73.7711	67.3213	95.041	72.9653	37.2625
PF3D7_0522000	conserved Plasmodium protein, unknown function	N/A	58.5171	50.25	66.7841	1.32904	0.410383	0.386251	1	32.0567	53.5435	65.1497	29.5273	90.0898	80.7354
PF3D7_0522100	conserved Plasmodium protein, unknown function	N/A	14.1781	18.4943	9.86196	0.533242	-0.907136	0.216234	1	11.2632	21.4174	22.8024	2.76818	11.9127	14.905
PF3D7_0523200	conserved Plasmodium protein, unknown function	N/A	13.6631	10.1116	17.2145	1.70244	0.767603	0.250369	1	5.19838	14.2783	10.8583	6.4591	29.0372	16.1471
PF3D7_0523600	conserved Plasmodium protein, unknown function	N/A	11.769	13.9354	9.60256	0.689076	-0.537265	0.460266	1	23.3927	11.8986	6.51497	12.9182	9.67907	6.21041
PF3D7_0524100	conserved Plasmodium protein, unknown function	N/A	355.876	412.732	299.02	0.724488	-0.464966	0.200137	1	352.623	404.551	481.022	247.291	356.636	293.131
PF3D7_0524300	conserved Plasmodium protein, unknown function	N/A	246.734	226.977	266.491	1.17409	0.231542	0.499226	1	230.462	209.415	241.054	257.441	276.226	265.806
PF3D7_0524500	conserved Plasmodium protein, unknown function	N/A	17.1179	15.5446	18.6912	1.20243	0.265948	0.689649	1	4.33198	11.8986	30.4032	3.69091	34.9935	17.3892
PF3D7_0525300	conserved Plasmodium protein, unknown function	N/A	1.67512	1.51712	1.83312	1.20829	0.272961	0.937108	1	0	2.37971	2.17166	2.76818	1.48909	1.24208
PF3D7_0525700	conserved Plasmodium protein, unknown function	N/A	23.1812	23.9739	22.3885	0.93387	-0.0987068	0.877677	1	25.9919	28.5566	17.3732	34.1409	15.6354	17.3892
PF3D7_0526400	conserved Plasmodium protein, unknown function	N/A	1.14817	1.5518	0.744544	0.479794	-1.05951	0.952932	1	0	3.56957	1.08583	0	2.23363	0
PF3D7_0526500	conserved Plasmodium protein, unknown function	N/A	1358.19	1339.73	1376.65	1.02756	0.0392225	0.936371	1	1465.08	1157.73	1396.37	1602.78	1277.64	1249.54
PF3D7_0526600	conserved Plasmodium protein, unknown function	N/A	847.283	929.766	764.801	0.822574	-0.281782	0.530635	1	579.619	931.658	1278.02	726.187	824.21	744.007
PF3D7_0526800	conserved Plasmodium protein, unknown function	N/A	1628.3	1591.12	1665.47	1.04673	0.0658831	0.960825	1	1951.13	1343.35	1478.9	1833.46	1456.33	1706.62
PF3D7_0527400	conserved Plasmodium protein, unknown function	N/A	309.546	299.44	319.651	1.06749	0.0942268	0.673819	1	222.664	326.021	349.637	214.073	390.885	353.994
PF3D7_0527600	conserved Plasmodium protein, unknown function	N/A	289.405	263.615	315.196	1.19567	0.25782	0.411668	1	194.939	283.186	312.718	226.991	337.278	381.319
PF3D7_0528300	conserved Plasmodium protein, unknown function	N/A	2.02976	2.81861	1.24091	0.440255	-1.18359	0.726131	1	1.73279	2.37971	4.34331	0	3.72272	0
PF3D7_0528600	conserved Plasmodium protein, unknown function	N/A	155.692	155.19	156.194	1.00647	0.00930743	0.943942	1	118.696	154.681	192.192	139.332	157.843	171.407
PF3D7_0528900	conserved Plasmodium protein, unknown function	N/A	29.3251	30.4888	28.1615	0.923665	-0.114558	0.940044	1	15.5951	35.6957	40.1756	11.9955	51.3735	21.1154
PF3D7_0529000	conserved Plasmodium protein, unknown function	N/A	603.997	600.227	607.768	1.01257	0.0180147	0.849949	1	372.551	611.586	816.543	343.255	801.873	678.177
PF3D7_0529400	conserved Plasmodium protein, unknown function	N/A	197.51	216.288	178.733	0.826364	-0.275151	0.369685	1	265.984	193.947	188.934	157.786	184.647	193.765
PF3D7_0529800	conserved Plasmodium protein, unknown function	N/A	84.392	97.3088	71.4752	0.734519	-0.445128	0.237935	1	135.158	91.619	65.1497	85.8137	71.4762	57.1358
PF3D7_0530700	conserved Plasmodium protein, unknown function	N/A	153.804	137.993	169.615	1.22916	0.297667	0.422114	1	155.085	104.707	154.188	180.855	176.457	151.534
PF3D7_0531100	conserved Plasmodium protein, unknown function	N/A	16.6451	16.8309	16.4593	0.977923	-0.0322067	0.896231	1	6.06478	23.7971	20.6307	10.15	23.0809	16.1471
PF3D7_0531300	conserved Plasmodium protein, unknown function	N/A	11.135	10.9049	11.3651	1.0422	0.0596342	1	1	12.1296	11.8986	8.68662	11.9955	9.67907	12.4208
PF3D7_0531400	conserved Plasmodium protein, unknown function	N/A	65.3678	63.6115	67.1241	1.05522	0.0775433	0.768179	1	32.0567	77.3407	81.4371	25.8364	99.7688	75.767
PF3D7_0602700	conserved Plasmodium protein, unknown function	N/A	16.3126	19.6186	13.0065	0.662969	-0.592987	0.468043	1	13.8623	17.8478	27.1457	9.22728	18.6136	11.1787
PF3D7_0603000	conserved Plasmodium protein, unknown function	N/A	120.306	126.484	114.128	0.902318	-0.148292	0.866652	1	90.9717	120.176	168.303	74.741	157.099	110.545
PF3D7_0603900	conserved Plasmodium protein, unknown function	N/A	1.86153	2.56448	1.15857	0.451776	-1.14632	0.711551	1	0.866397	3.56957	3.25748	0	2.23363	1.24208
PF3D7_0604300	conserved Plasmodium protein, unknown function	N/A	152.837	146.296	159.379	1.08943	0.123571	0.777037	1	157.684	148.732	132.471	160.555	151.142	166.439
PF3D7_0604400	conserved Plasmodium protein, unknown function	N/A	34.2353	27.2163	41.2542	1.51579	0.600073	0.475165	1	39.8543	30.9363	10.8583	70.1273	23.8254	29.81
PF3D7_0604500	conserved Plasmodium protein, unknown function	N/A	7362.25	7517.72	7206.78	0.95864	-0.0609391	0.968758	1	4599.7	7704.32	10249.1	4784.34	9353.7	7482.31
PF3D7_0604900	conserved Plasmodium protein, unknown function	N/A	24.2467	26.319	22.1745	0.842527	-0.247204	0.560135	1	39.8543	24.987	14.1158	23.0682	18.6136	24.8417
PF3D7_0605200	conserved Plasmodium protein, unknown function	N/A	99.5797	94.8793	104.28	1.09908	0.136299	0.949926	1	149.02	85.6697	49.9481	153.173	67.7535	91.9141
PF3D7_0606000	conserved Plasmodium protein, unknown function	N/A	2246.41	2255.71	2237.11	0.991753	-0.0119465	0.951996	1	2282.96	2033.46	2450.71	2158.26	2262.67	2290.4
PF3D7_0606300	conserved Plasmodium protein, unknown function	N/A	0.248181	0	0.496362	Inf	Inf	0.838023	1	0	0	0	0	1.48909	0
PF3D7_0606400	conserved Plasmodium protein, unknown function	N/A	86.353	75.2561	97.45	1.29491	0.372853	0.341678	1	72.7773	85.6697	67.3213	125.491	81.1553	85.7037
PF3D7_0606600	conserved Plasmodium protein, unknown function	N/A	3389.21	3655.25	3123.18	0.854435	-0.226957	0.505662	1	3212.6	3456.53	4296.62	3042.23	3276.74	3050.55
PF3D7_0607900	conserved Plasmodium protein, unknown function	N/A	43.9559	42.4608	45.4509	1.07042	0.0981791	0.975777	1	70.1781	33.316	23.8882	77.5092	32.7599	26.0837
PF3D7_0608100	conserved Plasmodium protein, unknown function	N/A	282.341	248.998	315.684	1.26782	0.342346	0.287248	1	250.389	240.351	256.255	265.746	367.06	314.247
PF3D7_0608200	conserved Plasmodium protein, unknown function	N/A	4.75965	3.35774	6.16156	1.83503	0.875807	0.504431	1	4.33198	3.56957	2.17166	8.30455	5.21181	4.96833
PF3D7_0608300	conserved Plasmodium protein, unknown function	N/A	13.7907	14.3742	13.2071	0.918803	-0.122172	0.985778	1	11.2632	16.658	15.2016	4.61364	20.1027	14.905
PF3D7_0608400	conserved Plasmodium protein, unknown function	N/A	89.2969	80.3852	98.2086	1.22172	0.288919	0.579087	1	112.632	66.632	61.8922	134.718	76.688	83.2195
PF3D7_0608600	conserved Plasmodium protein, unknown function	N/A	25.2741	27.9862	22.5621	0.806188	-0.310812	0.586888	1	26.8583	32.1261	24.974	11.0727	26.8036	29.81
PF3D7_0608900	conserved Plasmodium protein, unknown function	N/A	57.8115	47.5512	68.0718	1.43155	0.517575	0.235736	1	58.915	51.1638	32.5748	95.9637	61.0526	47.1991
PF3D7_0609000	conserved Plasmodium protein, unknown function	N/A	2577.07	2369.19	2784.94	1.17548	0.23325	0.371814	1	2015.24	2320.22	2772.12	3051.46	2974.45	2328.9
PF3D7_0609300	conserved Plasmodium protein, unknown function	N/A	29.6889	32.5338	26.844	0.825112	-0.277338	0.725195	1	31.1903	39.2653	27.1457	37.8318	29.0372	13.6629
PF3D7_0609500	conserved Plasmodium protein, unknown function	N/A	87.9657	70.5163	105.415	1.4949	0.580053	0.395995	1	97.0364	67.8218	46.6906	173.473	70.7316	72.0408
PF3D7_0609600	conserved Plasmodium protein, unknown function	N/A	2.47759	3.79661	1.15857	0.305159	-1.71237	0.387315	1	2.59919	1.18986	7.6008	0	2.23363	1.24208
PF3D7_0609700	conserved Plasmodium protein, unknown function	N/A	3799.27	4156.14	3442.39	0.828268	-0.271831	0.358356	1	4409.96	3806.35	4252.1	3892.99	3187.39	3246.8
PF3D7_0610700	conserved Plasmodium protein, unknown function	N/A	179.333	165.714	192.952	1.16437	0.21955	0.454085	1	159.417	161.821	175.904	206.691	221.874	150.292
PF3D7_0611500	conserved Plasmodium protein, unknown function	N/A	3.49367	4.55142	2.43593	0.535203	-0.901841	0.48915	1	10.3968	0	3.25748	1.84546	2.97817	2.48417
PF3D7_0611800	conserved Plasmodium protein, unknown function	N/A	958.554	997.36	919.747	0.922182	-0.116877	0.953721	1	662.794	1057.78	1271.5	502.887	1322.31	934.046
PF3D7_0612000	conserved Plasmodium protein, unknown function	N/A	37.8141	41.344	34.2841	0.829242	-0.270136	0.535181	1	48.5182	44.0247	31.489	35.0637	30.5263	37.2625
PF3D7_0612400	conserved Plasmodium protein, unknown function	N/A	2.85789	4.33197	1.38381	0.319442	-1.64637	0.242232	1	9.53036	2.37971	1.08583	0.922728	0.744544	2.48417
PF3D7_0612500	conserved Plasmodium protein, unknown function	N/A	59.589	60.8012	58.3769	0.960127	-0.0587025	0.909134	1	74.5101	66.632	41.2615	93.1955	44.6726	37.2625
PF3D7_0613000	conserved Plasmodium protein, unknown function	N/A	52.8939	44.0358	61.752	1.40231	0.48781	0.476262	1	51.9838	59.4928	20.6307	94.1183	32.7599	58.3779
PF3D7_0613100	conserved Plasmodium protein, unknown function	N/A	108.157	98.1088	118.206	1.20484	0.268845	0.528567	1	63.247	109.467	121.613	64.591	131.04	158.987
PF3D7_0613200	conserved Plasmodium protein, unknown function	N/A	5.58518	5.05585	6.11451	1.20939	0.274281	0.931343	1	9.53036	2.37971	3.25748	10.15	4.46726	3.72625
PF3D7_0613600	conserved Plasmodium protein, unknown function	N/A	30.0046	32.2872	27.722	0.858606	-0.219932	0.68185	1	35.5223	30.9363	30.4032	42.4455	20.8472	19.8733
PF3D7_0614100	conserved Plasmodium protein, unknown function	N/A	24.443	24.8826	24.0035	0.964671	-0.0518904	0.994822	1	30.3239	22.6073	21.7166	19.3773	32.7599	19.8733
PF3D7_0614600	conserved Plasmodium protein, unknown function	N/A	3.02206	4.08161	1.96251	0.480818	-1.05644	0.653633	1	0.866397	5.94928	5.42914	0.922728	3.72272	1.24208
PF3D7_0614700	conserved Plasmodium protein, unknown function	N/A	20.3666	22.1213	18.6118	0.84135	-0.249222	0.845668	1	9.53036	16.658	40.1756	10.15	24.5699	21.1154
PF3D7_0615000	conserved Plasmodium protein, unknown function	N/A	210.748	191.059	230.437	1.2061	0.270355	0.541987	1	228.729	164.2	180.247	243.6	194.326	253.385
PF3D7_0615200	conserved Plasmodium protein, unknown function	N/A	29.8476	31.1938	28.5013	0.913683	-0.130234	0.818618	1	37.2551	35.6957	20.6307	37.8318	25.3145	22.3575
PF3D7_0615800	conserved Plasmodium protein, unknown function	N/A	104.68	90.2276	119.133	1.32036	0.400928	0.481322	1	113.498	96.3784	60.8064	187.314	85.6225	84.4616
PF3D7_0616100	conserved Plasmodium protein, unknown function	N/A	64.6565	60.6278	68.6853	1.1329	0.180021	0.73049	1	77.9757	58.303	45.6048	78.4319	65.5198	62.1041
PF3D7_0616300	conserved Plasmodium protein, unknown function	N/A	33.7393	32.2141	35.2645	1.09469	0.130525	0.884318	1	39.8543	28.5566	28.2315	32.2955	34.9935	38.5046
PF3D7_0616400	conserved Plasmodium protein, unknown function	N/A	48.3908	45.1941	51.5874	1.14146	0.190886	0.573631	1	19.0607	53.5435	62.978	31.3728	77.4325	45.9571
PF3D7_0616900	conserved Plasmodium protein, unknown function	N/A	158.986	158.25	159.722	1.0093	0.0133529	0.861891	1	88.3725	159.441	226.938	78.4319	221.874	178.86
PF3D7_0617200	conserved Plasmodium protein, unknown function	N/A	4077.72	3824.55	4330.88	1.13239	0.17937	0.563621	1	3860.66	3592.18	4020.82	4207.64	4442.69	4342.32
PF3D7_0617300	conserved Plasmodium protein, unknown function	N/A	99.6361	85.5141	113.758	1.33029	0.411736	0.314725	1	86.6397	92.8088	77.0938	125.491	95.3016	120.482
PF3D7_0618100	conserved Plasmodium protein, unknown function	N/A	5.20799	5.85287	4.56311	0.779637	-0.359126	0.946644	1	5.19838	4.75943	7.6008	2.76818	9.67907	1.24208
PF3D7_0618200	conserved Plasmodium protein, unknown function	N/A	932.238	865.936	998.539	1.15313	0.205559	0.58252	1	948.704	779.356	869.748	1104.51	872.605	1018.51
PF3D7_0618800	conserved Plasmodium protein, unknown function	N/A	13.4691	9.31463	17.6236	1.89204	0.919942	0.394919	1	9.53036	11.8986	6.51497	35.9864	8.18998	8.69458
PF3D7_0619100	conserved Plasmodium protein, unknown function	N/A	38.4017	31.2052	45.5981	1.46123	0.547188	0.257986	1	34.6559	28.5566	30.4032	42.4455	52.1181	42.2308
PF3D7_0619200	conserved Plasmodium protein, unknown function	N/A	1072.2	996.939	1147.47	1.15099	0.202876	0.505314	1	982.494	913.81	1094.51	1095.28	1218.07	1129.05
PF3D7_0619300	conserved Plasmodium protein, unknown function	N/A	66.1418	63.4502	68.8335	1.08484	0.117487	0.721019	1	68.4453	65.4421	56.4631	69.2046	82.6443	54.6516
PF3D7_0619600	conserved Plasmodium protein, unknown function	N/A	32.7399	27.1854	38.2944	1.40864	0.494302	0.340451	1	32.0567	32.1261	17.3732	56.2864	31.2708	27.3258
PF3D7_0620200	conserved Plasmodium protein, unknown function	N/A	10.0046	9.4609	10.5482	1.11493	0.15695	0.727851	1	4.33198	14.2783	9.77245	14.7636	11.9127	4.96833
PF3D7_0620300	conserved Plasmodium protein, unknown function	N/A	2.96984	1.51712	4.42256	2.9151	1.54354	0.322111	1	0	2.37971	2.17166	1.84546	5.21181	6.21041
PF3D7_0620600	conserved Plasmodium protein, unknown function	N/A	13.463	15.2791	11.6468	0.762274	-0.391619	0.755566	1	6.06478	20.2276	19.5449	7.38182	16.38	11.1787
PF3D7_0621100	conserved Plasmodium protein, unknown function	N/A	77.9711	75.3829	80.5593	1.06867	0.0958129	0.761844	1	77.9757	67.8218	80.3513	50.75	110.192	80.7354
PF3D7_0621700	conserved Plasmodium protein, unknown function	N/A	116.057	97.1619	134.952	1.38894	0.473981	0.211701	1	108.3	83.29	99.8962	128.259	147.42	129.177
PF3D7_0622000	conserved Plasmodium protein, unknown function	N/A	35.7715	38.2751	33.2679	0.869178	-0.202276	0.621003	1	51.9838	35.6957	27.1457	42.4455	27.5481	29.81
PF3D7_0622100	conserved Plasmodium protein, unknown function	N/A	81.4993	82.7447	80.254	0.969899	-0.0440929	0.934454	1	49.3846	76.1508	122.699	62.7455	103.492	74.525
PF3D7_0624100	conserved Plasmodium protein, unknown function	N/A	17.5921	21.7866	13.3976	0.614949	-0.701462	0.241677	1	32.0567	8.329	24.974	10.15	16.38	13.6629
PF3D7_0624200	conserved Plasmodium protein, unknown function	N/A	42.5064	42.6417	42.3711	0.993655	-0.00918336	0.958791	1	61.5142	39.2653	27.1457	48.9046	44.6726	33.5362
PF3D7_0624400	conserved Plasmodium protein, unknown function	N/A	212.948	204.425	221.472	1.08339	0.115554	0.875516	1	259.919	191.567	161.788	238.064	189.114	237.238
PF3D7_0624800	conserved Plasmodium protein, unknown function	N/A	12.3881	12.1679	12.6083	1.03619	0.0512923	0.999001	1	14.7287	13.0884	8.68662	24.9137	6.70089	6.21041
PF3D7_0625200	conserved Plasmodium protein, unknown function	N/A	2.68333	3.42709	1.93957	0.565952	-0.821247	0.643268	1	4.33198	5.94928	0	1.84546	1.48909	2.48417
PF3D7_0625400	conserved Plasmodium protein, unknown function	N/A	372.273	346.512	398.033	1.14869	0.199984	0.689802	1	111.765	415.26	512.511	126.414	532.349	535.338
PF3D7_0625700	conserved Plasmodium protein, unknown function	N/A	5.97554	3.72347	8.22761	2.20966	1.14383	0.365545	1	3.46559	1.18986	6.51497	1.84546	17.869	4.96833
PF3D7_0625800	conserved Plasmodium protein, unknown function	N/A	28.9708	28.8292	29.1124	1.00982	0.0141023	0.875571	1	16.4615	30.9363	39.0898	20.3	37.2272	29.81
PF3D7_0625900	conserved Plasmodium protein, unknown function	N/A	21.3402	21.9485	20.7318	0.944566	-0.082277	0.917979	1	24.2591	28.5566	13.0299	27.6818	17.1245	17.3892
PF3D7_0626000	conserved Plasmodium protein, unknown function	N/A	425.036	371.703	478.369	1.28697	0.363974	0.352799	1	211.401	375.995	527.712	286.046	644.775	504.285
PF3D7_0626200	conserved Plasmodium protein, unknown function	N/A	4.97324	3.46556	6.48092	1.87009	0.903111	0.494419	1	3.46559	4.75943	2.17166	5.53637	5.21181	8.69458
PF3D7_0626500	conserved Plasmodium protein, unknown function	N/A	44.7125	40.6623	48.7626	1.19921	0.262082	0.611926	1	43.3198	42.8348	35.8323	71.0501	34.249	40.9887
PF3D7_0626600	conserved Plasmodium protein, unknown function	N/A	18.614	19.9383	17.2897	0.867159	-0.205631	0.653941	1	22.5263	16.658	20.6307	10.15	15.6354	26.0837
PF3D7_0627000	conserved Plasmodium protein, unknown function	N/A	10.9263	10.1116	11.741	1.16113	0.215532	0.704873	1	5.19838	14.2783	10.8583	3.69091	17.869	13.6629
PF3D7_0627600	conserved Plasmodium protein, unknown function	N/A	40.5985	39.9037	41.2932	1.03482	0.0493817	0.874131	1	32.9231	48.7841	38.004	29.5273	48.3953	45.9571
PF3D7_0628500	conserved Plasmodium protein, unknown function	N/A	13.5562	15.8567	11.2558	0.709842	-0.494429	0.64195	1	11.2632	17.8478	18.4591	6.4591	18.6136	8.69458
PF3D7_0628700	conserved Plasmodium protein, unknown function	N/A	22.5084	16.1802	28.8366	1.78221	0.83367	0.185264	1	19.0607	14.2783	15.2016	21.2227	49.1399	16.1471
PF3D7_0630100	conserved Plasmodium protein, unknown function	N/A	42.5181	37.705	47.3311	1.2553	0.328032	0.557696	1	41.587	35.6957	35.8323	78.4319	34.9935	28.5679
PF3D7_0630400	conserved Plasmodium protein, unknown function	N/A	0.487108	0.974217	0	0	#NAME?	0.590466	1	1.73279	1.18986	0	0	0	0
PF3D7_0703000	conserved Plasmodium protein, unknown function	N/A	25.4536	24.3819	26.5252	1.08791	0.121557	0.7654	1	19.9271	24.987	28.2315	34.1409	26.8036	18.6312
PF3D7_0703100	conserved Plasmodium protein, unknown function	N/A	29.6955	28.1363	31.2548	1.11084	0.151646	0.694732	1	27.7247	27.3667	29.3174	43.3682	34.249	16.1471
PF3D7_0703600	conserved Plasmodium protein, unknown function	N/A	102.083	99.5151	104.652	1.05162	0.0726112	0.881689	1	114.364	107.087	77.0938	138.409	88.6007	86.9458
PF3D7_0703700	conserved Plasmodium protein, unknown function	N/A	389.076	352.86	425.292	1.20527	0.269357	0.350125	1	321.433	346.248	390.898	391.237	495.866	388.772
PF3D7_0703800	conserved Plasmodium protein, unknown function	N/A	42.7427	39.5879	45.8974	1.15938	0.213355	0.708317	1	40.7206	35.6957	42.3473	47.0591	40.9499	49.6833
PF3D7_0705100	conserved Plasmodium protein, unknown function	N/A	19.952	23.9045	15.9994	0.669304	-0.579266	0.374028	1	22.5263	28.5566	20.6307	11.9955	18.6136	17.3892
PF3D7_0705200	conserved Plasmodium protein, unknown function	N/A	3.41754	4.15096	2.68411	0.646625	-0.628999	0.828486	1	0.866397	8.329	3.25748	1.84546	3.72272	2.48417
PF3D7_0706100	conserved Plasmodium protein, unknown function	N/A	80.474	73.3847	87.5634	1.19321	0.254848	0.57819	1	88.3725	66.632	65.1497	117.186	72.2207	73.2829
PF3D7_0706200	conserved Plasmodium protein, unknown function	N/A	1.34372	1.55181	1.13563	0.731808	-0.450462	0.817315	1	3.46559	1.18986	0	0.922728	0	2.48417
PF3D7_0706300	conserved Plasmodium protein, unknown function	N/A	14.6472	10.1117	19.1828	1.89709	0.92379	0.228062	1	12.1296	9.51885	8.68662	20.3	14.8909	22.3575
PF3D7_0706500	conserved Plasmodium protein, unknown function	N/A	4539.84	4585.81	4493.88	0.979954	-0.0292137	0.981372	1	4238.41	4229.94	5289.07	4525.06	4791.88	4164.7
PF3D7_0706600	conserved Plasmodium protein, unknown function	N/A	3.61992	2.34504	4.8948	2.0873	1.06164	0.356001	1	0	5.94928	1.08583	2.76818	8.18998	3.72625
PF3D7_0707200	conserved Plasmodium protein, unknown function	N/A	23.191	28.0285	18.3536	0.654818	-0.610833	0.261587	1	38.9879	19.0377	26.0599	20.3	18.6136	16.1471
PF3D7_0707500	conserved Plasmodium protein, unknown function	N/A	26.7269	21.825	31.6289	1.44921	0.535265	0.301943	1	13.8623	19.0377	32.5748	15.6864	46.9062	32.2941
PF3D7_0707600	conserved Plasmodium protein, unknown function	N/A	68.3734	74.3934	62.3533	0.838157	-0.254708	0.648829	1	48.5182	97.5682	77.0938	31.3728	73.7098	81.9774
PF3D7_0708200	conserved Plasmodium protein, unknown function	N/A	51.0378	49.4032	52.6724	1.06617	0.0924424	0.828512	1	53.7166	49.974	44.5189	63.6682	52.1181	42.2308
PF3D7_0709500	conserved Plasmodium protein, unknown function	N/A	38.4754	32.8995	44.0513	1.33897	0.421119	0.345398	1	33.7895	34.5058	30.4032	60.9	43.9281	27.3258
PF3D7_0710000	conserved Plasmodium protein, unknown function	N/A	216.291	185.041	247.542	1.33777	0.419829	0.264771	1	208.802	185.618	160.703	351.559	201.027	190.039
PF3D7_0710100	conserved Plasmodium protein, unknown function	N/A	54.085	59.5759	48.594	0.815665	-0.293951	0.827358	1	28.5911	65.4421	84.6946	22.1455	78.9216	44.715
PF3D7_0710200	conserved Plasmodium protein, unknown function	N/A	173.156	179.823	166.49	0.925857	-0.111138	0.825862	1	196.672	170.149	172.647	131.027	218.151	150.292
PF3D7_0710500	conserved Plasmodium protein, unknown function	N/A	67.7735	58.7947	76.7523	1.30543	0.384523	0.370148	1	58.0486	61.8725	56.4631	86.7364	67.7535	75.767
PF3D7_0710700	conserved Plasmodium protein, unknown function	N/A	549.401	541.457	557.346	1.02935	0.0417277	0.821131	1	429.733	536.625	658.012	435.528	636.585	599.926
PF3D7_0710800	conserved Plasmodium protein, unknown function	N/A	139.193	128.794	149.592	1.16149	0.215972	0.463132	1	84.0405	129.694	172.647	102.423	197.304	149.05
PF3D7_0711200	conserved Plasmodium protein, unknown function	N/A	57.6464	55.0902	60.2026	1.0928	0.128031	0.750116	1	39.8543	55.9233	69.493	37.8318	67.0089	75.767
PF3D7_0711300	conserved Plasmodium protein, unknown function	N/A	59.5778	56.6035	62.5521	1.10509	0.144165	0.663241	1	51.1174	53.5435	65.1497	46.1364	81.8998	59.62
PF3D7_0713500	conserved Plasmodium protein, unknown function	N/A	78.0491	79.1598	76.9384	0.971938	-0.0410638	0.922779	1	25.1255	93.9987	118.355	23.9909	112.426	94.3983
PF3D7_0713700	conserved Plasmodium protein, unknown function	N/A	287.37	255.37	319.37	1.25062	0.32264	0.319672	1	184.543	255.819	325.748	205.768	379.717	372.625
PF3D7_0713900	conserved Plasmodium protein, unknown function	N/A	2629.56	2576.27	2682.85	1.04137	0.058483	0.708427	1	2012.64	2599.84	3116.33	2480.29	3148.67	2419.58
PF3D7_0714200	conserved Plasmodium protein, unknown function	N/A	504.7	538.137	471.263	0.875729	-0.191443	0.665923	1	434.931	524.727	654.754	406	564.364	443.423
PF3D7_0714600	conserved Plasmodium protein, unknown function	N/A	426.371	428.588	424.153	0.989651	-0.0150087	0.983592	1	363.02	395.032	527.712	299.887	501.822	470.749
PF3D7_0715700	conserved Plasmodium protein, unknown function	N/A	5.19849	4.76705	5.62992	1.18101	0.240017	1	1	8.66397	2.37971	3.25748	6.4591	2.97817	7.4525
PF3D7_0716500	conserved Plasmodium protein, unknown function	N/A	90.369	84.0084	96.7296	1.15143	0.203424	0.653695	1	90.9717	78.5305	82.5229	124.568	77.4325	88.1879
PF3D7_0716700	conserved Plasmodium protein, unknown function	N/A	44.3434	43.4734	45.2134	1.04002	0.0566159	0.949323	1	57.1822	42.8348	30.4032	73.8182	35.7381	26.0837
PF3D7_0717100	conserved Plasmodium protein, unknown function	N/A	67.5209	63.9124	71.1295	1.11292	0.154352	0.694313	1	76.2429	66.632	48.8623	76.5864	79.6662	57.1358
PF3D7_0717200	conserved Plasmodium protein, unknown function	N/A	297.198	258.987	335.408	1.29508	0.373039	0.306308	1	284.178	246.3	246.483	323.878	317.176	365.172
PF3D7_0718600	conserved Plasmodium protein, unknown function	N/A	76.5494	67.5627	85.5362	1.26603	0.340309	0.362389	1	70.1781	74.961	57.5489	108.882	85.6225	62.1041
PF3D7_0718800	conserved Plasmodium protein, unknown function	N/A	11.1112	11.4478	10.7746	0.941195	-0.0874349	0.889177	1	13.8623	10.7087	9.77245	15.6864	6.70089	9.93666
PF3D7_0718900	conserved Plasmodium protein, unknown function	N/A	1.01431	0.396619	1.63199	4.11476	2.04081	0.585793	1	0	1.18986	0	0.922728	1.48909	2.48417
PF3D7_0719000	conserved Plasmodium protein, unknown function	N/A	60.2681	49.2795	71.2568	1.44597	0.532042	0.486199	1	8.66397	64.2523	74.9221	6.4591	122.85	84.4616
PF3D7_0719100	conserved Plasmodium protein, unknown function	N/A	55.8715	53.1884	58.5545	1.10089	0.138668	0.788945	1	62.3806	55.9233	41.2615	89.5046	43.9281	42.2308
PF3D7_0719800	conserved Plasmodium protein, unknown function	N/A	78.9248	78.3479	79.5017	1.01473	0.0210921	0.929212	1	84.9069	65.4421	84.6946	85.8137	89.3452	63.3462
[truncated: 3,647 more rows]

## Sheet: S1B_ET
Table S1B. RNA-seq analysis of 3D7 and Δpfdozi parasites at the early trophozoite stage (20 h post infection)
R：replicate
Gene ID	Product Description	Gene Name or Symbol	baseMean	baseMean_3D7	baseMean_Δpfdozi	foldChange	log2FoldChange	pval	padj	3D7 R1	3D7 R2	3D7 R3	Δpfdozi R1	Δpfdozi R2	Δpfdozi R3
PF3D7_0712600	erythrocyte membrane protein 1, PfEMP1	VAR	2183.84	4326.95	40.7401	0.00941543	-6.73076	6.06522e-53	3.37287e-49	4916.82	4199.93	3864.1	61.6438	24.717	35.8594
PF3D7_0412400	erythrocyte membrane protein 1, PfEMP1	VAR	892.617	1653.48	131.758	0.0796853	-3.64954	7.20282e-20	2.00274e-16	1874.44	1670.55	1415.44	160.496	101.72	133.057
PF3D7_1300300	erythrocyte membrane protein 1, PfEMP1	VAR	157.44	309.005	5.87595	0.0190157	-5.71666	9.75992e-19	1.80916e-15	279.256	289.418	358.34	7.21955	3.80261	6.60568
PF3D7_1370300	membrane associated histidine-rich protein	MAHRP1	1402.62	2510.35	294.895	0.117472	-3.08962	7.66433e-16	1.06553e-12	2600.03	2631.69	2299.35	384.858	213.897	285.932
PF3D7_0632500	erythrocyte membrane protein 1, PfEMP1	VAR	235.238	443.057	27.4201	0.0618884	-4.01419	8.36229e-15	9.30054e-12	448.72	414.609	465.842	31.0996	27.5689	23.5917
PF3D7_0712000	erythrocyte membrane protein 1, PfEMP1	VAR	3518.95	293.933	6743.97	22.9439	4.52004	7.31545e-14	6.7802e-11	380.298	270.572	230.93	8331.36	4488.03	7412.52
PF3D7_1476600	Plasmodium exported protein, unknown function	N/A	201.489	376.237	26.7408	0.0710744	-3.81453	4.74779e-13	3.77178e-10	444.742	363.456	320.515	36.6531	21.865	21.7044
PF3D7_1467600	conserved Plasmodium protein, unknown function	N/A	828.588	1472.44	184.74	0.125466	-2.99463	2.27253e-12	1.57969e-09	1899.1	1264.02	1254.19	251.018	167.315	135.888
PF3D7_1240400	erythrocyte membrane protein 1, PfEMP1	VAR	288.523	524.02	53.0264	0.101192	-3.30484	4.2256e-12	2.61095e-09	537.827	496.723	537.509	61.6438	32.3222	65.1131
PF3D7_0935900	ring-exported protein 1	REX1	4754.82	8037.67	1471.97	0.183134	-2.44903	6.78707e-12	3.50902e-09	8730.94	7355.26	8026.81	1920.4	1089.45	1406.07
PF3D7_1353200	membrane associated histidine-rich protein	MAHRP2	500.615	882.249	118.982	0.134862	-2.89045	6.94106e-12	3.50902e-09	948.358	914.023	784.366	151.611	76.0522	129.283
PF3D7_1001500	early transcribed membrane protein 10.1	ETRAMP10	2821.4	4690.34	952.448	0.203066	-2.29998	2.36038e-11	1.09384e-08	5570.01	4979.34	3521.68	1101.26	759.572	996.514
PF3D7_1148700	Plasmodium exported protein (PHISTc), unknown function	GEXP12	943.897	1589.05	298.743	0.188001	-2.41119	1.03784e-10	4.43956e-08	1817.95	1428.25	1520.95	310.996	278.541	306.692
PF3D7_0936300	ring-exported protein 3	REX3	1389.28	2284.2	494.359	0.216426	-2.20806	1.9749e-09	7.84458e-07	2645.38	2218.42	1988.79	680.304	346.038	456.735
PF3D7_0201900	erythrocyte membrane protein 3	EMP3	15675	24723.2	6626.8	0.26804	-1.89948	9.17414e-09	3.40116e-06	30925.9	22967.7	20276.1	8433.54	5158.24	6288.61
PF3D7_0207600	serine repeat antigen 5	SERA5	2030.42	3305.73	755.117	0.228427	-2.1302	1.21664e-08	4.22859e-06	2983.51	2814.76	4118.92	800.259	841.328	623.765
PF3D7_0831800	histidine-rich protein II	HRP2	26589.6	46589.3	6590.01	0.141449	-2.82164	1.42134e-08	4.64945e-06	61955.1	43501.6	34311	8621.81	3815.92	7332.3
PF3D7_0712900	erythrocyte membrane protein 1, PfEMP1	VAR	102.045	189.958	14.1325	0.0743977	-3.7486	2.53482e-08	7.2077e-06	167.872	179.036	222.967	17.7712	12.3585	12.2677
PF3D7_0808600	erythrocyte membrane protein 1, PfEMP1	VAR	300.534	551.959	49.1089	0.088972	-3.4905	2.55787e-08	7.2077e-06	350.065	603.067	702.744	48.8708	42.7794	55.6764
PF3D7_1473700	nucleoporin NUP116/NSP116, putative	NUP116	746.932	1317.97	175.889	0.133454	-2.90558	2.59223e-08	7.2077e-06	1803.63	1055.37	1094.93	210.478	144.499	172.691
PF3D7_1102500	Plasmodium exported protein (PHISTb), unknown function	GEXP02	295.079	498.999	91.1584	0.182683	-2.45259	3.91484e-08	9.89566e-06	539.418	519.607	437.971	94.4095	96.9666	82.0991
PF3D7_1240300	erythrocyte membrane protein 1, PfEMP1	VAR	478.21	788.716	167.703	0.212628	-2.2336	3.76431e-08	9.89566e-06	942.789	798.256	625.104	219.919	140.697	142.494
PF3D7_0501400	interspersed repeat antigen	FIRA	2496.48	3994.91	998.049	0.24983	-2.00098	5.57504e-08	1.34795e-05	4587.44	3081.3	4316	1536.1	653.099	804.949
PF3D7_1240600	erythrocyte membrane protein 1, PfEMP1	VAR	993.989	1597.58	390.396	0.244367	-2.03288	6.43752e-08	1.49163e-05	1706.57	1636.9	1449.28	472.603	293.752	404.834
PF3D7_0102600	serine/threonine protein kinase, FIKK family	FIKK1	421.296	697.894	144.699	0.207336	-2.26995	7.92971e-08	1.76388e-05	727.18	671.72	694.781	160.496	119.782	153.818
PF3D7_0808700	erythrocyte membrane protein 1, PfEMP1	VAR	99.9371	184.296	15.5781	0.0845278	-3.56443	9.62393e-08	2.05841e-05	166.281	169.613	216.995	18.3265	13.3091	15.0987
PF3D7_1477000	Plasmodium exported protein (hyp17), unknown function, pseudogene	N/A	157.379	281.582	33.1759	0.11782	-3.08535	2.87597e-07	5.92343e-05	217.995	258.457	368.294	54.9796	26.6183	17.9297
PF3D7_1301400	Plasmodium exported protein (hyp12), unknown function	HYP12	1542.8	2379.64	705.968	0.296671	-1.75307	6.82169e-07	0.000135484	2915.88	1927.66	2295.36	872.455	616.023	629.427
PF3D7_1302100	gamete antigen 27/25	G27/25	399.993	657.35	142.635	0.216985	-2.20433	7.8921e-07	0.000151338	859.25	656.912	455.888	157.164	115.98	154.762
PF3D7_0207500	serine repeat antigen 6	SERA6	434.945	711.062	158.828	0.223367	-2.16251	8.81799e-07	0.000163456	607.045	604.413	921.729	162.718	192.032	121.733
PF3D7_0207700	serine repeat antigen 4	SERA4	267.97	467.97	67.9701	0.145244	-2.78345	1.21141e-06	0.000217311	404.166	356.725	643.021	72.1955	74.1509	57.5638
PF3D7_1478900	unspecified product	N/A	1414.94	651.745	2178.13	3.342	1.74071	1.46469e-06	0.000254536	621.365	710.757	623.113	2303.04	2177.95	2053.42
PF3D7_0420700	erythrocyte membrane protein 1, PfEMP1	VAR	160.694	275.17	46.2166	0.167956	-2.57384	1.54408e-06	0.0002602	291.986	282.688	250.838	57.201	39.9274	41.5214
PF3D7_1301700	CX3CL1-binding protein 2	CBP2	541.305	870.033	212.577	0.244332	-2.03309	2.12347e-06	0.000347312	648.416	950.369	1011.31	217.142	217.7	202.889
PF3D7_1219400	erythrocyte membrane protein 1 (PfEMP1), pseudogene	VAR	280.855	454.251	107.458	0.23656	-2.07972	2.69866e-06	0.000428779	611.818	406.532	344.404	128.286	86.5094	107.578
PF3D7_0302300	erythrocyte membrane protein 1 (PfEMP1), pseudogene	N/A	702.991	1076.86	329.119	0.305628	-1.71015	3.31307e-06	0.000511778	1339.79	1052.67	838.117	392.632	286.147	308.58
PF3D7_1240900	erythrocyte membrane protein 1, PfEMP1	VAR	399.522	627.355	171.688	0.273671	-1.86949	6.83072e-06	0.00102664	692.97	655.566	533.528	204.369	159.71	150.987
PF3D7_1229300	conserved Plasmodium protein, unknown function	N/A	332.748	529.896	135.6	0.255899	-1.96635	7.06801e-06	0.00103435	457.471	574.798	557.417	108.293	170.167	128.339
PF3D7_0207800	serine repeat antigen 3	SERA3	145.831	250.532	41.1304	0.164173	-2.60672	7.84393e-06	0.00111846	177.419	247.688	326.487	39.9852	49.434	33.9721
PF3D7_0412700	erythrocyte membrane protein 1, PfEMP1	VAR	808.758	1216.51	401.005	0.329635	-1.60106	8.79914e-06	0.0012233	1496.53	1153.63	999.369	460.385	380.261	362.369
PF3D7_0201600	PHISTb domain-containing RESA-like protein 1	RLP1	899.272	1344.08	454.464	0.338123	-1.56438	1.34839e-05	0.00182888	1684.29	1095.75	1252.2	536.468	422.09	404.834
PF3D7_0711700	erythrocyte membrane protein 1, PfEMP1	VAR	330.291	516.629	143.954	0.278642	-1.84352	1.38809e-05	0.0018379	591.132	508.838	449.915	161.051	125.486	145.325
PF3D7_0501300	skeleton-binding protein 1	SBP1	5089.54	7455.33	2723.74	0.365342	-1.45268	1.46664e-05	0.00189674	9138.29	6670.08	6557.62	3609.22	1969.75	2592.26
PF3D7_0712100	Plasmodium RNA of unknown function RUF6	N/A	127.655	9.45665	245.854	25.998	4.70033	1.92603e-05	0.00243424	14.3208	8.07679	5.97233	133.839	226.255	377.467
PF3D7_1035200	S-antigen	N/A	434.852	666.778	202.927	0.304339	-1.71625	4.2786e-05	0.0052874	714.451	648.835	637.048	259.904	218.65	130.226
PF3D7_0423700	early transcribed membrane protein 4	ETRAMP4	346.074	542.621	149.528	0.275566	-1.85953	4.4397e-05	0.00536721	702.517	586.913	338.432	139.948	135.943	172.691
PF3D7_1372200	histidine-rich protein III	HRPIII	11410.9	19480.8	3341.07	0.171505	-2.54367	5.37864e-05	0.00636396	27694.1	18584.7	12163.6	4698.26	2030.59	3294.35
PF3D7_0700800	Pfmc-2TM Maurer's cleft two transmembrane protein	MC-2TM	148.674	46.361	250.988	5.41377	2.43663	7.53748e-05	0.00873248	70.013	51.153	17.917	199.926	263.331	289.706
PF3D7_1477300	Plasmodium exported protein (PHIST), unknown function	Pfg14-744	76.5487	145.785	7.31284	0.050162	-4.31726	9.60733e-05	0.0109033	222.769	158.844	55.7417	10.5516	8.55588	2.83101
PF3D7_1219300	erythrocyte membrane protein 1, PfEMP1	VAR	82.3799	141.009	23.7507	0.168434	-2.56975	9.82792e-05	0.0109306	151.164	126.536	145.327	23.88	25.6676	21.7044
PF3D7_0936000	ring-exported protein 2	REX2	295.078	460.379	129.777	0.281891	-1.82679	0.000105164	0.0114671	365.181	518.261	497.694	135.505	125.486	128.339
PF3D7_0800300	erythrocyte membrane protein 1, PfEMP1	VAR	53.4093	95.2449	11.5738	0.121516	-3.04078	0.000122569	0.0131078	114.567	91.5369	79.631	13.8837	10.4572	10.3804
PF3D7_1401600	Plasmodium exported protein (PHISTb), unknown function	N/A	425.641	637.778	213.503	0.334761	-1.5788	0.000175379	0.0184015	600.68	617.874	694.781	210.478	218.65	211.382
PF3D7_0425800	erythrocyte membrane protein 1, PfEMP1	VAR	40.7847	75.2175	6.352	0.0844484	-3.56579	0.000182951	0.0188406	49.3273	80.7679	95.5572	3.88745	9.50653	5.66201
PF3D7_0424900	Plasmodium exported protein (PHISTa), unknown function	N/A	43.6412	79.8017	7.48078	0.0937421	-3.41516	0.000208723	0.0211038	41.3713	114.421	83.6126	4.4428	9.50653	8.49302
PF3D7_0930300	merozoite surface protein 1	MSP1	2558.07	3647.26	1468.87	0.402734	-1.3121	0.000229586	0.0227987	3409.16	3218.6	4314.01	1338.95	1772.02	1295.66
PF3D7_1353100	Plasmodium exported protein, unknown function	N/A	702.073	1003.17	400.978	0.399711	-1.32297	0.000235948	0.0230194	1134.53	1202.1	672.882	439.837	340.334	422.763
PF3D7_0202500	early transcribed membrane protein 2	ETRAMP2	2297.1	3595.26	998.941	0.277849	-1.84763	0.000242287	0.0232303	5089.47	3020.72	2675.6	1279.53	746.263	971.035
PF3D7_0510100	conserved Plasmodium protein, unknown function	N/A	916.485	513.408	1319.56	2.5702	1.36188	0.000251796	0.0237329	409.735	640.759	489.731	999.63	1630.37	1328.69
PF3D7_1401400	early transcribed membrane protein 14.1	ETRAMP14	2391.99	3333.43	1450.56	0.435155	-1.2004	0.000258714	0.0239785	4010.63	3069.18	2920.47	1607.74	1250.11	1493.83
PF3D7_0114000	exported protein family 1	EPF1	247.642	394.064	101.221	0.256865	-1.96092	0.000280419	0.0255641	474.179	279.995	428.017	199.371	66.5457	37.7467
PF3D7_0831100	surface-associated interspersed protein 8.1 (SURFIN 8.1)	SURF8.1	54.8902	95.699	14.0814	0.147143	-2.76471	0.000426638	0.0382667	96.2679	121.152	69.6772	16.6605	14.2598	11.324
PF3D7_1372000	Plasmodium exported protein (PHISTa), unknown function	N/A	102.685	169.277	36.0941	0.213225	-2.22955	0.0004372	0.0385916	177.419	137.305	193.105	50.5368	24.717	33.0284
PF3D7_0201500	Plasmodium exported protein (hyp9), unknown function	N/A	317.272	474.183	160.361	0.338183	-1.56412	0.000457392	0.0397431	467.814	459.031	495.703	178.823	167.315	134.945
PF3D7_0617400	erythrocyte membrane protein 1, PfEMP1	VAR	99.5185	162.57	36.4667	0.224313	-2.15641	0.000473354	0.0404973	159.12	149.421	179.17	35.5424	34.2235	39.6341
PF3D7_1035800	probable protein, unknown function	M712	666.088	1109.07	223.107	0.201166	-2.31354	0.000535847	0.0451491	1589.61	1106.52	631.076	346.538	134.993	187.79
PF3D7_0733000	erythrocyte membrane protein 1, PfEMP1	VAR	82.1044	141.937	22.2721	0.156916	-2.67194	0.000568028	0.0471463	92.2899	122.498	211.022	19.4372	26.6183	20.7607
PF3D7_0713300	erythrocyte membrane protein 1 (PfEMP1), pseudogene	VAR	29.1447	54.285	4.00437	0.0737656	-3.76091	0.000643231	0.0518407	52.5098	60.5759	49.7694	4.4428	2.85196	4.71834
PF3D7_0826000	conserved Plasmodium protein, unknown function	N/A	181.915	74.3628	289.467	3.89263	1.96075	0.000640785	0.0518407	97.0635	90.1908	35.834	200.481	358.396	309.523
PF3D7_0730800	Plasmodium exported protein, unknown function, unspecified product	N/A	2697.88	3875.55	1520.21	0.392257	-1.35013	0.00068415	0.0543508	5171.41	3003.22	3452.01	1998.15	1085.65	1476.84
PF3D7_0220200	Plasmodium exported protein, unknown function	N/A	2753.95	1648.16	3859.73	2.34184	1.22764	0.000705483	0.0552562	1437.65	2292.46	1214.37	2926.69	4368.25	4284.25
PF3D7_0532400	lysine-rich membrane-associated PHISTb protein	LyMP	3209.07	4357.58	2060.56	0.472868	-1.08049	0.000718302	0.0554789	5348.83	4033.01	3690.9	2303.59	1745.4	2132.69
PF3D7_0202000	knob-associated histidine-rich protein	KAHRP	95818.2	133199	58437.7	0.438725	-1.18861	0.000732155	0.0557507	172296	115153	112146	79645.5	45509.7	50157.9
PF3D7_0223500	erythrocyte membrane protein 1, PfEMP1	VAR	75.9332	125.762	26.1039	0.207565	-2.26837	0.000741872	0.0557507	140.026	119.806	117.456	29.9889	26.6183	21.7044
PF3D7_0411000	conserved Plasmodium protein, unknown function	N/A	824.639	1310.6	338.678	0.258415	-1.95224	0.000769831	0.0570804	856.068	1837.47	1238.26	259.348	366.952	389.735
PF3D7_0936800	Plasmodium exported protein (PHISTc), unknown function	N/A	5218.31	7842.79	2593.83	0.330728	-1.59628	0.00084519	0.0618434	10918.1	6982.38	5627.92	3545.35	1799.59	2436.55
PF3D7_0613800	AP2 domain transcription factor, putative	ApiAP2	779.198	1103.37	455.023	0.412393	-1.27791	0.000864726	0.0624512	1026.33	1063.44	1220.35	418.734	619.826	326.509
PF3D7_0502400	merozoite surface protein 8	MSP8	220.957	332.342	109.573	0.329698	-1.60078	0.000993594	0.0708382	349.269	289.418	358.34	132.729	88.4107	107.578
PF3D7_0508100	SET domain protein, putative	SET9	157.778	246.882	68.6749	0.27817	-1.84596	0.00105891	0.074539	189.353	224.804	326.487	66.642	90.312	49.0708
PF3D7_1301200	GBPH2 protein	GBPH2	40.4569	72.4258	8.48799	0.117196	-3.09301	0.00146824	0.102061	65.2394	52.4991	99.5388	12.2177	4.75326	8.49302
PF3D7_0632800	erythrocyte membrane protein 1, PfEMP1	VAR	95.8279	153.531	38.1248	0.24832	-2.00973	0.00155113	0.106492	165.485	127.883	167.225	49.9815	30.4209	33.9721
PF3D7_1208300	mitochondrial ACP precursor, putative	N/A	287.425	153.072	421.777	2.75541	1.46227	0.00174639	0.118435	134.457	207.304	117.456	294.335	508.599	462.398
PF3D7_0831400	Plasmodium exported protein, unknown function	N/A	2560.43	1450.73	3670.13	2.52985	1.33905	0.00176904	0.118526	2210.98	1494.21	647.002	3486.49	3856.8	3667.1
PF3D7_0215000	acyl-CoA synthetase	ACS9	275.229	391.624	158.834	0.405579	-1.30195	0.0021719	0.143785	518.733	271.919	384.22	196.039	154.956	125.508
PF3D7_0905400	high molecular weight rhoptry protein 3	RhopH3	634.586	914.324	354.847	0.388098	-1.36551	0.00226064	0.147899	644.438	914.023	1184.51	308.219	445.856	310.467
PF3D7_0214300	conserved Plasmodium protein, unknown function	N/A	153.47	221.572	85.3687	0.385287	-1.37599	0.00271359	0.174313	312.672	212.689	139.354	92.1881	90.312	73.6061
PF3D7_0919900	regulator of chromosome condensation, putative	N/A	250.674	359.141	142.207	0.395964	-1.33656	0.00272706	0.174313	342.109	380.955	354.358	116.623	192.983	117.015
PF3D7_1001400	exported lipase 1	XL1	303.01	429.2	176.819	0.411974	-1.27938	0.00283991	0.179463	416.896	476.531	394.174	162.162	164.463	203.832
PF3D7_0206800	merozoite surface protein 2	MSP2	324.927	457.02	192.834	0.421939	-1.24489	0.00295973	0.184933	460.654	468.454	441.952	173.825	235.762	168.917
PF3D7_1426000	60S ribosomal protein L21	RPL21	3924.06	2537.15	5310.98	2.09328	1.06577	0.00302388	0.186842	2210.18	3462.25	1939.02	3931.88	5965.35	6035.7
PF3D7_0400400	erythrocyte membrane protein 1, PfEMP1	VAR	29.8573	53.3876	6.32693	0.118509	-3.07693	0.00328698	0.197342	52.5098	57.8837	49.7694	6.6642	6.65457	5.66201
PF3D7_0532300	Plasmodium exported protein (PHISTb), unknown function	N/A	5498.27	7170.08	3826.45	0.533669	-0.905982	0.00328419	0.197342	7730.07	8817.16	4963	3722.51	3452.77	4304.07
PF3D7_1359600	conserved Plasmodium protein, unknown function	N/A	2315.35	1430.29	3200.42	2.2376	1.16196	0.00330028	0.197342	1623.82	1701.51	965.526	2545.72	3814.97	3240.56
PF3D7_1302800	40S ribosomal protein S7, putative	N/A	3223.87	2058.64	4389.1	2.13204	1.09223	0.00361516	0.213872	2119.48	2774.38	1282.06	3935.21	4778.93	4453.17
PF3D7_1477500	Plasmodium exported protein (PHISTb), unknown function	N/A	1317.96	1763.69	872.229	0.494547	-1.01582	0.00395318	0.231407	1903.08	1675.93	1712.07	942.429	796.647	877.612
PF3D7_0721100	conserved Plasmodium protein, unknown function	N/A	696.28	433.602	958.958	2.21161	1.1451	0.00422838	0.244938	383.48	582.875	334.45	728.064	1038.11	1110.7
PF3D7_0114500	Plasmodium exported protein (hyp10), unknown function	N/A	34.2853	59.0048	9.56576	0.162118	-2.62488	0.00429436	0.246195	77.969	59.2298	39.8155	11.6623	6.65457	10.3804
PF3D7_1476500	probable protein, unknown function	N/A	55.1499	90.6412	19.6586	0.216883	-2.20501	0.00438428	0.248786	124.114	82.114	65.6956	37.2084	8.55588	13.2114
PF3D7_0632700	rifin	RIF	18.0229	34.1718	1.87391	0.0548378	-4.18869	0.00501587	0.28175	63.6482	26.9226	11.9447	2.77675	1.90131	0.943668
PF3D7_0422300	alpha tubulin 2	N/A	110.537	162.706	58.3688	0.358738	-1.479	0.00513939	0.285623	234.703	135.959	117.456	73.8615	37.0755	64.1694
PF3D7_1148900	Plasmodium exported protein, unknown function	N/A	74.7342	117.834	31.6341	0.268463	-1.89721	0.00520532	0.285623	107.406	134.613	111.483	30.5442	25.6676	38.6904
PF3D7_1441200	60S ribosomal protein L1, putative	N/A	2102.64	1319.36	2885.93	2.18737	1.1292	0.0052389	0.285623	1329.45	1989.58	639.039	2521.29	2672.29	3464.21
PF3D7_1252300	conserved Plasmodium protein, unknown function	N/A	2301.17	3115.48	1486.86	0.47725	-1.06718	0.00530176	0.286243	4114.06	3203.79	2028.6	1761.57	1174.06	1524.97
PF3D7_0201800	knob associated heat shock protein 40	KAHsp40	774.612	1031.5	517.72	0.501907	-0.994507	0.00539846	0.288662	1187.83	1144.21	762.467	628.101	421.139	503.919
PF3D7_0221700	Plasmodium exported protein, unknown function	N/A	74.0406	118.261	29.8202	0.252155	-1.98762	0.00559014	0.296064	117.749	103.652	133.382	41.0959	32.3222	16.0424
PF3D7_0821700	60S ribosomal protein L22, putative	N/A	1944.55	1226.01	2663.08	2.17215	1.11912	0.00591392	0.310258	1159.99	1771.51	746.541	1980.38	2896.64	3112.22
PF3D7_0406200	sexual stage-specific protein precursor	Pfs16	2854.43	4405.59	1303.28	0.295824	-1.75719	0.00599197	0.311219	6570.08	4253.78	2392.91	1812.66	945.9	1151.28
PF3D7_1228600	merozoite surface protein 9	MSP9	564.834	777.535	352.132	0.452882	-1.14279	0.00604418	0.311219	669.102	745.757	917.748	333.765	483.882	238.748
PF3D7_1041300	erythrocyte membrane protein 1, PfEMP1	VAR	174.735	93.6649	255.806	2.73107	1.44947	0.0065063	0.331941	114.567	84.8063	81.6218	282.673	215.798	268.945
PF3D7_0425900	rifin	RIF	28.982	54.5887	3.37525	0.0618306	-4.01554	0.00659628	0.333472	93.8811	61.9221	7.9631	4.4428	2.85196	2.83101
PF3D7_1478600	EMP1-trafficking protein	PTP3	1367.13	1808.64	925.626	0.511781	-0.966402	0.0067789	0.339617	1894.33	1929.01	1602.57	1075.71	733.904	967.26
PF3D7_0310400	parasite-infected erythrocyte surface protein	PIESP1	346.934	490.639	203.23	0.414214	-1.27155	0.00701993	0.348552	408.144	426.724	637.048	212.699	216.749	180.241
PF3D7_0902300	serine/threonine protein kinase, FIKK family	FIKK9.4	182.707	267.964	97.4504	0.363669	-1.4593	0.00732885	0.357506	211.63	259.803	332.46	101.074	89.3614	101.916
PF3D7_0936600	gametocyte exported protein 5	GEXP5	492.268	662.052	322.483	0.487097	-1.03772	0.00727759	0.357506	622.957	861.524	501.676	308.219	331.778	327.453
PF3D7_1108500	succinyl-CoA synthetase alpha subunit, putative	N/A	245.089	346.155	144.024	0.416068	-1.26511	0.00749651	0.362505	402.575	247.688	388.201	194.372	114.078	123.621
PF3D7_1246300	conserved Plasmodium protein, unknown function	N/A	181.575	266.87	96.2801	0.360776	-1.47083	0.00767958	0.368156	194.127	279.995	326.487	98.2969	117.881	72.6625
PF3D7_0207400	serine repeat antigen 7	SERA7	332.977	535.492	130.462	0.24363	-2.03724	0.0085148	0.404708	363.59	422.685	820.2	119.4	156.858	115.128
PF3D7_0508900	conserved Plasmodium protein, unknown function	N/A	205.566	288.104	123.028	0.427026	-1.22761	0.0086811	0.405677	345.291	242.304	276.718	151.055	134.042	83.9865
PF3D7_1401000	GBPH protein	GBPH	22.9551	40.6633	5.24683	0.129031	-2.95421	0.00862937	0.405677	60.4658	33.6533	27.8709	7.21955	3.80261	4.71834
PF3D7_1038400	gametocyte-specific protein	Pf11-1	106.348	161.828	50.8678	0.314332	-1.66964	0.00919617	0.426166	168.668	161.536	155.281	87.1899	40.8781	24.5354
PF3D7_0220000	liver stage antigen 3	LSA3	2562.5	3363.64	1761.37	0.52365	-0.933325	0.00972274	0.446844	3519.74	3131.1	3440.06	2183.08	1430.73	1670.29
PF3D7_0830800	surface-associated interspersed protein 8.2 (SURFIN 8.2)	SURF8.2	194.703	263.828	125.579	0.475988	-1.071	0.00998576	0.455171	307.898	270.572	213.013	83.8578	174.92	117.959
PF3D7_1221900	conserved Plasmodium membrane protein, unknown function	N/A	815.63	1067.62	563.645	0.527947	-0.921535	0.0101622	0.459448	1278.53	841.332	1082.98	644.206	540.921	505.806
PF3D7_1411400	plastid replication-repair enzyme	PREX	221.227	127.359	315.094	2.47406	1.30688	0.0105326	0.472355	126.501	148.074	107.502	209.922	418.287	317.073
PF3D7_0202200	EMP1-trafficking protein	PTP1	66.688	108.337	25.0386	0.231117	-2.1133	0.0108087	0.480858	80.3558	79.4218	165.234	37.2084	21.865	16.0424
PF3D7_1303800	conserved Plasmodium protein, unknown function	N/A	791.972	507.073	1076.87	2.1237	1.08658	0.0110948	0.487063	418.487	648.835	453.897	862.458	1479.22	888.936
PF3D7_1373500	erythrocyte membrane protein 1, PfEMP1	VAR	143.481	209.422	77.5408	0.370261	-1.43339	0.0111234	0.487063	215.608	181.728	230.93	103.85	58.9405	69.8315
PF3D7_1229100	multidrug resistance-associated protein 2	MRP2	3313.65	4218.95	2408.35	0.570841	-0.808839	0.0113034	0.491078	4639.16	4537.81	3479.88	2507.4	1959.3	2758.34
PF3D7_0200100	erythrocyte membrane protein 1, PfEMP1	VAR	20.4576	37.591	3.32423	0.0884317	-3.49929	0.0115306	0.497066	20.6857	36.3456	55.7417	3.3321	4.75326	1.88734
PF3D7_1128900	conserved Plasmodium protein, unknown function	N/A	39.3756	65.1819	13.5692	0.208175	-2.26413	0.0119252	0.510125	47.7361	82.114	65.6956	9.44095	17.1118	14.155
PF3D7_0612200	leucine-rich repeat protein	LRR6	324.844	493.646	156.042	0.316101	-1.66154	0.0123912	0.522986	412.918	351.34	716.679	205.479	170.167	92.4795
PF3D7_0936400	ring-exported protein 4	REX4	93.236	143.497	42.9755	0.299488	-1.73943	0.012414	0.522986	117.749	107.691	205.05	52.2029	38.9768	37.7467
PF3D7_0210900	conserved Plasmodium protein, unknown function	N/A	824.681	488.459	1160.9	2.37667	1.24894	0.0127773	0.53026	446.333	690.566	328.478	734.728	1415.52	1332.46
PF3D7_0302600	ABC transporter B family member 4, putative	ABCB4	152.436	86.1464	218.726	2.53901	1.34427	0.0127649	0.53026	85.925	92.8831	79.631	197.705	236.713	221.762
PF3D7_1150400	erythrocyte membrane protein 1, PfEMP1	VAR	26.6927	47.4537	5.93162	0.124998	-3.00002	0.0129327	0.53273	29.4373	55.1914	57.7325	8.33025	3.80261	5.66201
PF3D7_1200600	erythrocyte membrane protein 1, PfEMP1	VAR2CSA	658.75	945.846	371.655	0.392934	-1.34764	0.0130381	0.533125	1421.74	685.181	730.615	495.927	255.726	363.312
PF3D7_1102800	early transcribed membrane protein 11.2	ETRAMP11.2	2612	3339.59	1884.42	0.564265	-0.825555	0.0133396	0.54147	3915.16	3151.29	2952.32	2340.24	1511.54	1801.46
PF3D7_0932200	profilin	PFN	509.174	704.156	314.192	0.446197	-1.16425	0.0139599	0.558497	622.957	547.876	941.637	412.07	279.492	251.016
PF3D7_1426200	protein arginine N-methyltransferase 1	PRMT1	1044.88	650.788	1438.97	2.21113	1.14478	0.0139112	0.558497	565.673	974.599	412.091	980.748	1711.18	1625
PF3D7_1222600	AP2 domain transcription factor AP2-G	AP2-G	40.7154	65.3116	16.1192	0.246804	-2.01856	0.014087	0.559556	79.5602	64.6143	51.7602	16.1051	22.8157	9.43668
PF3D7_1436300	translocon component PTEX150	PTEX150	3757.06	4704.97	2809.15	0.597061	-0.74405	0.0143595	0.566335	5574.79	5163.76	3376.36	3109.96	2429.87	2887.63
PF3D7_1036900	conserved Plasmodium protein, unknown function	N/A	4083.68	2874.77	5292.6	1.84105	0.880528	0.0145995	0.571745	2527.63	3884.94	2211.75	4039.06	5963.45	5875.28
PF3D7_0731600	acyl-CoA synthetase	ACS5	2321.5	1578.84	3064.17	1.94078	0.956633	0.0151189	0.587946	1874.44	1697.47	1164.6	2920.03	3199.9	3072.58
PF3D7_1244100	N-alpha-acetyltransferase 15, NatA auxiliary subunit, putative	N/A	407.935	256.093	559.777	2.18584	1.12819	0.0152384	0.588478	263.344	325.764	179.17	382.636	655	641.694
PF3D7_0113000	glutamic acid-rich protein	GARP	12383.3	16338.2	8428.46	0.515874	-0.95491	0.0154003	0.590629	22058.9	12827.3	14128.5	11615.1	6330.4	7339.85
PF3D7_1026300	conserved Plasmodium protein, unknown function	N/A	145.905	83.7762	208.034	2.48322	1.31221	0.015789	0.601386	65.2394	114.421	71.6679	137.171	256.676	230.255
PF3D7_1371800	Plasmodium exported protein, unknown function	N/A	677.141	428.342	925.941	2.16169	1.11216	0.0164499	0.622297	561.695	472.492	250.838	784.709	1039.06	954.049
PF3D7_0207900	serine repeat antigen 2	SERA2	49.9943	78.9125	21.076	0.26708	-1.90466	0.0168971	0.630636	77.969	59.2298	99.5388	17.7712	21.865	23.5917
PF3D7_1335100	merozoite surface protein 7	MSP7	133.438	195.266	71.6094	0.366728	-1.44722	0.0168163	0.630636	150.369	196.535	238.893	78.3043	86.5094	50.0144
PF3D7_0810600	ATP-dependent RNA helicase DBP1, putative	DBP1	3803.66	2601.11	5006.2	1.92464	0.944587	0.0172112	0.638075	2935.77	3450.14	1417.43	4552.76	4572.64	5893.21
PF3D7_0204300	conserved Plasmodium protein, unknown function	N/A	238.244	135.071	341.417	2.52768	1.33781	0.017813	0.656015	141.617	152.113	111.483	202.703	461.067	360.481
PF3D7_1028600	conserved Plasmodium protein, unknown function	N/A	121.9	185.663	58.1375	0.313134	-1.67515	0.0179593	0.657049	159.12	121.152	276.718	71.0848	63.6937	39.6341
PF3D7_1372600	rifin	RIF	45.7347	72.3027	19.1668	0.265091	-1.91544	0.0182119	0.661935	117.749	67.3066	31.8524	27.2121	12.3585	17.9297
PF3D7_1132800	aquaglyceroporin	AQP	253.883	344.989	162.776	0.47183	-1.08366	0.018518	0.668692	346.883	325.764	362.321	171.048	156.858	160.424
PF3D7_0102200	ring-infected erythrocyte surface antigen	RESA	982.547	672.073	1293.02	1.92393	0.944056	0.0188603	0.672323	486.113	508.838	1021.27	1819.33	987.728	1072.01
PF3D7_0504600	2-oxoisovalerate dehydrogenase subunit beta, mitochondrial, putative	BCKDHB	103.22	165.257	41.1832	0.249207	-2.00459	0.0188038	0.672323	113.771	125.19	256.81	54.4243	32.3222	36.8031
PF3D7_0315600	zinc finger protein, putative	N/A	78.0595	119.325	36.7943	0.308354	-1.69734	0.019078	0.675749	111.384	75.3834	171.207	44.9833	38.9768	26.4227
PF3D7_1221000	histone-lysine N-methyltransferase, H3 lysine-4 specific	SET10	556.023	359.863	752.184	2.0902	1.06364	0.0197707	0.695853	400.984	453.646	224.958	567.012	821.364	868.175
PF3D7_0511200	stearoyl-CoA desaturase	SCD	96.4591	144.591	48.3272	0.334234	-1.58107	0.0200977	0.698519	113.771	104.998	215.004	48.3154	56.0885	40.5777
PF3D7_1307800	FHA domain-containing protein, putative	N/A	261.518	157.175	365.862	2.32774	1.21893	0.0199972	0.698519	153.551	196.535	121.437	242.688	504.797	350.101
PF3D7_0413400	erythrocyte membrane protein 1 (PfEMP1), exon 1, pseudogene	VAR	15.0608	27.4311	2.69047	0.0980808	-3.34989	0.0208362	0.701198	33.4153	30.961	17.917	3.3321	2.85196	1.88734
PF3D7_0711000	AAA family ATPase, CDC48 subfamily	CDC48	1707.37	1162.71	2252.02	1.93686	0.95372	0.0206325	0.701198	1392.3	1335.36	760.476	2045.35	2427.02	2283.68
PF3D7_0807700	serine protease DegP	DegP	242.041	338.964	145.118	0.428122	-1.22391	0.0205116	0.701198	355.634	211.343	449.915	193.817	122.634	118.902
PF3D7_1357400	conserved Plasmodium protein, unknown function	N/A	252.45	148.981	355.918	2.38901	1.25642	0.0206697	0.701198	206.061	141.344	99.5388	307.664	444.906	315.185
PF3D7_1412300	nuclear transport factor 2, putative	NTF2	651.435	436.566	866.304	1.98436	0.988672	0.0207276	0.701198	295.964	643.451	370.284	580.341	1036.21	982.359
PF3D7_1419300	glutathione S-transferase	GST	156.741	91.5339	221.949	2.42477	1.27785	0.0209313	0.701198	75.5822	137.305	61.7141	139.393	241.466	284.988
PF3D7_1230200	vacuolar transporter chaperone, putative, pseudogene	N/A	167.122	98.3948	235.848	2.39696	1.26121	0.0214402	0.713945	105.815	111.729	77.6403	204.369	284.245	218.931
PF3D7_0809100	erythrocyte membrane protein 1, PfEMP1	VAR	152.51	212.693	92.3264	0.434082	-1.20396	0.0225351	0.745939	202.083	236.919	199.078	97.1862	67.4964	112.297
PF3D7_0303800	IBR domain protein, putative	N/A	109.295	57.4538	161.135	2.80461	1.4878	0.022733	0.748035	65.2394	67.3066	39.8155	114.957	185.377	183.072
PF3D7_0504000	cation transporting P-ATPase	ATPase3	1023.9	688.951	1358.84	1.97233	0.979902	0.0230374	0.753593	703.312	885.755	477.786	929.1	1579.99	1567.43
PF3D7_0601900	conserved Plasmodium protein, unknown function	N/A	2295.75	2821.76	1769.75	0.62718	-0.673048	0.0233906	0.756732	3553.96	3022.07	1889.25	1879.86	1425.98	2003.41
PF3D7_0712800	erythrocyte membrane protein 1, PfEMP1	VAR	20.1478	35.5351	4.76059	0.133969	-2.90003	0.0234055	0.756732	27.0505	41.7301	37.8247	3.88745	1.90131	8.49302
PF3D7_1021900	PHAX domain-containing protein, putative	N/A	4168.31	2859.09	5477.54	1.91583	0.937971	0.0236022	0.758682	3800.59	2791.88	1984.8	5113.11	6193.5	5126.01
PF3D7_0824400	nucleoside transporter 2	NT2	467.707	299.55	635.865	2.12273	1.08592	0.0245157	0.779038	363.59	391.724	143.336	540.355	623.628	743.611
PF3D7_1003300	N-terminal acetyltransferase A complex catalytic subunit ARD1, putative	ARD1	116.994	59.1948	174.794	2.95286	1.56211	0.0244005	0.779038	54.8966	88.8447	33.8432	98.8523	248.12	177.41
PF3D7_1323700	glideosome associated protein with multiple membrane spans 1	GAPM1	132.945	190.093	75.7965	0.398735	-1.3265	0.0253798	0.792905	162.303	179.036	228.939	83.3025	88.4107	55.6764
PF3D7_1361900	proliferating cell nuclear antigen 1	PCNA1	755.575	525.587	985.562	1.87516	0.907016	0.0252655	0.792905	535.44	623.259	418.063	879.119	1102.76	974.809
PF3D7_1457300	conserved Plasmodium protein, unknown function	N/A	639.685	439.824	839.545	1.90882	0.932681	0.0252575	0.792905	392.232	674.412	252.829	685.302	869.847	963.485
PF3D7_1221500	conserved Plasmodium protein, unknown function	N/A	78.7611	38.3357	119.187	3.10902	1.63646	0.0258148	0.801989	45.3493	45.7685	23.8893	94.4095	110.276	152.874
PF3D7_1334200	chaperone binding protein, putative	N/A	323.832	189.684	457.98	2.41443	1.27169	0.0261686	0.808465	238.681	228.842	101.53	305.998	602.714	465.229
PF3D7_0112200	multidrug resistance-associated protein 1	MRP1	634.609	358.969	910.248	2.53573	1.3424	0.0266782	0.811773	323.015	475.184	278.709	498.149	1010.54	1222.05
PF3D7_1334800	MSP7-like protein	MSRP2	77.4308	115.154	39.7078	0.344824	-1.53607	0.0268596	0.811773	132.07	74.0372	139.354	56.6457	26.6183	35.8594
PF3D7_1406800	glideosome associated protein with multiple membrane spans 3	GAPM3	228.229	319.288	137.169	0.429609	-1.2189	0.026791	0.811773	233.111	290.764	433.989	149.944	151.154	110.409
PF3D7_1477200	Plasmodium exported protein (hyp15), unknown function	N/A	32.5772	52.2463	12.9081	0.247062	-2.01705	0.0268015	0.811773	65.2394	41.7301	49.7694	12.2177	11.4078	15.0987
PF3D7_0302500	cytoadherence linked asexual protein 3.1	CLAG3.1	243.12	322.5	163.74	0.507721	-0.977893	0.0276853	0.832204	292.782	366.148	308.57	128.286	205.341	157.593
PF3D7_1310400	conserved Plasmodium protein, unknown function	N/A	429.164	280.744	577.585	2.05734	1.04078	0.0280964	0.840023	315.059	349.994	177.179	454.276	616.023	662.455
PF3D7_0221200	Plasmodium exported protein (hyp15), unknown function	N/A	74.8591	102.424	47.2944	0.461753	-1.11481	0.0288361	0.843987	137.639	123.844	45.7878	24.4354	58.9405	58.5074
PF3D7_1116000	rhoptry neck protein 4	RON4	229.652	308.729	150.574	0.487724	-1.03586	0.0284609	0.843987	314.263	289.418	322.506	163.828	138.795	149.1
PF3D7_1201500	XPA binding protein 1, putative	N/A	219.766	137.723	301.81	2.19143	1.13187	0.0287701	0.843987	108.202	215.381	89.5849	192.151	366.952	346.326
PF3D7_1304500	small heat shock protein, putative	N/A	407.644	280.347	534.941	1.90814	0.932169	0.0285929	0.843987	291.19	310.956	238.893	557.571	483.882	563.37
PF3D7_0702400	small exported membrane protein 1	SEMP1	2967.24	4089.2	1845.27	0.451255	-1.14798	0.029092	0.845743	6101.47	3773.21	2392.91	2429.1	1306.2	1800.52
PF3D7_0716400	transcription initiation factor IIA subunit 1, putative	N/A	259.844	410.825	108.863	0.264987	-1.91601	0.0292003	0.845743	300.738	286.726	645.011	153.277	84.6081	88.7048
PF3D7_0420900	erythrocyte membrane protein 1, PfEMP1	VAR	18.6689	32.593	4.74483	0.145578	-2.78013	0.0300068	0.847105	38.1889	37.6917	21.8985	6.6642	2.85196	4.71834
PF3D7_0426000	erythrocyte membrane protein 1, PfEMP1	VAR	19.6569	34.3009	5.01302	0.146149	-2.77449	0.0301245	0.847105	33.4153	33.6533	35.834	5.5535	6.65457	2.83101
PF3D7_0802800	serine/threonine protein phosphatase 2B catalytic subunit A	CNA	94.3595	141.188	47.5311	0.336651	-1.57067	0.0300688	0.847105	102.633	123.844	197.087	61.0885	47.5326	33.9721
PF3D7_0913200	elongation factor 1-beta	EF-1beta	1563.65	1104.81	2022.49	1.83063	0.872343	0.0301613	0.847105	1134.53	1413.44	766.449	1584.41	2271.11	2211.96
PF3D7_1121300	tyrosine kinase-like protein	TKL2	91.3617	137.058	45.6656	0.333185	-1.5856	0.0297538	0.847105	92.2899	119.806	199.078	51.6475	57.0392	28.3101
PF3D7_1401300	epoxide hydrolase 2	EH2	89.7671	134.173	45.3616	0.338084	-1.56455	0.0297327	0.847105	81.947	145.382	175.188	46.094	46.582	43.4087
PF3D7_1400200	rifin	RIF	17.0069	29.5302	4.48363	0.151832	-2.71945	0.0306721	0.857123	51.7141	26.9226	9.95388	7.7749	1.90131	3.77467
PF3D7_0421100	erythrocyte membrane protein 1, PfEMP1	VAR	20.1943	35.3315	5.05706	0.143132	-2.80458	0.0311716	0.86016	31.8241	36.3456	37.8247	6.6642	1.90131	6.60568
PF3D7_0424700	serine/threonine protein kinase, FIKK family	FIKK4.2	3695.6	4747.31	2643.89	0.556923	-0.84445	0.0311045	0.86016	6541.44	3878.21	3822.29	3569.79	1959.3	2402.58
PF3D7_1213600	dynein light chain 1, putative	DLC8	140.606	86.6987	194.513	2.24355	1.16578	0.0312448	0.86016	77.1734	125.19	57.7325	203.813	178.723	201.001
PF3D7_0628800	glutamyl-tRNA(Gln) amidotransferase subunit B	GATB	155.067	86.0718	224.061	2.60319	1.38028	0.0319631	0.875599	59.6702	150.767	47.7786	127.73	250.972	293.481
malmito_rna_RNA7	unspecified product	RNA7	51.6687	80.8394	22.498	0.278305	-1.84526	0.0325561	0.883142	37.3933	99.6137	105.511	14.4391	28.5196	24.5354
PF3D7_1469600	biotin carboxylase subunit of acetyl CoA carboxylase, putative	ACC	113.243	163.826	62.6606	0.382481	-1.38654	0.0324936	0.883142	121.727	150.767	218.985	63.8652	67.4964	56.6201
PF3D7_0223100	rifin	RIF	101.908	52.3221	151.493	2.8954	1.53376	0.0335597	0.8906	86.7206	40.3839	29.8616	175.491	82.7068	196.283
PF3D7_0319400	kinesin-8, putative	N/A	140.552	193.009	88.0954	0.456431	-1.13153	0.0339832	0.8906	172.646	207.304	199.078	73.8615	101.72	88.7048
PF3D7_0628000	6-pyruvoyltetrahydropterin synthase	PTPS	55.8203	25.2657	86.3749	3.41866	1.77343	0.0341097	0.8906	25.4593	40.3839	9.95388	62.1992	87.4601	109.466
PF3D7_1115200	histone-lysine N-methyltransferase SET7	SET7	508.186	648.5	367.872	0.567266	-0.817904	0.0346721	0.8906	696.948	589.606	658.947	380.97	357.445	365.2
PF3D7_1132400	conserved Plasmodium membrane protein, unknown function	N/A	303.991	197.599	410.382	2.07684	1.05439	0.0347528	0.8906	208.448	244.996	139.354	283.784	502.895	444.468
PF3D7_1222100	conserved Plasmodium protein, unknown function	N/A	43.4802	18.4243	68.536	3.71986	1.89525	0.0333495	0.8906	15.1164	24.2304	15.9262	36.0977	80.8055	88.7048
PF3D7_1233300	pentatricopeptide repeat domain-containing protein, putative	N/A	486.536	329.785	643.288	1.95063	0.963939	0.0334285	0.8906	428.034	324.418	236.902	729.73	613.171	586.962
PF3D7_1300100	erythrocyte membrane protein 1, PfEMP1	VAR	48.1748	73.0953	23.2542	0.318136	-1.65229	0.0341755	0.8906	87.5163	74.0372	57.7325	29.9889	19.0131	20.7607
PF3D7_1318300	conserved Plasmodium protein, unknown function	N/A	447.833	299.143	596.522	1.9941	0.995738	0.0344071	0.8906	307.102	405.186	185.142	407.627	697.779	684.16
PF3D7_1355500	serine/threonine protein phosphatase 5	PP5	267.035	167.916	366.155	2.18059	1.12472	0.0344361	0.8906	162.303	214.035	127.41	213.81	444.906	439.749
PF3D7_1443500	poly(A)-specific ribonuclease PARN, putative	PARN	160.532	69.2659	251.797	3.63522	1.86204	0.0342496	0.8906	64.4438	95.5753	47.7786	109.959	380.261	265.171
PF3D7_1445700	conserved Plasmodium protein, unknown function	N/A	1339.11	955.974	1722.25	1.80156	0.849248	0.034205	0.8906	933.241	1247.86	686.818	1291.19	1913.66	1961.89
PF3D7_1032400	phosphatidylinositol N-acetylglucosaminyltransferase subunit A, putative	PIGA	143.216	201.664	84.7676	0.42034	-1.25037	0.0351134	0.895715	162.303	193.843	248.847	92.1881	101.72	60.3948
PF3D7_0417200	bifunctional dihydrofolate reductase-thymidylate synthase	DHFR-TS	219.849	152.052	287.647	1.89176	0.91973	0.0374403	0.92865	100.246	204.612	151.299	218.808	331.778	312.354
PF3D7_0515700	glideosome-associated protein 40, putative	GAP40	256.008	336.36	175.657	0.522231	-0.937241	0.0374763	0.92865	313.467	389.032	306.579	168.826	195.834	162.311
PF3D7_0521000	conserved Plasmodium protein, unknown function	N/A	333.768	228.225	439.311	1.9249	0.944784	0.0368385	0.92865	209.243	304.226	171.207	363.754	531.415	422.763
PF3D7_1323400	60S ribosomal protein L23	RPL23	5576.04	4093.88	7058.21	1.72409	0.785833	0.0367541	0.92865	4530.95	5087.03	2663.66	7416.7	6832.34	6925.58
PF3D7_1346500	conserved Plasmodium protein, unknown function	N/A	123.085	70.0763	176.094	2.5129	1.32935	0.0372996	0.92865	59.6702	88.8447	61.7141	87.7453	235.762	204.776
PF3D7_1361800	glideosome-associated connector	GAC	225.324	307.32	143.328	0.46638	-1.10042	0.0369389	0.92865	206.061	321.725	394.174	115.513	159.71	154.762
PF3D7_1372500	stevor, pseudogene	N/A	103.265	159.412	47.1175	0.295571	-1.75842	0.0375735	0.92865	260.958	161.536	55.7417	66.642	21.865	52.8454
PF3D7_0611800	conserved Plasmodium protein, unknown function	N/A	985.759	653.403	1318.12	2.01731	1.01243	0.0378531	0.931421	634.095	914.023	412.091	870.789	1493.48	1590.08
PF3D7_1016900	early transcribed membrane protein 10.3	ETRAMP10.3	294.9	382.697	207.103	0.541166	-0.885856	0.0384695	0.942418	419.282	390.378	338.432	240.467	202.489	178.353
PF3D7_0817100	tRNA modification GTPase, putative	N/A	96.0108	52.9164	139.105	2.62877	1.39439	0.0395918	0.965658	64.4438	52.4991	41.8063	118.845	165.414	133.057
PF3D7_1462200	conserved Plasmodium protein, unknown function	N/A	23.4403	7.60143	39.2793	5.16735	2.36943	0.040114	0.974122	4.77361	8.07679	9.95388	18.3265	57.9898	41.5214
PF3D7_0806600	kinesin-like protein, putative	N/A	79.3075	122.491	36.1244	0.294915	-1.76163	0.040851	0.987707	70.013	106.344	191.114	34.4317	45.6313	28.3101
PF3D7_0306200	activator of Hsp90 ATPase	AHA1	223.022	150.983	295.062	1.95428	0.966634	0.0417114	0.989629	127.296	176.343	149.308	215.476	345.087	324.622
PF3D7_0730300	AP2 domain transcription factor AP2-L, putative	AP2-L	4419	3255.91	5582.08	1.71444	0.777739	0.042057	0.989629	3331.19	4222.81	2213.74	4826.55	5165.85	6753.83
PF3D7_0804800	peptidyl-prolyl cis-trans isomerase	CYP24	137.619	85.5811	189.657	2.21611	1.14803	0.0411514	0.989629	52.5098	130.575	73.6587	104.961	219.601	244.41
PF3D7_0809400	conserved Plasmodium protein, unknown function	N/A	90.5549	48.8194	132.29	2.70979	1.43818	0.0418101	0.989629	48.5317	74.0372	23.8893	79.415	180.624	136.832
PF3D7_1019800	tRNA methyltransferase, putative	N/A	146.776	95.9079	197.644	2.06077	1.04318	0.0414998	0.989629	73.991	98.2676	115.465	133.284	268.084	191.565
PF3D7_1200400	erythrocyte membrane protein 1, PfEMP1	VAR	49.1242	76.1409	22.1074	0.290348	-1.78414	0.0420557	0.989629	46.9405	69.9988	111.483	16.1051	27.5689	22.648
PF3D7_1453900	conserved Plasmodium protein, unknown function	N/A	241.758	156.069	327.447	2.0981	1.06908	0.0421762	0.989629	152.756	205.958	109.493	197.149	393.57	391.622
PF3D7_1027700	centrin-3	CEN3	196.566	274.043	119.089	0.434565	-1.20236	0.0428402	0.994063	217.199	216.727	388.201	155.498	104.572	97.1978
PF3D7_1120000	conserved Plasmodium protein, unknown function	N/A	1230.35	885.67	1575.02	1.77834	0.830533	0.0429015	0.994063	941.197	973.253	742.559	1180.67	1924.12	1620.28
PF3D7_1147300	conserved Plasmodium protein, unknown function	N/A	630.829	455.835	805.823	1.7678	0.821952	0.0428507	0.994063	428.034	553.26	386.211	669.752	905.022	842.696
PF3D7_0600200	erythrocyte membrane protein 1, PfEMP1	VAR	14.0563	25.7878	2.32489	0.0901547	-3.47145	0.0433284	0.99979	12.7296	18.8458	45.7878	2.2214	4.75326	0
mal_mito_1	cytochrome c oxidase subunit 3	COX3	72.8703	58.7283	87.0124	1.48161	0.567166	0.178639	1	30.2329	44.4223	101.53	103.85	73.2003	83.9865
mal_mito_2	cytochrome c oxidase subunit 1	COX1	674.119	656.853	691.385	1.05257	0.0739187	0.477137	1	382.685	558.645	1029.23	675.861	740.559	657.737
mal_mito_3	cytochrome b	CYTB	211.508	202.826	220.191	1.08562	0.118515	0.644342	1	167.872	139.998	300.607	181.044	276.64	202.889
mal_rna_10	unspecified product	RNA3	31.7158	35.554	27.8775	0.784088	-0.350912	0.777295	1	27.0505	45.7685	33.8432	27.7675	25.6676	30.1974
mal_rna_11	unspecified product	SSUA	521.928	737.959	305.896	0.414517	-1.2705	0.149264	1	352.452	710.757	1150.67	220.474	364.1	333.115
mal_rna_12	unspecified product	LSUB	14.8015	7.38655	22.2164	3.00768	1.58865	0.249615	1	4.77361	9.42292	7.9631	18.3265	26.6183	21.7044
mal_rna_13	unspecified product	RNA13	4.28347	5.14299	3.42395	0.66575	-0.586948	0.921722	1	4.77361	2.69226	7.9631	5.5535	0	4.71834
mal_rna_14	unspecified product	LSUA	791.983	1003.98	579.989	0.577691	-0.79163	0.41133	1	563.286	848.063	1600.58	600.333	598.911	540.722
mal_rna_15	unspecified product	SSUD	2.3659	3.46892	1.26288	0.364056	-1.45777	0.728743	1	2.38681	4.03839	3.98155	0	1.90131	1.88734
mal_rna_17	unspecified product	LSUE	4432.08	6117.17	2746.99	0.449062	-1.15501	0.349647	1	3039.2	4615.89	10696.4	3093.3	2819.64	2328.03
mal_rna_18	unspecified product	LSUD	7.08677	7.36878	6.80476	0.923459	-0.11488	0.95422	1	0.795602	5.38453	15.9262	0.55535	5.70392	14.155
mal_rna_19	unspecified product	RNA8	75.3361	105.927	44.7454	0.422418	-1.24326	0.163451	1	46.1449	110.383	161.253	24.4354	45.6313	64.1694
mal_rna_9	unspecified product	RNA2	8.74399	13.144	4.34399	0.330493	-1.59731	0.478883	1	4.77361	10.7691	23.8893	1.66605	5.70392	5.66201
malmito_rna_1	unspecified product	RNA1	1.98222	0.795602	3.16884	3.98295	1.99384	0.88071	1	2.38681	0	0	0	9.50653	0
malmito_rna_10	unspecified product	RNA10	44.4531	51.5158	37.3905	0.725807	-0.462343	0.727543	1	13.5252	71.345	69.6772	8.8856	57.9898	45.2961
malmito_rna_23	unspecified product	RNA23t	11.5278	11.6623	11.3933	0.976933	-0.0336678	0.98802	1	14.3208	6.73066	13.9354	13.3284	12.3585	8.49302
malmito_rna_27	unspecified product	RNA27t	1.6076	0	3.21521	Inf	Inf	0.555227	1	0	0	0	1.1107	5.70392	2.83101
malmito_rna_9	unspecified product	RNA9	0.331796	0.663592	0	0	#NAME?	0.956851	1	0	0	1.99078	0	0	0
malmito_rna_LSUC	unspecified product	LSUC	15.4637	16.5188	14.4085	0.872251	-0.197184	1	1	4.77361	22.8842	21.8985	7.21955	19.9637	16.0424
malmito_rna_LSUF	unspecified product	LSUF	98.4313	120.21	76.6523	0.637652	-0.64916	0.669075	1	44.5537	109.037	207.041	53.8689	77.0029	99.0852
malmito_rna_LSUG	unspecified product	LSUG	81.5969	103.058	60.1363	0.583521	-0.777144	0.385626	1	46.1449	111.729	151.299	41.0959	80.8055	58.5074
malmito_rna_RNA18	unspecified product	RNA18	24.3183	24.7258	23.9107	0.967036	-0.0483585	0.819561	1	13.5252	18.8458	41.8063	27.2121	22.8157	21.7044
malmito_rna_RNA4	unspecified product	RNA4	0.382797	0.448711	0.316884	0.706211	-0.501829	1	1	0	1.34613	0	0	0.950653	0
malmito_rna_RNA5	unspecified product	RNA5	12.0243	16.0523	7.99621	0.498134	-1.00539	0.696827	1	0.795602	17.4997	29.8616	2.2214	8.55588	13.2114
malmito_rna_RNA6	unspecified product	RNA6	0.489074	0.663592	0.314556	0.47402	-1.07698	1	1	0	0	1.99078	0	0	0.943668
malmito_rna_SSUF	unspecified product	SSUF	0.556955	0.928793	0.185117	0.199309	-2.32692	0.936615	1	0.795602	0	1.99078	0.55535	0	0
malmito_SSUB	unspecified product	SSUB	125.77	138.945	112.595	0.810356	-0.303372	0.742221	1	120.136	99.6137	197.087	113.291	115.029	109.466
PF3D7_0100100	erythrocyte membrane protein 1, PfEMP1	VAR	156.666	179.406	133.926	0.746499	-0.421787	0.309475	1	225.155	177.689	135.373	152.721	118.832	130.226
PF3D7_0100200	rifin	RIF	7.99648	14.0657	1.92726	0.137018	-2.86756	0.123095	1	29.4373	10.7691	1.99078	3.88745	0.950653	0.943668
PF3D7_0100300	erythrocyte membrane protein 1, PfEMP1	VAR	4.87938	7.70207	2.0567	0.267032	-1.90492	0.516656	1	6.36482	10.7691	5.97233	3.3321	0.950653	1.88734
PF3D7_0100400	rifin	RIF	3.51858	5.90604	1.13111	0.191518	-2.38445	0.392678	1	10.3428	5.38453	1.99078	0.55535	0.950653	1.88734
PF3D7_0100600	rifin	RIF	2.17402	3.84836	0.499673	0.12984	-2.94519	0.650739	1	1.5912	0	9.95388	0.55535	0	0.943668
PF3D7_0100800	rifin	RIF	2.85488	3.1534	2.55637	0.810671	-0.302811	0.99877	1	0.795602	2.69226	5.97233	3.88745	0.950653	2.83101
PF3D7_0100900	rifin	RIF	14.429	15.9908	12.8672	0.804668	-0.313534	0.9285	1	16.7076	5.38453	25.8801	17.7712	9.50653	11.324
PF3D7_0101000	rifin	RIF	1.51091	2.8367	0.185117	0.0652578	-3.93771	0.618441	1	3.18241	1.34613	3.98155	0.55535	0	0
PF3D7_0101100	exported protein family 4	EPF4	1.87566	2.80533	0.945997	0.337215	-1.56826	0.73597	1	2.38681	4.03839	1.99078	0	0.950653	1.88734
PF3D7_0101300	Pfmc-2TM Maurer's cleft two transmembrane protein	MC-2TM	10.6888	14.7204	6.65724	0.452245	-1.14482	0.414725	1	16.7076	17.4997	9.95388	3.88745	5.70392	10.3804
PF3D7_0101400	exported protein family 1, pseudogene	EPF1	0.158442	0	0.316884	Inf	Inf	1	1	0	0	0	0	0.950653	0
PF3D7_0101500	erythrocyte membrane protein 1 (PfEMP1), exon 2, pseudogene	VAR	2.68588	4.49953	0.872234	0.19385	-2.36699	0.67617	1	0.795602	6.73066	5.97233	1.66605	0.950653	0
PF3D7_0101600	rifin	RIF	1.09671	1.87653	0.316884	0.168867	-2.56604	0.740649	1	1.5912	4.03839	0	0	0.950653	0
PF3D7_0101700	erythrocyte membrane protein 1 (PfEMP1), exon 2, pseudogene	VAR	0.0925583	0	0.185117	Inf	Inf	1	1	0	0	0	0.55535	0	0
PF3D7_0101800	stevor	N/A	0.538911	0.448711	0.629112	1.40204	0.487532	1	1	0	1.34613	0	0	0	1.88734
PF3D7_0101900	rifin	RIF	2.7149	4.11356	1.31623	0.319973	-1.64398	0.770933	1	2.38681	0	9.95388	1.1107	0.950653	1.88734
PF3D7_0102000	Plasmodium exported protein (PHISTa), unknown function, pseudogene	N/A	0.158442	0	0.316884	Inf	Inf	1	1	0	0	0	0	0.950653	0
PF3D7_0102100	stevor, pseudogene	N/A	1.23043	1.45919	1.00167	0.686457	-0.542759	0.939763	1	2.38681	0	1.99078	1.1107	0.950653	0.943668
PF3D7_0102300	Plasmodium exported protein, unknown function	N/A	76.7848	41.5986	111.971	2.6917	1.42852	0.0662874	1	17.5033	79.4218	27.8709	48.8708	151.154	135.888
PF3D7_0102400	lysophospholipase, putative, pseudogene	N/A	16.4561	17.92	14.9922	0.836618	-0.257359	1	1	11.1384	10.7691	31.8524	12.773	16.1611	16.0424
PF3D7_0102500	erythrocyte binding antigen-181	EBA181	107.727	118.343	97.1119	0.820599	-0.285251	0.940084	1	77.1734	80.7679	197.087	93.2988	110.276	87.7612
PF3D7_0102700	merozoite-associated tryptophan-rich antigen	MaTrA	40.7811	61.4981	20.0641	0.326256	-1.61593	0.344863	1	24.6637	40.3839	119.447	26.1014	16.1611	17.9297
PF3D7_0102800	conserved Plasmodium protein, unknown function	N/A	45.11	43.6314	46.5886	1.06778	0.0946119	0.661695	1	25.4593	41.7301	63.7048	55.535	33.2729	50.9581
PF3D7_0102900	aspartate--tRNA ligase	N/A	793.232	710.51	875.953	1.23285	0.301998	0.749768	1	1018.37	635.374	477.786	924.102	829.92	873.837
PF3D7_0103000	vacuolar protein sorting-associated protein VTA1, putative	N/A	15.5973	22.7327	8.46204	0.372242	-1.42569	0.313301	1	21.4813	18.8458	27.8709	8.33025	9.50653	7.54935
PF3D7_0103100	vacuolar protein sorting-associated protein 51, putative	VPS51	102.039	99.0749	105.002	1.05983	0.0838296	0.706563	1	71.6042	94.2292	131.391	99.963	113.128	101.916
PF3D7_0103200	nucleoside transporter 4	NT4	492.384	356.995	627.774	1.75849	0.814341	0.068062	1	374.729	387.686	308.57	491.485	760.522	631.314
PF3D7_0103300	conserved Plasmodium protein, unknown function	N/A	463.116	481.519	444.714	0.923565	-0.114714	0.541826	1	643.642	468.454	332.46	515.92	393.57	424.651
PF3D7_0103400	zinc-carboxypeptidase, putative	N/A	1429.83	1125.47	1734.18	1.54085	0.623731	0.137746	1	1403.44	1138.83	834.135	1952.06	1609.46	1641.04
PF3D7_0103500	conserved Plasmodium protein, unknown function	N/A	125.455	152.497	98.4123	0.645341	-0.631867	0.784217	1	73.1954	99.6137	284.681	113.291	103.621	78.3245
PF3D7_0103600	ATP-dependent RNA helicase, putative	N/A	235.09	176.243	293.936	1.66779	0.737937	0.186651	1	214.017	153.459	161.253	236.579	352.692	292.537
PF3D7_0103700	L-seryl-tRNA(Sec) kinase, putative	PSTK	155.846	207.633	104.06	0.501171	-0.996624	0.457066	1	111.384	133.267	378.247	105.516	128.338	78.3245
PF3D7_0103800	actin-related protein	ARP1	115.178	188.289	42.0676	0.22342	-2.16217	0.264717	1	63.6482	109.037	392.183	42.7619	54.1872	29.2537
PF3D7_0103900	parasite-infected erythrocyte surface protein	PIESP15	67.6949	44.147	91.2428	2.06679	1.04739	0.130852	1	34.2109	48.4607	49.7694	54.9796	103.621	115.128
PF3D7_0104000	thrombospondin-related sporozoite protein	TRSP	20.1915	33.7822	6.60066	0.195388	-2.35558	0.299341	1	13.5252	16.1536	71.6679	12.2177	4.75326	2.83101
PF3D7_0104100	conserved Plasmodium membrane protein, unknown function	N/A	57.3389	91.1248	23.553	0.25847	-1.95193	0.0615446	1	49.3273	76.7295	147.317	32.7656	19.9637	17.9297
PF3D7_0104200	StAR-related lipid transfer protein	N/A	822.023	742.58	901.467	1.21397	0.27973	0.775161	1	1097.14	648.835	481.768	1125.14	711.088	868.175
PF3D7_0104300	ubiquitin carboxyl-terminal hydrolase 1, putative	UBP1	2448.05	2261.3	2634.79	1.16517	0.220535	0.721545	1	2825.98	2140.35	1817.58	2865.61	2511.62	2527.14
PF3D7_0104400	4-hydroxy-3-methylbut-2-enyl diphosphate reductase	LytB	386.392	333.869	438.915	1.31463	0.394657	0.440526	1	400.188	344.61	256.81	498.704	368.853	449.186
PF3D7_0104500	conserved protein, unknown function	N/A	285.436	201.068	369.805	1.83921	0.879084	0.0896223	1	212.426	277.303	113.474	297.668	411.633	400.115
PF3D7_0104600	conserved Plasmodium protein, unknown function	N/A	52.3386	31.1652	73.512	2.35878	1.23804	0.161646	1	36.5977	34.9994	21.8985	56.6457	86.5094	77.3808
PF3D7_0104700	major facilitator superfamily-related transporter, putative	MFR2	31.1982	50.3851	12.0113	0.23839	-2.0686	0.310799	1	11.934	37.6917	101.53	16.1051	15.2104	4.71834
PF3D7_0104800	novel putative transporter 1, putative	NPT1	37.9976	23.105	52.8902	2.28912	1.19479	0.249013	1	23.0725	32.3072	13.9354	28.8782	69.3977	60.3948
PF3D7_0104900	RNase MRP	N/A	16.8972	12.8238	20.9707	1.6353	0.709557	0.686183	1	19.0945	9.42292	9.95388	24.9907	23.7663	14.155
PF3D7_0105000	unspecified product	N/A	89.2302	107.458	71.0027	0.660751	-0.597822	0.59205	1	105.815	63.2682	153.29	124.954	39.9274	48.1271
PF3D7_0105100	conserved Apicomplexan protein, unknown function	N/A	19.1955	18.0354	20.3556	1.12865	0.174594	0.684953	1	5.56922	6.73066	41.8063	8.8856	38.0261	14.155
PF3D7_0105200	RAP protein, putative	N/A	323.73	221.27	426.19	1.92611	0.945692	0.049344	1	221.973	274.611	167.225	311.551	481.03	485.989
PF3D7_0105300	cyclase-associated protein	CAP	70.4413	100.068	40.8144	0.407866	-1.29383	0.214758	1	68.4218	60.5759	171.207	46.6494	40.8781	34.9157
PF3D7_0105400	conserved Plasmodium protein, unknown function	N/A	38.6136	58.4074	18.8198	0.322216	-1.6339	0.382807	1	25.4593	32.3072	117.456	26.1014	21.865	8.49302
PF3D7_0105500	conserved Plasmodium protein, unknown function	N/A	33.6551	45.2688	22.0415	0.486903	-1.03829	0.46163	1	23.8681	32.3072	79.631	24.4354	22.8157	18.8734
PF3D7_0105600	conserved Plasmodium protein, unknown function	N/A	335.319	354.135	316.503	0.893736	-0.162079	0.58009	1	452.698	273.265	336.441	363.199	296.604	289.706
PF3D7_0105700	asparagine-rich antigen Pfa35-2	N/A	674.51	516.851	832.17	1.61008	0.687129	0.102888	1	586.359	518.261	445.934	842.466	870.798	783.245
PF3D7_0105800	conserved Plasmodium protein, unknown function	N/A	185.444	185.127	185.762	1.00343	0.0049377	0.690967	1	112.976	173.651	268.755	162.162	219.601	175.522
PF3D7_0105900	3'-5' exonuclease, putative	N/A	31.5793	28.5114	34.6472	1.2152	0.2812	0.601994	1	13.5252	24.2304	47.7786	23.3247	55.1379	25.479
PF3D7_0106000	conserved Plasmodium protein, unknown function	N/A	95.3872	95.9238	94.8506	0.988812	-0.0162325	0.868217	1	62.8526	91.5369	133.382	66.642	117.881	100.029
PF3D7_0106100	V-type proton ATPase subunit C, putative	N/A	171.112	138.017	204.206	1.47957	0.565176	0.264471	1	116.954	127.883	169.216	121.066	243.367	248.185
PF3D7_0106200	conserved Plasmodium protein, unknown function	N/A	16.0017	22.2159	9.78758	0.440567	-1.18257	0.470321	1	16.7076	12.1152	37.8247	9.44095	14.2598	5.66201
PF3D7_0106300	calcium-transporting ATPase	ATP6	2268.65	2191.95	2345.35	1.06998	0.0975905	1	1	2813.25	2265.54	1497.06	2825.62	1641.78	2568.67
PF3D7_0106400	pre-rRNA-processing protein TSR2, putative	N/A	185.527	100.441	270.612	2.69424	1.42988	0.167451	1	46.1449	119.806	135.373	51.6475	458.215	301.974
PF3D7_0106500	conserved Plasmodium protein, unknown function	N/A	20.835	18.3752	23.2947	1.26773	0.342244	0.797249	1	10.3428	22.8842	21.8985	4.4428	44.6807	20.7607
PF3D7_0106600	conserved Plasmodium protein, unknown function	N/A	3.89347	6.97039	0.816557	0.117147	-3.09361	0.426051	1	1.5912	5.38453	13.9354	0.55535	0.950653	0.943668
PF3D7_0106700	small ribosomal subunit assembling AARP2 protein	AARP2	1805.49	1669.15	1941.82	1.16336	0.218295	1	1	2628.67	1542.67	836.126	2289.71	1519.14	2016.62
PF3D7_0106800	ras-related protein Rab-5C	RAB5c	181	224.472	137.528	0.612675	-0.706806	0.277589	1	186.171	200.574	286.672	174.935	107.424	130.226
PF3D7_0106900	2-C-methyl-D-erythritol 4-phosphate cytidylyltransferase, putative	IspD	29.589	23.7017	35.4763	1.49678	0.581865	0.539654	1	14.3208	26.9226	29.8616	14.4391	61.7924	30.1974
PF3D7_0107000	centrin-1	CEN1	285.093	335.732	234.454	0.698337	-0.518004	0.292082	1	363.59	277.303	366.303	309.33	199.637	194.396
PF3D7_0107100	conserved Plasmodium protein, unknown function	N/A	118.835	125.204	112.466	0.898263	-0.15479	0.998941	1	106.611	111.729	157.271	146.057	97.9172	93.4232
PF3D7_0107200	carbon catabolite repressor protein 4, putative	N/A	91.6801	102.451	80.9087	0.789728	-0.340572	0.897301	1	66.035	78.0756	163.244	88.3006	82.7068	71.7188
PF3D7_0107300	conserved Plasmodium protein, unknown function	N/A	20.0402	27.7105	12.3699	0.446398	-1.1636	0.711563	1	7.95602	13.4613	61.7141	17.2158	10.4572	9.43668
PF3D7_0107400	conserved Apicomplexan protein, unknown function	N/A	28.7957	27.6247	29.9668	1.08478	0.117407	0.921329	1	41.3713	25.5765	15.9262	31.0996	39.9274	18.8734
PF3D7_0107500	lipid/sterol:H+ symporter	N/A	3732.11	3010.1	4454.13	1.47973	0.565331	0.234428	1	3918.34	3180.91	1931.05	4333.95	4544.12	4484.31
PF3D7_0107600	serine/threonine protein kinase, putative	N/A	7.11344	9.82721	4.39967	0.447703	-1.15939	0.748383	1	0.795602	10.7691	17.917	2.77675	5.70392	4.71834
PF3D7_0107700	conserved Plasmodium membrane protein, unknown function	N/A	69.1924	105.319	33.066	0.313961	-1.67134	0.285707	1	50.9185	65.9604	199.078	46.094	35.1742	17.9297
PF3D7_0107800	double-strand break repair protein MRE11	MRE11	144.643	81.6646	207.622	2.54238	1.34618	0.0800776	1	67.6262	107.691	69.6772	97.7416	317.518	207.607
PF3D7_0107900	conserved Plasmodium protein, unknown function	N/A	89.2139	61.2027	117.225	1.91536	0.937613	0.174394	1	61.2614	64.6143	57.7325	76.0829	134.042	141.55
PF3D7_0108000	proteasome subunit beta type-3, putative	N/A	794.093	813.723	774.464	0.951755	-0.0713383	0.623512	1	1011.21	842.678	587.279	835.246	768.128	720.019
PF3D7_0108100	conserved Plasmodium protein, unknown function	N/A	33.058	26.8539	39.262	1.46206	0.548002	0.463416	1	19.0945	29.6149	31.8524	43.8726	41.8287	32.0847
PF3D7_0108300	conserved Plasmodium protein, unknown function	ARP	9460.88	9260.89	9660.88	1.04319	0.0610035	0.808971	1	13478.3	8720.24	5584.13	11866.7	7402.73	9713.18
PF3D7_0108400	mitochondrial carrier protein, putative	N/A	182.856	245.471	120.241	0.489836	-1.02963	0.258964	1	128.092	222.112	386.211	121.066	123.585	116.071
PF3D7_0108500	conserved Plasmodium protein, unknown function	N/A	1045.52	1305.84	785.207	0.601304	-0.733834	0.0471695	1	1739.19	1067.48	1110.85	1091.26	620.776	643.582
PF3D7_0108600	conserved Plasmodium protein, unknown function	N/A	157.546	190.111	124.981	0.657414	-0.605126	0.622335	1	122.523	133.267	314.543	146.612	123.585	104.747
PF3D7_0108700	secreted ookinete protein, putative	PSOP24	1604.92	1630.61	1579.22	0.968481	-0.0462043	0.589224	1	2312.82	1436.32	1142.71	1846.54	1374.64	1516.48
PF3D7_0108800	conserved Plasmodium protein, unknown function	N/A	165.27	217.218	113.322	0.521699	-0.938711	0.393379	1	118.545	158.844	374.266	102.184	125.486	112.297
PF3D7_0108900	unspecified product	N/A	0.158442	0	0.316884	Inf	Inf	1	1	0	0	0	0	0.950653	0
PF3D7_0109000	photosensitized INA-labeled protein PHIL1, putative	PHIL1	27.8071	29.2822	26.3321	0.899255	-0.153198	0.970627	1	14.3208	37.6917	35.834	24.9907	29.4702	24.5354
PF3D7_0109100	LCCL domain-containing protein	CCp5	6.17435	7.898	4.45069	0.563521	-0.827458	0.76867	1	6.36482	5.38453	11.9447	3.88745	3.80261	5.66201
PF3D7_0109200	cleavage and polyadenylation specificity factor subunit 5, putative	N/A	89.2198	74.6214	103.818	1.39127	0.476397	0.665901	1	98.6547	79.4218	45.7878	86.0792	106.473	118.902
PF3D7_0109300	fatty acid elongation protein, GNS1/SUR4 family, putative	N/A	2.7659	3.89868	1.63311	0.418889	-1.25536	0.815202	1	2.38681	1.34613	7.9631	1.1107	1.90131	1.88734
PF3D7_0109400	tubulin-specific chaperone a, putative	N/A	495.983	441.806	550.159	1.24525	0.316437	0.572551	1	618.183	319.033	388.201	741.392	430.646	478.44
PF3D7_0109500	N-acetyltransferase, putative	N/A	315.829	368.407	263.251	0.714566	-0.48486	0.207618	1	552.148	304.226	248.847	346.538	214.848	228.368
PF3D7_0109600	cold-shock protein, putative	N/A	76.4084	66.9922	85.8247	1.28112	0.3574	0.904445	1	124.114	39.0378	37.8247	111.625	71.299	74.5498
PF3D7_0109700	rRNA biogenesis protein RRP36, putative	RRP36	74.0755	56.4469	91.7042	1.62461	0.700094	0.271327	1	29.4373	86.1524	53.7509	43.8726	134.042	97.1978
PF3D7_0109800	phenylalanine--tRNA ligase alpha subunit	cPheRS	294.62	291.634	297.606	1.02048	0.0292415	0.755481	1	375.524	308.264	191.114	281.007	299.456	312.354
PF3D7_0109850	phosphatidate cytidylyltransferase, putative	N/A	137.081	224.432	49.7288	0.221576	-2.17413	0.251465	1	86.7206	138.652	447.925	79.9704	44.6807	24.5354
PF3D7_0109950	conserved Plasmodium protein, unknown function	N/A	110.922	135.394	86.4507	0.63851	-0.647218	0.558386	1	75.5822	103.652	226.948	72.7508	95.0653	91.5358
PF3D7_0110000	conserved Plasmodium protein, unknown function	N/A	155.532	168.436	142.629	0.846788	-0.239927	0.564063	1	200.492	157.497	147.317	162.718	128.338	136.832
PF3D7_0110100	selenocysteine-specific elongation factor selB homologue, putative	N/A	157.271	152.022	162.52	1.06905	0.0963347	0.965007	1	181.397	137.305	137.364	172.158	157.808	157.593
PF3D7_0110200	FAD-linked sulfhydryl oxidase ERV1, putative	ERV1	86.4224	72.1742	100.671	1.39483	0.480085	0.582065	1	81.947	84.8063	49.7694	84.9685	128.338	88.7048
PF3D7_0110300	Plasmodium RNA of unknown function RUF5	N/A	30.4754	41.5802	19.3705	0.465859	-1.10204	0.355409	1	37.3933	29.6149	57.7325	27.7675	19.9637	10.3804
PF3D7_0110400	DNA-directed RNA polymerase II subunit RPB9, putative	RPB9	608.979	628.802	589.155	0.936949	-0.093958	0.621265	1	842.543	568.068	475.795	750.278	501.945	515.243
PF3D7_0110500	bromodomain protein, putative	N/A	1347.68	1116.98	1578.38	1.41308	0.49884	0.311717	1	1478.23	1040.56	832.144	1644.39	1571.43	1519.31
PF3D7_0110600	phosphatidylinositol-4-phosphate 5-kinase	PIP5K	2127.27	2190.71	2063.82	0.942078	-0.0860817	0.642755	1	2715.39	1881.89	1974.85	2300.26	1988.77	1902.44
PF3D7_0110700	chromatin assembly factor 1 protein WD40 domain, putative	N/A	847.274	662.758	1031.79	1.55681	0.638597	0.157764	1	845.725	648.835	493.712	1115.14	955.406	1024.82
PF3D7_0110800	transcription initiation factor TFIIB, putative	N/A	795.532	771.771	819.294	1.06158	0.0862091	0.794472	1	1119.41	761.91	433.989	921.881	731.052	804.949
PF3D7_0110900	adenylate kinase-like protein 1	AKLP1	89.2409	86.6223	91.8595	1.06046	0.0846903	0.943702	1	101.041	63.2682	95.5572	95.5202	103.621	76.4371
PF3D7_0111000	kinesin-8, putative	N/A	120.212	163.757	76.6668	0.468175	-1.09488	0.0779352	1	144.004	156.151	191.114	88.856	73.2003	67.9441
PF3D7_0111200	conserved Plasmodium protein, unknown function	N/A	16.5943	21.953	11.2356	0.511801	-0.966344	0.694641	1	7.95602	12.1152	45.7878	9.9963	16.1611	7.54935
PF3D7_0111300	P-loop containing nucleoside triphosphate hydrolase, putative	N/A	264.459	196.418	332.5	1.69282	0.759426	0.135256	1	206.061	209.997	173.198	253.795	398.324	345.383
PF3D7_0111400	conserved Plasmodium protein, unknown function	GEXP19	56.3075	39.5255	73.0895	1.84917	0.886879	0.281082	1	39.7801	34.9994	43.7971	43.8726	111.226	64.1694
PF3D7_0111500	UMP-CMP kinase, putative	N/A	422.206	407.13	437.283	1.07406	0.103079	0.871755	1	550.557	278.649	392.183	666.975	304.209	340.664
PF3D7_0111600	conserved Plasmodium protein, unknown function	N/A	54.9239	57.6249	52.2229	0.906255	-0.14201	0.581377	1	106.611	40.3839	25.8801	70.5294	36.1248	50.0144
PF3D7_0111700	conserved Plasmodium protein, unknown function	N/A	1.9174	2.38681	1.448	0.606667	-0.721023	0.745547	1	7.16042	0	0	0.55535	1.90131	1.88734
PF3D7_0111800	eukaryotic translation initiation factor 4E, putative	N/A	454.084	387.875	520.293	1.34139	0.423731	0.296158	1	370.751	368.84	424.035	446.501	629.332	485.046
PF3D7_0111900	conserved protein, unknown function	N/A	141.915	132.56	151.269	1.14114	0.190474	0.72185	1	105.815	180.382	111.483	123.288	160.66	169.86
PF3D7_0112000	TatD-like deoxyribonuclease	TatD	138.968	157.108	120.828	0.769076	-0.378801	0.715707	1	122.523	123.844	224.958	136.061	120.733	105.691
PF3D7_0112100	conserved Plasmodium protein, unknown function	N/A	6.45186	10.4517	2.452	0.234602	-2.09171	0.460147	1	4.77361	2.69226	23.8893	1.66605	3.80261	1.88734
PF3D7_0112300	18S ribosomal RNA	N/A	6.34061	9.44007	3.24116	0.343341	-1.54229	0.625124	1	6.36482	4.03839	17.917	4.99815	0.950653	3.77467
PF3D7_0112400	unspecified product	N/A	0.331796	0.663592	0	0	#NAME?	0.956851	1	0	0	1.99078	0	0	0
PF3D7_0112600	unspecified product	N/A	2.47102	2.62182	2.32023	0.884971	-0.176298	0.958975	1	3.18241	2.69226	1.99078	2.2214	2.85196	1.88734
PF3D7_0112700	28S ribosomal RNA	N/A	1558.42	2627.44	489.408	0.186268	-2.42455	0.478005	1	466.223	739.026	6677.06	747.501	481.03	239.692
PF3D7_0112800	Plasmodium exported protein (hyp11), unknown function	N/A	26.109	40.8545	11.3636	0.278148	-1.84608	0.394457	1	12.7296	24.2304	85.6034	16.1051	7.60522	10.3804
PF3D7_0112900	Plasmodium exported protein, unknown function	N/A	0.871993	1.24431	0.499673	0.401565	-1.31629	0.863805	1	2.38681	1.34613	0	0.55535	0	0.943668
PF3D7_0113100	surface-associated interspersed protein 1.1 (SURFIN 1.1)	SURF1.1	18.5485	22.4148	14.6823	0.655026	-0.610375	0.553594	1	27.8461	17.4997	21.8985	12.773	18.0624	13.2114
PF3D7_0113200	Plasmodium exported protein, unknown function	N/A	1756.72	1448.27	2065.17	1.42595	0.511925	0.416018	1	2028.79	1657.09	658.947	2344.13	1705.47	2145.9
PF3D7_0113300	Plasmodium exported protein (hyp1), unknown function	N/A	98.4627	113.946	82.9792	0.728231	-0.457532	0.502176	1	112.18	98.2676	131.391	92.7434	66.5457	89.6485
PF3D7_0113400	Plasmodium exported protein, unknown function	N/A	82.9313	117.937	47.9255	0.406364	-1.29915	0.486832	1	59.6702	59.2298	234.912	68.8634	49.434	25.479
PF3D7_0113600	surface-associated interspersed protein 1.2 (SURFIN 1.2), pseudogene	SURF1.2	58.7375	86.3559	31.1192	0.36036	-1.47249	0.296034	1	40.5757	59.2298	159.262	35.5424	34.2235	23.5917
PF3D7_0113700	heat shock protein 40, type II	HSP40	444.491	517.531	371.45	0.717734	-0.478478	0.225931	1	573.629	483.261	495.703	432.618	311.814	369.918
PF3D7_0113800	DBL containing protein, unknown function	N/A	60.0795	88.1472	32.0119	0.363164	-1.46131	0.146438	1	52.5098	64.6143	147.317	34.4317	36.1248	25.479
PF3D7_0113900	CX3CL1-binding protein 1	CBP1	40.6383	61.6017	19.6749	0.319389	-1.64661	0.108684	1	37.3933	53.8453	93.5665	21.1033	23.7663	14.155
PF3D7_0114100	Pfmc-2TM Maurer's cleft two transmembrane protein	MC-2TM	3.6079	4.89556	2.32023	0.473946	-1.07721	0.648977	1	7.95602	6.73066	0	2.2214	2.85196	1.88734
PF3D7_0114200	exported protein family 3	EPF3	16.2564	24.2279	8.28479	0.341952	-1.54813	0.489686	1	8.75163	16.1536	47.7786	14.4391	4.75326	5.66201
PF3D7_0114300	exported protein family 4, pseudogene	EPF4	12.0482	19.7752	4.32125	0.218519	-2.19417	0.179602	1	20.6857	10.7691	27.8709	4.4428	3.80261	4.71834
PF3D7_0114400	erythrocyte membrane protein 1 (PfEMP1), exon 2, pseudogene	VAR	37.5702	60.0471	15.0933	0.251358	-1.99219	0.49864	1	15.912	22.8842	141.345	24.4354	11.4078	9.43668
PF3D7_0114600	stevor, pseudogene	N/A	5.82993	10.9194	0.740467	0.0678121	-3.88231	0.235885	1	4.77361	8.07679	19.9078	2.2214	0	0
PF3D7_0114700	rifin	RIF	4.88783	8.03119	1.74447	0.217212	-2.20283	0.532722	1	4.77361	5.38453	13.9354	3.3321	1.90131	0
PF3D7_0114800	Plasmodium exported protein (hyp7), unknown function	N/A	1.07899	0.897421	1.26055	1.40464	0.490199	1	1	0	2.69226	0	0	0.950653	2.83101
PF3D7_0114900	Plasmodium exported protein, unknown function, pseudogene	N/A	13.9538	24.9229	2.98461	0.119754	-3.06186	0.171933	1	9.54723	13.4613	51.7602	6.10885	1.90131	0.943668
PF3D7_0115000	surface-associated interspersed protein 1.3 (SURFIN 1.3)	SURF1.3	25.9285	41.8928	9.96427	0.237852	-2.07187	0.169031	1	27.8461	20.192	77.6403	16.6605	2.85196	10.3804
PF3D7_0115050	H/ACA snoRNA	N/A	2.82073	4.69546	0.945997	0.20147	-2.31136	0.64997	1	0.795602	1.34613	11.9447	0	0.950653	1.88734
PF3D7_0115100	Plasmodium exported protein (PHISTa), unknown function	N/A	10.9718	18.3071	3.63646	0.198637	-2.3318	0.254658	1	5.56922	17.4997	31.8524	3.3321	3.80261	3.77467
PF3D7_0115150	Plasmodium exported protein, unknown function, pseudogene	N/A	2.43514	3.10308	1.76721	0.569502	-0.812227	0.988894	1	0	1.34613	7.9631	0.55535	3.80261	0.943668
PF3D7_0115200	rifin	RIF	0.0925583	0	0.185117	Inf	Inf	1	1	0	0	0	0.55535	0	0
PF3D7_0115300	rifin	RIF	1.90266	2.3063	1.49902	0.649968	-0.62156	0.967993	1	1.5912	1.34613	3.98155	1.66605	0	2.83101
PF3D7_0115400	stevor	N/A	22.3655	29.1756	15.5554	0.533164	-0.907349	0.411597	1	32.6197	34.9994	19.9078	21.1033	11.4078	14.155
PF3D7_0115500	erythrocyte membrane protein 1 (PfEMP1), pseudogene	N/A	0.715397	0.928793	0.502001	0.540488	-0.887667	0.985684	1	0.795602	0	1.99078	0.55535	0.950653	0
PF3D7_0115600	rifin	RIF	36.5544	35.5156	37.5931	1.0585	0.0820158	0.842231	1	50.1229	48.4607	7.9631	36.0977	33.2729	43.4087
PF3D7_0115700	erythrocyte membrane protein 1, PfEMP1	VAR	26.3135	41.7176	10.9094	0.261506	-1.93509	0.063388	1	42.9625	40.3839	41.8063	9.9963	11.4078	11.324
PF3D7_0200200	rifin	RIF	1.00647	1.6427	0.370233	0.22538	-2.14957	0.859401	1	1.5912	1.34613	1.99078	1.1107	0	0
PF3D7_0200300	erythrocyte membrane protein 1 (PfEMP1), exon 2	N/A	0.409472	0.448711	0.370233	0.825105	-0.27735	1	1	0	1.34613	0	1.1107	0	0
PF3D7_0200400	stevor	N/A	0.91391	1.6427	0.185117	0.11269	-3.14957	0.803614	1	1.5912	1.34613	1.99078	0.55535	0	0
PF3D7_0200500	rifin	RIF	3.486	6.78688	0.185117	0.0272757	-5.19624	0.288754	1	2.38681	4.03839	13.9354	0.55535	0	0
PF3D7_0200600	rifin	RIF	0.649513	0.928793	0.370233	0.398618	-1.32692	0.980889	1	0.795602	0	1.99078	1.1107	0	0
PF3D7_0200700	rifin	RIF	0.831508	1.34613	0.316884	0.235404	-2.08679	0.863194	1	0	4.03839	0	0	0.950653	0
PF3D7_0200800	erythrocyte membrane protein 1 (PfEMP1), exon 2, pseudogene	N/A	0.158442	0	0.316884	Inf	Inf	1	1	0	0	0	0	0.950653	0
PF3D7_0200900	stevor, pseudogene	N/A	0.249836	0	0.499673	Inf	Inf	1	1	0	0	0	0.55535	0	0.943668
PF3D7_0201000	rifin	RIF	6.40045	10.1865	2.61437	0.25665	-1.96212	0.59353	1	3.97801	2.69226	23.8893	4.99815	1.90131	0.943668
PF3D7_0201100	Plasmodium exported protein, unknown function, fragment	N/A	0.490238	0.663592	0.316884	0.477529	-1.06634	1	1	0	0	1.99078	0	0.950653	0
PF3D7_0201200	rifin	RIF	1.35234	2.70469	0	0	#NAME?	0.575061	1	0.795602	1.34613	5.97233	0	0	0
PF3D7_0201300	stevor	N/A	0.331796	0.663592	0	0	#NAME?	0.956851	1	0	0	1.99078	0	0	0
PF3D7_0201400	Plasmodium exported protein (hyp10), unknown function	N/A	0.581311	1.16262	0	0	#NAME?	0.79758	1	0.795602	2.69226	0	0	0	0
PF3D7_0201700	DnaJ protein, putative	N/A	77.8271	119.136	36.5182	0.306526	-1.70592	0.0776103	1	66.035	98.2676	193.105	39.4298	39.9274	30.1974
PF3D7_0202100	liver stage associated protein 2	LSAP2	38.5744	35.1657	41.9831	1.19387	0.25564	0.852604	1	36.5977	39.0378	29.8616	34.987	50.3846	40.5777
PF3D7_0202300	Plasmodium exported protein (hyp11), unknown function	N/A	46.733	28.1213	65.3446	2.32367	1.2164	0.211421	1	28.6417	45.7685	9.95388	37.7638	92.2133	66.0568
PF3D7_0202400	translation-enhancing factor	PTEF	8517.18	10033.9	7000.46	0.697682	-0.519359	0.184513	1	15054.4	8133.33	6913.96	9163.83	6189.7	5647.86
PF3D7_0202600	nucleic acid binding protein, putative	N/A	494.7	424.649	564.751	1.32993	0.411345	0.396252	1	462.245	433.454	378.247	500.37	661.654	532.229
PF3D7_0202700	octaprenyl pyrophosphate synthase	OPP	22.1407	9.91307	34.3683	3.46697	1.79367	0.191243	1	9.54723	20.192	0	14.9944	47.5326	40.5777
PF3D7_0202800	conserved Plasmodium protein, unknown function	N/A	36.5142	62.1575	10.8709	0.174893	-2.51546	0.312816	1	17.5033	29.6149	139.354	15.5498	10.4572	6.60568
PF3D7_0202900	palmitoyltransferase DHHC12, putative	DHHC12	44.8877	72.3517	17.4238	0.24082	-2.05397	0.356401	1	16.7076	43.0762	157.271	17.2158	19.0131	16.0424
PF3D7_0203000	repetitive organellar protein, putative	ROPE	119.413	105.28	133.545	1.26848	0.343098	0.730336	1	139.23	100.96	75.6495	137.171	153.055	110.409
PF3D7_0203100	protein kinase, putative	N/A	99.4451	104.756	94.1342	0.898605	-0.154241	0.816131	1	116.158	72.6911	125.419	103.295	102.671	76.4371
PF3D7_0203200	conserved Plasmodium protein, unknown function	N/A	24.9313	10.7726	39.0901	3.62866	1.85944	0.221264	1	9.54723	14.8074	7.9631	4.4428	72.2496	40.5777
PF3D7_0203300	ERCC1 nucleotide excision repair protein, putative	ERCC1	45.2938	34.4204	56.1671	1.6318	0.706461	0.417379	1	35.0065	40.3839	27.8709	56.6457	68.447	43.4087
PF3D7_0203400	conserved Plasmodium protein, unknown function	N/A	244.714	270.328	219.101	0.810498	-0.303119	0.405	1	360.408	235.573	215.004	292.669	179.673	184.959
PF3D7_0203500	tRNA Glutamine	N/A	0.490238	0.663592	0.316884	0.477529	-1.06634	1	1	0	0	1.99078	0	0.950653	0
PF3D7_0203600	conserved Plasmodium protein, unknown function	N/A	36.8562	59.8364	13.8759	0.231897	-2.10844	0.267435	1	23.0725	34.9994	121.437	18.8819	13.3091	9.43668
PF3D7_0203700	protein MAK16, putative	MAK16	1115.73	1138	1093.45	0.960851	-0.0576148	0.714249	1	1732.82	870.947	810.246	1544.43	842.278	893.654
PF3D7_0203800	conserved Plasmodium protein, unknown function	N/A	112.71	159.925	65.4944	0.409531	-1.28795	0.245092	1	85.1294	127.883	266.764	82.7471	67.4964	46.2398
PF3D7_0203900	5'-3' exonuclease, N-terminal resolvase-like domain, putative	N/A	223.062	186.302	259.823	1.39463	0.479887	0.637311	1	307.898	153.459	97.548	345.983	174.92	258.565
PF3D7_0204000	condensin-2 complex subunit H2, putative	N/A	62.9384	63.5629	62.3139	0.980351	-0.0286299	1	1	73.1954	49.8069	67.6864	82.7471	53.2366	50.9581
[truncated: 5,196 more rows]

## Sheet: S1C_LT
Table S1C.RNA-seq analysis of 3D7 and Δpfdozi parasites at the late trophozoite stage (30 h post infection)
[truncated: 5,645 more rows]

[truncated: 4 more sheets: S1D_Schi, S1E_GO_ring, S1F_GO_Schi, S1G]
