# Supplementary material for: The DEAD-box RNA helicase PfDOZI imposes opposing actions on RNA metabolism in Plasmodium falciparum
Source: Nat Commun. 2024 May 3;15:3747. doi: 10.1038/s41467-024-48140-4 (PMC11068891; doi:10.1038/s41467-024-48140-4)
Supplement: Supplementary file 4 — Supplementary Data 2 [file 41467_2024_48140_MOESM4_ESM.xlsx]

## Sheet: S2A
Table S2. RNA-seq and GO analysis of 3D7 and Δpfdozi parasites at the gametocyte stage
Table S2A. RNA-seq analysis of 3D7 and Δpfdozi parasites at the gametocyte stage
R：replicate
Gene ID	Product Description	Gene Name or Symbol	baseMean	baseMean_3D7	baseMean_Δpfdozi	foldChange	log2FoldChange	pval	padj	3D7 R1	3D7 R2	3D7 R3	Δpfdozi R1	Δpfdozi R2	Δpfdozi R3
PF3D7_1215300	10 kDa chaperonin	CPN10	185.384	160.593	210.176	1.30875	0.388188	0.0383743	0.0664889	180.331	164.587	136.861	168.648	226.413	235.466
PF3D7_1123900	13 kDa ribonucleoprotein-associated protein, putative	SNU13	344.82	205.566	484.073	2.35483	1.23563	9.40417e-12	5.52794e-11	267.325	205.18	144.193	445.12	482.127	524.974
PF3D7_1362100	14-3-3 protein	14-3-3II	441.067	739.98	142.154	0.192106	-2.38003	2.50128e-54	7.97679e-53	734.011	741.747	744.183	186.618	129.189	110.656
PF3D7_0818200	14-3-3 protein	14-3-3I	5585.02	4743.83	6426.22	1.35465	0.43792	0.00776694	0.0159212	5521.39	4956.79	3753.3	5781.02	6382.19	7115.46
PF3D7_1422900	14-3-3 protein, putative	N/A	40.9808	70.8503	11.1112	0.156827	-2.67276	5.19359e-08	2.19491e-07	51.6526	68.6392	92.2592	9.67651	14.6503	9.00691
PF3D7_0725600	18S ribosomal RNA	N/A	2587.51	1460.43	3714.58	2.54348	1.34681	2.2709e-06	8.0622e-06	1554.11	1558.77	1268.41	2802.04	4404.4	3937.31
PF3D7_0531600	18S ribosomal RNA	N/A	1850.49	1079.27	2621.71	2.42916	1.28046	1.02596e-05	3.34099e-05	1207.95	1097.49	932.367	1976.77	3163.12	2725.23
PF3D7_1371000	18S ribosomal RNA	N/A	9.14408	5.36747	12.9207	2.40722	1.26737	0.0558528	0.0927926	5.43712	5.16639	5.49889	12.4412	17.3139	9.00691
PF3D7_0112300	18S ribosomal RNA	N/A	23.1472	19.9389	26.3556	1.32182	0.402525	0.443594	0.544942	31.7165	17.7134	10.3868	15.2059	23.9732	39.8877
PF3D7_1148600	18S ribosomal RNA	N/A	0.566957	0.246019	0.887895	3.60905	1.85162	0.756722	0.828126	0	0.738056	0	0	2.66368	0
PF3D7_0522300	18S rRNA (guanine-N(7))-methyltransferase, putative	N/A	419.497	222.884	616.111	2.76427	1.4669	5.41917e-22	5.93116e-21	262.794	228.059	177.797	547.414	647.275	653.644
PF3D7_1444300	1-acyl-sn-glycerol-3-phosphate acyltransferase, putative	LPAAT	498.877	689.031	308.724	0.448055	-1.15825	6.35099e-08	2.65774e-07	811.943	675.321	579.827	295.825	299.664	330.682
PF3D7_0802200	1-cys peroxiredoxin	1-CysPxn	546.711	283.995	809.427	2.85014	1.51104	2.9791e-28	4.12244e-27	313.54	302.603	235.841	851.533	775.132	801.615
PF3D7_0729200	1-cys peroxiredoxin	AOP	19.6891	25.5811	13.7971	0.539348	-0.890712	0.0564934	0.0937445	27.1856	28.7842	20.7736	15.2059	13.3184	12.867
PF3D7_0304500	1-cys-glutaredoxin-like protein-1	GLP1	81.1296	55.5469	106.712	1.92112	0.941948	3.25978e-05	9.92239e-05	61.6207	63.4728	41.5472	98.1475	95.8926	126.097
PF3D7_1467300	1-deoxy-D-xylulose 5-phosphate reductoisomerase	DXR	20.3747	32.667	8.08241	0.247418	-2.01498	0.000473655	0.00120842	22.6547	29.5223	45.8241	12.4412	6.65921	5.1468
PF3D7_1337200	1-deoxy-D-xylulose 5-phosphate synthase	DXS	93.4133	83.613	103.214	1.23442	0.303836	0.135022	0.201951	96.0557	86.3526	68.4306	92.618	101.22	115.803
PF3D7_1333000	20 kDa chaperonin	CPN20	293.827	238.375	349.278	1.46524	0.55114	0.000258543	0.000683493	251.92	252.415	210.791	345.59	332.96	369.283
PF3D7_1306400	26S protease regulatory subunit 10B, putative	RPT4	1194.48	1056.44	1332.52	1.26133	0.334946	0.00548362	0.0115566	1083.8	1161.7	923.814	1466.68	1250.6	1280.27
PF3D7_1008400	26S protease regulatory subunit 4, putative	RPT2	2309.53	1295.77	3323.28	2.56471	1.35879	3.79117e-31	5.82747e-30	1494.3	1336.62	1056.4	3507.04	3141.82	3320.98
PF3D7_1130400	26S protease regulatory subunit 6A, putative	RPT5	1343.06	1068.17	1617.96	1.51471	0.599041	8.39359e-07	3.12591e-06	1221.54	1119.63	863.326	1559.3	1612.86	1681.72
PF3D7_0413600	26S protease regulatory subunit 6B, putative	RPT3	1054.85	931.873	1177.83	1.26394	0.337924	0.00934652	0.0187776	1015.83	1014.83	764.957	1252.42	1093.44	1187.63
PF3D7_1311500	26S protease regulatory subunit 7, putative	RPT1	1527.25	1212.96	1841.54	1.51822	0.602379	4.37581e-06	1.49424e-05	1398.25	1282	958.64	1766.65	1845.93	1912.04
PF3D7_1248900	26S protease regulatory subunit 8, putative	RPT6	1030.25	768.058	1292.45	1.68275	0.750823	6.0436e-10	3.09944e-09	886.25	769.055	648.869	1253.8	1251.93	1371.62
PF3D7_0317800	26S proteasome non-ATPase regulatory subunit 9, putative	N/A	93.4096	21.3223	165.497	7.76168	2.95637	2.30397e-27	3.05124e-26	18.1237	21.4036	24.4395	141.001	162.485	193.005
PF3D7_1017900	26S proteasome regulatory subunit p55, putative	RPN5	226.729	156.793	296.665	1.89209	0.919978	4.04142e-08	1.72718e-07	151.333	146.135	172.91	275.089	299.664	315.242
PF3D7_0205900	26S proteasome regulatory subunit RPN1, putative	RPN1	1301.42	897.176	1705.67	1.90115	0.926871	2.89733e-14	2.04027e-13	907.999	915.928	867.603	1535.8	1755.37	1825.83
PF3D7_0807800	26S proteasome regulatory subunit RPN10, putative	RPN10	437.42	490.002	384.837	0.785379	-0.348539	0.0123782	0.0242367	464.874	490.069	515.063	396.737	376.911	380.864
PF3D7_1368100	26S proteasome regulatory subunit RPN11, putative	RPN11	310.312	242.008	378.615	1.56447	0.645676	0.000262879	0.000694295	292.698	224.369	208.958	327.619	384.902	423.325
PF3D7_0312300	26S proteasome regulatory subunit RPN12, putative	RPN12	57.0127	60.144	53.8814	0.895873	-0.158634	0.492524	0.589648	48.9341	57.5684	73.9295	56.6767	59.9329	45.0345
PF3D7_1414000	26S proteasome regulatory subunit RPN13, putative	RPN13	686.112	940.07	432.153	0.459702	-1.12123	3.29506e-17	2.77035e-16	896.218	961.687	962.306	467.237	396.889	432.332
PF3D7_1466300	26S proteasome regulatory subunit RPN2, putative	RPN2	1813.38	1583.98	2042.79	1.28966	0.36699	0.00173132	0.00397644	1605.76	1658.41	1487.76	2066.63	1963.14	2098.61
PF3D7_1338100	26S proteasome regulatory subunit RPN3, putative	RPN3	1163.02	880.702	1445.33	1.64112	0.714677	3.29913e-09	1.56737e-08	965.994	877.549	798.561	1316.01	1483.67	1536.32
PF3D7_1402300	26S proteasome regulatory subunit RPN6	RPN6	449.715	360.612	538.818	1.49418	0.579351	3.496e-05	0.000106065	370.63	372.718	338.487	558.473	540.728	517.254
PF3D7_1129200	26S proteasome regulatory subunit RPN7, putative	RPN7	553.539	427.844	679.233	1.58757	0.666823	8.6922e-07	3.23278e-06	411.409	462.761	409.362	651.091	669.917	716.693
PF3D7_0912900	26S proteasome regulatory subunit RPN8, putative	RPN8	209.654	220.732	198.577	0.899626	-0.152602	0.492181	0.589533	176.706	222.155	263.336	252.972	166.48	176.278
PF3D7_1030500	26S proteasome regulatory subunit RPN9, putative	RPN9	23.0477	23.4423	22.6531	0.966335	-0.0494048	0.876784	0.927947	20.8423	17.7134	31.7714	20.7354	26.6368	20.5872
PF3D7_0532000	28S ribosomal RNA	N/A	156126	9775.49	302477	30.9424	4.95151	4.60529e-58	1.60722e-56	11882.8	10011	7432.67	247977	323446	336008
PF3D7_0726000	28S ribosomal RNA	N/A	196076	16148.3	376004	23.2844	4.54129	7.76991e-52	2.30563e-50	19457.6	16506.6	12480.6	308856	398456	420699
PF3D7_0112700	28S ribosomal RNA	N/A	2403.08	313.375	4492.79	14.3368	3.84165	6.24411e-39	1.22002e-37	388.754	317.364	234.008	3679.84	5095.63	4702.89
PF3D7_1371300	28S ribosomal RNA	N/A	16.5645	1.29982	31.8292	24.4873	4.61396	9.56053e-14	6.50938e-13	1.81237	1.47611	0.610988	23.5001	35.9597	36.0276
PF3D7_0830200	28S ribosomal RNA	N/A	260.261	163.169	357.354	2.19008	1.13098	1.04691e-12	6.61654e-12	164.926	188.942	135.639	341.443	372.916	357.703
PF3D7_0801100	28S ribosomal RNA	N/A	154.186	104.127	204.245	1.96149	0.971952	1.19124e-07	4.84261e-07	116.898	106.28	89.2042	214.266	215.758	182.712
PF3D7_1148640	28S ribosomal RNA	N/A	9.07841	2.29759	15.8592	6.90256	2.78713	6.13341e-05	0.000179222	2.71856	2.95223	1.22198	9.67651	17.3139	20.5872
PF3D7_0209300	2C-methyl-D-erythritol 2,4-cyclodiphosphate synthase	IspF	11.7314	16.2719	7.19094	0.441923	-1.17813	0.0802152	0.127357	7.24949	21.4036	20.1626	9.67651	9.32289	2.5734
PF3D7_0106900	2-C-methyl-D-erythritol 4-phosphate cytidylyltransferase, putative	IspD	44.1222	36.4488	51.7957	1.42105	0.506962	0.106719	0.163722	29.9041	39.117	40.3252	49.7649	41.2871	64.3351
PF3D7_0204900	2-methoxy-6-polyprenyl-1,4-benzoquinol methylase, mitochondrial, putative	COQ5	68.6981	97.801	39.5952	0.404854	-1.30453	3.73147e-07	1.44192e-06	82.4629	96.6854	114.255	41.4708	41.2871	36.0276
PF3D7_0820700	2-oxoglutarate dehydrogenase E1 component	KDH	1145.64	1583.99	707.295	0.446527	-1.16318	2.70764e-20	2.74173e-19	1625.7	1681.29	1444.99	693.944	712.535	715.406
PF3D7_1312600	2-oxoisovalerate dehydrogenase subunit alpha, mitochondrial, putative	BCKDHA	518.082	664.336	371.827	0.559697	-0.837283	1.49716e-09	7.35848e-09	656.985	690.821	645.203	431.296	331.629	352.556
PF3D7_0504600	2-oxoisovalerate dehydrogenase subunit beta, mitochondrial, putative	BCKDHB	584.704	714.791	454.618	0.636015	-0.652867	1.38251e-05	4.4242e-05	800.162	727.723	616.487	429.914	487.454	446.485
PF3D7_1321500	3',5'-cyclic nucleotide phosphodiesterase, putative	PDEbeta	182.647	156.178	209.116	1.33897	0.421119	0.0262544	0.0477032	125.054	163.848	179.63	228.089	201.108	198.152
PF3D7_0412100	30S ribosomal protein S12, mitochondrial, putative	N/A	41.4986	43.5109	39.4863	0.907502	-0.140027	0.703539	0.782352	42.5908	49.4498	38.4922	38.706	37.2916	42.4611
PF3D7_1413400	30S ribosomal protein S9, putative	N/A	240.325	263.613	217.037	0.823318	-0.280478	0.0935908	0.145922	271.856	260.534	258.448	214.266	209.099	227.746
PF3D7_0204800	3'-5' exonuclease, putative	N/A	47.4054	63.7757	31.0351	0.486629	-1.0391	0.0012798	0.00301427	48.9341	60.5206	81.8724	26.2648	35.9597	30.8808
PF3D7_0105900	3'-5' exonuclease, putative	N/A	50.3723	49.0384	51.7061	1.0544	0.0764232	0.776071	0.843734	50.7464	48.7117	47.6571	38.706	55.9374	60.475
PF3D7_0724300	3-demethylubiquinone-9 3-methyltransferase, putative	COQ3	46.0982	49.9677	42.2288	0.845121	-0.242771	0.437657	0.5392	47.1217	57.5684	45.2131	41.4708	46.6145	38.601
PF3D7_0209200	3'exoribonuclease, putative	N/A	77.9491	112.881	43.0174	0.381087	-1.39181	2.79733e-07	1.09544e-06	95.1495	122.517	120.976	63.5885	33.296	32.1675
PF3D7_1240000	3-hydroxyisobutyryl-coenzyme A hydrolase, putative	N/A	60.3023	81.8955	38.7091	0.472664	-1.08111	0.000801582	0.00196206	58.9021	84.1384	102.646	42.8531	35.9597	37.3143
PF3D7_1135900	3-oxo-5-alpha-steroid 4-dehydrogenase, putative	N/A	202.81	155.379	250.241	1.61052	0.687525	6.01039e-05	0.000175905	147.708	163.848	154.58	247.442	233.072	270.207
PF3D7_0922900	3-oxoacyl-[acyl-carrier-protein] reductase	FabG	133.755	170.442	97.0683	0.569508	-0.812213	4.71924e-05	0.000139963	164.926	180.824	165.578	88.471	97.2245	105.509
PF3D7_0626300	3-oxoacyl-acyl-carrier protein synthase I/II	FabB/FabF	82.797	73.8964	91.6976	1.24089	0.31138	0.154109	0.22504	80.6506	77.4959	63.5427	89.8533	74.5831	110.656
PF3D7_0719700	40S ribosomal protein S10, putative	RPS10	1624.52	577.633	2671.4	4.62473	2.20937	9.30713e-50	2.53163e-48	651.548	577.898	503.454	2387.33	2736.94	2889.93
PF3D7_0516200	40S ribosomal protein S11	RPS11	1309.8	752.358	1867.25	2.48186	1.31142	3.63782e-12	2.20615e-11	902.561	752.079	602.434	1632.57	1851.26	2117.91
PF3D7_0317600	40S ribosomal protein S11, putative	RPS11	1085.18	451.685	1718.68	3.80504	1.92791	1.7444e-23	2.03354e-22	540.087	467.928	347.041	1491.57	1744.71	1919.76
PF3D7_0307100	40S ribosomal protein S12, putative	RPS12	373.295	484.662	261.928	0.540435	-0.887807	7.92068e-08	3.28244e-07	475.748	525.496	452.742	330.384	225.081	230.32
PF3D7_1358800	40S ribosomal protein S15	RPS15	1111.96	526.17	1697.74	3.22661	1.69002	4.05933e-41	8.69699e-40	570.897	532.877	474.738	1618.74	1682.12	1792.37
PF3D7_0316800	40S ribosomal protein S15A, putative	N/A	1664.76	1349.36	1980.15	1.46747	0.553329	9.65508e-06	3.15339e-05	1575.86	1360.24	1112	1892.45	1975.12	2072.88
PF3D7_0813900	40S ribosomal protein S16, putative	RPS16	688.583	572.882	804.283	1.40392	0.489464	0.000104922	0.000295688	656.079	564.613	497.955	807.298	789.782	815.769
PF3D7_1242700	40S ribosomal protein S17, putative	N/A	993.886	906.294	1081.48	1.1933	0.254954	0.123512	0.186495	1009.49	939.546	769.845	1253.8	952.267	1038.37
PF3D7_1126200	40S ribosomal protein S18, putative	RPS18	1381.43	1042.75	1720.11	1.6496	0.722112	4.08634e-06	1.40229e-05	1213.38	1096.75	818.113	1542.71	1843.27	1774.36
PF3D7_1317800	40S ribosomal protein S19	RPS19	1386.24	783.744	1988.74	2.53749	1.3434	3.91044e-28	5.37105e-27	825.536	823.671	702.025	1998.89	1911.19	2056.15
PF3D7_0422400	40S ribosomal protein S19	RPS19	614.782	423.692	805.872	1.90202	0.927534	3.4581e-09	1.64009e-08	445.844	449.476	375.758	919.269	777.796	720.553
PF3D7_1026800	40S ribosomal protein S2	RPS2	4811.59	1808.01	7815.18	4.32254	2.11188	7.01634e-28	9.40427e-27	2145.85	1885.73	1392.44	6902.12	7715.36	8828.06
PF3D7_1003500	40S ribosomal protein S20e, putative	N/A	573.229	277.339	869.119	3.13378	1.64791	4.31459e-31	6.5955e-30	317.165	282.676	232.175	956.592	795.11	855.656
PF3D7_1144000	40S ribosomal protein S21	RPS21	825.233	452.791	1197.67	2.64509	1.40332	5.14921e-12	3.08563e-11	523.776	461.285	373.314	1017.42	1203.99	1371.62
PF3D7_0306900	40S ribosomal protein S23, putative	N/A	1760.6	925.684	2595.52	2.80389	1.48743	1.96965e-24	2.35551e-23	1068.39	921.094	787.563	2308.54	2673.01	2805.01
PF3D7_0519400	40S ribosomal protein S24	RPS24	932.744	476.824	1388.67	2.91232	1.54217	1.50699e-33	2.46676e-32	523.776	461.285	445.41	1292.51	1489	1384.49
PF3D7_1421200	40S ribosomal protein S25	RPS25	985.661	611.196	1360.12	2.22535	1.15403	3.29201e-20	3.30931e-19	647.017	653.18	533.392	1316.01	1458.37	1306
PF3D7_0217800	40S ribosomal protein S26	RPS26	269.41	178.375	360.445	2.02072	1.01487	7.07668e-08	2.9503e-07	201.173	183.038	150.914	329.001	330.297	422.038
PF3D7_1308300	40S ribosomal protein S27	RPS27	978.478	941.444	1015.51	1.07868	0.10926	0.338462	0.435356	999.523	967.592	857.216	1004.97	1012.2	1029.36
PF3D7_1461300	40S ribosomal protein S28e, putative	N/A	552.541	415.226	689.856	1.6614	0.732398	3.69218e-05	0.000111773	502.027	419.216	324.435	602.708	721.858	745
PF3D7_0705700	40S ribosomal protein S29, putative	N/A	414.134	385.574	442.694	1.14814	0.199299	0.184165	0.261564	437.688	411.097	307.938	396.737	448.831	482.513
PF3D7_1465900	40S ribosomal protein S3	N/A	1370	946.982	1793.02	1.89341	0.920986	1.25359e-14	8.99895e-14	1060.24	988.257	792.451	1773.57	1751.37	1854.14
PF3D7_0219200	40S ribosomal protein S30	N/A	866.379	397.421	1335.34	3.36001	1.74846	1.63392e-29	2.38596e-28	446.75	405.193	340.32	1186.06	1351.82	1468.13
PF3D7_0322900	40S ribosomal protein S3A, putative	RPS3A	1382	671.246	2092.74	3.1177	1.64048	1.86225e-40	3.8415e-39	730.386	690.083	593.269	2088.74	2125.62	2063.87
PF3D7_1105400	40S ribosomal protein S4, putative	RPS4	1671.29	1266.6	2075.99	1.63902	0.712833	9.83602e-10	4.93491e-09	1392.81	1325.55	1081.45	1942.21	2080.34	2205.41
PF3D7_1447000	40S ribosomal protein S5	N/A	4629.59	1404.37	7854.81	5.59312	2.48365	1.09028e-33	1.80059e-32	1587.64	1526.3	1099.17	6748.68	8081.62	8734.13
PF3D7_0721600	40S ribosomal protein S5, putative	N/A	2145.36	927.784	3362.94	3.6247	1.85786	2.21543e-54	7.10601e-53	1078.36	921.094	783.897	3201.54	3365.56	3521.7
PF3D7_1342000	40S ribosomal protein S6	N/A	3160.57	1183.1	5138.04	4.34286	2.11864	2.18432e-65	9.04535e-64	1276.82	1218.53	1053.95	4654.4	5362	5397.71
PF3D7_1302800	40S ribosomal protein S7, putative	N/A	359.696	296.64	422.751	1.42513	0.511098	0.0387262	0.0670279	255.545	284.89	349.485	511.473	347.611	409.171
PF3D7_1408600	40S ribosomal protein S8e, putative	N/A	2982.96	820.162	5145.76	6.27408	2.6494	7.02566e-35	1.19587e-33	1003.15	834.742	622.597	4364.11	5537.8	5535.39
PF3D7_0520000	40S ribosomal protein S9, putative	RPS9	1046.39	737.579	1355.2	1.83736	0.877637	1.35177e-12	8.46609e-12	775.695	777.173	659.867	1405.86	1294.55	1365.19
PF3D7_0503100	4-diphosphocytidyl-2-C-methyl-D-erythritol kinase, putative	IspE	14.422	8.0792	20.7649	2.57016	1.36186	0.00667639	0.0138495	10.8742	6.64251	6.72087	15.2059	22.6413	24.4473
PF3D7_1022800	4-hydroxy-3-methylbut-2-en-1-yl diphosphate synthase (ferredoxin), putative	ISPG	133	70.1104	195.889	2.79401	1.48234	1.06473e-06	3.92195e-06	60.7145	81.1862	68.4306	246.06	170.476	171.131
PF3D7_0104400	4-hydroxy-3-methylbut-2-enyl diphosphate reductase	LytB	798.424	984.857	611.992	0.621401	-0.686403	1.3554e-07	5.44615e-07	1003.15	1007.45	943.976	631.738	566.033	638.204
PF3D7_0607500	4-hydroxybenzoate polyprenyltransferase, putative	COQ2	54.4244	55.3326	53.5163	0.967173	-0.0481538	0.848803	0.908917	53.465	53.8781	58.6548	59.4414	59.9329	41.1744
PF3D7_0715000	4-nitrophenylphosphatase	PNPase	37.7495	12.2876	63.2114	5.14431	2.36298	1.00007e-11	5.86618e-11	10.8742	12.547	13.4417	62.2061	77.2468	50.1813
PF3D7_1148620	5.8S ribosomal RNA	N/A	2.55326	0.246019	4.86049	19.7566	4.30426	0.0101124	0.0201269	0	0.738056	0	5.52944	1.33184	7.72021
PF3D7_0830000	5.8S ribosomal RNA	N/A	8.67398	4.13737	13.2106	3.19299	1.67491	0.0133769	0.0260177	5.43712	1.47611	5.49889	9.67651	10.6547	19.3005
PF3D7_0725800	5.8S ribosomal RNA	N/A	0.436424	0	0.872848	Inf	Inf	0.498822	0.593474	0	0	0	0	1.33184	1.2867
PF3D7_1371200	5.8S ribosomal RNA	N/A	1.59689	0.955406	2.23837	2.34284	1.22826	0.571584	0.661878	0.906186	0.738056	1.22198	2.76472	2.66368	1.2867
PF3D7_0801200	5.8S ribosomal RNA	N/A	1.48037	1.23009	1.73065	1.40692	0.492544	0.904306	0.949058	0	3.69028	0	0	1.33184	3.8601
PF3D7_0112500	5.8S ribosomal RNA	N/A	1.32268	1.31351	1.33184	1.01396	0.0199941	1	1	2.71856	0	1.22198	0	3.99553	0
PF3D7_0531800	5.8S ribosomal RNA	N/A	0	0	0	NA	NA	NA	NA	0	0	0	0	0	0
PF3D7_1210000	50S ribosomal protein L1, apicoplast, putative	RPL1	172.917	193.237	152.598	0.789695	-0.340633	0.0615737	0.100818	188.487	214.036	177.186	168.648	141.175	147.971
PF3D7_0710900	50S ribosomal protein L1, mitochondrial, putative	RPL1	23.3541	29.8636	16.8446	0.56405	-0.826105	0.0431589	0.0738252	28.0918	23.6178	37.8812	15.2059	17.3139	18.0138
PF3D7_0413800	50S ribosomal protein L10, putative	N/A	3.06163	5.23358	0.889687	0.169996	-2.55643	0.0617954	0.101103	2.71856	4.42834	8.55383	1.38236	0	1.2867
PF3D7_0524600	50S ribosomal protein L12, apicoplast, putative	N/A	62.0864	102.833	21.3399	0.207521	-2.26867	0.000511067	0.00129376	67.0578	89.3048	152.136	23.5001	18.6458	21.8739
PF3D7_0519100	50S ribosomal protein L14, mitochondrial, putative	N/A	37.5763	30.0082	45.1444	1.5044	0.589191	0.064764	0.105358	29.9041	36.9028	23.2175	44.2355	33.296	57.9016
PF3D7_0522500	50S ribosomal protein L17, apicoplast, putative	RPL17	136.263	104.124	168.402	1.61732	0.693604	0.000200302	0.000541918	119.617	118.827	73.9295	153.442	166.48	185.285
PF3D7_0613400	50S ribosomal protein L18, apicoplast, putative	N/A	433.599	392.681	474.518	1.20841	0.273106	0.0361389	0.0631606	450.375	404.455	323.213	463.09	472.804	487.66
PF3D7_1132700	50S ribosomal protein L2, putative	mRPL2	177.934	225.461	130.407	0.578399	-0.789863	0.00382294	0.00826715	270.043	227.321	179.019	103.677	131.852	155.691
PF3D7_1467400	50S ribosomal protein L22, apicoplast, putative	RPL22	28.6573	29.769	27.5455	0.925309	-0.111993	0.816059	0.880309	28.0918	36.1648	25.0505	27.6472	27.9687	27.0207
PF3D7_1010800	50S ribosomal protein L22, mitochondrial, putative	N/A	70.6502	100.325	40.9751	0.408422	-1.29187	6.91918e-07	2.60126e-06	96.9619	102.59	101.424	26.2648	42.6189	54.0414
PF3D7_0605000	50S ribosomal protein L24, putative	N/A	45.68	65.1464	26.2137	0.402381	-1.31336	2.51422e-05	7.78104e-05	67.964	59.0445	68.4306	27.6472	23.9732	27.0207
PF3D7_1223900	50S ribosomal protein L24, putative	N/A	86.7247	100.22	73.2295	0.730688	-0.452673	0.0508815	0.085377	97.8681	102.59	100.202	76.0297	62.5966	81.0622
PF3D7_0503000	50S ribosomal protein L28, apicoplast, putative	N/A	812.039	1052.92	571.156	0.542448	-0.882443	1.9038e-11	1.09815e-10	1127.3	1064.28	967.194	521.149	594.002	598.316
PF3D7_0918200	50S ribosomal protein L3, apicoplast, putative	N/A	314.176	302.138	326.214	1.07969	0.110611	0.409908	0.510682	328.946	309.246	268.224	327.619	302.328	348.696
PF3D7_1245400	50S ribosomal protein L3, mitochondrial, putative	N/A	168.275	158.326	178.224	1.12568	0.170794	0.352056	0.449404	163.114	150.563	161.301	178.324	187.79	168.558
PF3D7_0210400	50S ribosomal protein L33, putative	N/A	26.9694	30.1259	23.813	0.790449	-0.339255	0.383754	0.482814	28.0918	31.7364	30.5494	33.1766	27.9687	10.2936
PF3D7_0310000	50S ribosomal protein L9, apicoplast, putative	N/A	64.8593	105.537	24.1817	0.22913	-2.12576	4.27565e-14	2.962e-13	103.305	103.328	109.978	33.1766	22.6413	16.7271
PF3D7_1363300	50S ribosomal protein L9, mitochondrial, putative	N/A	26.1365	28.3969	23.8761	0.8408	-0.250166	0.56442	0.656184	29.9041	26.57	28.7164	17.9707	26.6368	27.0207
PF3D7_0203900	5'-3' exonuclease, N-terminal resolvase-like domain, putative	N/A	237.335	277.836	196.833	0.70845	-0.497261	0.00384189	0.00830489	309.009	281.937	242.562	190.766	177.135	222.599
PF3D7_0204600	5'-3' exonuclease, putative	N/A	84.7973	84.171	85.4235	1.01488	0.0213094	0.959863	0.987985	87.9001	76.0198	88.5932	96.7651	74.5831	84.9223
PF3D7_1418500	5S ribosomal RNA	N/A	1.86054	1.05381	2.66727	2.53108	1.33975	0.422571	0.52282	1.81237	0.738056	0.610988	2.76472	2.66368	2.5734
PF3D7_1418700	5S ribosomal RNA	N/A	1.47456	0.6957	2.25341	3.23906	1.69558	0.446559	0.547373	0	1.47611	0.610988	2.76472	3.99553	0
PF3D7_1418600	5S ribosomal RNA	N/A	0.221974	0	0.443947	Inf	Inf	0.874261	0.927059	0	0	0	0	1.33184	0
PF3D7_1232100	60 kDa chaperonin	CPN60	502.337	469.683	534.991	1.13905	0.187826	0.166835	0.240209	483.903	479.737	445.41	572.297	515.423	517.254
PF3D7_1103100	60S acidic ribosomal protein P1, putative	RPP1	2361.27	1385.17	3337.36	2.40936	1.26865	2.98766e-27	3.92856e-26	1517.86	1352.12	1285.52	3106.16	3346.92	3559.02
PF3D7_0309600	60S acidic ribosomal protein P2	PfP2	2048.64	913.088	3184.19	3.48727	1.8021	1.35552e-51	3.93812e-50	1117.33	871.644	750.293	2988.66	3201.75	3362.15
PF3D7_0729300	60S ribosomal export protein NMD3, putative	NMD3	130.509	113.651	147.368	1.29668	0.374817	0.132841	0.199172	91.5248	114.399	135.028	174.177	122.529	145.397
PF3D7_1441200	60S ribosomal protein L1, putative	N/A	182.903	222.541	143.265	0.643769	-0.635385	0.000354384	0.000921065	209.329	248.725	209.569	149.295	151.83	128.67
PF3D7_1414300	60S ribosomal protein L10, putative	N/A	1297.5	627.655	1967.35	3.13444	1.64821	2.18428e-20	2.22805e-19	687.795	678.274	516.896	1694.77	2043.05	2164.23
PF3D7_0719600	60S ribosomal protein L11a, putative	N/A	614.082	286.941	941.223	3.2802	1.71378	2.29189e-36	4.07619e-35	299.948	294.484	266.391	843.239	954.931	1025.5
PF3D7_0517000	60S ribosomal protein L12, putative	N/A	1202.27	833.141	1571.41	1.88613	0.915425	3.94481e-14	2.74997e-13	934.278	857.621	707.524	1602.15	1504.98	1607.09
PF3D7_1004000	60S ribosomal protein L13, putative	N/A	832.641	755.68	909.601	1.20369	0.267459	0.148719	0.218607	754.853	794.887	717.3	1101.74	779.128	847.936
PF3D7_0814000	60S ribosomal protein L13-2, putative	N/A	2630.86	861.301	4400.42	5.10904	2.35305	3.64034e-84	2.21981e-82	957.839	867.216	758.847	4137.4	4413.72	4650.14
PF3D7_1431700	60S ribosomal protein L14, putative	N/A	786.482	562.033	1010.93	1.7987	0.846956	3.85673e-11	2.17049e-10	589.927	564.613	531.559	993.916	970.913	1067.96
PF3D7_0415900	60S ribosomal protein L15, putative	N/A	2941.74	1584.71	4298.78	2.71266	1.43971	4.73012e-19	4.41133e-18	1868.56	1610.44	1275.13	3775.22	4508.29	4612.82
PF3D7_1351400	60S ribosomal protein L17, putative	N/A	1075.79	554.74	1596.84	2.87853	1.52533	6.21089e-21	6.45398e-20	669.672	552.804	441.744	1425.21	1611.53	1753.77
PF3D7_1341200	60S ribosomal protein L18, putative	N/A	439.879	391.217	488.541	1.24877	0.320509	0.020572	0.0382682	390.566	414.05	369.037	443.737	500.773	521.114
PF3D7_1341300	60S ribosomal protein L18-2, putative	N/A	1577.25	1105.52	2048.98	1.8534	0.890177	4.47626e-09	2.09674e-08	1323.03	1092.32	901.207	1834.39	2149.59	2162.94
PF3D7_0614500	60S ribosomal protein L19	RPL19	1286.59	684.503	1888.68	2.7592	1.46425	1.1025e-23	1.2934e-22	754.853	676.06	622.597	1669.89	1925.84	2070.3
PF3D7_0516900	60S ribosomal protein L2	RPL2	2597.26	713.461	4481.06	6.28074	2.65093	9.20411e-27	1.17681e-25	859.971	726.247	554.166	3725.46	4648.13	5069.6
PF3D7_1426000	60S ribosomal protein L21	RPL21	400.774	264.87	536.677	2.02619	1.01877	4.10544e-12	2.4816e-11	241.952	271.605	281.054	532.208	556.71	521.114
PF3D7_0821700	60S ribosomal protein L22, putative	N/A	125.522	154.894	96.1491	0.62074	-0.68794	0.0378738	0.0657166	121.429	148.349	194.905	134.089	74.5831	79.7755
PF3D7_1323400	60S ribosomal protein L23	RPL23	600.308	480.642	719.973	1.49794	0.58298	0.0395134	0.0683266	453.999	475.308	512.619	931.71	590.006	638.204
PF3D7_1331800	60S ribosomal protein L23, putative	N/A	800.807	572.085	1029.53	1.79961	0.847685	1.21397e-07	4.92421e-07	650.642	600.04	465.573	899.916	1062.81	1125.86
PF3D7_1309100	60S ribosomal protein L24, putative	N/A	2240.03	959.709	3520.34	3.66814	1.87505	8.30753e-56	2.76039e-54	1137.26	972.02	769.845	3371.57	3587.98	3601.48
PF3D7_0312800	60S ribosomal protein L26, putative	N/A	734.175	473.566	994.784	2.10063	1.07082	5.70441e-17	4.72444e-16	550.055	478.999	391.643	919.269	1022.85	1042.23
PF3D7_1460700	60S ribosomal protein L27	RPL27	781.371	422.593	1140.15	2.69799	1.43188	6.62257e-28	8.91958e-27	434.063	438.405	395.309	1173.62	1108.09	1138.73
PF3D7_0618300	60S ribosomal protein L27a, putative	N/A	670.699	346.303	995.095	2.87348	1.5228	2.411e-26	3.06148e-25	360.662	340.982	337.265	875.033	1026.85	1083.4
PF3D7_1142500	60S ribosomal protein L28	RPL28	251.955	211.643	292.266	1.38094	0.465648	0.00304436	0.00669035	219.297	228.059	187.573	288.913	299.664	288.221
PF3D7_1460300	60S ribosomal protein L29, putative	N/A	309.539	192.116	426.962	2.22241	1.15213	1.57526e-05	5.00637e-05	198.455	175.657	202.237	532.208	374.248	374.43
PF3D7_1027800	60S ribosomal protein L3	RPL3	4244.61	2488.61	6000.62	2.41124	1.26977	6.63363e-29	9.43846e-28	2831.83	2556.63	2077.36	5859.82	5981.3	6160.73
PF3D7_1019400	60S ribosomal protein L30e, putative	N/A	221.535	240.859	202.212	0.839545	-0.252321	0.350371	0.447648	218.391	277.509	226.677	270.942	147.834	187.858
PF3D7_0503800	60S ribosomal protein L31	RPL31	334.973	243.845	426.101	1.74743	0.805232	4.95109e-08	2.09722e-07	259.169	270.129	202.237	465.855	395.557	416.891
PF3D7_0903900	60S ribosomal protein L32	RPL32	698.621	411.73	985.512	2.39359	1.25917	3.07421e-21	3.24929e-20	396.91	408.145	430.135	946.916	942.944	1066.68
PF3D7_0710600	60S ribosomal protein L34	RPL34	1477.63	525.651	2429.6	4.62209	2.20854	3.35616e-58	1.17869e-56	618.925	518.115	439.911	2199.33	2598.42	2491.05
PF3D7_1124900	60S ribosomal protein L35, putative	RPL35	983.427	716.951	1249.9	1.74336	0.801869	7.25504e-11	3.97808e-10	815.568	690.083	645.203	1157.03	1327.85	1264.83
PF3D7_1142600	60S ribosomal protein L35ae, putative	N/A	431.256	284.979	577.533	2.02658	1.01905	8.32685e-05	0.00023948	281.824	315.888	257.226	716.062	532.737	483.8
PF3D7_1109900	60S ribosomal protein L36	RPL36	715.906	305.9	1125.91	3.68065	1.87996	7.08395e-44	1.6586e-42	289.98	313.674	314.048	1139.06	1133.4	1105.28
PF3D7_0706400	60S ribosomal protein L37	RPL37	564.589	213.412	915.766	4.29107	2.10134	1.83218e-36	3.29022e-35	241.046	217.727	181.463	1016.03	816.419	914.845
PF3D7_0210100	60S ribosomal protein L37ae, putative	N/A	1385.41	602.086	2168.73	3.60202	1.84881	7.22373e-51	2.02447e-49	691.42	633.99	480.847	2128.83	2125.62	2251.73
PF3D7_1130100	60S ribosomal protein L38	RPL38	78.2533	75.2188	81.2879	1.08069	0.111948	0.829	0.892574	54.3712	68.6392	102.646	81.5592	81.2424	81.0622
PF3D7_0611700	60S ribosomal protein L39	RPL39	161.728	104.789	218.667	2.08674	1.06125	4.47763e-09	2.09674e-08	112.367	112.185	89.8152	194.913	241.063	220.026
PF3D7_0507100	60S ribosomal protein L4	RPL4	4099.33	1325.04	6873.63	5.18749	2.37504	7.10829e-87	4.6957e-85	1487.05	1296.03	1192.04	6410	6773.75	7437.13
PF3D7_1144300	60S ribosomal protein L41	RPL41	475.84	125.004	826.677	6.61322	2.72535	8.44348e-25	1.02527e-23	149.521	135.064	90.4262	674.591	879.016	926.425
PF3D7_0304400	60S ribosomal protein L44	RPL44	518.958	446.963	590.953	1.32215	0.402886	0.00376629	0.00815099	452.187	438.405	450.298	660.768	580.683	531.408
PF3D7_1424100	60S ribosomal protein L5, putative	RPL5	2134.6	1334.38	2934.82	2.1994	1.13711	2.26947e-22	2.51363e-21	1487.96	1403.78	1111.39	2970.69	2843.48	2990.29
PF3D7_1323100	60S ribosomal protein L6, putative	N/A	584.968	358.906	811.03	2.25973	1.17615	2.6526e-18	2.37026e-17	396.003	344.672	336.043	834.945	799.105	799.041
PF3D7_1338200	60S ribosomal protein L6-2, putative	N/A	478.424	325.929	630.918	1.93575	0.952893	0.00179096	0.00409647	340.726	321.793	315.27	819.739	528.741	544.275
PF3D7_0307200	60S ribosomal protein L7, putative	N/A	1108.84	1162.35	1055.33	0.907933	-0.139342	0.266456	0.356285	1153.58	1200.08	1133.38	999.445	1169.36	997.193
PF3D7_1354600	60S ribosomal protein L7-2, putative	N/A	44.0447	34.3205	53.7689	1.56667	0.6477	0.0297723	0.0534302	36.2474	36.1648	30.5494	51.1473	61.2647	48.8946
PF3D7_1424400	60S ribosomal protein L7-3, putative	N/A	1563.11	1193.63	1932.6	1.6191	0.695192	1.0114e-06	3.73652e-06	1161.73	1204.51	1214.64	2218.69	1770.02	1809.1
PF3D7_0419800	60S ribosomal protein L7ae/L30e, putative	N/A	77.0226	55.8153	98.2299	1.75991	0.815503	0.000817501	0.00199662	56.1835	46.4975	64.7647	102.295	95.8926	96.5026
PF3D7_1130200	60S ribosomal protein P0	PfP0	3240.05	2687.98	3792.12	1.41077	0.496482	1.06651e-05	3.4649e-05	2895.26	2752.21	2416.46	3860.93	3714.51	3800.92
PF3D7_0506100	60S ribosomal subunit protein L24, putative	N/A	105.565	91.627	119.504	1.30424	0.38321	0.078213	0.124571	81.5568	93.7331	99.591	103.677	115.87	138.964
PF3D7_1466700	60S ribosome subunit biogenesis protein NIP7, putative	NIP7	27.9341	36.9669	18.9012	0.511302	-0.967753	0.0434361	0.0742764	34.4351	32.4745	43.9911	34.559	7.99105	14.1537
PF3D7_0209000	6-cysteine protein	P230	4163.41	6638.69	1688.12	0.254285	-1.97548	2.15318e-53	6.67485e-52	7115.37	6798.97	6001.73	1527.51	1813.97	1722.89
PF3D7_0508000	6-cysteine protein	P38	203.93	348.453	59.4072	0.170488	-2.55225	1.0614e-40	2.22731e-39	341.632	350.577	353.151	70.5003	65.2603	42.4611
PF3D7_0404900	6-cysteine protein	P41	133.711	44.8505	222.571	4.96251	2.31107	1.23498e-29	1.81294e-28	54.3712	39.855	40.3252	222.56	226.413	218.739
PF3D7_1346800	6-cysteine protein	P47	195.419	292.276	98.5614	0.33722	-1.56824	4.85972e-18	4.23337e-17	282.73	292.27	301.828	96.7651	98.5563	100.363
PF3D7_1346700	6-cysteine protein	P48/45	1110.04	2024.12	195.952	0.0968083	-3.36873	3.49477e-10	1.82432e-09	1429.06	1950.68	2692.62	207.354	217.09	163.411
PF3D7_0208900	6-cysteine protein	P230p	74.8676	104.268	45.4669	0.436056	-1.19741	2.25733e-06	8.01915e-06	99.6805	112.923	100.202	31.7943	49.2782	55.3281
PF3D7_0612800	6-cysteine protein	P12p	98.559	127.31	69.808	0.54833	-0.866883	0.000112714	0.000316203	136.834	124.732	120.365	71.8827	71.9195	65.6218
PF3D7_0317100	6-cysteine protein	B9	123.937	92.3893	155.484	1.68292	0.75097	0.000139618	0.00038737	90.6186	104.066	82.4834	131.324	169.144	165.984
PF3D7_1364100	6-cysteine protein	P92	126.563	146.398	106.727	0.729017	-0.455976	0.0554149	0.0921479	126.866	128.422	183.907	103.677	123.861	92.6425
PF3D7_0612700	6-cysteine protein	P12	38.9577	32.0341	45.8814	1.43227	0.518301	0.116845	0.177442	35.3413	22.8797	37.8812	49.7649	49.2782	38.601
PF3D7_0404400	6-cysteine protein	P36	19.73	18.6049	20.8551	1.12095	0.16472	0.685656	0.765996	20.8423	22.1417	12.8307	15.2059	30.6324	16.7271
PF3D7_0404500	6-cysteine protein	P52	48.3543	50.5089	46.1996	0.914681	-0.12866	0.70999	0.78842	49.8402	58.3064	43.3801	45.6178	47.9463	45.0345
PF3D7_1454700	6-phosphogluconate dehydrogenase, decarboxylating, putative	N/A	243.225	194.218	292.232	1.50466	0.589434	0.000246256	0.000654756	210.235	179.348	193.072	297.207	279.687	299.801
PF3D7_0628000	6-pyruvoyltetrahydropterin synthase	PTPS	23.1632	27.652	18.6745	0.675338	-0.566319	0.157647	0.228822	22.6547	27.3081	32.9933	22.1177	13.3184	20.5872
PF3D7_1129500	A/G-specific adenine glycosylase, putative	N/A	161.845	163.592	160.099	0.978646	-0.0311416	0.948283	0.980257	170.363	168.277	152.136	132.706	157.157	190.432
PF3D7_0711000	AAA family ATPase, CDC48 subfamily	CDC48	468.757	390.656	546.857	1.39984	0.485264	0.000684646	0.00169452	368.818	399.288	403.863	601.326	519.418	519.827
PF3D7_0803500	AAA family ATPase, putative	N/A	255.457	188.228	322.686	1.71434	0.77765	7.11375e-07	2.67078e-06	200.267	207.394	157.024	311.031	327.633	329.395
PF3D7_0707400	AAA family ATPase, putative	N/A	329.695	264.984	394.407	1.48842	0.573777	0.000248128	0.000658156	234.702	255.367	304.883	424.384	370.252	388.584
PF3D7_0806000	AAA family ATPase, putative	N/A	138.866	152.438	125.294	0.821932	-0.28291	0.132189	0.198385	144.99	146.135	166.189	135.471	107.879	132.53
PF3D7_0814300	AAA family ATPase, putative	N/A	117.424	128.967	105.882	0.820998	-0.28455	0.133983	0.200668	106.93	132.112	147.859	113.353	105.216	99.076
PF3D7_0407900	AAA family ATPase, putative	N/A	182.007	181.382	182.633	1.0069	0.00991499	0.939127	0.973513	151.333	177.134	215.679	189.383	175.803	182.712
PF3D7_1412700	AAA family ATPase, putative	N/A	183.561	182.683	184.439	1.00961	0.0138049	0.99828	1	164.02	179.348	204.681	178.324	206.436	168.558
PF3D7_1139500	AAA family ATPase, putative, unspecified product	N/A	227.443	361.09	93.7965	0.259759	-1.94475	7.8635e-28	1.05144e-26	369.724	375.671	337.876	95.3828	97.2245	88.7824
PF3D7_1305400	AAR2 protein, putative	N/A	49.6233	60.1165	39.1301	0.650904	-0.619484	0.0307422	0.0550286	56.1835	57.5684	66.5977	48.3826	23.9732	45.0345
PF3D7_1145500	ABC transporter B family member 3, putative	ABCB3	68.9609	82.7741	55.1477	0.666243	-0.585881	0.0188847	0.0355586	77.932	81.1862	89.2042	52.5296	66.5921	46.3212
PF3D7_0302600	ABC transporter B family member 4, putative	ABCB4	61.9068	63.3995	60.4141	0.952912	-0.0695844	0.809452	0.873692	60.7145	67.1631	62.3208	63.5885	54.6055	63.0484
PF3D7_1339900	ABC transporter B family member 5, putative	ABCB5	113.939	135.926	91.9516	0.676481	-0.563878	0.00780258	0.0159589	137.74	145.397	124.642	88.471	99.8881	87.4957
PF3D7_1352100	ABC transporter B family member 6, putative	ABCB6	126.011	113.298	138.724	1.22442	0.292102	0.150948	0.221298	117.804	101.114	120.976	141.001	146.503	128.67
PF3D7_1209900	ABC transporter B family member 7, putative	ABCB7	93.325	66.0496	120.6	1.82591	0.868613	8.95783e-05	0.000255826	64.3392	74.5437	59.2658	131.324	118.534	111.943
PF3D7_1368200	ABC transporter E family member 1, putative	ABCE1	329.344	282.452	376.235	1.33204	0.413632	0.00740356	0.0152326	287.261	268.652	291.441	331.766	355.602	441.338
PF3D7_0813700	ABC transporter F family member 1, putative	ABCF1	495.088	404.173	586.004	1.44988	0.535938	0.00539182	0.0113718	481.185	404.455	326.879	487.973	647.275	622.763
PF3D7_1426500	ABC transporter G family member 2	ABCG2	658.317	1199.34	117.298	0.0978023	-3.35399	3.80636e-108	4.14147e-106	1135.45	1208.2	1254.36	120.265	114.538	117.09
PF3D7_0319700	ABC transporter I family member 1, putative	ABCI3	397.742	495.835	299.648	0.604331	-0.72659	4.79767e-07	1.83728e-06	474.842	501.878	510.786	335.913	287.678	275.354
PF3D7_0810200	ABC1 family, putative	ABCK1	138.774	175.525	102.023	0.581246	-0.78278	0.00293976	0.0064836	147.708	156.468	222.4	114.736	102.552	88.7824
PF3D7_1319600	ACDC domain-containing protein, putative	N/A	529.886	811.843	247.93	0.305391	-1.71127	3.21447e-29	4.59718e-28	724.043	831.051	880.434	287.531	250.386	205.872
PF3D7_1244300	ACEA small nucleolar RNA U3	N/A	9.47616	6.56764	12.3847	1.88571	0.915109	0.201326	0.281684	4.53093	2.95223	12.2198	11.0589	10.6547	15.4404
PF3D7_1450900	acetyl-CoA acetyltransferase, putative	N/A	34.3307	39.807	28.8544	0.724859	-0.464228	0.177882	0.254203	37.1536	41.3312	40.9362	33.1766	18.6458	34.7409
PF3D7_0627800	acetyl-CoA synthetase, putative	ACS	337.168	222.645	451.69	2.02875	1.02059	9.27865e-12	5.45994e-11	231.984	214.774	221.178	406.413	466.145	482.513
PF3D7_1036800	acetyl-CoA transporter, putative	ACT	111.969	114.338	109.6	0.958561	-0.0610584	0.785335	0.85247	118.71	103.328	120.976	96.7651	126.525	105.509
PF3D7_1323300	acetyltransferase, GNAT family, putative	N/A	54.0421	73.0632	35.021	0.479325	-1.06092	0.00017777	0.000485934	58.9021	68.6392	91.6482	30.4119	38.6234	36.0276
PF3D7_0805400	acetyltransferase, putative	N/A	37.8095	52.52	23.0989	0.439811	-1.18504	0.00367673	0.0079696	38.966	46.4975	72.0966	22.1177	25.305	21.8739
PF3D7_1441600	acid cluster protein 33 homologue, putative	N/A	24.4349	38.0918	10.778	0.282948	-1.82139	0.000180434	0.00049273	26.2794	39.117	48.879	13.8236	14.6503	3.8601
PF3D7_1430300	acid phosphatase, putative	N/A	1314.8	1342.99	1286.61	0.958016	-0.0618787	0.672363	0.755252	1395.53	1366.88	1266.58	1141.83	1381.12	1336.88
PF3D7_1342100	aconitate hydratase	IRP	839.22	819.208	859.233	1.04886	0.068821	0.569934	0.660656	821.911	866.478	769.234	852.915	891.002	833.782
PF3D7_1246200	actin I	ACT1	11291.5	9817.06	12766	1.30039	0.378946	0.0176416	0.033445	11268.4	10126.9	8055.88	11339.5	12629.9	14328.7
PF3D7_1412500	actin II	ACT2	1016.73	1186.86	846.611	0.713323	-0.487373	0.0537428	0.0897709	1375.59	1253.22	931.757	716.062	812.424	1011.35
PF3D7_0503400	actin-depolymerizing factor 1	ADF1	1281.93	784.816	1779.04	2.26682	1.18067	4.57959e-19	4.28536e-18	867.22	827.361	659.867	1592.48	1869.91	1874.72
PF3D7_1361400	actin-depolymerizing factor 2	ADF2	4.60915	3.45666	5.76164	1.66683	0.737104	0.459278	0.558642	3.62474	3.69028	3.05494	4.14708	7.99105	5.1468
PF3D7_0728200	actin-like protein, putative	ALP3	133.871	173.487	94.2548	0.543297	-0.880186	9.71048e-06	3.16961e-05	179.425	163.848	177.186	106.442	77.2468	99.076
PF3D7_0409900	actin-like protein, putative	ALP5b	74.9704	100.053	49.8876	0.498611	-1.00401	4.40753e-05	0.000131704	87.9001	111.446	100.813	58.0591	45.2826	46.3212
PF3D7_0910700	actin-like protein, putative	ALP5a	21.6246	29.8774	13.3718	0.447556	-1.15986	0.0413604	0.0711214	19.9361	25.0939	44.6021	17.9707	7.99105	14.1537
PF3D7_1110700	actin-like protein, putative	ALP1	141.482	124.613	158.35	1.27073	0.345659	0.109075	0.166936	138.646	123.993	111.2	118.883	182.462	173.705
PF3D7_1103600	actin-like protein, putative	ALP2a	60.3423	64.6065	56.0782	0.867996	-0.204239	0.416582	0.51714	57.9959	64.949	70.8746	62.2061	53.2737	52.7547
PF3D7_0505200	actin-like protein, putative	ALP2b	93.9359	98.8161	89.0557	0.901227	-0.150038	0.548496	0.640759	107.836	101.852	86.7603	100.912	83.906	82.3489
PF3D7_0103800	actin-related protein	ARP1	508.311	662.385	354.237	0.534789	-0.902958	1.77951e-05	5.6329e-05	736.729	718.867	531.559	316.56	375.579	370.57
PF3D7_1118800	actin-related protein 2/3 complex subunit 1, putative	ARC40	204.283	359.299	49.2674	0.137121	-2.86648	4.2202e-14	2.93457e-13	269.137	378.623	430.135	49.7649	45.2826	52.7547
PF3D7_0719300	actin-related protein, putative	ARP6	545.095	567.858	522.332	0.919828	-0.120564	0.422173	0.52256	608.957	569.779	524.839	529.443	507.432	530.121
PF3D7_1422800	actin-related protein, putative	ARP4a	46.0862	48.6516	43.5208	0.89454	-0.160782	0.616706	0.703653	49.8402	47.2356	48.879	45.6178	38.6234	46.3212
PF3D7_0306200	activator of Hsp90 ATPase	AHA1	146.436	195.39	97.481	0.498904	-1.00317	1.06253e-05	3.454e-05	160.395	191.157	234.619	105.059	99.8881	87.4957
PF3D7_0308500	activator of Hsp90 ATPase, putative	N/A	415.133	143.468	686.799	4.78713	2.25916	1.0025e-52	3.02329e-51	173.988	154.992	101.424	624.826	709.872	725.699
PF3D7_0208500	acyl carrier protein	ACP	35.8144	34.8674	36.7613	1.05432	0.0763074	0.921188	0.960841	26.2794	36.1648	42.1582	26.2648	49.2782	34.7409
PF3D7_0414600	acylated pleckstrin-homology domain-containing protein, putative	APH	210.267	218.079	202.455	0.928357	-0.107249	0.5636	0.655506	225.64	211.084	217.512	179.707	203.772	223.886
PF3D7_1477800	acyl-CoA binding protein	ACBP	12.4043	5.1638	19.6448	3.80432	1.92764	0.00105922	0.00253345	5.43712	5.16639	4.8879	27.6472	11.9866	19.3005
PF3D7_1001100	acyl-CoA binding protein, isoform 1, ACBP1	ACBP1	24.3438	4.58023	44.1074	9.62994	3.26753	1.56102e-12	9.69405e-12	2.71856	3.69028	7.33185	51.1473	41.2871	39.8877
PF3D7_1001200	acyl-CoA binding protein, isoform 2, ACBP2	ACBP2	2.82869	0.751743	4.90564	6.52568	2.70613	0.0448261	0.0764179	0.906186	0.738056	0.610988	5.52944	5.32737	3.8601
PF3D7_0810000	acyl-CoA binding protein, putative	N/A	84.9091	130.414	39.4039	0.302144	-1.72669	2.06087e-12	1.26222e-11	121.429	129.898	139.916	33.1766	41.2871	43.7478
PF3D7_1200700	acyl-CoA synthetase	ACS7	275.499	47.8233	503.175	10.5215	3.39527	2.76122e-81	1.57959e-79	48.9341	48.7117	45.8241	529.443	482.127	497.953
PF3D7_0731600	acyl-CoA synthetase	ACS5	77.0465	16.1927	137.9	8.51621	3.09021	1.10378e-15	8.45981e-15	17.2175	11.8089	19.5516	172.795	122.529	118.377
PF3D7_1372400	acyl-CoA synthetase	ACS4	15.5951	1.89712	29.293	15.4407	3.94867	6.29208e-11	3.47411e-10	0.906186	2.95223	1.83296	29.0295	27.9687	30.8808
PF3D7_1479000	acyl-CoA synthetase	ACS1a	37.6973	18.0351	57.3595	3.18045	1.66923	6.66933e-07	2.51243e-06	14.499	20.6656	18.9406	58.0591	61.2647	52.7547
PF3D7_0215300	acyl-CoA synthetase	ACS8	26.8442	11.838	41.8504	3.53527	1.82182	3.83359e-06	1.32046e-05	10.8742	11.8089	12.8307	45.6178	42.6189	37.3143
PF3D7_0619500	acyl-CoA synthetase	ACS12	33.0753	16.2214	49.9292	3.07799	1.62199	7.81416e-06	2.581e-05	11.7804	15.4992	21.3846	55.2944	54.6055	39.8877
PF3D7_1238800	acyl-CoA synthetase	ACS11	592.393	477.992	706.793	1.47867	0.564303	3.07494e-05	9.38033e-05	486.622	456.119	491.234	771.356	661.925	687.098
PF3D7_0215000	acyl-CoA synthetase	ACS9	2077.66	2438.26	1717.06	0.704216	-0.50591	0.000611315	0.00152801	2718.56	2500.53	2095.69	1585.57	1751.37	1814.25
PF3D7_0525100	acyl-CoA synthetase	ACS10	785.352	691.123	879.582	1.27269	0.347877	0.00671239	0.0139189	699.576	729.2	644.592	982.857	832.401	823.489
PF3D7_0301000	acyl-CoA synthetase	ACS2	2.21164	0.407325	4.01595	9.85932	3.30149	0.0596131	0.0980959	0	0	1.22198	4.14708	5.32737	2.5734
PF3D7_1253400	acyl-CoA synthetase	ACS3	1.27863	0.302062	2.25521	7.46604	2.90034	0.19724	0.277155	0.906186	0	0	4.14708	1.33184	1.2867
PF3D7_0401900	acyl-CoA synthetase	ACS6	6.22223	4.46128	7.98317	1.78944	0.839504	0.340842	0.438061	2.71856	5.16639	5.49889	5.52944	11.9866	6.43351
PF3D7_1477900	acyl-CoA synthetase, pseudogene	ACS1b	29.6547	19.2721	40.0373	2.07748	1.05483	0.00642963	0.0133676	8.15568	25.832	23.8285	40.0884	45.2826	34.7409
PF3D7_1119000	acyl-CoA-binding protein, putative	N/A	93.8242	108.148	79.5006	0.735111	-0.443966	0.0422099	0.0724251	104.211	97.4234	122.809	84.3239	69.2558	84.9223
PF3D7_1111500	acylphosphatase, putative	N/A	141.93	185.063	98.7978	0.53386	-0.905466	4.23e-06	1.44891e-05	193.924	192.633	168.633	105.059	102.552	88.7824
PF3D7_1440700	adaptor complexes medium subunit family	N/A	17.5645	22.7124	12.4166	0.546686	-0.871214	0.0652971	0.106132	20.8423	19.1895	28.1054	12.4412	10.6547	14.1537
PF3D7_1029600	adenosine deaminase	ADA	382.125	229.872	534.378	2.32467	1.21703	1.72559e-16	1.38371e-15	206.61	271.605	211.402	569.532	504.768	528.834
PF3D7_0520900	adenosylhomocysteinase	SAHH	491.119	241.255	740.982	3.07136	1.61888	9.08023e-31	1.37292e-29	264.606	250.201	208.958	699.474	797.773	725.699
PF3D7_1008900	adenylate kinase	AK1	242.607	134.543	350.67	2.60637	1.38204	2.35607e-17	1.98993e-16	154.052	118.827	130.751	316.56	363.593	371.857
PF3D7_0816900	adenylate kinase 2	AK2	17.1437	24.034	10.2534	0.426621	-1.22897	0.0122916	0.024101	23.5608	22.8797	25.6615	9.67651	14.6503	6.43351
PF3D7_0110900	adenylate kinase-like protein 1	AKLP1	11.274	7.94535	14.6026	1.83788	0.878044	0.178989	0.255652	3.62474	7.38056	12.8307	9.67651	19.9776	14.1537
PF3D7_0931900	adenylate kinase-like protein 2	AKLP2	40.3659	61.3007	19.4312	0.316982	-1.65753	0.0216069	0.0399523	32.6227	55.3542	95.9251	13.8236	21.3095	23.1606
PF3D7_0206700	adenylosuccinate lyase	ADSL	87.6132	96.6196	78.6067	0.813569	-0.297664	0.264242	0.353661	82.4629	115.137	92.2592	62.2061	73.2513	100.363
PF3D7_1354500	adenylosuccinate synthetase	ADSS	233.56	85.0156	382.105	4.49452	2.16817	2.36363e-34	3.98656e-33	88.8062	81.9242	84.3163	331.766	419.53	395.017
PF3D7_1404600	adenylyl cyclase alpha	ACalpha	126.158	174.869	77.4476	0.442889	-1.17498	7.12037e-08	2.96628e-07	150.427	168.277	205.903	67.7356	73.2513	91.3558
PF3D7_0802600	adenylyl cyclase beta	ACbeta	890.953	713.316	1068.59	1.49806	0.583096	2.05758e-06	7.334e-06	801.975	726.985	610.988	1051.98	1058.81	1094.98
PF3D7_1004800	ADP/ATP carrier protein, putative	N/A	47.7685	64.5585	30.9785	0.479852	-1.05934	0.000472101	0.00120501	61.6207	67.9012	64.1537	29.0295	25.305	38.601
PF3D7_1037300	ADP/ATP transporter on adenylate translocase	ADT	1096.84	977.678	1216.01	1.24377	0.31472	0.00777362	0.015929	1035.77	1040.66	856.605	1141.83	1243.94	1262.25
PF3D7_1429900	ADP-dependent DNA helicase RecQ	WRN	262.454	264.436	260.472	0.985012	-0.0217868	0.86939	0.926848	265.513	244.297	283.498	269.56	258.377	253.48
PF3D7_1020900	ADP-ribosylation factor	ARF1	1043.16	574.461	1511.86	2.63179	1.39605	2.92912e-29	4.19992e-28	652.454	609.634	461.296	1419.68	1542.27	1573.64
PF3D7_1244600	ADP-ribosylation factor GTPase-activating protein	ARFGAP	228.969	266.483	191.456	0.718454	-0.477032	0.00355544	0.00772481	248.295	284.152	267.002	210.119	193.117	171.131
PF3D7_0526200	ADP-ribosylation factor GTPase-activating protein, putative	ARF-GAP	279.501	315.907	243.096	0.769519	-0.377971	0.0165047	0.0315373	311.728	326.221	309.771	244.678	251.718	232.893
PF3D7_1442000	ADP-ribosylation factor, putative	N/A	35.0443	58.1498	11.9389	0.205314	-2.2841	8.9855e-10	4.51635e-09	44.4031	59.7826	70.2636	9.67651	11.9866	14.1537
PF3D7_1034700	ADP-ribosylation factor, putative	N/A	27.9003	46.3827	9.41784	0.203047	-2.30012	4.51169e-08	1.91778e-07	50.7464	45.0214	43.3801	15.2059	5.32737	7.72021
PF3D7_1316200	ADP-ribosylation factor, putative	N/A	49.4312	34.389	64.4734	1.87483	0.906757	0.0017404	0.00399235	36.2474	30.2603	36.6593	66.3532	66.5921	60.475
PF3D7_1359800	ADP-ribosylation factor, putative	N/A	38.7867	42.4284	35.1449	0.828334	-0.271715	0.422037	0.522509	41.6846	46.4975	39.1032	33.1766	43.9508	28.3074
PF3D7_0920500	ADP-ribosylation factor, putative	N/A	147.551	151.521	143.581	0.947603	-0.0776459	0.623065	0.709644	135.928	157.944	160.69	172.795	131.852	126.097
PF3D7_1139700	adrenodoxin reductase, putative	N/A	30.5425	14.711	46.374	3.15233	1.65642	9.63778e-06	3.14959e-05	11.7804	14.0231	18.3296	52.5296	49.2782	37.3143
PF3D7_1214600	adrenodoxin-type ferredoxin, putative	N/A	70.0132	71.2489	68.7775	0.965313	-0.050931	0.902369	0.947901	71.5887	80.4481	61.7098	66.3532	67.9239	72.0553
PF3D7_0521800	AFG1-like ATPase, putative	N/A	45.7531	74.092	17.4143	0.235036	-2.08905	1.76121e-10	9.42426e-10	71.5887	76.7579	73.9295	19.353	21.3095	11.5803
PF3D7_0405200	ag-1 blood stage membrane protein homologue	MAg-1	292.536	276.281	308.791	1.11767	0.16049	0.265785	0.355555	291.792	276.771	260.281	283.384	293.005	349.983
PF3D7_0512900	AKAP-like protein	AKAL	11.8772	8.62728	15.1272	1.75341	0.810164	0.139269	0.207019	11.7804	7.38056	6.72087	13.8236	19.9776	11.5803
PF3D7_1367700	alanine--tRNA ligase	AlaRS	444.891	359.634	530.149	1.47414	0.55987	8.16921e-05	0.000235363	344.351	373.456	361.094	546.032	482.127	562.288
PF3D7_1364600	aldehyde reductase, putative	N/A	174.649	210.715	138.584	0.657684	-0.604534	0.000651068	0.0016179	193.924	206.656	231.564	136.854	142.507	136.39
PF3D7_1409100	aldo-keto reductase, putative	N/A	1119.63	1359.29	879.972	0.647374	-0.627328	4.81717e-07	1.84348e-06	1446.27	1327.76	1303.85	970.416	892.334	777.167
PF3D7_0912400	alkaline phosphatase, putative	N/A	543.488	488.904	598.073	1.22329	0.290769	0.0239877	0.0439299	539.181	507.783	419.749	609.62	594.002	590.596
PF3D7_1440500	allantoicase, putative	N/A	266.595	281.679	251.511	0.8929	-0.16343	0.285463	0.377061	257.357	301.127	286.553	264.031	235.736	254.767
PF3D7_0903700	alpha tubulin 1	N/A	3197.28	3048.77	3345.79	1.09742	0.134119	0.355247	0.452852	3560.41	3149.29	2436.62	2994.19	3524.05	3519.13
PF3D7_0422300	alpha tubulin 2	N/A	19058.8	25423.7	12693.9	0.499295	-1.00204	8.33409e-05	0.000239492	30373.5	25736.8	20160.8	10854.3	13198.6	14028.9
PF3D7_1120400	alpha/beta hydrolase fold domain containing protein, putative	N/A	27.3304	16.8691	37.7918	2.2403	1.16369	0.00977649	0.0195495	19.9361	18.4514	12.2198	31.7943	53.2737	28.3074
PF3D7_0731800	alpha/beta hydrolase, putative	GEXP08	332.237	565.614	98.8587	0.174781	-2.51638	3.91664e-38	7.36727e-37	504.746	564.613	627.485	123.03	109.211	64.3351
PF3D7_0728700	alpha/beta hydrolase, putative	N/A	213.474	324.83	102.119	0.314377	-1.66943	1.59214e-16	1.27855e-15	279.105	326.959	368.426	118.883	102.552	84.9223
PF3D7_1410100	alpha/beta hydrolase, putative	N/A	255.918	352.183	159.653	0.453325	-1.14138	4.81392e-12	2.88783e-11	344.351	374.933	337.265	149.295	159.821	169.845
PF3D7_1134500	alpha/beta hydrolase, putative	N/A	95.6656	55.2056	136.126	2.46579	1.30205	7.4508e-09	3.42256e-08	48.9341	53.1401	63.5427	127.177	134.516	146.684
PF3D7_1143000	alpha/beta hydrolase, putative	N/A	53.4409	77.385	29.4969	0.381171	-1.39149	1.3264e-05	4.25444e-05	62.5268	76.7579	92.8702	17.9707	30.6324	39.8877
PF3D7_0823400	alpha/beta hydrolase, putative	N/A	36.9951	52.2436	21.7466	0.416254	-1.26446	0.000944769	0.00227965	35.3413	62.7348	58.6548	17.9707	27.9687	19.3005
PF3D7_0805000	alpha/beta hydrolase, putative	N/A	64.8472	80.993	48.7013	0.601303	-0.733837	0.00455193	0.00972984	66.1516	93.7331	83.0944	48.3826	35.9597	61.7617
PF3D7_0826200	alpha/beta hydrolase, putative	N/A	42.3221	48.7432	35.901	0.736533	-0.441178	0.153379	0.224269	43.4969	50.1878	52.545	35.9413	29.3005	42.4611
PF3D7_0403800	alpha/beta hydrolase, putative	N/A	285.661	286.935	284.388	0.991121	-0.0128667	1	1	303.572	298.175	259.059	265.413	295.669	292.081
PF3D7_1328500	alpha/beta-hydrolase, putative	N/A	374.916	261.778	488.054	1.86438	0.898694	1.00774e-09	5.0469e-09	260.982	259.796	264.558	503.179	450.163	510.82
PF3D7_0509000	alpha-soluble NSF attachment protein, putative	alphaSNAP	268.783	323.474	214.092	0.661852	-0.595419	0.000237699	0.000635046	344.351	304.079	321.991	205.971	193.117	243.187
PF3D7_0924900	alpha-tubulin N-acetyltransferase, putative	ATAT	69.9307	74.4912	65.3703	0.877558	-0.188434	0.479808	0.577122	80.6506	70.1153	72.7076	73.265	55.9374	66.9085
PF3D7_1119800	alternative splicing factor ASF-1, putative	ASF1	23.1228	27.0821	19.1635	0.707609	-0.498975	0.214118	0.297407	25.3732	22.8797	32.9933	22.1177	18.6458	16.7271
PF3D7_1311200	alternative splicing regulator, putative	N/A	43.5526	36.8958	50.2094	1.36084	0.444501	0.155343	0.226246	39.8722	28.0461	42.7692	56.6767	38.6234	55.3281
PF3D7_0515500	amino acid transporter, putative	N/A	145.281	259.854	30.7073	0.118171	-3.08105	1.02832e-42	2.33859e-41	253.732	261.272	264.558	34.559	27.9687	29.5941
PF3D7_0629500	amino acid transporter, putative	N/A	115.235	66.6226	163.848	2.45935	1.29828	8.90588e-10	4.48446e-09	54.3712	67.9012	77.5955	152.059	183.794	155.691
PF3D7_1208400	amino acid transporter, putative	N/A	53.0259	78.585	27.4667	0.349516	-1.51657	2.11286e-07	8.36252e-07	70.6825	71.5915	93.4811	24.8825	26.6368	30.8808
PF3D7_1132500	amino acid transporter, putative	N/A	29.8208	21.3783	38.2633	1.78982	0.839816	0.0200084	0.0373701	23.5608	19.1895	21.3846	41.4708	37.2916	36.0276
PF3D7_1231400	amino acid transporter, putative	N/A	252.121	255.921	248.321	0.970304	-0.0434909	0.717194	0.794718	232.89	242.821	292.052	258.501	230.409	256.054
PF3D7_1458400	aminodeoxychorismate lyase	ADCL	10.8946	13.8964	7.89289	0.567981	-0.816085	0.191337	0.270367	11.7804	14.0231	15.8857	5.52944	3.99553	14.1537
PF3D7_1365500	aminomethyltransferase, mitochondrial, putative	GCVT	192.339	169.745	214.933	1.26621	0.340519	0.0664743	0.107792	159.489	150.563	199.182	228.089	222.418	194.292
PF3D7_1344000	aminomethyltransferase, putative	N/A	76.1052	63.945	88.2653	1.38033	0.465014	0.0626585	0.102383	57.9959	60.5206	73.3185	77.4121	99.8881	87.4957
PF3D7_1452200	aminomethyltransferase, putative	N/A	16.3822	18.2237	14.5406	0.797897	-0.325725	0.569909	0.660656	20.8423	15.4992	18.3296	8.29415	17.3139	18.0138
PF3D7_1454400	aminopeptidase P	APP	552.469	409.51	695.427	1.69819	0.764001	1.55991e-08	6.95255e-08	432.251	394.86	401.419	663.532	711.204	711.546
PF3D7_1468600	aminophospholipid transporter, putative	N/A	37.7848	33.8354	41.7343	1.23345	0.302702	0.354145	0.451759	34.4351	34.6886	32.3824	37.3237	49.2782	38.601
PF3D7_1219600	aminophospholipid-transporting P-ATPase	ATPase2	458.816	439.437	478.195	1.0882	0.121943	0.425484	0.526072	397.816	459.809	460.685	478.296	463.481	492.807
PF3D7_1329400	AMP deaminase, putative	N/A	228.329	232.948	223.709	0.960341	-0.0583818	0.771802	0.839916	235.608	238.392	224.844	183.854	254.382	232.893
PF3D7_0504100	AN1-type zinc finger protein, putative	N/A	49.4312	51.805	47.0574	0.908356	-0.138671	0.604734	0.692319	46.2155	48.7117	60.4878	45.6178	47.9463	47.6079
PF3D7_0501700	anaphase promoting complex subunit, putative	N/A	24.7095	26.8429	22.5761	0.841047	-0.249741	0.586323	0.675702	32.6227	19.1895	28.7164	19.353	22.6413	25.734
PF3D7_1217600	anaphase-promoting complex subunit 10, putative	APC10	31.9875	21.724	42.251	1.9449	0.959694	0.00573411	0.0120388	21.7485	25.0939	18.3296	47.0002	37.2916	42.4611
PF3D7_0624500	anaphase-promoting complex subunit 11, putative	APC11	186.675	203.889	169.462	0.831148	-0.266823	0.272707	0.36339	239.233	218.465	153.969	175.56	177.135	155.691
PF3D7_1010500	ankyrin-repeat protein, putative	N/A	72.1167	115.33	28.9032	0.250612	-1.99647	8.75235e-14	5.96643e-13	114.179	111.446	120.365	35.9413	17.3139	33.4542
PF3D7_0825100	ankyrin-repeat protein, putative	N/A	12.6782	17.7685	7.58795	0.427045	-1.22754	0.0325652	0.0576778	15.4052	21.4036	16.4967	8.29415	9.32289	5.1468
PF3D7_1410800	ankyrin-repeat protein, putative	N/A	164.919	183.852	145.986	0.794043	-0.332711	0.162239	0.234632	227.453	171.967	152.136	158.971	145.171	133.817
PF3D7_1313900	ankyrin-repeat protein, putative	N/A	13.761	12.013	15.5091	1.29104	0.368528	0.531417	0.625681	11.7804	9.59473	14.6637	12.4412	18.6458	15.4404
PF3D7_0627100	ankyrin-repeat protein, putative	N/A	932.462	907.899	957.025	1.05411	0.0760249	0.583889	0.673457	866.314	922.57	934.811	988.387	956.263	926.425
PF3D7_1245900	ankyrin-repeat protein, putative	N/A	3.84214	4.15922	3.52507	0.847531	-0.238661	0.877011	0.927947	1.81237	5.16639	5.49889	2.76472	2.66368	5.1468
PF3D7_1423100	ankyrin-repeat protein, putative	N/A	211.532	210.768	212.297	1.00726	0.010429	1	1	188.487	221.417	222.4	208.736	218.422	209.732
PF3D7_1149000	antigen 332, DBL-like protein	Pf332	5532.56	707.886	10357.2	14.6312	3.87098	4.42261e-157	1.16862e-154	895.312	743.223	485.124	9435.98	10701.4	10934.4
PF3D7_1038000	antigen UB05	N/A	1062.38	389.224	1735.53	4.45895	2.1567	5.12647e-31	7.81505e-30	410.502	412.573	344.597	1513.68	1748.71	1944.21
PF3D7_0305600	AP endonuclease (DNA-[apurinic or apyrimidinic site] lyase), putative	N/A	302.533	483.475	121.591	0.251494	-1.9914	2.26084e-12	1.37861e-11	391.472	479.737	579.217	141.001	110.543	113.23
PF3D7_0528100	AP-1 complex subunit beta, putative	N/A	935.294	988.054	882.535	0.893205	-0.162937	0.201622	0.282027	996.805	1014.83	952.53	944.151	831.069	872.383
PF3D7_1455500	AP-1 complex subunit gamma, putative	N/A	271.725	294.649	248.801	0.844397	-0.244007	0.133117	0.199531	306.291	281.937	295.718	233.619	247.723	265.06
PF3D7_1311400	AP-1 complex subunit mu-1	AP1M1	173.608	165.064	182.151	1.10352	0.142108	0.498503	0.593474	142.271	169.015	183.907	183.854	182.462	180.138
PF3D7_1118100	AP-1 complex subunit sigma, putative	N/A	101.838	107.01	96.6659	0.903334	-0.146668	0.503798	0.597729	101.493	121.779	97.7581	114.736	83.906	91.3558
PF3D7_0617100	AP-2 complex subunit alpha, putative	N/A	414.943	397.137	432.749	1.08967	0.123894	0.363007	0.461366	406.878	429.549	354.984	468.62	408.875	420.751
PF3D7_1218300	AP-2 complex subunit mu, putative	AP2-MU	108.951	115.907	101.995	0.879973	-0.184468	0.369986	0.468589	114.179	114.399	119.143	116.118	97.2245	92.6425
PF3D7_0217300	AP-2 complex subunit sigma, putative	N/A	29.9562	30.1303	29.7821	0.988445	-0.0167674	0.879675	0.929952	18.1237	25.832	46.4351	29.0295	33.296	27.0207
PF3D7_0604100	AP2 domain transcription factor	SIP2	310.622	144.402	476.842	3.30218	1.72342	3.01975e-28	4.1683e-27	149.521	139.493	144.193	445.12	487.454	497.953
PF3D7_1222400	AP2 domain transcription factor	ApiAP2	383.096	420.036	346.157	0.824114	-0.279085	0.104968	0.161348	343.445	416.264	500.399	370.472	347.611	320.389
PF3D7_1222600	AP2 domain transcription factor AP2-G	AP2-G	67.1211	25.4459	108.796	4.27558	2.09612	2.07031e-15	1.55666e-14	27.1856	22.8797	26.2725	103.677	117.202	105.509
PF3D7_1408200	AP2 domain transcription factor AP2-G2, putative	AP2-G2	869.707	799.643	939.771	1.17524	0.232954	0.0579298	0.0957844	830.973	820.719	747.238	924.798	925.63	968.886
PF3D7_1007700	AP2 domain transcription factor AP2-I	AP2-I	4261.31	3129.07	5393.56	1.7237	0.785506	4.85145e-10	2.51126e-09	3412.7	3298.37	2676.13	4863.14	5496.51	5821.04
PF3D7_0730300	AP2 domain transcription factor AP2-L, putative	AP2-L	622.789	452.291	793.287	1.75393	0.810592	2.02968e-06	7.24754e-06	435.876	480.475	440.522	927.563	709.872	742.427
PF3D7_1143100	AP2 domain transcription factor AP2-O, putative	AP2-O	2482.32	3603.11	1361.54	0.377878	-1.40401	4.29445e-32	6.71265e-31	3615.68	3739.73	3453.91	1220.62	1322.52	1541.47
PF3D7_0516800	AP2 domain transcription factor AP2-O2, putative	AP2-O2	2549.41	3655.84	1442.98	0.394706	-1.34115	7.80079e-30	1.15739e-28	3652.84	3693.97	3620.71	1429.36	1423.74	1475.85
PF3D7_1429200	AP2 domain transcription factor AP2-O3, putative	AP2-O3	756.984	860.325	653.643	0.759763	-0.396378	0.00306164	0.00671769	912.529	882.715	785.73	634.503	640.616	685.812
PF3D7_1350900	AP2 domain transcription factor AP2-O4, putative	AP2-O4	305.973	360.703	251.242	0.696536	-0.521731	0.000713571	0.00175748	369.724	347.624	364.76	259.883	258.377	235.466
PF3D7_1466400	AP2 domain transcription factor AP2-SP	AP2-SP	294.705	224.298	365.112	1.6278	0.702924	6.47703e-06	2.16122e-05	216.578	226.583	229.731	364.943	366.257	364.136
PF3D7_0404100	AP2 domain transcription factor AP2-SP2, putative	AP2-SP2	64.0366	92.4772	35.5961	0.384917	-1.37738	2.11617e-07	8.36966e-07	74.3073	97.4234	105.701	38.706	34.6279	33.4542
PF3D7_0622900	AP2 domain transcription factor AP2Tel	AP2Tel	599.783	508.036	691.531	1.36119	0.444863	0.00124845	0.0029492	463.967	511.473	548.667	699.474	672.58	702.539
PF3D7_0420300	AP2 domain transcription factor, putative	ApiAP2	4385.46	2254.82	6516.1	2.88985	1.531	2.03707e-40	4.18655e-39	2477.51	2354.4	1932.55	6158.41	6581.96	6807.94
PF3D7_1317200	AP2 domain transcription factor, putative	ApiAP2	579.367	900.051	258.682	0.287408	-1.79883	2.65251e-37	4.85768e-36	880.813	861.312	958.029	235.001	246.391	294.655
PF3D7_0613800	AP2 domain transcription factor, putative	ApiAP2	2524.78	1626.77	3422.8	2.10405	1.07317	2.25428e-20	2.29523e-19	1754.38	1682.77	1443.15	3125.51	3618.61	3524.27
PF3D7_1239200	AP2 domain transcription factor, putative	ApiAP2	1032.95	749.689	1316.21	1.75567	0.812024	8.43738e-11	4.59461e-10	762.103	769.055	717.911	1441.8	1186.67	1320.16
PF3D7_1115500	AP2 domain transcription factor, putative	ApiAP2	238.144	169.174	307.113	1.81537	0.860263	1.21876e-07	4.93565e-07	182.143	161.634	163.745	324.854	287.678	308.808
PF3D7_1305200	AP2 domain transcription factor, putative	ApiAP2	30.4327	46.1653	14.7001	0.318423	-1.65099	2.14293e-05	6.69921e-05	54.3712	45.0214	39.1032	15.2059	17.3139	11.5803
PF3D7_0611200	AP2 domain transcription factor, putative	ApiAP2	172.951	218.028	127.875	0.586506	-0.769781	2.17161e-05	6.78123e-05	200.267	236.916	216.901	129.942	119.866	133.817
PF3D7_1449500	AP2 domain transcription factor, putative	ApiAP2	270.421	213.675	327.167	1.53114	0.614611	0.000102225	0.000288822	207.517	214.774	218.734	313.795	300.996	366.71
PF3D7_1342900	AP2 domain transcription factor, putative	ApiAP2	304.486	365.482	243.49	0.666217	-0.585935	0.000111928	0.000314315	356.131	339.506	400.808	258.501	258.377	213.592
PF3D7_1456000	AP2 domain transcription factor, putative	ApiAP2	297.716	256.446	338.986	1.32186	0.40257	0.0124848	0.0244196	249.201	231.75	288.386	381.531	335.624	299.801
PF3D7_1139300	AP2 domain transcription factor, putative	ApiAP2	917.098	997.968	836.229	0.837932	-0.255095	0.0378874	0.0657197	919.779	1028.11	1046.01	828.033	841.724	838.929
PF3D7_0934400	AP2 domain transcription factor, putative	ApiAP2	359.968	338.281	381.656	1.12822	0.174051	0.190431	0.269293	367.912	354.267	292.663	351.119	378.243	415.604
PF3D7_0802100	AP2 domain transcription factor, putative	ApiAP2	1677.42	1731.38	1623.45	0.937663	-0.0928586	0.480503	0.577566	1773.41	1805.29	1615.45	1541.33	1642.16	1686.87
PF3D7_1107800	AP2 domain transcription factor, putative	ApiAP2	1900.49	1885.65	1915.33	1.01574	0.0225281	0.80013	0.865482	1932.9	1977.25	1746.81	1896.6	1885.89	1963.51
PF3D7_0613500	AP-3 complex subunit beta, putative	N/A	634.781	746.04	523.521	0.701733	-0.511006	0.000148507	0.000411209	764.821	753.555	719.744	500.414	558.042	512.107
PF3D7_0808100	AP-3 complex subunit delta, putative	N/A	109.166	122.264	96.0686	0.785747	-0.347863	0.103279	0.159105	129.585	114.399	122.809	100.912	97.2245	90.0691
PF3D7_1250500	AP-3 complex subunit sigma, putative	N/A	27.0613	32.7392	21.3833	0.653139	-0.614537	0.103134	0.158925	28.0918	34.6886	35.4373	22.1177	25.305	16.7271
PF3D7_0730200	AP-4 complex subunit beta, putative	N/A	76.224	81.0503	71.3978	0.880908	-0.182937	0.468331	0.566674	73.4011	95.2093	74.5405	67.7356	69.2558	77.2021
PF3D7_0904100	AP-4 complex subunit epsilon, putative	N/A	629.775	667.014	592.536	0.888342	-0.170812	0.201153	0.281513	656.985	648.751	695.304	523.914	620.638	633.057
PF3D7_1119500	AP-4 complex subunit mu, putative	N/A	74.4323	64.9918	83.8728	1.29051	0.367945	0.107929	0.16535	79.7444	55.3542	59.8768	78.7945	87.9016	84.9223
PF3D7_0423100	AP-4 complex subunit sigma, putative	N/A	104.093	109.653	98.5331	0.898593	-0.15426	0.450526	0.550776	103.305	104.066	121.587	98.1475	93.2289	104.223
PF3D7_1008300	AP-5 complex subunit sigma-1, putative, pseudogene	N/A	0.792693	0.6957	0.889687	1.27884	0.354832	1	1	0	1.47611	0.610988	1.38236	0	1.2867
PF3D7_0423400	apical asparagine-rich protein AARP	AARP	79.2971	16.9949	141.599	8.33187	3.05864	1.29403e-15	9.84992e-15	18.1237	16.9753	15.8857	106.442	167.812	150.544
PF3D7_1137200	apical exonemal protein	AEP	36.5891	41.1523	32.0258	0.778228	-0.361735	0.30743	0.401111	31.7165	32.4745	59.2658	35.9413	27.9687	32.1675
PF3D7_1133400	apical membrane antigen 1	AMA1	735.9	275.29	1196.51	4.34635	2.11981	1.44977e-55	4.73222e-54	284.542	276.771	264.558	1111.42	1174.68	1303.43
PF3D7_0419700	apical merozoite protein	Pf34	73.3447	52.0236	94.6658	1.81967	0.863678	0.000415294	0.00107085	53.465	49.4498	53.1559	92.618	103.884	87.4957
PF3D7_0511600	apical rhoptry neck protein	ARNP	3.0264	1.14538	4.90743	4.28454	2.09914	0.109443	0.167393	0	2.21417	1.22198	6.91179	2.66368	5.1468
PF3D7_0405900	apical sushi protein	ASP	259.19	75.251	443.128	5.88867	2.55794	3.84736e-51	1.09482e-49	81.5568	74.5437	69.6526	418.855	442.172	468.359
PF3D7_1329700	apicoplast calcium binding protein 1	ACBP1	485.231	757.776	212.685	0.28067	-1.83305	8.61805e-36	1.49911e-34	822.817	763.15	687.361	229.472	210.431	198.152
PF3D7_1249900	apicoplast dimethyladenosine synthase, putative	N/A	179.403	140.614	218.192	1.55171	0.633862	0.000349952	0.000909974	139.553	131.374	150.914	188.001	213.095	253.48
PF3D7_1144700	apicoplast import protein Tic20, putative	TIC20	103.678	132.222	75.1328	0.568231	-0.81545	0.000235718	0.000630058	145.896	132.85	117.921	81.5592	67.9239	75.9154
PF3D7_1021300	apicoplast integral membrane protein, putative	N/A	69.9188	45.1388	94.6988	2.09794	1.06898	1.25109e-05	4.03152e-05	54.3712	41.3312	39.7142	106.442	78.5787	99.076
PF3D7_0908100	apicoplast integral membrane protein, putative	N/A	43.3608	43.6217	43.0998	0.988036	-0.0173648	1	1	47.1217	42.8073	40.9362	40.0884	50.61	38.601
PF3D7_1429100	apicoplast ribosomal protein L15 precursor, putative	N/A	395.452	364.029	426.875	1.17264	0.229759	0.0990428	0.15326	380.598	360.171	351.318	371.855	466.145	442.625
PF3D7_0827500	apicoplast ribosomal protein L21 precursor, putative	N/A	92.1192	102.476	81.7619	0.797861	-0.325791	0.163435	0.236049	106.93	107.018	93.4811	81.5592	85.2379	78.4888
PF3D7_1034200	apicoplast ribosomal protein L27 precursor, putative	N/A	70.0126	103.607	36.4184	0.351506	-1.50838	1.01446e-08	4.60281e-08	104.211	107.018	99.591	34.559	39.9553	34.7409
PF3D7_1208000	apicoplast ribosomal protein L29 precursor, putative	N/A	12.0037	10.7349	13.2726	1.23639	0.30614	0.548236	0.640759	15.4052	8.85668	7.94284	11.0589	13.3184	15.4404
PF3D7_0810100	apicoplast ribosomal protein L33 precursor, putative	N/A	33.2548	32.2976	34.2119	1.05927	0.08307	0.815187	0.87954	32.6227	36.1648	28.1054	33.1766	37.2916	32.1675
PF3D7_1460900	apicoplast ribosomal protein S10, putative	ARPS10	62.8291	53.3671	72.2911	1.3546	0.437868	0.0978917	0.151732	48.0279	58.3064	53.7669	71.8827	63.9284	81.0622
PF3D7_1137500	apicoplast ribosomal protein S14p/S29e precursor, putative	N/A	177.38	237.625	117.135	0.492939	-1.02052	3.27835e-08	1.41062e-07	260.075	231.012	221.789	110.589	119.866	120.95
PF3D7_1106100	apicoplast ribosomal protein S15 precursor, putative	N/A	133.24	190.109	76.3715	0.401725	-1.31572	2.67335e-10	1.41146e-09	165.832	188.204	216.29	96.7651	70.5876	61.7617
PF3D7_0932600	apicoplast ribosomal protein S6, putative	RPS6	82.0861	73.4497	90.7226	1.23517	0.304706	0.167183	0.240647	91.5248	59.7826	69.0416	98.1475	85.2379	88.7824
PF3D7_0529300	apicoplast TIC22 protein	TIC22	16.6897	20.0785	13.3009	0.662443	-0.594132	0.217829	0.30113	17.2175	19.1895	23.8285	9.67651	18.6458	11.5803
PF3D7_0517800	apicortin, putative	DCX	179.884	335.24	24.5282	0.073166	-3.77268	1.34512e-63	5.40873e-62	344.351	338.768	322.602	27.6472	26.6368	19.3005
PF3D7_0909300	apoptosis-related protein	ARP	246.035	225.419	266.652	1.18291	0.242345	0.114974	0.17484	242.858	235.44	197.96	276.472	259.709	263.774
PF3D7_1448800	Appr-1-p processing domain protein	N/A	79.5617	116.421	42.7028	0.366797	-1.44694	7.57889e-09	3.47564e-08	128.678	113.661	106.923	41.4708	50.61	36.0276
PF3D7_1332600	apurinic/apyrimidinic endonuclease Apn1, putative	APN1	236.468	193.734	279.201	1.44115	0.527225	0.00099496	0.00239109	214.766	180.086	186.351	269.56	283.682	284.361
PF3D7_1431800	apyrase, putative	E-NTPDase	50.2122	48.6299	51.7946	1.06508	0.0909583	0.844277	0.905293	44.4031	46.4975	54.9889	66.3532	45.2826	43.7478
PF3D7_1132800	aquaglyceroporin	AQP	473.683	485.591	461.774	0.950952	-0.0725556	0.640462	0.726477	502.027	502.616	452.131	476.914	455.49	452.919
PF3D7_0810400	aquaporin, putative	AQP2	95.8492	84.0958	107.603	1.27953	0.355609	0.107504	0.16479	80.6506	84.8765	86.7603	88.471	118.534	115.803
PF3D7_0906500	arginase	N/A	877.305	972.529	782.082	0.804173	-0.314422	0.0825859	0.130598	1087.42	1019.99	810.17	722.974	743.168	880.104
PF3D7_1218600	arginine--tRNA ligase	RRS	170.411	163.301	177.52	1.08707	0.120446	0.522272	0.616483	153.145	163.848	172.91	157.589	167.812	207.159
PF3D7_0913900	arginine--tRNA ligase, putative	RRSapi	44.0344	50.0773	37.9914	0.758655	-0.398484	0.191808	0.270894	45.3093	48.7117	56.2109	29.0295	38.6234	46.3212
PF3D7_0212900	arginyl-tRNA--protein transferase	ATEL1	140.694	188.878	92.5098	0.489785	-1.02978	2.33648e-07	9.21471e-07	179.425	180.086	207.125	124.412	75.915	77.2021
PF3D7_1130800	armadillo repeat protein PF16, putative	N/A	75.3797	111.323	39.4364	0.354252	-1.49715	2.26853e-05	7.0561e-05	96.9619	102.59	134.417	23.5001	63.9284	30.8808
PF3D7_0925800	armadillo repeat protein, putative	N/A	589.022	676.203	501.841	0.742146	-0.430225	0.00128774	0.0030304	643.392	664.251	720.966	464.473	496.777	544.275
PF3D7_0414900	armadillo-domain containing rhoptry protein	ARO	291.767	54.0191	529.515	9.80236	3.29313	1.55494e-79	8.62834e-78	50.7464	53.8781	57.4329	521.149	552.714	514.68
PF3D7_0415000	arsenical pump-driving ATPase, putative	N/A	59.0851	52.8762	65.294	1.23485	0.304331	0.223233	0.306842	58.9021	57.5684	42.1582	60.8238	74.5831	60.475
PF3D7_1233600	asparagine and aspartate rich protein 1	AARP1	3059	3618.17	2499.82	0.690908	-0.533435	4.40537e-05	0.000131704	3890.26	3848.23	3116.04	2456.45	2442.6	2600.42
PF3D7_0309500	asparagine synthetase [glutamine-hydrolyzing], putative	AS	799.178	663.986	934.37	1.40721	0.492842	9.67845e-05	0.000274429	666.047	713.7	612.21	879.18	920.303	1003.63
PF3D7_0105700	asparagine-rich antigen Pfa35-2	N/A	3436.2	4763.43	2108.98	0.442744	-1.17546	2.82401e-24	3.35555e-23	4652.36	4770.8	4867.13	2195.19	2092.32	2039.42
PF3D7_0809200	asparagine-rich antigen Pfa55-14	pfa55-14	136.785	204.091	69.4784	0.340428	-1.55458	1.72915e-14	1.22856e-13	179.425	207.394	225.455	49.7649	87.9016	70.7686
PF3D7_1231800	asparagine-rich protein, putative	N/A	242.863	211.109	274.617	1.30083	0.379434	0.0196157	0.0367728	196.642	233.226	203.459	262.648	271.696	289.508
PF3D7_0211800	asparagine--tRNA ligase	AsnRS	800.258	604.379	996.137	1.6482	0.720891	9.48709e-09	4.31507e-08	659.704	631.038	522.395	912.357	1042.83	1033.22
PF3D7_0509600	asparagine--tRNA ligase	AsnRS	277.98	290.44	265.52	0.914198	-0.129421	0.396455	0.497271	267.325	310.722	293.274	262.648	263.705	270.207
PF3D7_1344800	aspartate carbamoyltransferase	ATCase	158.81	162.12	155.499	0.959159	-0.060158	0.713593	0.79185	151.333	160.896	174.132	160.354	149.166	156.978
PF3D7_0204500	aspartate transaminase	AspAT	51.7706	20.9997	82.5416	3.93061	1.97475	2.60693e-11	1.4852e-10	18.1237	22.8797	21.9956	96.7651	85.2379	65.6218
PF3D7_0102900	aspartate--tRNA ligase	N/A	259.388	135.27	383.505	2.8351	1.5034	1.27451e-20	1.30968e-19	143.177	134.326	128.307	349.737	392.893	407.884
PF3D7_0514300	aspartate--tRNA ligase, putative	N/A	317.864	321.222	314.506	0.979092	-0.0304834	0.85915	0.917518	333.477	317.364	312.826	327.619	328.965	286.934
PF3D7_1234400	aspartyl protease, putative	N/A	50.9957	91.8113	10.18	0.110879	-3.17294	5.83967e-20	5.75565e-19	84.2753	98.8995	92.2592	11.0589	5.32737	14.1537
PF3D7_1435700	ataxin-2 like protein, putative	N/A	1604.79	1861.77	1347.81	0.723942	-0.466054	9.56138e-05	0.000271387	1813.28	1893.85	1878.18	1349.18	1363.81	1330.45
PF3D7_1226800	ataxin-3, putative	ATX3	169.424	221.449	117.4	0.530142	-0.915548	6.0238e-07	2.2832e-06	220.203	233.964	210.18	146.53	107.879	97.7893
PF3D7_1464700	ATP synthase (C/AC39) subunit, putative	N/A	255.865	239.487	272.242	1.13677	0.184944	0.237258	0.323476	250.107	236.178	232.175	276.472	261.041	279.214
PF3D7_0217100	ATP synthase F1, alpha subunit	N/A	1066.31	1194.14	938.475	0.7859	-0.347582	0.0127303	0.0248472	1326.66	1203.03	1052.73	841.857	980.236	993.333
PF3D7_1209800	ATP synthase mitochondrial F1 complex assembly factor 1, putative	ATP11	30.8465	18.2455	43.4474	2.38126	1.25173	0.00070555	0.00174004	17.2175	19.1895	18.3296	47.0002	29.3005	54.0414
PF3D7_1025200	ATP synthase mitochondrial F1 complex assembly factor 2, putative	ATP12	36.5474	56.0926	17.0022	0.30311	-1.72209	7.35042e-07	2.75219e-06	45.3093	61.2587	61.7098	20.7354	19.9776	10.2936
PF3D7_1235700	ATP synthase subunit beta, mitochondrial	N/A	1228.5	1427.07	1029.94	0.721713	-0.470504	0.0187391	0.0353085	1615.73	1517.44	1148.05	946.916	1002.88	1140.02
PF3D7_0705900	ATP synthase subunit C, putative	N/A	485.704	552.888	418.52	0.75697	-0.401692	0.0336653	0.0594176	622.55	574.208	461.907	358.031	438.176	459.352
PF3D7_1147700	ATP synthase subunit delta, mitochondrial, putative	N/A	89.2872	143.531	35.0432	0.24415	-2.03416	0.00133299	0.00312231	86.0877	134.326	210.18	35.9413	29.3005	39.8877
PF3D7_0715500	ATP synthase subunit epsilon, mitochondrial, putative	N/A	154.543	174.215	134.871	0.774165	-0.369288	0.0618986	0.101231	193.018	175.657	153.969	128.559	134.516	141.537
PF3D7_1311300	ATP synthase subunit gamma, mitochondrial	N/A	117.065	133.796	100.334	0.749902	-0.415225	0.0520357	0.0871291	144.99	133.588	122.809	94.0004	109.211	97.7893
PF3D7_1310000	ATP synthase subunit O, mitochondrial, putative	OSCP	11.3702	13.7363	9.00399	0.655487	-0.609362	0.331123	0.426807	13.5928	18.4514	9.16482	15.2059	6.65921	5.1468
PF3D7_1143900	ATP-dependent (S)-NAD(P)H-hydrate dehydratase, putative	N/A	39.242	30.857	47.6271	1.54348	0.626185	0.0380346	0.0659338	38.966	30.9984	22.6066	49.7649	51.9418	41.1744
PF3D7_1128300	ATP-dependent 6-phosphofructokinase	PFK11	865.847	1519.54	212.15	0.139614	-2.84048	1.98494e-91	1.46859e-89	1564.98	1581.65	1411.99	217.03	226.413	193.005
PF3D7_0915400	ATP-dependent 6-phosphofructokinase	PFK9	1176.92	984.218	1369.62	1.39158	0.476727	0.00010819	0.00030428	959.651	1067.97	925.036	1455.62	1330.51	1322.73
PF3D7_1320100	ATP-dependent Clp protease adapter protein ClpS	ClpS	72.8925	59.0146	86.7704	1.47032	0.55613	0.0177958	0.0337141	71.5887	55.3542	50.101	96.7651	79.9105	83.6356
PF3D7_0307400	ATP-dependent Clp protease proteolytic subunit	ClpP	94.1484	115.224	73.0732	0.634186	-0.657022	0.00314791	0.00688791	117.804	106.28	121.587	77.4121	83.906	57.9016
PF3D7_1436800	ATP-dependent Clp protease proteolytic subunit	ClpR	13.3866	17.9286	8.84456	0.493322	-1.0194	0.0872455	0.136991	9.06186	18.4514	26.2725	8.29415	6.65921	11.5803
PF3D7_1406600	ATP-dependent Clp protease regulatory subunit ClpC, putative	ClpC	139.609	134.687	144.531	1.07309	0.10177	0.725856	0.801866	113.273	141.707	149.081	174.177	137.18	122.237
PF3D7_0918600	ATP-dependent DNA helicase Q1	RECQ1	85.581	94.9144	76.2476	0.80333	-0.315935	0.228801	0.313486	67.0578	100.376	117.31	64.9709	86.5697	77.2021
PF3D7_0514100	ATP-dependent DNA helicase UvrD	UvrD	691.521	670.653	712.388	1.06223	0.0870982	0.490448	0.587923	729.48	631.776	650.702	594.414	759.15	783.601
PF3D7_0504400	ATP-dependent helicase, putative	N/A	279.278	332.353	226.203	0.68061	-0.555099	0.00028986	0.000761569	302.666	324.745	369.648	255.736	214.427	208.446
PF3D7_0907400	ATP-dependent protease ATPase subunit ClpY	ClpY	505.549	455.086	556.012	1.22177	0.288976	0.042978	0.0735385	416.846	487.117	461.296	611.003	512.759	544.275
PF3D7_1230400	ATP-dependent protease subunit ClpQ	ClpQ	174.03	103.792	244.268	2.35343	1.23477	8.18384e-12	4.83622e-11	131.397	108.494	71.4856	219.795	254.382	258.627
PF3D7_1414900	ATP-dependent protease, putative	N/A	72.0058	71.3024	72.7092	1.01973	0.0281886	0.907027	0.950716	73.4011	70.8534	69.6526	63.5885	79.9105	74.6287
PF3D7_0810600	ATP-dependent RNA helicase DBP1, putative	DBP1	1932.39	2604	1260.78	0.48417	-1.04641	9.70398e-19	8.91513e-18	2326.18	2741.88	2743.95	1380.98	1188	1213.36
PF3D7_0827000	ATP-dependent RNA helicase DBP10, putative	DBP10	584.9	405.861	763.939	1.88227	0.912472	1.65518e-11	9.59727e-11	398.722	391.17	427.692	675.973	789.782	826.062
PF3D7_1418900	ATP-dependent RNA helicase DBP4, putative	DBP4	153.472	177.289	129.655	0.731318	-0.451428	0.012542	0.0245228	158.583	180.824	192.461	150.677	121.198	117.09
PF3D7_1459000	ATP-dependent RNA helicase DBP5	DBP5	972.349	690.907	1253.79	1.8147	0.859734	8.79907e-12	5.18874e-11	680.546	718.867	673.309	1231.68	1215.97	1313.72
PF3D7_1307300	ATP-dependent RNA helicase DBP6, putative	DBP6	56.5045	80.035	32.9739	0.411994	-1.27931	5.34203e-06	1.80091e-05	75.2135	81.1862	83.7053	35.9413	35.9597	27.0207
PF3D7_0721300	ATP-dependent RNA helicase DBP7, putative	DBP7	407.302	450.687	363.917	0.807472	-0.308516	0.0245255	0.0448556	409.596	456.119	486.346	424.384	328.965	338.402
PF3D7_1332700	ATP-dependent RNA helicase DBP8, putative	DBP8	512.685	710.33	315.041	0.443513	-1.17295	1.10338e-14	7.95152e-14	638.861	699.677	792.451	298.59	283.682	362.85
PF3D7_1241800	ATP-dependent RNA helicase DBP9, putative	DBP9	554.341	437.447	671.234	1.53443	0.617707	4.12674e-06	1.41441e-05	466.686	433.239	412.417	656.62	709.872	647.211
PF3D7_0521700	ATP-dependent RNA helicase DDX1, putative	DDX1	53.5777	58.2549	48.9005	0.839424	-0.252529	0.383146	0.482323	61.6207	53.8781	59.2658	51.1473	47.9463	47.6079
PF3D7_0518500	ATP-dependent RNA helicase DDX23, putative	DDX23	1724.85	1423.89	2025.8	1.42272	0.508649	0.000106301	0.00029912	1571.33	1467.99	1232.36	1821.95	2021.74	2233.71
PF3D7_0504200	ATP-dependent RNA helicase DDX27, putative	DDX27	113.461	82.1617	144.761	1.7619	0.817134	6.05741e-05	0.000177095	94.2434	71.5915	80.6504	142.383	146.503	145.397
PF3D7_0527900	ATP-dependent RNA helicase DDX41, putative	DDX41	550.878	432.991	668.766	1.54453	0.627164	2.29591e-06	8.14579e-06	466.686	444.31	387.977	638.65	641.948	725.699
PF3D7_0321600	ATP-dependent RNA helicase DDX42, putative	DDX42	382.443	366.121	398.764	1.08916	0.123217	0.417984	0.51831	361.568	361.648	375.147	407.796	410.207	378.29
PF3D7_0218400	ATP-dependent RNA helicase DDX47, putative	DDX47	398.504	279.913	517.096	1.84734	0.885452	1.36189e-09	6.72344e-09	264.606	288.58	286.553	518.385	522.082	510.82
PF3D7_1445900	ATP-dependent RNA helicase DDX5, putative	DDX5	2163.2	2167.63	2158.78	0.995917	-0.00590288	0.93943	0.973613	2338.87	2279.12	1884.9	2138.51	2136.27	2201.55
PF3D7_0405000	ATP-dependent RNA helicase DDX51, putative	DDX51	438.668	455.943	421.393	0.924222	-0.113688	0.501988	0.596091	492.965	489.331	385.533	403.649	447.499	413.031
PF3D7_0320800	ATP-dependent RNA helicase DDX6	DOZI	1406.95	2187.41	626.49	0.286408	-1.80386	1.61316e-37	2.98382e-36	2383.27	2227.45	1951.5	619.297	621.97	638.204
PF3D7_0903400	ATP-dependent RNA helicase DDX60, putative	DDX60	369.527	239.53	499.524	2.08543	1.06035	2.86128e-12	1.74093e-11	198.455	231.75	288.386	493.502	498.109	506.96
PF3D7_0807100	ATP-dependent RNA helicase DHH1, putative	DHH1	343.968	274.447	413.49	1.50663	0.591328	5.12187e-05	0.000151177	287.261	295.961	240.118	402.266	434.18	404.024
PF3D7_1302700	ATP-dependent RNA helicase DHR1, putative	N/A	558.094	405.146	711.042	1.75503	0.811495	2.64843e-09	1.26662e-08	403.253	416.264	395.92	752.003	697.885	683.238
PF3D7_0821300	ATP-dependent RNA helicase DHX36, putative	DHX36	404.71	400.786	408.634	1.01958	0.0279777	0.836969	0.8989	398.722	398.55	405.085	364.943	422.194	438.765
PF3D7_0310500	ATP-dependent RNA helicase DHX57, putative	DHX57	567.876	730.989	404.764	0.553721	-0.852768	3.23793e-10	1.69503e-09	684.171	725.509	783.286	398.119	391.562	424.611
PF3D7_1251500	ATP-dependent RNA helicase DRS1, putative	DRS1	481.303	334.022	628.583	1.88186	0.912158	5.40498e-11	3.00825e-10	347.975	328.435	325.657	637.267	580.683	667.798
PF3D7_0630900	ATP-dependent RNA helicase HAS1	HAS1	173.395	133.741	213.048	1.59299	0.671734	0.000265999	0.000701869	125.96	122.517	152.747	225.324	213.095	200.725
PF3D7_1445200	ATP-dependent RNA helicase MAK5, putative	MAK5	728.504	542.331	914.678	1.68657	0.754091	6.41245e-09	2.96522e-08	553.68	563.137	510.175	913.739	966.917	863.376
PF3D7_1021500	ATP-dependent RNA helicase ROK1, putative	ROK1	154.229	142.197	166.26	1.16922	0.225542	0.228949	0.313611	137.74	144.659	144.193	154.824	163.817	180.138
PF3D7_0623700	ATP-dependent RNA helicase SUV3, putative	SUV3	141.916	151.269	132.564	0.876346	-0.190427	0.305267	0.398759	139.553	160.896	153.358	136.854	141.175	119.663
PF3D7_0209800	ATP-dependent RNA helicase UAP56	UAP56	1553.93	1014.61	2093.24	2.06309	1.04481	1.90839e-18	1.71076e-17	1101.92	1048.04	893.875	1925.63	2122.96	2231.14
PF3D7_1202000	ATP-dependent RNA helicase, putative	N/A	177.608	218.754	136.462	0.623817	-0.680806	0.000121976	0.000341495	199.361	222.893	234.008	154.824	107.879	146.684
PF3D7_0602100	ATP-dependent RNA helicase, putative	N/A	828.768	862.611	794.926	0.921534	-0.11789	0.365728	0.464293	864.502	885.668	837.664	810.062	791.114	783.601
PF3D7_0103600	ATP-dependent RNA helicase, putative	N/A	246.204	258.915	233.494	0.901819	-0.14909	0.371576	0.470318	257.357	266.438	252.949	226.707	235.736	238.04
PF3D7_1419100	ATP-dependent rRNA helicase SPB4, putative	SPB4	107.253	102.858	111.649	1.08546	0.118308	0.685053	0.765477	86.9939	98.1615	123.42	121.648	105.216	108.083
PF3D7_1239700	ATP-dependent zinc metalloprotease FTSH 1	FTSH1	733.942	584.629	883.256	1.5108	0.595311	3.04352e-06	1.06284e-05	616.207	614.063	523.617	879.18	837.729	932.858
PF3D7_1464900	ATP-dependent zinc metalloprotease FTSH, putative	N/A	585.923	464.175	707.672	1.52458	0.608414	4.73919e-06	1.61138e-05	479.372	495.236	417.916	735.415	699.217	688.385
PF3D7_1119600	ATP-dependent zinc metalloprotease FTSH, putative	N/A	254.955	195.315	314.596	1.61071	0.687693	0.000205382	0.00055485	202.08	210.346	173.521	257.119	328.965	357.703
PF3D7_1414500	atypical protein kinase, ABC-1 family, putative	ABCk2	2318.77	2118.31	2519.23	1.18926	0.250068	0.0235546	0.043251	2339.77	2145.53	1869.62	2569.81	2447.93	2539.95
PF3D7_1430400	autophagy protein 5, putative	ATG5	74.5319	100.48	48.5841	0.483521	-1.04835	2.22674e-05	6.93779e-05	94.2434	103.328	103.868	56.6767	46.6145	42.4611
PF3D7_0216700	autophagy-related protein 11, putative	ATG11	609.851	453.012	766.69	1.69243	0.759096	1.4699e-08	6.57251e-08	459.436	441.358	458.241	749.238	769.805	781.028
PF3D7_1470000	autophagy-related protein 12, putative	ATG12	5.14941	5.80346	4.49537	0.774601	-0.368475	0.728254	0.804035	4.53093	7.38056	5.49889	8.29415	1.33184	3.8601
PF3D7_1012900	autophagy-related protein 18, putative	ATG18	211.1	147.602	274.599	1.8604	0.895616	0.000560286	0.00140616	155.864	151.302	135.639	341.443	261.041	221.313
PF3D7_1126700	autophagy-related protein 23, putative	ATG23	745.374	932.353	558.395	0.598909	-0.73959	1.93478e-05	6.08622e-05	797.444	921.832	1077.78	620.679	514.091	540.414
PF3D7_0905700	autophagy-related protein 3, putative	ATG3	183.037	215.337	150.737	0.700007	-0.514558	0.00407368	0.00877178	207.517	229.535	208.958	143.765	141.175	167.271
PF3D7_1126100	autophagy-related protein 7, putative	ATG7	58.7956	70.5357	47.0556	0.667117	-0.583988	0.0288882	0.0520288	65.2454	69.3773	76.9845	44.2355	50.61	46.3212
PF3D7_1019900	autophagy-related protein 8	ATG8	52.9266	69.8264	36.0267	0.515948	-0.954704	0.000687295	0.00170031	59.8083	70.8534	78.8174	40.0884	31.9642	36.0276
PF3D7_0904700	bacterial histone-like protein	HU	82.598	94.4851	70.7109	0.748382	-0.418154	0.0640688	0.104319	84.2753	92.257	106.923	71.8827	75.915	64.3351
PF3D7_0611600	basal complex transmembrane protein 1	BTP1	189.81	275.45	104.17	0.378179	-1.40286	1.62771e-07	6.50731e-07	224.734	264.962	336.654	116.118	99.8881	96.5026
PF3D7_1459800	bax inhibitor 1, putative	N/A	573.906	809.855	337.958	0.417306	-1.26082	3.18865e-20	3.21706e-19	761.196	797.101	871.269	366.325	351.606	295.941
PF3D7_1248500	bax inhibitor 1, putative	N/A	1653.96	1542.13	1765.79	1.14503	0.195388	0.0957524	0.148999	1545.95	1624.46	1455.98	1835.77	1643.49	1818.11
PF3D7_1124100	beige/BEACH domain protein, putative	N/A	439.986	390.421	489.551	1.2539	0.326428	0.0175125	0.0332342	425.001	370.504	375.758	450.649	538.064	479.94
PF3D7_0818600	BEM46-like protein, putative	PBLP	180.857	159.384	202.331	1.26946	0.344214	0.0552986	0.0919821	152.239	168.277	157.635	200.442	226.413	180.138
PF3D7_1138600	beta-catenin-like protein 1, putative	N/A	93.9859	84.675	103.297	1.21992	0.286787	0.181527	0.258678	88.8062	93.7331	71.4856	116.118	98.5563	95.2159
PF3D7_1323000	beta-hydroxyacyl-ACP dehydratase	FabZ	38.7553	18.035	59.4757	3.2978	1.7215	7.46423e-08	3.10255e-07	23.5608	17.7134	12.8307	59.4414	55.9374	63.0484
PF3D7_0211400	beta-ketoacyl-ACP synthase III	KASIII	99.6601	158.406	40.9138	0.258283	-1.95297	8.29263e-17	6.78699e-16	150.427	165.325	159.468	42.8531	41.2871	38.601
PF3D7_1145700	bicoid-interacting protein BIN3, putative	N/A	28.2119	46.663	9.76075	0.209175	-2.25722	4.13536e-08	1.7638e-07	37.1536	47.2356	55.5999	6.91179	14.6503	7.72021
PF3D7_0417200	bifunctional dihydrofolate reductase-thymidylate synthase	DHFR-TS	113.908	133.158	94.6579	0.710869	-0.492344	0.0336859	0.0594258	105.118	126.946	167.411	98.1475	91.8971	93.9292
PF3D7_0630700	bifunctional methylenetetrahydrofolate dehydrogenase/cyclohydrolase, putative	N/A	19.8936	18.8141	20.973	1.11475	0.156717	0.743043	0.816788	21.7485	16.9753	17.7186	24.8825	21.3095	16.7271
PF3D7_1363200	bifunctional polynucleotide phosphatase/kinase	PNKP	19.323	21.2432	17.4028	0.819218	-0.28768	0.509943	0.604115	14.499	16.2372	32.9933	22.1177	14.6503	15.4404
PF3D7_1469600	biotin carboxylase subunit of acetyl CoA carboxylase, putative	ACC	931.181	1212.19	650.168	0.536357	-0.898735	1.9432e-12	1.19676e-11	1236.04	1199.34	1201.2	641.414	660.594	648.497
PF3D7_1460000	biotin protein ligase, putative	N/A	27.8646	43.7283	12.0009	0.274443	-1.86542	3.98556e-06	1.37034e-05	38.966	49.4498	42.7692	11.0589	14.6503	10.2936
PF3D7_1026900	biotin--acetyl-CoA-carboxylase, putative	N/A	37.4323	47.9038	26.9608	0.562811	-0.829277	0.0150684	0.0290429	40.7784	61.9967	40.9362	23.5001	22.6413	34.7409
PF3D7_0520600	bis(5'-nucleosyl)-tetraphosphatase [asymmetrical]	Ap4AH	255.377	164.929	345.825	2.09682	1.0682	1.93223e-11	1.11339e-10	175.8	174.181	144.804	352.501	316.978	367.997
PF3D7_1207700	blood stage antigen 41-3 precursor	N/A	993.011	1731.27	254.756	0.14715	-2.76464	1.81504e-86	1.17112e-84	1865.84	1745.5	1582.46	294.442	233.072	236.753
PF3D7_0515800	BolA-like protein, putative	N/A	20.2036	31.1018	9.30534	0.29919	-1.74087	0.000192235	0.000521364	28.0918	30.9984	34.2153	9.67651	6.65921	11.5803
PF3D7_0819100	BRIX domain, putative	N/A	20.3721	25.7126	15.0315	0.584597	-0.774486	0.179594	0.256382	12.6866	26.57	37.8812	9.67651	19.9776	15.4404
PF3D7_1224200	BRO1 domain-containing protein, putative	N/A	82.4845	142.753	22.2164	0.155628	-2.68382	2.22731e-14	1.57846e-13	109.649	154.254	164.356	26.2648	14.6503	25.734
PF3D7_1033700	bromodomain protein 1	BDP1	302.31	312.318	292.302	0.935913	-0.0955529	0.536024	0.630169	323.508	298.175	315.27	311.031	295.669	270.207
PF3D7_1212900	bromodomain protein 2, putative	BDP2	1006.2	950.31	1062.09	1.11763	0.160438	0.19007	0.26885	950.589	969.806	930.535	989.769	1104.1	1092.41
PF3D7_1475600	bromodomain protein, putative	N/A	186.632	124.028	249.236	2.00951	1.00684	9.45713e-09	4.30497e-08	129.585	120.303	122.198	244.678	263.705	239.326
PF3D7_0110500	bromodomain protein, putative	N/A	2001.16	1583.71	2418.6	1.52718	0.610866	1.92298e-07	7.64371e-07	1640.2	1577.96	1532.97	2298.86	2522.51	2434.44
PF3D7_1234100	bromodomain protein, putative	N/A	994.639	935.594	1053.69	1.12622	0.17149	0.166752	0.240153	963.276	930.689	912.816	1098.98	1048.16	1013.92
PF3D7_0914900	BSD-domain protein, putative	N/A	195.256	250.257	140.256	0.560448	-0.835346	0.0310287	0.0554321	178.519	222.155	350.096	138.236	135.848	146.684
PF3D7_0423200	BSD-domain protein, putative	N/A	14.6558	10.2155	19.0962	1.86934	0.902528	0.0633496	0.10336	13.5928	10.3328	6.72087	16.5883	23.9732	16.7271
PF3D7_1421150	C/D small nucleolar RNA	N/A	265.056	104.551	425.562	4.07036	2.02516	1.55136e-33	2.52448e-32	128.678	87.8287	97.1471	374.619	458.154	443.912
PF3D7_0803900	C/D small nucleolar RNA	N/A	29.5281	17.8669	41.1893	2.30534	1.20498	0.00829616	0.0168999	11.7804	22.8797	18.9406	29.0295	55.9374	38.601
PF3D7_0804000	cactin homolog, putative	N/A	581.247	404.323	758.17	1.87516	0.907015	1.70006e-11	9.83695e-11	407.784	411.097	394.087	724.356	749.827	800.328
PF3D7_1451700	calcineurin subunit B	CNB	62.627	91.7255	33.5286	0.365532	-1.45193	8.17594e-06	2.68929e-05	68.8702	98.1615	108.145	40.0884	38.6234	21.8739
PF3D7_0715300	calcium/calmodulin-dependent protein kinase, putative	N/A	167.377	236.804	97.9508	0.413637	-1.27356	1.68511e-11	9.76064e-11	248.295	235.44	226.677	84.3239	107.879	101.649
PF3D7_1104900	calcium/calmodulin-dependent protein kinase, putative	N/A	503.593	549.317	457.868	0.833521	-0.262709	0.051874	0.0868847	521.963	546.162	579.827	435.443	498.109	440.052
PF3D7_1137700	calcium-binding protein, putative	N/A	18.1541	26.8566	9.45152	0.351925	-1.50666	0.00635901	0.0132358	24.467	20.6656	35.4373	17.9707	2.66368	7.72021
PF3D7_0605400	calcium-binding protein, putative	N/A	35.0924	40.2715	29.9132	0.742788	-0.428977	0.246958	0.334808	48.9341	41.3312	30.5494	37.3237	27.9687	24.4473
PF3D7_0217500	calcium-dependent protein kinase 1	CDPK1	810.608	532.996	1088.22	2.0417	1.02977	4.53539e-16	3.54463e-15	619.831	516.639	462.518	1050.59	1166.69	1047.37
PF3D7_0610600	calcium-dependent protein kinase 2	CDPK2	161.754	211.44	112.068	0.530022	-0.915875	1.39627e-06	5.07393e-06	240.139	199.275	194.905	125.795	95.8926	114.516
PF3D7_0310100	calcium-dependent protein kinase 3	CDPK3	87.7536	114.105	61.402	0.538117	-0.894008	0.000119472	0.000334655	107.836	126.946	107.534	59.4414	74.5831	50.1813
PF3D7_0717500	calcium-dependent protein kinase 4	CDPK4	1442.07	1164.78	1719.36	1.47613	0.561816	1.37029e-05	4.38763e-05	1304.91	1169.08	1020.35	1537.18	1750.04	1870.86
PF3D7_1337800	calcium-dependent protein kinase 5	CDPK5	52.6644	7.16615	98.1626	13.6981	3.7759	3.30838e-30	4.94831e-29	9.96805	6.64251	4.8879	96.7651	101.22	96.5026
PF3D7_1122800	calcium-dependent protein kinase 6	CDPK6	591.159	530.362	651.956	1.22927	0.297797	0.0255728	0.0465868	528.307	540.995	521.784	609.62	693.89	652.357
PF3D7_1123100	calcium-dependent protein kinase 7	CDPK7	2281.5	2517.94	2045.07	0.812197	-0.300099	0.00872037	0.0176475	2439.45	2468.8	2645.58	2167.54	1996.43	1971.23
PF3D7_1423600	calcium-dependent protein kinase, putative	N/A	367.755	424.494	311.017	0.732677	-0.44875	0.00300985	0.00662763	447.656	428.073	397.753	294.442	315.647	322.962
PF3D7_0106300	calcium-transporting ATPase	ATP6	1361.73	1180.91	1542.54	1.30623	0.385406	0.00128155	0.0030171	1193.45	1228.13	1121.16	1528.89	1453.04	1645.69
PF3D7_1238100	calcyclin binding protein, putative	N/A	335.086	239.301	430.871	1.80054	0.848428	1.97792e-08	8.71762e-08	231.984	231.75	254.171	384.296	452.826	455.492
PF3D7_0933200	calcyclin-binding protein, putative	N/A	398.957	309.849	488.065	1.57517	0.655511	2.85716e-06	1.00091e-05	352.506	299.651	277.388	442.355	499.441	522.401
PF3D7_1434200	calmodulin	CAM	1331.78	687.462	1976.09	2.87447	1.5233	2.03204e-16	1.6271e-15	821.911	710.748	529.726	1737.63	1969.79	2220.85
PF3D7_1030800	calmodulin, putative	N/A	120.41	166.128	74.6932	0.449613	-1.15324	3.06923e-08	1.32332e-07	159.489	172.705	166.189	73.265	83.906	66.9085
PF3D7_0714400	calmodulin, putative	N/A	21.1904	30.0263	12.3546	0.411459	-1.28118	0.0334832	0.0591525	16.3114	30.9984	42.7692	11.0589	7.99105	18.0138
PF3D7_1418300	calmodulin, putative	N/A	61.1151	63.5689	58.6613	0.922798	-0.115912	0.683539	0.764318	60.7145	70.1153	59.8768	58.0591	62.5966	55.3281
PF3D7_1444200	calmodulin-like protein	N/A	49.0992	71.4078	26.7906	0.375177	-1.41436	2.05534e-06	7.334e-06	58.9021	75.2817	80.0394	37.3237	17.3139	25.734
PF3D7_0414200	calmodulin-like protein	N/A	25.103	35.8788	14.3271	0.399318	-1.32439	0.00104089	0.00249285	32.6227	34.6886	40.3252	23.5001	5.32737	14.1537
PF3D7_1362400	calpain	Pcalp	1035.44	1272.95	797.926	0.62683	-0.673853	6.01944e-08	2.53429e-07	1236.04	1285.69	1297.13	877.798	728.518	787.461
PF3D7_1447800	calponin homology domain-containing protein, putative	N/A	474.462	540.94	407.984	0.754213	-0.406956	0.00356808	0.00774923	540.993	520.33	561.498	403.649	399.553	420.751
PF3D7_0934800	cAMP-dependent protein kinase catalytic subunit	PKAc	275.66	106.73	444.589	4.16554	2.0585	2.93625e-36	5.20551e-35	108.742	99.6376	111.811	407.796	442.172	483.8
PF3D7_1223100	cAMP-dependent protein kinase regulatory subunit	PKAr	1002.96	848.37	1157.56	1.36445	0.448317	0.000280236	0.000737331	883.532	860.574	801.005	1170.86	1136.06	1165.75
PF3D7_1308200	carbamoyl phosphate synthetase	cpsSII	524.244	402.688	645.8	1.60372	0.681426	1.46496e-06	5.30616e-06	344.351	410.359	453.353	649.709	636.62	651.071
PF3D7_0107200	carbon catabolite repressor protein 4, putative	N/A	52.7377	74.1973	31.2781	0.421553	-1.24622	1.96609e-05	6.17771e-05	66.1516	78.234	78.2064	22.1177	27.9687	43.7478
PF3D7_0519500	carbon catabolite repressor protein 4, putative	CCR4	1811.21	1705.27	1917.14	1.12424	0.168951	0.121708	0.184323	1864.02	1739.6	1512.19	1897.98	1891.22	1962.22
PF3D7_1140000	carbonic anhydrase	CA	20.91	12.5119	29.3081	2.34242	1.228	0.00586974	0.0123003	9.96805	11.0708	16.4967	29.0295	29.3005	29.5941
PF3D7_1136500	casein kinase 1	CK1	2353.89	2312.74	2395.03	1.03558	0.0504366	0.58903	0.678399	2480.23	2368.42	2089.58	2379.04	2284.11	2521.93
PF3D7_1108400	casein kinase 2, alpha subunit	CK2alpha	569.249	337.017	801.48	2.37816	1.24985	9.78165e-20	9.52252e-19	325.321	345.41	340.32	828.033	803.101	773.307
PF3D7_1342400	casein kinase II beta chain	CK2beta2	618.631	445.013	792.249	1.78028	0.832105	2.94089e-10	1.54683e-09	471.217	464.237	399.586	782.415	800.437	793.895
PF3D7_1103700	casein kinase II beta chain	CK2beta1	113.347	123.922	102.772	0.829329	-0.269984	0.161523	0.233836	106.024	123.993	141.749	111.971	98.5563	97.7893
PF3D7_0715900	cation diffusion facilitator family protein, putative	CDF	118.158	127.626	108.691	0.851635	-0.231693	0.230857	0.316068	115.992	130.636	136.25	132.706	86.5697	106.796
PF3D7_0727800	cation transporting ATPase, putative	N/A	481.362	453.174	509.55	1.1244	0.16916	0.219122	0.302122	453.999	468.666	436.856	519.767	496.777	512.107
PF3D7_0504000	cation transporting P-ATPase	ATPase3	103.837	66.255	141.419	2.13447	1.09388	5.6587e-07	2.15069e-06	59.8083	58.3064	80.6504	124.412	153.162	146.684
PF3D7_0603500	cation/H+ antiporter	CAX	85.605	79.9664	91.2436	1.14102	0.190328	0.395426	0.496205	84.2753	84.1384	71.4856	99.5298	90.5653	83.6356
PF3D7_0516100	cation-transporting ATPase 1	ATPase1	200.429	252.61	148.249	0.586868	-0.768892	8.09216e-06	2.66806e-05	232.89	256.106	268.835	139.618	157.157	147.971
PF3D7_1308100	CCAAT-binding transcription factor, putative	N/A	66.6893	85.3713	48.0072	0.562334	-0.8305	0.000945065	0.00227965	73.4011	78.234	104.479	47.0002	53.2737	43.7478
PF3D7_0811300	CCR4-associated factor 1	CAF1	3054.12	2137.72	3970.52	1.85737	0.893259	1.51645e-14	1.08438e-13	2161.25	2115.27	2136.62	3854.02	3992.86	4064.69
PF3D7_1434000	CCR4-associated factor 16, putative	CAF16	77.2299	23.2699	131.19	5.63775	2.49512	2.20785e-22	2.45027e-21	19.0299	28.7842	21.9956	121.648	126.525	145.397
PF3D7_1103800	CCR4-NOT transcription complex subunit 1, putative	NOT1	2050.75	2786.55	1314.95	0.471892	-1.08347	4.36155e-20	4.35292e-19	2608.91	2758.12	2992.62	1346.42	1307.87	1290.56
PF3D7_1128600	CCR4-NOT transcription complex subunit 2, putative	NOT2	323.17	534.093	112.247	0.210163	-2.25042	3.56446e-42	7.91167e-41	493.871	511.473	596.935	124.412	114.538	97.7893
PF3D7_1235300	CCR4-NOT transcription complex subunit 4, putative	NOT4	1684.06	1197.05	2171.07	1.81369	0.858927	8.04972e-13	5.14015e-12	1239.66	1152.11	1199.37	2171.69	2169.57	2171.95
PF3D7_1006100	CCR4-NOT transcription complex subunit 5, putative	NOT5	376.409	527.617	225.202	0.426828	-1.22827	5.25629e-16	4.09651e-15	574.522	529.924	478.404	232.236	211.763	231.606
PF3D7_0417800	cdc2-related protein kinase 1	CRK1	305.33	281.846	328.815	1.16665	0.222369	0.162212	0.234632	262.794	293.746	288.997	342.825	311.651	331.969
PF3D7_0415300	cdc2-related protein kinase 3	CRK3	1621.99	1152.32	2091.66	1.81517	0.860104	2.56078e-06	9.03355e-06	1346.59	1189.01	921.37	1776.33	2212.19	2286.47
PF3D7_0317200	cdc2-related protein kinase 4	CRK4	1132.86	916.135	1349.58	1.47313	0.558883	4.79601e-06	1.62939e-05	958.745	937.331	852.328	1386.51	1330.51	1331.74
PF3D7_0615500	cdc2-related protein kinase 5	CRK5	456.128	587.267	324.99	0.553393	-0.853622	1.9651e-09	9.48202e-09	577.241	570.517	614.043	299.972	326.301	348.696
PF3D7_0520700	CDC73 domain-containing protein, putative	N/A	27.8094	26.6405	28.9784	1.08776	0.121357	0.765676	0.835054	29.9041	24.3559	25.6615	35.9413	23.9732	27.0207
PF3D7_0416700	CDGSH iron-sulfur domain-containing protein, putative	N/A	33.2903	50.0169	16.5636	0.33116	-1.5944	1.17093e-05	3.77982e-05	45.3093	58.3064	46.4351	24.8825	10.6547	14.1537
PF3D7_1022900	CDGSH iron-sulfur domain-containing protein, putative	N/A	235.401	280.508	190.293	0.678389	-0.559816	0.0138861	0.0269514	310.822	314.412	216.29	207.354	171.808	191.718
PF3D7_0302700	CDGSH iron-sulfur domain-containing protein, putative	N/A	37.2703	39.8288	34.7117	0.871525	-0.198386	0.595087	0.683605	42.5908	42.0692	34.8263	41.4708	26.6368	36.0276
PF3D7_0512300	CDK-activating kinase assembly factor MAT1	MAT1	17.0686	22.0672	12.0701	0.546968	-0.870471	0.0630604	0.102949	16.3114	23.6178	26.2725	17.9707	6.65921	11.5803
PF3D7_1315600	CDP-diacylglycerol--inositol 3-phosphatidyltransferase	PIS	100.787	113.46	88.113	0.776597	-0.364762	0.0943132	0.146935	119.617	104.066	116.699	105.059	67.9239	91.3558
PF3D7_1343300	CDT1-like protein, putative	N/A	1109.24	1386.88	831.596	0.599617	-0.737888	1.68661e-09	8.25308e-09	1272.29	1420.76	1467.59	940.004	772.468	782.314
PF3D7_1220300	cell cycle associated protein, putative	N/A	250.14	256.03	244.251	0.953995	-0.0679468	0.662788	0.746611	251.014	249.463	267.613	247.442	234.404	250.907
PF3D7_0529500	cell cycle regulator protein, putative	N/A	126.874	75.6296	178.119	2.35514	1.23582	3.46694e-10	1.81149e-09	86.9939	70.8534	69.0416	149.295	199.776	185.285
PF3D7_0507600	cell differentiation protein, putative	CAF40	548.149	780.969	315.329	0.403766	-1.30841	7.41046e-10	3.76563e-09	649.735	777.911	915.26	317.943	307.655	320.389
PF3D7_1026400	cell division cycle protein 20 homolog, putative	CDC20	132.726	188.37	77.0824	0.409208	-1.28909	1.90589e-10	1.01592e-09	172.175	195.585	197.349	70.5003	73.2513	87.4957
PF3D7_0619400	cell division cycle protein 48 homologue, putative	N/A	2174.36	1881.57	2467.14	1.31121	0.390899	0.000524887	0.00132391	2057.95	1967.66	1619.12	2493.78	2358.69	2548.95
PF3D7_1216600	cell traversal protein for ookinetes and sporozoites	CelTOS	21.1565	26.1703	16.1426	0.616828	-0.697059	0.0968464	0.150364	21.7485	28.0461	28.7164	19.353	22.6413	6.43351
PF3D7_0702900	centrin, putative	N/A	91.4281	91.8261	91.03	0.99133	-0.0125621	0.973965	0.999359	105.118	95.2093	75.1515	85.7062	99.8881	87.4957
PF3D7_0107000	centrin-1	CEN1	542.448	700.09	384.807	0.549654	-0.863404	1.90795e-08	8.43604e-08	792.913	698.201	609.155	396.737	374.248	383.437
PF3D7_1446600	centrin-2	CEN2	791.324	890.155	692.494	0.777948	-0.362255	0.041109	0.070733	1007.68	913.714	749.071	617.914	696.553	763.014
PF3D7_1027700	centrin-3	CEN3	205.204	253.503	156.904	0.618945	-0.692116	9.87721e-05	0.000279922	283.636	267.914	208.958	158.971	162.485	149.257
PF3D7_1105500	centrin-4	CEN4	70.5025	101.751	39.254	0.385785	-1.37413	7.70376e-08	3.19732e-07	87.9001	105.542	111.811	51.1473	29.3005	37.3143
PF3D7_0504700	centrosomal protein CEP120, putative	CEP120	817.544	1064.05	571.039	0.536666	-0.897903	5.19783e-12	3.11141e-11	1129.11	977.925	1085.11	518.385	627.298	567.435
PF3D7_0603800	centrosomal protein CEP76, putative	CEP76	575.352	587.944	562.761	0.957168	-0.0631558	0.694824	0.774835	619.831	590.445	553.555	534.973	582.015	571.295
PF3D7_0709100	Cg1 protein	N/A	790.88	922.993	658.767	0.713729	-0.486551	0.000230268	0.000616975	973.244	969.068	826.667	674.591	632.625	669.085
PF3D7_0709300	Cg2 protein	CG2	449.705	452.338	447.073	0.988361	-0.0168905	0.982628	1	497.496	478.26	381.256	425.767	435.512	479.94
PF3D7_1232500	CG2-related protein, putative	N/A	385.939	251.271	520.606	2.07189	1.05094	4.36431e-13	2.8391e-12	263.7	256.106	234.008	492.12	544.723	524.974
PF3D7_0709400	Cg7 protein	N/A	222.697	232.31	213.084	0.917237	-0.124633	0.413054	0.513564	218.391	224.369	254.171	229.472	207.767	202.012
PF3D7_0708700	Cg8 protein	N/A	671.336	679.459	663.213	0.976089	-0.0349155	1	1	801.975	704.844	531.559	580.591	648.607	760.44
PF3D7_1436600	cGMP-dependent protein kinase	PKG	473.155	415.708	530.602	1.27638	0.35206	0.00966207	0.0193501	414.127	459.071	373.925	500.414	539.396	551.995
PF3D7_1209500	cGMP-specific phosphodiesterase	PDE1	102.912	131.516	74.3087	0.565017	-0.823634	0.000172519	0.000472744	142.271	120.303	131.973	84.3239	65.2603	73.342
PF3D7_1334200	chaperone binding protein, putative	N/A	102.123	74.3305	129.915	1.74781	0.805547	0.0125768	0.0245734	65.2454	53.8781	103.868	107.824	155.826	126.097
PF3D7_0816600	chaperone protein ClpB1	ClpB1	1013	669.753	1356.25	2.02501	1.01793	3.65992e-16	2.8807e-15	692.326	686.392	630.539	1242.74	1417.08	1408.94
PF3D7_0409400	chaperone protein DnaJ	DnaJ	481.112	461.931	500.293	1.08305	0.115097	0.417715	0.518198	428.626	498.926	458.241	489.355	460.817	550.708
PF3D7_0920100	chaperone, putative	N/A	54.7652	71.252	38.2784	0.537225	-0.896401	0.00109619	0.00261513	59.8083	70.8534	83.0944	41.4708	38.6234	34.7409
PF3D7_1252200	chitinase	CHT1	59.3281	35.7026	82.9536	2.32346	1.21628	8.54735e-06	2.80149e-05	34.4351	31.7364	40.9362	95.3828	86.5697	66.9085
PF3D7_0702600	chitinase precursor fragment, truncated	N/A	20.9222	25.0112	16.8331	0.673023	-0.571273	0.227969	0.312577	29.9041	24.3559	20.7736	17.9707	10.6547	21.8739
PF3D7_0709000	chloroquine resistance transporter	CRT	100.122	55.5089	144.735	2.60742	1.38262	3.13501e-10	1.64425e-09	56.1835	55.3542	54.9889	163.118	139.843	131.244
PF3D7_1401800	choline kinase	CK	664.981	696.757	633.206	0.908791	-0.13798	0.299346	0.392225	685.983	739.532	664.755	674.591	609.984	615.043
PF3D7_0628300	choline/ethanolaminephosphotransferase, putative	CEPT	635.096	336.255	933.938	2.77747	1.47377	4.28131e-28	5.86592e-27	369.724	343.934	295.107	1016.03	868.361	917.418
PF3D7_1316600	choline-phosphate cytidylyltransferase	CCT	531.975	345.449	718.5	2.0799	1.05651	7.50649e-15	5.47353e-14	372.443	371.242	292.663	764.444	687.23	703.826
PF3D7_0623000	chorismate synthase	CS	161.17	123.96	198.38	1.60036	0.678393	0.000174613	0.00047801	134.116	124.732	113.033	211.501	195.781	187.858
PF3D7_1433300	chromatin assembly factor 1 P55 subunit, putative	N/A	102.31	89.0763	115.543	1.29713	0.375318	0.0727672	0.117073	98.7743	84.1384	84.3163	113.353	125.193	108.083
PF3D7_0110700	chromatin assembly factor 1 protein WD40 domain, putative	N/A	1291.54	1473.41	1109.67	0.753133	-0.409023	0.00110339	0.00263115	1534.17	1535.16	1350.89	1050.59	1129.4	1149.02
PF3D7_1329300	chromatin assembly factor 1 subunit, putative	N/A	433.634	477.281	389.987	0.817101	-0.291413	0.0510684	0.0856388	498.402	495.974	437.467	352.501	391.562	425.898
PF3D7_1104200	chromatin remodeling protein	SNF2L	735.549	673.098	798	1.18556	0.245572	0.0661349	0.107305	619.831	693.773	705.691	743.709	819.083	831.209
PF3D7_1023900	chromodomain-helicase-DNA-binding protein 1 homolog, putative	CHD1	11772.2	9225.95	14318.5	1.55198	0.634114	2.89776e-06	1.01449e-05	10513.6	9616.13	7548.14	13031.5	14784.8	15139.3
PF3D7_0501800	chromosome assembly factor 1	CAF1	642.918	573.317	712.519	1.2428	0.313595	0.0206134	0.0383323	575.428	540.257	604.267	747.856	723.19	666.511
PF3D7_0304600	circumsporozoite (CS) protein	CSP	972.051	526.278	1417.82	2.69406	1.42978	5.20505e-15	3.83061e-14	582.678	537.305	458.852	1199.89	1487.67	1565.92
PF3D7_0315200	circumsporozoite- and TRAP-related protein	CTRP	982.698	804.185	1161.21	1.44396	0.530029	1.96298e-05	6.17144e-05	865.408	852.455	694.693	1057.5	1273.24	1152.88
PF3D7_1022500	citrate synthase, mitochondrial, putative	CS	233.853	287.986	179.72	0.624059	-0.680246	3.68428e-05	0.000111594	277.293	295.223	291.441	200.442	161.153	177.565
PF3D7_0609200	citrate synthase-like protein, putative	N/A	35.8515	29.5983	42.1048	1.42254	0.508473	0.110725	0.16912	35.3413	26.57	26.8835	38.706	41.2871	46.3212
PF3D7_1223800	citrate/oxoglutarate carrier protein, putative	YHM2	78.191	92.4987	63.8833	0.69064	-0.533995	0.0345573	0.06076	106.93	89.3048	81.2614	58.0591	69.2558	64.3351
PF3D7_1367200	CLAMP domain-containing protein, putative	N/A	85.5534	115.274	55.8328	0.484348	-1.04588	1.16231e-05	3.75417e-05	122.335	109.232	114.255	47.0002	62.5966	57.9016
PF3D7_1219100	clathrin heavy chain, putative	N/A	200.045	259.423	140.667	0.542229	-0.883025	0.00116491	0.00276834	206.61	243.559	328.1	153.442	141.175	127.383
PF3D7_1435500	clathrin light chain, putative	N/A	117.595	95.4897	139.701	1.463	0.548928	0.00850507	0.0172684	87.9001	92.257	106.312	134.089	133.184	151.831
PF3D7_1030200	claudin-like apicomplexan microneme protein, putative	CLAMP	425.872	243.572	608.173	2.49689	1.32013	4.28541e-16	3.35872e-15	278.199	243.559	208.958	547.414	590.006	687.098
PF3D7_1438500	cleavage and polyadenylation specificity factor subunit 3, putative	CPSF3	129.412	132.124	126.701	0.958952	-0.0604702	0.729082	0.804469	117.804	141.707	136.861	135.471	118.534	126.097
PF3D7_0109200	cleavage and polyadenylation specificity factor subunit 5, putative	N/A	49.5892	57.9404	41.238	0.711731	-0.490596	0.106074	0.162868	57.0897	60.5206	56.2109	60.8238	33.296	29.5941
PF3D7_0318600	cleavage and polyadenylation specificity factor, putative	N/A	237.775	214.562	260.988	1.21638	0.282588	0.0940457	0.14659	194.83	225.845	223.011	272.325	222.418	288.221
PF3D7_0620500	cleavage stimulation factor subunit 1, putative	N/A	190.665	86.9687	294.361	3.38468	1.75902	2.85084e-23	3.24832e-22	99.6805	81.1862	80.0394	268.178	299.664	315.242
PF3D7_1137300	CLPTM1 domain-containing protein, putative	N/A	244.803	237.108	252.499	1.06491	0.0907346	0.613898	0.700786	235.608	222.155	253.56	259.883	255.714	241.9
PF3D7_1236100	clustered-asparagine-rich protein	CARP	321.385	334.634	308.135	0.920813	-0.11902	0.464588	0.563496	275.481	352.053	376.369	346.972	257.045	320.389
PF3D7_0806200	C-mannosyltransferase, putative	N/A	116.532	178.589	54.4751	0.30503	-1.71298	1.37485e-11	8.03903e-11	163.114	159.42	213.235	67.7356	51.9418	43.7478
PF3D7_0715100	C-Myc-binding protein, putative	MYCBP	118.072	169.185	66.9583	0.39577	-1.33727	3.57254e-10	1.86316e-09	167.644	178.61	161.301	67.7356	55.9374	77.2021
PF3D7_0606700	coatomer alpha subunit, putative	N/A	1108.32	933.68	1282.96	1.37409	0.458476	0.000227477	0.000610381	884.438	989.733	926.869	1210.95	1334.51	1303.43
PF3D7_0905900	coatomer subunit beta, putative	SEC27	157.515	192.871	122.158	0.633368	-0.658884	0.000319154	0.00083419	171.269	194.109	213.235	125.795	115.87	124.81
PF3D7_1429800	coatomer subunit beta, putative	N/A	677.481	573.47	781.493	1.36275	0.446516	0.00062659	0.00156338	574.522	580.112	565.775	716.062	819.083	809.335
PF3D7_1134800	coatomer subunit delta	N/A	193.993	136.895	251.091	1.83418	0.875135	3.77356e-07	1.45717e-06	144.084	143.183	123.42	276.472	249.054	227.746
PF3D7_0808400	coatomer subunit epsilon, putative	SEC28	58.6083	43.8366	73.38	1.67394	0.743252	0.00684352	0.0141697	44.4031	33.9506	53.1559	76.0297	75.915	68.1952
PF3D7_1145100	coatomer subunit gamma, putative	SEC21	179.117	147.923	210.311	1.42176	0.507679	0.00347555	0.00756307	163.114	143.183	137.472	226.707	195.781	208.446
PF3D7_0415400	coatomer subunit zeta, putative	N/A	106.797	97.4247	116.17	1.19241	0.253877	0.197734	0.277708	107.836	98.8995	85.5383	109.206	113.207	126.097
PF3D7_1405500	COBW domain-containing protein 1, putative	CBWD1	35.2989	39.4899	31.1079	0.787742	-0.344205	0.328536	0.424104	42.5908	36.1648	39.7142	35.9413	22.6413	34.7409
PF3D7_1453700	co-chaperone p23	P23	4797.09	2549.5	7044.67	2.76316	1.46632	3.10712e-09	1.47868e-08	3187.06	2462.89	1998.54	5637.26	7584.84	7911.93
PF3D7_0314000	co-chaperone p23	P23	472.786	601.96	343.611	0.57082	-0.808893	5.66481e-06	1.90164e-05	666.047	644.323	495.511	333.148	350.274	347.409
PF3D7_0807400	coenzyme Q-binding protein COQ10 homolog, mitochondrial	COQ10	55.1232	35.0504	75.1959	2.14536	1.10122	4.23763e-05	0.000127106	40.7784	33.2125	31.1604	66.3532	66.5921	92.6425
PF3D7_0109600	cold-shock protein, putative	N/A	72.4314	63.5936	81.2693	1.27795	0.353828	0.13963	0.207445	72.4949	55.3542	62.9318	78.7945	85.2379	79.7755
PF3D7_1403100	condensin complex subunit 1, putative	CND1	2094.38	2400.06	1788.7	0.745274	-0.424156	0.000450011	0.0011534	2530.07	2436.32	2233.77	1629.8	1889.88	1846.42
PF3D7_1304000	condensin complex subunit 2, putative	N/A	334.169	342.812	325.526	0.949575	-0.0746465	0.687606	0.767711	370.63	335.816	321.991	301.354	332.96	342.263
PF3D7_1135600	condensin-2 complex subunit D3, putative	N/A	225.701	267.874	183.528	0.685127	-0.545556	0.001507	0.00348721	284.542	275.295	243.784	165.883	189.122	195.579
PF3D7_1448200	condensin-2 complex subunit G2, putative	N/A	66.9863	93.6418	40.3308	0.430692	-1.21527	2.50362e-06	8.84879e-06	76.1196	92.9951	111.811	40.0884	33.296	47.6079
PF3D7_0204000	condensin-2 complex subunit H2, putative	N/A	138.126	158.633	117.618	0.741449	-0.43158	0.0244799	0.044787	148.615	172.705	154.58	135.471	111.875	105.509
PF3D7_0611300	conserved Apicomplexan protein, unknown function	N/A	181.769	291.543	71.994	0.246941	-2.01776	2.9842e-26	3.76349e-25	301.76	278.985	293.885	98.1475	59.9329	57.9016
PF3D7_0815400	conserved Apicomplexan protein, unknown function	N/A	47.1641	74.8482	19.48	0.260259	-1.94198	5.84939e-08	2.46456e-07	57.9959	73.0676	93.4811	16.5883	19.9776	21.8739
PF3D7_0107400	conserved Apicomplexan protein, unknown function	N/A	102.261	140.217	64.305	0.458611	-1.12466	4.27646e-07	1.64222e-06	152.239	139.493	128.918	81.5592	58.601	52.7547
PF3D7_0825400	conserved Apicomplexan protein, unknown function	N/A	174.675	228.832	120.518	0.526667	-0.925038	4.56245e-07	1.74841e-06	250.107	206.656	229.731	125.795	122.529	113.23
PF3D7_1105800	conserved Apicomplexan protein, unknown function	N/A	341.035	268.222	413.848	1.54293	0.625673	2.25812e-05	7.02765e-05	272.762	293.008	238.896	423.002	423.526	395.017
PF3D7_1125100	conserved Apicomplexan protein, unknown function	N/A	104.682	126.125	83.2393	0.659974	-0.599518	0.00566702	0.011916	117.804	136.54	124.031	71.8827	83.906	93.9292
PF3D7_1141200	conserved Apicomplexan protein, unknown function	N/A	209.634	188.571	230.698	1.2234	0.290892	0.0642566	0.104594	208.423	201.489	155.802	217.03	235.736	239.326
PF3D7_0105100	conserved Apicomplexan protein, unknown function	N/A	9.11763	12.5188	5.7165	0.456635	-1.13089	0.225701	0.309697	3.62474	12.547	21.3846	4.14708	3.99553	9.00691
PF3D7_0622400	conserved Apicomplexan protein, unknown function	N/A	7.19686	9.45441	4.93931	0.522435	-0.936676	0.370041	0.468589	6.3433	3.69028	18.3296	8.29415	2.66368	3.8601
PF3D7_1326700	conserved Apicomplexan protein, unknown function	N/A	115.437	109.829	121.044	1.10212	0.140278	0.558022	0.649972	101.493	107.018	120.976	131.324	119.866	111.943
PF3D7_1007000	conserved membrane protein, unknown function	N/A	66.8949	97.3376	36.4521	0.374491	-1.417	6.21716e-08	2.61356e-07	81.5568	97.4234	113.033	37.3237	37.2916	34.7409
PF3D7_1130500	conserved oligomeric Golgi complex subunit 2, putative	COG2	146.174	121.932	170.416	1.39763	0.482987	0.012433	0.0243354	123.241	109.97	132.584	192.148	151.83	167.271
PF3D7_1465100	conserved oligomeric Golgi complex subunit 6, putative	COG6	22.6027	26.5833	18.6222	0.700521	-0.513499	0.186328	0.264356	18.1237	24.3559	37.2703	16.5883	19.9776	19.3005
PF3D7_1221900	conserved Plasmodium membrane protein, unknown function	N/A	339.347	117.055	561.639	4.7981	2.26246	2.77023e-48	7.18319e-47	144.99	115.137	91.0372	546.032	574.024	564.862
PF3D7_1204400	conserved Plasmodium membrane protein, unknown function	N/A	256.49	425.581	87.3978	0.205361	-2.28377	9.11382e-39	1.76827e-37	432.251	405.193	439.3	81.5592	90.5653	90.0691
PF3D7_0315700	conserved Plasmodium membrane protein, unknown function	N/A	180.267	307.374	53.1594	0.172947	-2.5316	7.38958e-37	1.33566e-35	318.071	300.389	303.661	51.1473	45.2826	63.0484
PF3D7_0514500	conserved Plasmodium membrane protein, unknown function	N/A	506.458	779.666	233.251	0.299167	-1.74098	2.02505e-33	3.28567e-32	806.506	742.485	790.007	212.883	242.395	244.473
PF3D7_0912200	conserved Plasmodium membrane protein, unknown function	N/A	78.446	139.077	17.8149	0.128094	-2.96473	9.32925e-26	1.15812e-24	144.084	135.064	138.083	20.7354	15.9821	16.7271
PF3D7_0618000	conserved Plasmodium membrane protein, unknown function	N/A	87.1237	24.2458	150.002	6.1867	2.62917	2.88026e-25	3.55168e-24	23.5608	26.57	22.6066	174.177	127.857	147.971
PF3D7_1474600	conserved Plasmodium membrane protein, unknown function	N/A	248.825	125.33	372.32	2.97073	1.57082	9.76252e-22	1.0622e-20	133.209	125.47	117.31	376.002	374.248	366.71
PF3D7_1302400	conserved Plasmodium membrane protein, unknown function	N/A	105.373	171.354	39.3924	0.229889	-2.12099	1.21868e-19	1.18018e-18	173.082	174.181	166.8	35.9413	34.6279	47.6079
PF3D7_0214800	conserved Plasmodium membrane protein, unknown function	N/A	412.259	233.978	590.541	2.52391	1.33566	2.98804e-19	2.83429e-18	263.7	245.773	192.461	522.532	636.62	612.47
PF3D7_0704100	conserved Plasmodium membrane protein, unknown function	N/A	668.417	919.812	417.022	0.453377	-1.14122	1.57082e-17	1.33689e-16	898.031	921.094	940.31	398.119	451.494	401.451
PF3D7_0909100	conserved Plasmodium membrane protein, unknown function	N/A	245.19	359.149	131.23	0.36539	-1.45249	1.61766e-17	1.37464e-16	389.66	360.91	326.879	117.5	138.512	137.677
PF3D7_0917300	conserved Plasmodium membrane protein, unknown function	N/A	19.1277	0.997762	37.2576	37.3411	5.22269	5.24454e-17	4.35007e-16	0.906186	1.47611	0.610988	31.7943	43.9508	36.0276
PF3D7_0404600	conserved Plasmodium membrane protein, unknown function	N/A	987.745	1293.37	682.117	0.527394	-0.923047	3.21905e-13	2.12144e-12	1262.32	1364.67	1253.14	675.973	684.567	685.812
PF3D7_1348400	conserved Plasmodium membrane protein, unknown function	N/A	2024.06	2625.31	1422.8	0.541957	-0.883749	3.25627e-13	2.14088e-12	2848.14	2696.86	2330.92	1408.62	1502.32	1357.47
PF3D7_0728100	conserved Plasmodium membrane protein, unknown function	N/A	375.331	508.437	242.224	0.476408	-1.06973	1.15132e-12	7.2516e-12	509.277	549.852	466.184	239.148	223.749	263.774
PF3D7_0217000	conserved Plasmodium membrane protein, unknown function	N/A	152.01	217.65	86.3709	0.396835	-1.33339	7.85966e-12	4.6496e-11	220.203	210.346	222.4	78.7945	81.2424	99.076
PF3D7_1474200	conserved Plasmodium membrane protein, unknown function	N/A	130.183	184.284	76.0827	0.412855	-1.27629	3.16135e-10	1.6565e-09	164.02	203.704	185.129	82.9415	73.2513	72.0553
PF3D7_0924500	conserved Plasmodium membrane protein, unknown function	N/A	243.573	327.558	159.588	0.487206	-1.0374	4.74014e-10	2.45593e-09	329.852	321.054	331.766	145.148	162.485	171.131
PF3D7_0804500	conserved Plasmodium membrane protein, unknown function	N/A	1481.29	1901.94	1060.65	0.557666	-0.842526	4.88231e-10	2.52488e-09	1961.89	2078.37	1665.55	1029.86	1008.2	1143.88
PF3D7_0505700	conserved Plasmodium membrane protein, unknown function	N/A	840.542	623.453	1057.63	1.69641	0.762482	8.70776e-10	4.39267e-09	695.045	669.417	505.898	1013.27	1078.79	1080.83
PF3D7_1467000	conserved Plasmodium membrane protein, unknown function	N/A	41.1185	67.6628	14.5743	0.215396	-2.21493	2.04988e-09	9.87396e-09	50.7464	71.5915	80.6504	11.0589	14.6503	18.0138
PF3D7_0625500	conserved Plasmodium membrane protein, unknown function	N/A	25.9364	7.96029	43.9125	5.51644	2.46374	2.65011e-09	1.26662e-08	6.3433	9.59473	7.94284	40.0884	46.6145	45.0345
PF3D7_1332100	conserved Plasmodium membrane protein, unknown function	N/A	44.3198	20.1918	68.4478	3.38988	1.76123	6.81266e-09	3.13982e-08	25.3732	19.9275	15.2747	73.265	62.5966	69.4819
PF3D7_1313800	conserved Plasmodium membrane protein, unknown function	N/A	385.949	218.162	553.736	2.53819	1.3438	8.21746e-09	3.75298e-08	239.233	225.845	189.406	439.59	623.302	598.316
PF3D7_1423400	conserved Plasmodium membrane protein, unknown function	N/A	200.044	263.613	136.475	0.517709	-0.949786	7.59951e-08	3.15641e-07	271.856	260.534	258.448	111.971	158.489	138.964
PF3D7_1409400	conserved Plasmodium membrane protein, unknown function	N/A	778.681	957.297	600.064	0.626831	-0.673852	2.55055e-07	1.00234e-06	973.244	1009.66	888.987	624.826	587.342	588.022
PF3D7_1022200	conserved Plasmodium membrane protein, unknown function	N/A	26.4493	11.6835	41.2151	3.52764	1.8187	2.79169e-06	9.7921e-06	13.5928	11.0708	10.3868	37.3237	41.2871	45.0345
PF3D7_1005800	conserved Plasmodium membrane protein, unknown function	N/A	19.1607	6.80679	31.5145	4.62987	2.21097	3.68914e-06	1.27545e-05	6.3433	3.69028	10.3868	30.4119	31.9642	32.1675
PF3D7_1233400	conserved Plasmodium membrane protein, unknown function	N/A	198.176	251.22	145.131	0.577703	-0.7916	4.79804e-06	1.62939e-05	232.89	235.44	285.331	125.795	137.18	172.418
PF3D7_0614900	conserved Plasmodium membrane protein, unknown function	N/A	338.727	417.44	260.014	0.622878	-0.682979	5.62035e-06	1.88785e-05	412.315	428.811	411.195	287.531	257.045	235.466
PF3D7_1009100	conserved Plasmodium membrane protein, unknown function	N/A	11.5381	20.7892	2.28709	0.110014	-3.18424	6.7243e-06	2.23968e-05	19.9361	22.8797	19.5516	5.52944	1.33184	0
PF3D7_0926600	conserved Plasmodium membrane protein, unknown function	N/A	90.8289	63.0974	118.561	1.87901	0.909971	5.42064e-05	0.000159656	59.8083	67.1631	62.3208	113.353	126.525	115.803
PF3D7_0917200	conserved Plasmodium membrane protein, unknown function	N/A	52.2046	72.2522	32.157	0.445065	-1.16791	5.62754e-05	0.000165223	68.8702	78.234	69.6526	44.2355	22.6413	29.5941
PF3D7_1201700	conserved Plasmodium membrane protein, unknown function	N/A	45.6653	64.072	27.2586	0.425436	-1.23299	9.05938e-05	0.000258063	67.0578	59.7826	65.3757	15.2059	27.9687	38.601
PF3D7_1132400	conserved Plasmodium membrane protein, unknown function	N/A	236.444	288.199	184.689	0.640839	-0.641967	0.00012977	0.000361492	245.576	291.532	327.49	208.736	166.48	178.851
PF3D7_0523900	conserved Plasmodium membrane protein, unknown function	N/A	54.2655	73.7121	34.8189	0.472363	-1.08203	0.000139007	0.000385868	73.4011	73.8056	73.9295	42.8531	33.296	28.3074
PF3D7_1117000	conserved Plasmodium membrane protein, unknown function	N/A	73.0584	95.7942	50.3226	0.52532	-0.928731	0.000194969	0.000528263	92.431	99.6376	95.3141	51.1473	59.9329	39.8877
PF3D7_1142300	conserved Plasmodium membrane protein, unknown function	N/A	1059.55	900.65	1218.44	1.35285	0.436001	0.000253952	0.000671997	1012.21	924.784	764.957	1210.95	1242.61	1201.78
PF3D7_0930800	conserved Plasmodium membrane protein, unknown function	N/A	374.573	465.802	283.343	0.608292	-0.717165	0.000426873	0.00109764	375.161	472.356	549.889	295.825	293.005	261.2
PF3D7_1214900	conserved Plasmodium membrane protein, unknown function	N/A	261.882	320.735	203.029	0.633012	-0.659694	0.000652321	0.00162029	367.912	321.793	272.501	199.06	177.135	232.893
PF3D7_0218100	conserved Plasmodium membrane protein, unknown function	N/A	34.123	21.232	47.014	2.2143	1.14685	0.000666789	0.00165549	21.7485	23.6178	18.3296	47.0002	41.2871	52.7547
PF3D7_0305300	conserved Plasmodium membrane protein, unknown function	N/A	323.175	265.72	380.63	1.43244	0.518479	0.00071125	0.00175254	257.357	267.914	271.89	389.825	398.221	353.843
PF3D7_1427400	conserved Plasmodium membrane protein, unknown function	N/A	37.6729	24.2034	51.1425	2.11303	1.07931	0.000726093	0.00178674	28.0918	24.3559	20.1626	56.6767	45.2826	51.468
PF3D7_1326900	conserved Plasmodium membrane protein, unknown function	N/A	96.8149	121.947	71.683	0.587822	-0.766549	0.000739393	0.00181785	144.084	106.28	115.477	78.7945	71.9195	64.3351
PF3D7_0829000	conserved Plasmodium membrane protein, unknown function	N/A	342.575	285.588	399.561	1.39908	0.484481	0.00111124	0.00264646	285.449	284.152	287.164	360.796	424.858	413.031
PF3D7_1019500	conserved Plasmodium membrane protein, unknown function	N/A	821.079	934.316	707.843	0.757605	-0.400482	0.0016822	0.00387325	898.937	952.093	951.919	692.562	725.854	705.112
PF3D7_1436100	conserved Plasmodium membrane protein, unknown function	N/A	164.613	132.802	196.424	1.47908	0.564696	0.00176541	0.00404304	143.177	123.255	131.973	200.442	197.113	191.718
PF3D7_1138300	conserved Plasmodium membrane protein, unknown function	N/A	23.0071	32.7435	13.2708	0.405295	-1.30296	0.00208538	0.0047174	31.7165	24.3559	42.1582	9.67651	15.9821	14.1537
PF3D7_1229000	conserved Plasmodium membrane protein, unknown function	N/A	91.3263	110.648	72.0048	0.650757	-0.61981	0.00507209	0.0107301	105.118	96.6854	130.14	77.4121	65.2603	73.342
PF3D7_0721000	conserved Plasmodium membrane protein, unknown function	N/A	1082.33	959.729	1204.93	1.25549	0.328253	0.00568264	0.0119443	1031.24	974.234	873.713	1078.24	1266.58	1269.97
PF3D7_0304800	conserved Plasmodium membrane protein, unknown function	N/A	26.8938	17.9858	35.8018	1.99056	0.993172	0.00690467	0.0142803	20.8423	18.4514	14.6637	29.0295	34.6279	43.7478
PF3D7_1216400	conserved Plasmodium membrane protein, unknown function	N/A	529.633	461.836	597.43	1.2936	0.371391	0.00698691	0.0144396	519.245	481.951	384.311	537.738	645.943	608.61
PF3D7_1420500	conserved Plasmodium membrane protein, unknown function	N/A	46.9259	59.6736	34.1782	0.572753	-0.804015	0.0087664	0.0177212	67.964	52.402	58.6548	30.4119	39.9553	32.1675
PF3D7_0726400	conserved Plasmodium membrane protein, unknown function	N/A	431.177	485.594	376.76	0.775876	-0.366103	0.00970959	0.0194297	452.187	501.14	503.454	330.384	404.88	395.017
PF3D7_0806700	conserved Plasmodium membrane protein, unknown function	N/A	533.201	600.44	465.962	0.776034	-0.365807	0.0104242	0.0206733	617.113	646.537	537.669	416.09	456.822	524.974
PF3D7_1004600	conserved Plasmodium membrane protein, unknown function	N/A	142.177	118.619	165.736	1.39721	0.482553	0.0126945	0.024786	115.086	117.351	123.42	168.648	165.148	163.411
PF3D7_1318000	conserved Plasmodium membrane protein, unknown function	N/A	6.43926	2.74727	10.1313	3.68776	1.88274	0.0171114	0.0325956	2.71856	3.69028	1.83296	8.29415	6.65921	15.4404
PF3D7_0523700	conserved Plasmodium membrane protein, unknown function	N/A	33.7475	24.2514	43.2435	1.78313	0.834415	0.021962	0.0405277	19.9361	22.8797	29.9384	29.0295	47.9463	52.7547
PF3D7_0104100	conserved Plasmodium membrane protein, unknown function	N/A	115.527	97.459	133.595	1.37078	0.454998	0.0235065	0.0431912	98.7743	98.8995	94.7031	107.824	139.843	153.117
PF3D7_0928400	conserved Plasmodium membrane protein, unknown function	N/A	13.351	6.93386	19.7681	2.85094	1.51144	0.0268379	0.0486519	6.3433	5.90445	8.55383	12.4412	15.9821	30.8808
PF3D7_0719900	conserved Plasmodium membrane protein, unknown function	N/A	1283.51	1405.3	1161.72	0.826673	-0.274612	0.0299049	0.0536509	1495.21	1383.86	1336.84	1134.92	1122.74	1227.51
PF3D7_0524200	conserved Plasmodium membrane protein, unknown function	N/A	36.8515	45.7063	27.9966	0.612534	-0.707139	0.0311381	0.0555758	43.4969	39.855	53.7669	33.1766	18.6458	32.1675
PF3D7_1113800	conserved Plasmodium membrane protein, unknown function	N/A	108.291	92.4508	124.131	1.34268	0.425112	0.031879	0.0567157	110.555	92.257	74.5405	127.177	135.848	109.37
PF3D7_0717000	conserved Plasmodium membrane protein, unknown function	N/A	129.966	112.22	147.713	1.31628	0.396465	0.0320206	0.0568766	116.898	137.278	82.4834	138.236	150.498	154.404
PF3D7_0419500	conserved Plasmodium membrane protein, unknown function	N/A	28.4974	35.7655	21.2292	0.593567	-0.752517	0.0398886	0.0689324	28.998	32.4745	45.8241	19.353	17.3139	27.0207
PF3D7_0903300	conserved Plasmodium membrane protein, unknown function	N/A	848.543	921.602	775.485	0.841453	-0.249045	0.0428309	0.0733092	876.282	901.167	987.356	829.415	739.172	757.867
PF3D7_0704000	conserved Plasmodium membrane protein, unknown function	N/A	160.117	140.798	179.435	1.27442	0.34984	0.0474624	0.0804918	160.395	130.636	131.362	178.324	181.131	178.851
PF3D7_0530300	conserved Plasmodium membrane protein, unknown function	N/A	411.467	454.459	368.474	0.810796	-0.302589	0.0482165	0.0816209	509.277	453.905	400.197	358.031	374.248	373.143
PF3D7_1351300	conserved Plasmodium membrane protein, unknown function	N/A	2.22143	0.505725	3.93713	7.78513	2.96072	0.0594997	0.0979425	0.906186	0	0.610988	1.38236	3.99553	6.43351
PF3D7_1472300	conserved Plasmodium membrane protein, unknown function	N/A	63.9279	53.5108	74.3449	1.38934	0.474403	0.0758805	0.121169	55.2774	43.5453	61.7098	77.4121	82.5742	63.0484
PF3D7_1324100	conserved Plasmodium membrane protein, unknown function	N/A	29.1858	22.4459	35.9257	1.60055	0.678567	0.0807534	0.128119	17.2175	21.4036	28.7164	31.7943	39.9553	36.0276
PF3D7_0618400	conserved Plasmodium membrane protein, unknown function	N/A	13.631	9.43382	17.8281	1.88981	0.918241	0.0925106	0.144359	11.7804	3.69028	12.8307	19.353	19.9776	14.1537
PF3D7_1428000	conserved Plasmodium membrane protein, unknown function	N/A	36.2337	29.769	42.6985	1.43433	0.520376	0.100909	0.155756	32.6227	34.6886	21.9956	49.7649	33.296	45.0345
PF3D7_0921200	conserved Plasmodium membrane protein, unknown function	N/A	171.843	154.467	189.218	1.22498	0.292752	0.103471	0.159354	148.615	167.539	147.248	190.766	186.458	190.432
PF3D7_1434400	conserved Plasmodium membrane protein, unknown function	N/A	45.3337	38.2418	52.4256	1.3709	0.45512	0.109526	0.167473	42.5908	42.8073	29.3274	53.912	50.61	52.7547
PF3D7_1025400	conserved Plasmodium membrane protein, unknown function	N/A	384.274	414.902	353.645	0.852357	-0.23047	0.137002	0.204361	450.375	433.239	361.094	382.913	339.62	338.402
PF3D7_1359900	conserved Plasmodium membrane protein, unknown function	N/A	977.859	916.268	1039.45	1.13444	0.18198	0.145026	0.214085	917.967	899.691	931.146	989.769	1036.17	1092.41
PF3D7_1021700	conserved Plasmodium membrane protein, unknown function	N/A	707.962	756.626	659.298	0.871365	-0.198651	0.149584	0.219588	772.977	830.313	666.588	671.826	647.275	658.791
PF3D7_1324300	conserved Plasmodium membrane protein, unknown function	N/A	348.155	396.024	300.286	0.758251	-0.399253	0.159059	0.23075	489.341	371.242	327.49	258.501	274.359	367.997
PF3D7_1445800	conserved Plasmodium membrane protein, unknown function	N/A	29.7252	24.4277	35.0228	1.43373	0.519777	0.162594	0.234971	22.6547	24.3559	26.2725	31.7943	35.9597	37.3143
PF3D7_1446300	conserved Plasmodium membrane protein, unknown function	N/A	153.067	167.416	138.718	0.828586	-0.271276	0.179745	0.256468	128.678	168.277	205.292	147.912	131.852	136.39
PF3D7_0314900	conserved Plasmodium membrane protein, unknown function	N/A	76.7774	84.2696	69.2852	0.822185	-0.282465	0.207415	0.289182	70.6825	81.9242	100.202	69.1179	69.2558	69.4819
PF3D7_1249000	conserved Plasmodium membrane protein, unknown function	N/A	29.041	33.7656	24.3164	0.720154	-0.473623	0.221368	0.304882	32.6227	36.9028	31.7714	15.2059	33.296	24.4473
PF3D7_1023000	conserved Plasmodium membrane protein, unknown function	N/A	22.4344	18.7375	26.1313	1.39459	0.479846	0.224678	0.308446	21.7485	19.1895	15.2747	22.1177	27.9687	28.3074
PF3D7_0107700	conserved Plasmodium membrane protein, unknown function	N/A	88.4003	98.2226	78.578	0.799999	-0.32193	0.234312	0.320088	105.118	114.399	75.1515	69.1179	94.5608	72.0553
PF3D7_0807200	conserved Plasmodium membrane protein, unknown function	N/A	88.895	81.1392	96.6509	1.19117	0.252384	0.243041	0.330386	86.0877	83.4004	73.9295	85.7062	103.884	100.363
PF3D7_0619800	conserved Plasmodium membrane protein, unknown function	N/A	74.4098	66.6102	82.2095	1.23419	0.303562	0.24614	0.333863	55.2774	73.0676	71.4856	84.3239	81.2424	81.0622
PF3D7_1437500	conserved Plasmodium membrane protein, unknown function	N/A	27.653	31.2482	24.0577	0.769892	-0.377272	0.282441	0.373522	25.3732	28.0461	40.3252	30.4119	17.3139	24.4473
PF3D7_1321300	conserved Plasmodium membrane protein, unknown function	N/A	96.6799	88.2675	105.092	1.19061	0.251704	0.291739	0.384291	77.0258	86.3526	101.424	102.295	95.8926	117.09
PF3D7_1347300	conserved Plasmodium membrane protein, unknown function	N/A	42.2735	37.9727	46.5744	1.22652	0.294575	0.291768	0.384291	48.9341	33.2125	31.7714	38.706	57.2692	43.7478
PF3D7_0405600	conserved Plasmodium membrane protein, unknown function	N/A	117.826	126.656	108.996	0.860568	-0.216638	0.300193	0.392963	125.96	123.255	130.751	100.912	102.552	123.523
PF3D7_1011500	conserved Plasmodium membrane protein, unknown function	N/A	158.584	169.227	147.941	0.874213	-0.193943	0.347893	0.445318	181.237	174.919	151.525	134.089	141.175	168.558
PF3D7_1464500	conserved Plasmodium membrane protein, unknown function	N/A	304.862	318.729	290.995	0.912986	-0.131335	0.366454	0.464903	268.231	312.198	375.758	283.384	274.359	315.242
PF3D7_0711100	conserved Plasmodium membrane protein, unknown function	N/A	11.6359	9.39405	13.8777	1.47729	0.562953	0.373877	0.472477	6.3433	13.285	8.55383	19.353	11.9866	10.2936
PF3D7_0530500	conserved Plasmodium membrane protein, unknown function	N/A	12.0253	9.74404	14.3066	1.46825	0.554093	0.386946	0.486444	8.15568	8.85668	12.2198	19.353	11.9866	11.5803
PF3D7_1105900	conserved Plasmodium membrane protein, unknown function	N/A	1.25119	2.05843	0.443947	0.215673	-2.21308	0.393915	0.49442	0.906186	2.21417	3.05494	0	1.33184	0
PF3D7_0704300	conserved Plasmodium membrane protein, unknown function	N/A	478.956	451.201	506.711	1.12303	0.167391	0.408386	0.509162	404.159	439.882	509.564	558.473	546.055	415.604
PF3D7_0710300	conserved Plasmodium membrane protein, unknown function	N/A	67.8655	61.2712	74.4599	1.21525	0.281254	0.417992	0.51831	67.0578	64.2109	52.545	73.265	101.22	48.8946
PF3D7_0526100	conserved Plasmodium membrane protein, unknown function	N/A	37.4558	41.6629	33.2488	0.798043	-0.325462	0.41873	0.519109	53.465	42.8073	28.7164	33.1766	27.9687	38.601
PF3D7_1462600	conserved Plasmodium membrane protein, unknown function	N/A	9.80443	11.577	8.0319	0.693783	-0.527444	0.420251	0.520758	12.6866	7.38056	14.6637	8.29415	10.6547	5.1468
PF3D7_1342200	conserved Plasmodium membrane protein, unknown function	N/A	16.2225	14.2818	18.1632	1.27177	0.346834	0.454265	0.554369	19.9361	8.85668	14.0527	16.5883	17.3139	20.5872
PF3D7_1248300	conserved Plasmodium membrane protein, unknown function	N/A	16.4495	18.7855	14.1135	0.7513	-0.412538	0.455895	0.55587	22.6547	14.7611	18.9406	9.67651	14.6503	18.0138
PF3D7_1308000	conserved Plasmodium membrane protein, unknown function	N/A	180.067	189.129	171.005	0.904168	-0.145337	0.477785	0.575104	204.798	189.68	172.91	141.001	194.449	177.565
PF3D7_0505000	conserved Plasmodium membrane protein, unknown function	N/A	355.096	344.986	365.207	1.05861	0.0821778	0.531847	0.626054	375.161	322.531	337.265	322.09	386.234	387.297
PF3D7_1216100	conserved Plasmodium membrane protein, unknown function	N/A	14.2956	12.9696	15.6216	1.20448	0.268415	0.552426	0.644672	19.0299	12.547	7.33185	17.9707	17.3139	11.5803
PF3D7_1135300	conserved Plasmodium membrane protein, unknown function	N/A	12.4214	11.0438	13.7989	1.24947	0.321316	0.561105	0.653014	14.499	8.85668	9.77581	16.5883	10.6547	14.1537
PF3D7_1242300	conserved Plasmodium membrane protein, unknown function	N/A	95.9596	92.5	99.4192	1.0748	0.10407	0.578543	0.668441	104.211	94.4712	78.8174	96.7651	98.5563	102.936
PF3D7_1313500	conserved Plasmodium membrane protein, unknown function	N/A	80.7938	84.1599	77.4278	0.920009	-0.120281	0.654795	0.739561	90.6186	84.8765	76.9845	81.5592	81.2424	69.4819
PF3D7_1419400	conserved Plasmodium membrane protein, unknown function	N/A	206.26	210.661	201.858	0.958212	-0.0615826	0.674136	0.75709	192.111	216.25	223.622	212.883	197.113	195.579
PF3D7_1009800	conserved Plasmodium membrane protein, unknown function	N/A	148.46	150.586	146.335	0.97177	-0.0413137	0.791004	0.857784	138.646	154.254	158.857	154.824	146.503	137.677
PF3D7_0721500	conserved Plasmodium membrane protein, unknown function	N/A	26.8797	27.9746	25.7848	0.921723	-0.117595	0.803757	0.868389	31.7165	22.8797	29.3274	27.6472	23.9732	25.734
PF3D7_1008500	conserved Plasmodium membrane protein, unknown function	N/A	401.015	402.734	399.296	0.991463	-0.0123695	0.872821	0.927059	366.099	394.86	447.243	393.972	371.584	432.332
PF3D7_0725100	conserved Plasmodium membrane protein, unknown function	N/A	195.801	192.812	198.79	1.031	0.0440506	0.87948	0.929923	180.331	183.038	215.068	208.736	199.776	187.858
PF3D7_0414100	conserved Plasmodium membrane protein, unknown function	N/A	36.226	36.6948	35.7573	0.974452	-0.0373369	0.906003	0.950002	34.4351	38.3789	37.2703	47.0002	31.9642	28.3074
PF3D7_1336300	conserved Plasmodium membrane protein, unknown function	N/A	5.34701	4.86861	5.82542	1.19653	0.258852	0.910356	0.953305	2.71856	5.16639	6.72087	6.91179	7.99105	2.5734
PF3D7_0824800	conserved Plasmodium membrane protein, unknown function	N/A	154.766	155.487	154.045	0.990725	-0.013443	0.913373	0.955383	139.553	152.778	174.132	129.942	158.489	173.705
PF3D7_0703900	conserved Plasmodium membrane protein, unknown function	N/A	378.669	381.079	376.259	0.98735	-0.018367	0.916567	0.957725	396.003	351.315	395.92	349.737	396.889	382.15
PF3D7_0718700	conserved Plasmodium membrane protein, unknown function	N/A	9.89678	9.25204	10.5415	1.13937	0.188241	0.918691	0.958706	3.62474	8.85668	15.2747	5.52944	10.6547	15.4404
PF3D7_1415500	conserved Plasmodium membrane protein, unknown function	N/A	21.5812	21.2961	21.8663	1.02677	0.0381169	0.927695	0.965812	22.6547	26.57	14.6637	29.0295	15.9821	20.5872
PF3D7_1245200	conserved Plasmodium membrane protein, unknown function	N/A	23.0372	23.352	22.7223	0.973034	-0.0394383	0.949615	0.980962	24.467	19.9275	25.6615	27.6472	18.6458	21.8739
PF3D7_0212400	conserved Plasmodium membrane protein, unknown function	N/A	372.281	372.808	371.754	0.997174	-0.0040822	0.999149	1	367.005	411.097	340.32	363.56	387.566	364.136
PF3D7_0622700	conserved Plasmodium membrane protein, unknown function	N/A	11.3254	11.5714	11.0793	0.957477	-0.0626901	0.999351	1	11.7804	12.547	10.3868	8.29415	14.6503	10.2936
PF3D7_0820600	conserved Plasmodium membrane protein, unknown function	N/A	27.475	27.8556	27.0944	0.972673	-0.0399725	0.981142	1	31.7165	24.3559	27.4945	22.1177	37.2916	21.8739
PF3D7_1020600	conserved Plasmodium membrane protein, unknown function	N/A	216.517	217.629	215.406	0.989784	-0.0148146	0.996897	1	234.702	207.394	210.791	192.148	223.749	230.32
PF3D7_1138200	conserved Plasmodium membrane protein, unknown function	N/A	16.8546	16.9115	16.7976	0.993268	-0.00974491	1	1	15.4052	20.6656	14.6637	13.8236	15.9821	20.5872
PF3D7_1411100	conserved Plasmodium membrane protein, unknown function, unspecified product	N/A	37.6731	31.7838	43.5624	1.37059	0.454794	0.149395	0.219369	36.2474	30.9984	28.1054	42.8531	47.9463	39.8877
PF3D7_1362600	conserved Plasmodium protein, unknown function	N/A	1267.4	2389.95	144.844	0.0606053	-4.04441	2.093e-173	9.6784e-171	2441.27	2431.9	2296.7	165.883	143.839	124.81
PF3D7_1020200	conserved Plasmodium protein, unknown function	N/A	1384.04	2602.64	165.433	0.0635633	-3.97566	8.05073e-173	3.19096e-170	2768.4	2626.74	2412.79	172.795	167.812	155.691
PF3D7_0722800	conserved Plasmodium protein, unknown function	N/A	854.07	1617.84	90.3026	0.0558169	-4.16315	1.35037e-159	4.16288e-157	1535.08	1690.15	1628.28	105.059	71.9195	93.9292
PF3D7_1471600	conserved Plasmodium protein, unknown function	N/A	1271.94	2341.04	202.851	0.0866498	-3.52866	5.16468e-143	1.02353e-140	2269.09	2359.57	2394.46	223.942	186.458	198.152
PF3D7_0825800	conserved Plasmodium protein, unknown function	N/A	1052.56	1933.58	171.535	0.0887137	-3.4947	1.95689e-133	3.10251e-131	1996.33	1950.68	1853.74	167.265	187.79	159.551
PF3D7_1449200	conserved Plasmodium protein, unknown function	N/A	339.458	40.0748	638.842	15.9412	3.99469	4.99521e-113	6.02574e-111	38.0598	44.2834	37.8812	669.062	664.589	582.876
PF3D7_1332200	conserved Plasmodium protein, unknown function	N/A	742.245	148.387	1336.1	9.00414	3.17059	7.28973e-111	8.60654e-109	170.363	144.659	130.14	1213.71	1401.1	1393.5
PF3D7_0827200	conserved Plasmodium protein, unknown function	N/A	342.931	658.425	27.4366	0.0416701	-4.58485	1.28224e-110	1.48233e-108	608.051	641.371	725.854	24.8825	23.9732	33.4542
PF3D7_1252300	conserved Plasmodium protein, unknown function	N/A	374.884	47.7385	702.03	14.7057	3.87831	3.46222e-108	3.84237e-106	57.9959	44.2834	40.9362	642.797	692.558	770.734
PF3D7_0725400	conserved Plasmodium protein, unknown function	N/A	234.674	20.2342	449.114	22.1958	4.47221	7.67833e-107	8.03907e-105	20.8423	22.1417	17.7186	450.649	451.494	445.199
PF3D7_0607700	conserved Plasmodium protein, unknown function	N/A	1739.48	3029.3	449.655	0.148435	-2.75209	1.33024e-102	1.23025e-100	2917.01	3154.45	3016.45	427.149	471.472	450.345
PF3D7_1430800	conserved Plasmodium protein, unknown function	N/A	1085.22	1911.74	258.703	0.135323	-2.88552	1.30111e-100	1.1281e-98	1893.02	1953.63	1888.56	338.678	226.413	211.019
PF3D7_1248400	conserved Plasmodium protein, unknown function	N/A	553.387	1022.05	84.7209	0.0828928	-3.59261	1.19936e-98	9.93323e-97	920.685	1045.09	1100.39	82.9415	78.5787	92.6425
PF3D7_1250400	conserved Plasmodium protein, unknown function	N/A	657.838	1169.55	146.128	0.124944	-3.00064	3.60758e-91	2.63401e-89	1188.92	1155.8	1163.93	146.53	145.171	146.684
PF3D7_1362900	conserved Plasmodium protein, unknown function	N/A	486.842	880.409	93.2756	0.105946	-3.2386	8.10536e-91	5.84112e-89	876.282	839.908	925.036	94.0004	91.8971	93.9292
PF3D7_0203800	conserved Plasmodium protein, unknown function	N/A	881.088	1543.72	218.453	0.141511	-2.82102	8.623e-91	6.13449e-89	1588.54	1596.42	1446.21	221.177	206.436	227.746
PF3D7_0801400	conserved Plasmodium protein, unknown function	N/A	338.618	628.43	48.8066	0.0776644	-3.6866	1.70198e-90	1.18053e-88	606.239	686.392	592.658	48.3826	45.2826	52.7547
PF3D7_1213400	conserved Plasmodium protein, unknown function	N/A	413.707	754.253	73.1603	0.096997	-3.36592	9.55803e-89	6.46799e-87	746.697	771.269	744.794	69.1179	70.5876	79.7755
PF3D7_0502300	conserved Plasmodium protein, unknown function	N/A	162.371	316.375	8.36693	0.0264462	-5.24079	3.44314e-81	1.94959e-79	336.195	312.936	299.995	5.52944	7.99105	11.5803
PF3D7_0924600	conserved Plasmodium protein, unknown function	N/A	898.714	1562.5	234.931	0.150356	-2.73355	7.17305e-81	4.02053e-79	1448.09	1529.25	1710.16	208.736	247.723	248.333
PF3D7_0822900	conserved Plasmodium protein, unknown function	N/A	321.158	65.0548	577.26	8.87344	3.14949	7.34081e-78	3.95477e-76	65.2454	59.0445	70.8746	627.591	575.356	528.834
PF3D7_0411000	conserved Plasmodium protein, unknown function	N/A	1478.18	2470.86	485.503	0.196492	-2.34746	2.38764e-75	1.1936e-73	2555.45	2539.65	2317.48	439.59	506.1	510.82
PF3D7_1327300	conserved Plasmodium protein, unknown function	N/A	10258.8	16555.3	3962.26	0.239335	-2.0629	1.47733e-72	7.06701e-71	15448.7	16601.8	17615.4	4502.34	3798.41	3586.04
PF3D7_0515600	conserved Plasmodium protein, unknown function	N/A	1395.5	2322.47	468.532	0.201738	-2.30944	2.6788e-72	1.27048e-70	2483.86	2353.66	2129.9	436.825	490.118	478.653
PF3D7_0509700	conserved Plasmodium protein, unknown function	N/A	255.196	467.72	42.6727	0.0912356	-3.45426	4.93278e-71	2.26215e-69	473.935	467.928	461.296	41.4708	47.9463	38.601
PF3D7_1435200	conserved Plasmodium protein, unknown function	N/A	502.027	860.165	143.889	0.16728	-2.57966	1.98838e-64	8.11289e-63	904.374	842.122	833.998	136.854	118.534	176.278
PF3D7_0313600	conserved Plasmodium protein, unknown function	N/A	1279.77	2090.28	469.27	0.224501	-2.15521	2.71247e-63	1.07511e-61	2174.85	2118.22	1977.77	489.355	486.122	432.332
PF3D7_1447600	conserved Plasmodium protein, unknown function	N/A	183.871	345.608	22.134	0.0640435	-3.9648	2.21793e-60	8.25993e-59	389.66	334.339	312.826	20.7354	18.6458	27.0207
PF3D7_1454900	conserved Plasmodium protein, unknown function	N/A	1390.56	2708.3	72.8217	0.0268883	-5.21688	2.82892e-59	1.04651e-57	3121.81	2734.5	2268.6	69.1179	78.5787	70.7686
PF3D7_1421800	conserved Plasmodium protein, unknown function	N/A	674.284	1191.22	157.343	0.132085	-2.92046	5.62425e-59	2.02656e-57	1261.41	1265.03	1047.23	183.854	150.498	137.677
PF3D7_1131500	conserved Plasmodium protein, unknown function	N/A	471.646	876.246	67.045	0.0765139	-3.70813	8.5914e-59	3.07572e-57	956.026	918.142	754.57	64.9709	69.2558	66.9085
PF3D7_1471700	conserved Plasmodium protein, unknown function	N/A	680.404	1260.18	100.63	0.0798534	-3.6465	3.48431e-57	1.2084e-55	1105.55	1253.22	1421.77	113.353	95.8926	92.6425
PF3D7_1214800	conserved Plasmodium protein, unknown function	OBC13	269.806	516.733	22.8793	0.0442767	-4.49731	2.93083e-56	9.91659e-55	540.993	570.517	438.689	15.2059	19.9776	33.4542
PF3D7_0825700	conserved Plasmodium protein, unknown function	N/A	174.713	319.548	29.8778	0.0935001	-3.41889	4.46397e-55	1.44857e-53	357.037	300.389	301.217	33.1766	33.296	23.1606
PF3D7_1345000	conserved Plasmodium protein, unknown function	N/A	451.317	754.028	148.606	0.197083	-2.34312	2.67957e-53	8.26051e-52	710.45	754.293	797.339	142.383	145.171	158.264
PF3D7_0717600	conserved Plasmodium protein, unknown function	N/A	629.874	1025.99	233.762	0.227841	-2.1339	8.40492e-52	2.48079e-50	973.244	978.663	1126.05	218.413	238.4	244.473
PF3D7_1140200	conserved Plasmodium protein, unknown function	N/A	648.745	251.29	1046.2	4.16332	2.05773	1.04417e-51	3.06565e-50	280.918	266.438	206.514	955.21	1058.81	1124.58
PF3D7_0804700	conserved Plasmodium protein, unknown function	N/A	935.363	1495.1	375.63	0.251241	-1.99285	1.08488e-51	3.16843e-50	1469.83	1442.16	1573.29	381.531	390.23	355.13
PF3D7_1120700	conserved Plasmodium protein, unknown function	N/A	355.872	600.383	111.362	0.185484	-2.43063	6.72204e-51	1.89343e-49	566.366	588.969	645.814	109.206	105.216	119.663
PF3D7_1431100	conserved Plasmodium protein, unknown function	N/A	2847.39	4419.32	1275.46	0.28861	-1.79281	4.2169e-50	1.16416e-48	4733.01	4491.81	4033.13	1119.71	1350.49	1356.18
PF3D7_0601900	conserved Plasmodium protein, unknown function	N/A	607.655	160.548	1054.76	6.56975	2.71584	7.4125e-50	2.02621e-48	176.706	156.468	148.47	924.798	1081.46	1158.03
PF3D7_1019100	conserved Plasmodium protein, unknown function	N/A	299.644	510.53	88.7573	0.173853	-2.52406	1.01489e-49	2.74714e-48	459.436	517.377	554.777	91.2357	77.2468	97.7893
PF3D7_1140400	conserved Plasmodium protein, unknown function	N/A	176.611	43.519	309.704	7.11652	2.83117	3.91279e-49	1.04889e-47	51.6526	50.1878	28.7164	326.237	286.346	316.528
PF3D7_1461400	conserved Plasmodium protein, unknown function	N/A	703.171	1203.05	203.292	0.168981	-2.56507	5.5656e-49	1.48478e-47	1338.44	1190.48	1080.23	204.589	189.122	216.166
PF3D7_1466000	conserved Plasmodium protein, unknown function	N/A	293.988	500.871	87.1054	0.173908	-2.5236	1.19708e-48	3.16315e-47	518.338	514.425	469.85	94.0004	77.2468	90.0691
PF3D7_1214500	conserved Plasmodium protein, unknown function	N/A	244.584	421.703	67.465	0.159982	-2.64402	1.17588e-47	3.00689e-46	407.784	405.193	452.131	58.0591	82.5742	61.7617
PF3D7_0715200	conserved Plasmodium protein, unknown function	N/A	2373.3	3624.12	1122.49	0.309728	-1.69093	7.66077e-46	1.85631e-44	3375.54	3534.55	3962.26	1204.03	1077.46	1085.98
PF3D7_1115800	conserved Plasmodium protein, unknown function	N/A	377.151	140.93	613.372	4.35232	2.12178	9.87202e-45	2.33106e-43	154.052	152.04	116.699	611.003	616.643	612.47
PF3D7_0527600	conserved Plasmodium protein, unknown function	N/A	422.52	705.18	139.859	0.198332	-2.33401	1.25982e-43	2.93729e-42	630.706	742.485	742.35	186.618	115.87	117.09
PF3D7_1237900	conserved Plasmodium protein, unknown function	N/A	1433.57	680.471	2186.67	3.21347	1.68413	2.09475e-43	4.84324e-42	799.256	706.32	535.836	2150.95	2188.22	2220.85
PF3D7_0515400	conserved Plasmodium protein, unknown function	N/A	640.859	1010.6	271.121	0.268278	-1.8982	6.32627e-42	1.39304e-40	1089.24	1034.02	908.539	276.472	275.691	261.2
PF3D7_1231000	conserved Plasmodium protein, unknown function	N/A	391.83	634.18	149.48	0.235705	-2.08495	1.79795e-41	3.92789e-40	613.488	609.634	679.419	160.354	147.834	140.25
PF3D7_1131700	conserved Plasmodium protein, unknown function	N/A	90.7787	170.429	11.1281	0.0652943	-3.9369	6.50607e-41	1.38323e-39	153.145	163.848	194.294	11.0589	13.3184	9.00691
PF3D7_0922300	conserved Plasmodium protein, unknown function	N/A	551.354	872.195	230.514	0.264292	-1.9198	1.06368e-40	2.22731e-39	919.779	884.191	812.614	232.236	226.413	232.893
PF3D7_1438800	conserved Plasmodium protein, unknown function	N/A	1208.29	1839.14	577.432	0.313969	-1.67131	4.33577e-40	8.81289e-39	1749.85	1977.99	1789.58	644.179	556.71	531.408
PF3D7_0417000	conserved Plasmodium protein, unknown function	N/A	176.143	305.337	46.9502	0.153766	-2.7012	8.8867e-40	1.77382e-38	324.415	320.316	271.279	44.2355	41.2871	55.3281
PF3D7_1319800	conserved Plasmodium protein, unknown function	N/A	1218.71	1854.99	582.431	0.313981	-1.67125	1.9919e-39	3.93347e-38	2035.29	1813.4	1716.26	552.944	578.019	616.33
PF3D7_1454800	conserved Plasmodium protein, unknown function	N/A	70.5187	135.673	5.36463	0.039541	-4.66051	3.78473e-39	7.44733e-38	131.397	121.041	154.58	5.52944	7.99105	2.5734
PF3D7_0909000	conserved Plasmodium protein, unknown function	N/A	315.284	514.209	116.358	0.226284	-2.14379	4.61131e-39	9.04176e-38	505.652	501.14	535.836	114.736	118.534	115.803
PF3D7_0309100	conserved Plasmodium protein, unknown function	N/A	314.873	514.042	115.704	0.225086	-2.15145	1.0177e-38	1.96768e-37	556.398	512.211	473.516	103.677	121.198	122.237
PF3D7_1233200	conserved Plasmodium protein, unknown function	N/A	2410.89	3596.64	1225.14	0.340634	-1.55371	1.05482e-38	2.03235e-37	3622.93	3716.11	3450.86	1177.77	1257.26	1240.38
PF3D7_1146100	conserved Plasmodium protein, unknown function	N/A	572.274	976.523	168.025	0.172064	-2.53898	2.31679e-38	4.38767e-37	1065.67	1020.73	843.163	146.53	185.126	172.418
PF3D7_1474400	conserved Plasmodium protein, unknown function	N/A	1339.28	2008.8	669.761	0.333413	-1.58462	6.95694e-37	1.26157e-35	2027.14	1996.44	2002.82	669.062	629.961	710.259
PF3D7_1350000	conserved Plasmodium protein, unknown function	N/A	230.286	380.5	80.0729	0.210441	-2.24851	7.81722e-36	1.36408e-34	371.536	369.766	400.197	78.7945	93.2289	68.1952
PF3D7_1431400	conserved Plasmodium protein, unknown function	N/A	254.859	95.6698	414.048	4.32788	2.11366	3.06983e-35	5.29021e-34	77.932	110.708	98.369	396.737	380.907	464.499
PF3D7_0725300	conserved Plasmodium protein, unknown function	N/A	356.012	152.603	559.421	3.66586	1.87415	3.47352e-35	5.96736e-34	168.551	150.563	138.694	500.414	584.679	593.169
PF3D7_1475800	conserved Plasmodium protein, unknown function	N/A	87.2524	17.5362	156.969	8.95114	3.16207	5.79768e-35	9.92942e-34	16.3114	19.1895	17.1077	156.207	135.848	178.851
PF3D7_1322900	conserved Plasmodium protein, unknown function	N/A	551.351	906.913	195.788	0.215885	-2.21167	9.77489e-35	1.65369e-33	1017.65	892.31	810.781	174.177	194.449	218.739
PF3D7_1402800	conserved Plasmodium protein, unknown function	N/A	1128.91	518.738	1739.09	3.35253	1.74525	4.97345e-34	8.33766e-33	591.74	495.236	469.239	1544.09	1811.31	1861.86
PF3D7_1141100	conserved Plasmodium protein, unknown function	N/A	309.313	548.727	69.8994	0.127385	-2.97274	8.33018e-34	1.39229e-32	481.185	531.401	633.594	55.2944	75.915	78.4888
PF3D7_1404200	conserved Plasmodium protein, unknown function	N/A	140.869	250.426	31.3124	0.125036	-2.99958	8.50102e-34	1.41658e-32	227.453	235.44	288.386	42.8531	26.6368	24.4473
PF3D7_0914400	conserved Plasmodium protein, unknown function	N/A	621.59	1045.6	197.58	0.188963	-2.40382	1.07887e-33	1.78707e-32	1169.89	1058.37	908.539	221.177	181.131	190.432
PF3D7_0805100	conserved Plasmodium protein, unknown function	N/A	446.918	800.684	93.1523	0.116341	-3.10357	2.32277e-33	3.75775e-32	682.358	797.101	922.592	109.206	87.9016	82.3489
PF3D7_0521900	conserved Plasmodium protein, unknown function	N/A	439.415	679.883	198.947	0.29262	-1.7729	7.3399e-33	1.18055e-31	684.171	676.06	679.419	225.324	179.799	191.718
PF3D7_0722900	conserved Plasmodium protein, unknown function	N/A	116.927	204.687	29.1661	0.142491	-2.81105	1.15494e-32	1.85224e-31	194.83	199.275	219.956	41.4708	29.3005	16.7271
PF3D7_0925900	conserved Plasmodium protein, unknown function	N/A	413.611	153.83	673.393	4.37752	2.13011	1.90438e-32	3.03662e-31	134.116	130.636	196.738	754.768	624.634	640.777
PF3D7_1446700	conserved Plasmodium protein, unknown function	N/A	212.409	350.717	74.1012	0.211285	-2.24274	2.00287e-32	3.18451e-31	315.353	343.934	392.865	92.618	67.9239	61.7617
PF3D7_0205100	conserved Plasmodium protein, unknown function	N/A	423.523	654.107	192.939	0.294966	-1.76138	7.98047e-32	1.23697e-30	658.797	654.656	648.869	188.001	179.799	211.019
PF3D7_0813300	conserved Plasmodium protein, unknown function	N/A	2756.49	1550.03	3962.95	2.5567	1.35428	1.04291e-31	1.60752e-30	1822.34	1586.82	1240.92	3772.46	4172.66	3943.74
PF3D7_0827400	conserved Plasmodium protein, unknown function	N/A	203.642	347.33	59.9533	0.172612	-2.5344	5.87495e-31	8.90713e-30	382.411	363.862	295.718	62.2061	54.6055	63.0484
PF3D7_0912700	conserved Plasmodium protein, unknown function	N/A	107.963	189.271	26.654	0.140824	-2.82803	1.44298e-30	2.17585e-29	193.924	198.537	175.354	24.8825	30.6324	24.4473
PF3D7_0911500	conserved Plasmodium protein, unknown function	N/A	209.215	352.53	65.9009	0.186937	-2.41937	3.07573e-30	4.61276e-29	401.44	343.934	312.215	70.5003	70.5876	56.6149
PF3D7_1337500	conserved Plasmodium protein, unknown function	N/A	2013.65	2896.99	1130.31	0.390167	-1.35784	3.6857e-30	5.49783e-29	2651.5	2919.75	3119.7	1157.03	1144.05	1089.84
PF3D7_1026600	conserved Plasmodium protein, unknown function	N/A	743.837	387.21	1100.46	2.84204	1.50693	8.75155e-30	1.29155e-28	378.786	377.147	405.696	1104.5	1077.46	1119.43
PF3D7_1109100	conserved Plasmodium protein, unknown function	N/A	219.486	411.008	27.963	0.068035	-3.87758	2.38574e-29	3.43857e-28	359.756	377.147	496.122	30.4119	21.3095	32.1675
PF3D7_1316300	conserved Plasmodium protein, unknown function	N/A	164.272	274.825	53.7194	0.195468	-2.355	4.0944e-29	5.84057e-28	297.229	290.794	236.452	59.4414	39.9553	61.7617
PF3D7_0419000	conserved Plasmodium protein, unknown function	N/A	229.878	366.387	93.3687	0.254836	-1.97236	7.89757e-29	1.11511e-27	369.724	357.957	371.481	107.824	71.9195	100.363
PF3D7_0108500	conserved Plasmodium protein, unknown function	N/A	1422.8	264.43	2581.16	9.76122	3.28706	1.15258e-28	1.62326e-27	358.85	245.035	189.406	2099.8	2967.34	2676.34
PF3D7_1401900	conserved Plasmodium protein, unknown function	N/A	182.229	296.514	67.9437	0.229142	-2.12569	2.65936e-28	3.69844e-27	289.98	324.007	275.556	73.265	55.9374	74.6287
PF3D7_1006300	conserved Plasmodium protein, unknown function	N/A	208.424	334.189	82.6588	0.247341	-2.01543	3.19985e-28	4.40595e-27	339.82	325.483	337.265	88.471	74.5831	84.9223
PF3D7_1419700	conserved Plasmodium protein, unknown function	N/A	446.524	227.725	665.324	2.92161	1.54676	9.74292e-28	1.2996e-26	263.7	236.178	183.296	630.356	733.845	631.77
PF3D7_1122600	conserved Plasmodium protein, unknown function	N/A	255.634	399.142	112.126	0.280918	-1.83178	2.43054e-27	3.20358e-26	371.536	382.313	443.577	124.412	103.884	108.083
PF3D7_1316700	conserved Plasmodium protein, unknown function	N/A	153.18	252.315	54.0455	0.214199	-2.22298	3.46684e-27	4.53715e-26	261.888	245.773	249.283	49.7649	50.61	61.7617
PF3D7_0924100	conserved Plasmodium protein, unknown function	N/A	218.245	95.6301	340.86	3.56436	1.83364	3.85366e-27	5.01971e-26	120.523	82.6623	83.7053	335.913	328.965	357.703
PF3D7_0933100	conserved Plasmodium protein, unknown function	N/A	460.207	689.136	231.277	0.335605	-1.57516	7.64078e-27	9.83728e-26	734.917	673.845	658.645	211.501	222.418	259.914
PF3D7_1005200	conserved Plasmodium protein, unknown function	N/A	63.5702	116.473	10.6673	0.0915858	-3.44873	1.76102e-26	2.24126e-25	115.086	104.804	129.529	9.67651	13.3184	9.00691
PF3D7_1413200	conserved Plasmodium protein, unknown function	N/A	504.782	821.659	187.906	0.228691	-2.12853	2.93162e-26	3.7056e-25	743.979	772.745	948.253	182.471	201.108	180.138
PF3D7_1356000	conserved Plasmodium protein, unknown function	N/A	118.621	198.229	39.0122	0.196804	-2.34517	2.84315e-25	3.51372e-24	179.425	190.419	224.844	38.706	33.296	45.0345
PF3D7_0615200	conserved Plasmodium protein, unknown function	N/A	113.726	191.239	36.2138	0.189365	-2.40076	3.35198e-25	4.1242e-24	169.457	208.132	196.127	27.6472	35.9597	45.0345
PF3D7_1318700	conserved Plasmodium protein, unknown function	N/A	287.48	483.485	91.4758	0.189201	-2.40201	1.12942e-24	1.35947e-23	432.251	452.428	565.775	87.0886	98.5563	88.7824
PF3D7_0321100	conserved Plasmodium protein, unknown function	N/A	48.6864	8.78859	88.5842	10.0795	3.33335	5.04924e-24	5.97404e-23	11.7804	6.64251	7.94284	91.2357	99.8881	74.6287
PF3D7_1303000	conserved Plasmodium protein, unknown function	N/A	99.3544	167.467	31.2415	0.186553	-2.42234	1.88899e-23	2.19289e-22	153.145	169.015	180.241	34.559	37.2916	21.8739
PF3D7_1366900	conserved Plasmodium protein, unknown function	N/A	2159.54	1326.6	2992.49	2.25575	1.17361	1.97664e-23	2.28985e-22	1431.77	1346.21	1201.81	2828.31	3151.14	2998.01
PF3D7_1025900	conserved Plasmodium protein, unknown function	N/A	718.437	1025.38	411.489	0.401302	-1.31724	2.25053e-23	2.58555e-22	938.809	997.852	1139.49	431.296	387.566	415.604
PF3D7_0608600	conserved Plasmodium protein, unknown function	N/A	237.784	419.975	55.5934	0.132373	-2.91732	2.48547e-23	2.84369e-22	401.44	358.695	499.788	53.912	65.2603	47.6079
PF3D7_0621100	conserved Plasmodium protein, unknown function	N/A	619.005	909.448	328.562	0.361276	-1.46882	2.67301e-23	3.05196e-22	809.224	908.547	1010.57	351.119	310.319	324.249
PF3D7_0918400	conserved Plasmodium protein, unknown function	N/A	180.964	284.521	77.4067	0.27206	-1.878	3.41913e-23	3.88786e-22	264.606	290.794	298.162	59.4414	86.5697	86.209
PF3D7_0907500	conserved Plasmodium protein, unknown function	N/A	285.345	429.549	141.142	0.328582	-1.60568	7.12486e-23	8.03574e-22	434.969	426.597	427.081	165.883	119.866	137.677
PF3D7_0703700	conserved Plasmodium protein, unknown function	N/A	91.271	30.4758	152.066	4.98973	2.31896	1.15563e-22	1.29286e-21	34.4351	25.832	31.1604	158.971	151.83	145.397
PF3D7_0825000	conserved Plasmodium protein, unknown function	N/A	853.951	1207.36	500.539	0.414571	-1.27031	1.15879e-22	1.29379e-21	1187.1	1197.13	1237.86	504.561	527.409	469.646
PF3D7_0723300	conserved Plasmodium protein, unknown function	N/A	1943.96	3150.39	737.538	0.23411	-2.09474	1.34513e-22	1.49582e-21	3593.93	3174.38	2682.85	689.797	740.504	782.314
PF3D7_1327100	conserved Plasmodium protein, unknown function	N/A	91.7951	155.221	28.3697	0.18277	-2.4519	2.79894e-22	3.09389e-21	154.052	149.087	162.523	24.8825	30.6324	29.5941
PF3D7_0318400	conserved Plasmodium protein, unknown function	N/A	143.694	229.555	57.8328	0.251935	-1.98888	2.86193e-22	3.15722e-21	203.892	242.821	241.951	69.1179	42.6189	61.7617
PF3D7_0921900	conserved Plasmodium protein, unknown function	N/A	237.512	116.034	358.989	3.09383	1.62939	3.22917e-22	3.54825e-21	109.649	118.089	120.365	355.266	375.579	346.123
PF3D7_1361300	conserved Plasmodium protein, unknown function	N/A	82.1973	140.91	23.4844	0.166663	-2.585	3.41135e-22	3.74102e-21	135.022	138.017	149.692	23.5001	18.6458	28.3074
PF3D7_1146800	conserved Plasmodium protein, unknown function	N/A	1949.91	2687.09	1212.73	0.451319	-1.14778	8.53532e-22	9.305e-21	2731.25	2649.62	2680.4	1223.39	1205.32	1209.5
PF3D7_1236200	conserved Plasmodium protein, unknown function	N/A	5046.17	2973.01	7119.33	2.39465	1.25981	1.07265e-21	1.16252e-20	2926.98	3052.6	2939.46	7972.06	6616.59	6769.33
PF3D7_1351800	conserved Plasmodium protein, unknown function	N/A	48.5777	10.687	86.4684	8.09101	3.01632	1.5156e-21	1.63939e-20	14.499	13.285	4.27692	84.3239	78.5787	96.5026
PF3D7_0406900	conserved Plasmodium protein, unknown function	N/A	266.771	399.769	133.774	0.334627	-1.57937	1.91829e-21	2.05494e-20	416.846	374.933	407.529	135.471	137.18	128.67
PF3D7_1005900	conserved Plasmodium protein, unknown function	N/A	403.951	588.165	219.738	0.373599	-1.42044	2.36911e-21	2.52326e-20	596.271	631.776	536.447	219.795	209.099	230.32
PF3D7_1420100	conserved Plasmodium protein, unknown function	N/A	424.322	676.075	172.568	0.25525	-1.97002	2.66742e-21	2.82471e-20	578.147	679.012	771.067	168.648	162.485	186.572
PF3D7_1416700	conserved Plasmodium protein, unknown function	N/A	373.225	567.065	179.384	0.316338	-1.66046	5.00618e-21	5.24137e-20	620.738	590.445	490.012	156.207	183.794	198.152
PF3D7_1032200	conserved Plasmodium protein, unknown function	N/A	94.473	168.086	20.8605	0.124107	-3.01035	6.56592e-21	6.81014e-20	186.674	183.776	133.806	19.353	22.6413	20.5872
PF3D7_0506400	conserved Plasmodium protein, unknown function	N/A	62.1123	111.19	13.035	0.117232	-3.09256	7.74034e-21	8.01327e-20	125.054	118.089	90.4262	19.353	13.3184	6.43351
PF3D7_0915700	conserved Plasmodium protein, unknown function	N/A	177.281	273.172	81.3889	0.29794	-1.74691	2.16857e-20	2.2161e-19	272.762	265.7	281.054	89.8533	73.2513	81.0622
PF3D7_1456500	conserved Plasmodium protein, unknown function	N/A	701.481	983.082	419.88	0.427106	-1.22733	2.61054e-20	2.64825e-19	936.997	984.567	1027.68	409.178	454.158	396.304
PF3D7_0825900	conserved Plasmodium protein, unknown function	N/A	372.28	575.862	168.698	0.292949	-1.77128	3.28576e-20	3.30902e-19	521.963	540.257	665.366	172.795	153.162	180.138
PF3D7_1404800	conserved Plasmodium protein, unknown function	N/A	181.009	87.2297	274.788	3.15017	1.65543	3.49414e-20	3.49351e-19	93.3372	87.0906	81.2614	266.795	278.355	279.214
PF3D7_1318300	conserved Plasmodium protein, unknown function	N/A	719.294	1132.37	306.22	0.270425	-1.8867	5.35341e-20	5.28578e-19	977.775	1120.37	1298.96	349.737	271.696	297.228
PF3D7_0720600	conserved Plasmodium protein, unknown function	N/A	256.65	137.19	376.11	2.74152	1.45498	6.47778e-20	6.36198e-19	164.926	137.278	109.367	351.119	380.907	396.304
PF3D7_0719100	conserved Plasmodium protein, unknown function	N/A	317.5	463.677	171.324	0.369489	-1.4364	7.51977e-20	7.3593e-19	459.436	456.857	474.738	154.824	194.449	164.698
PF3D7_1403000	conserved Plasmodium protein, unknown function	N/A	242.686	360.314	125.058	0.347082	-1.52665	1.05892e-19	1.02906e-18	324.415	352.053	404.474	134.089	127.857	113.23
PF3D7_1133100	conserved Plasmodium protein, unknown function	N/A	842.924	499.086	1186.76	2.37787	1.24967	1.1198e-19	1.08632e-18	576.334	469.404	451.52	1061.65	1210.64	1287.99
PF3D7_0716300	conserved Plasmodium protein, unknown function	N/A	522.745	308.625	736.866	2.38758	1.25555	2.42313e-19	2.30634e-18	315.353	281.199	329.322	786.562	711.204	712.832
PF3D7_1323600	conserved Plasmodium protein, unknown function	N/A	187.032	283.778	90.2858	0.318156	-1.65219	3.80717e-19	3.58067e-18	279.105	293.008	279.221	103.677	73.2513	93.9292
PF3D7_0925100	conserved Plasmodium protein, unknown function	N/A	180.422	274.194	86.6489	0.316013	-1.66194	6.24984e-19	5.81885e-18	269.137	279.723	273.723	84.3239	94.5608	81.0622
PF3D7_1413700	conserved Plasmodium protein, unknown function	N/A	148.598	70.7991	226.397	3.19774	1.67705	6.60659e-19	6.10999e-18	85.1815	75.2817	51.934	219.795	229.077	230.32
PF3D7_0606400	conserved Plasmodium protein, unknown function	N/A	129.493	203.939	55.0477	0.269923	-1.88938	1.1046e-18	1.01145e-17	226.547	200.751	184.518	56.6767	49.2782	59.1883
PF3D7_1368900	conserved Plasmodium protein, unknown function	N/A	583.026	813.111	352.94	0.434061	-1.20403	1.20664e-18	1.10307e-17	766.634	786.768	885.932	349.737	344.947	364.136
PF3D7_1356100	conserved Plasmodium protein, unknown function	N/A	713.152	988.21	438.094	0.44332	-1.17358	1.22191e-18	1.11519e-17	997.711	948.402	1018.52	406.413	439.508	468.359
PF3D7_1331200	conserved Plasmodium protein, unknown function	N/A	132.086	60.0754	204.097	3.39734	1.76441	1.47559e-18	1.34011e-17	62.5268	59.0445	58.6548	186.618	221.086	204.585
PF3D7_0721800	conserved Plasmodium protein, unknown function	N/A	348.421	138.285	558.556	4.03916	2.01405	1.82195e-18	1.6439e-17	160.395	136.54	117.921	460.325	590.006	625.337
PF3D7_1339300	conserved Plasmodium protein, unknown function	N/A	567.875	347.107	788.643	2.27204	1.18399	2.14771e-18	1.9222e-17	371.536	373.456	296.329	857.062	784.455	724.413
PF3D7_1118900	conserved Plasmodium protein, unknown function	N/A	193.461	291.078	95.8436	0.329271	-1.60265	2.71966e-18	2.42627e-17	309.916	294.484	268.835	89.8533	99.8881	97.7893
PF3D7_1472800	conserved Plasmodium protein, unknown function	N/A	714.154	985.108	443.199	0.449899	-1.15233	2.83722e-18	2.52709e-17	907.092	1030.33	1017.91	456.178	410.207	463.212
PF3D7_1003400	conserved Plasmodium protein, unknown function	N/A	448.046	658.175	237.916	0.361479	-1.46802	2.87764e-18	2.55898e-17	577.241	659.822	737.462	207.354	249.054	257.34
PF3D7_0822400	conserved Plasmodium protein, unknown function	N/A	186.166	279.532	92.7997	0.331982	-1.59082	3.36882e-18	2.9862e-17	241.952	289.318	307.327	92.618	90.5653	95.2159
PF3D7_0619300	conserved Plasmodium protein, unknown function	N/A	425.412	633.272	217.553	0.343537	-1.54146	3.64933e-18	3.22455e-17	557.305	618.491	724.021	211.501	222.418	218.739
PF3D7_0606000	conserved Plasmodium protein, unknown function	N/A	659.658	412.433	906.884	2.19886	1.13676	4.75132e-18	4.15577e-17	464.874	391.17	381.256	810.062	944.276	966.313
PF3D7_1144800	conserved Plasmodium protein, unknown function	N/A	186.801	335.626	37.977	0.113153	-3.14366	6.40105e-18	5.54125e-17	283.636	307.769	415.472	47.0002	38.6234	28.3074
PF3D7_1322700	conserved Plasmodium protein, unknown function	N/A	101.208	161.998	40.4193	0.249506	-2.00286	7.97735e-18	6.87365e-17	150.427	149.825	185.74	38.706	43.9508	38.601
PF3D7_0602000	conserved Plasmodium protein, unknown function	N/A	1099.88	1494.43	705.332	0.471975	-1.08322	8.41039e-18	7.23555e-17	1563.17	1473.9	1446.21	682.885	751.159	681.952
PF3D7_1321000	conserved Plasmodium protein, unknown function	N/A	83.7752	141.3	26.2499	0.185773	-2.42838	1.00781e-17	8.64345e-17	159.489	144.659	119.754	20.7354	41.2871	16.7271
PF3D7_1347600	conserved Plasmodium protein, unknown function	N/A	217.063	321.55	112.576	0.350103	-1.51415	1.23609e-17	1.05524e-16	345.257	329.173	290.219	99.5298	118.534	119.663
PF3D7_1461700	conserved Plasmodium protein, unknown function	N/A	357.59	534.286	180.894	0.338572	-1.56247	1.45483e-17	1.24007e-16	464.874	530.662	607.322	194.913	162.485	185.285
PF3D7_0404300	conserved Plasmodium protein, unknown function	N/A	1221.39	804.037	1638.74	2.03814	1.02725	2.45739e-17	2.07235e-16	898.031	841.384	672.698	1568.98	1762.03	1585.22
PF3D7_1129300	conserved Plasmodium protein, unknown function	N/A	70.3483	25.0728	115.624	4.61151	2.20524	3.60249e-17	3.02424e-16	27.1856	19.9275	28.1054	117.5	123.861	105.509
PF3D7_1215400	conserved Plasmodium protein, unknown function	N/A	473.227	658.367	288.087	0.437578	-1.19239	3.91483e-17	3.2716e-16	598.083	662.775	714.245	275.089	299.664	289.508
PF3D7_1320700	conserved Plasmodium protein, unknown function	N/A	462.36	644.031	280.69	0.435833	-1.19815	4.28915e-17	3.57365e-16	608.957	626.61	696.526	286.148	267.7	288.221
PF3D7_0107300	conserved Plasmodium protein, unknown function	N/A	87.3498	141.175	33.5243	0.237466	-2.07421	5.82313e-17	4.81558e-16	136.834	132.112	154.58	48.3826	21.3095	30.8808
PF3D7_1251100	conserved Plasmodium protein, unknown function	N/A	130.881	62.5506	199.211	3.18481	1.67121	7.56332e-17	6.22683e-16	60.7145	70.1153	56.8219	185.236	209.099	203.299
PF3D7_1213300	conserved Plasmodium protein, unknown function	N/A	57.7832	99.1755	16.391	0.165272	-2.59708	8.39367e-17	6.85957e-16	102.399	107.756	87.3713	19.353	6.65921	23.1606
PF3D7_1321100	conserved Plasmodium protein, unknown function	N/A	180.338	93.3919	267.285	2.86197	1.51701	1.34042e-16	1.08609e-15	88.8062	75.2817	116.088	283.384	263.705	254.767
PF3D7_0620100	conserved Plasmodium protein, unknown function	N/A	88.4901	152.936	24.0445	0.157219	-2.66915	1.43445e-16	1.15694e-15	127.772	148.349	182.685	31.7943	13.3184	27.0207
PF3D7_0317900	conserved Plasmodium protein, unknown function	N/A	61.5796	21.3945	101.765	4.75657	2.24992	1.56446e-16	1.25815e-15	23.5608	26.57	14.0527	100.912	107.879	96.5026
PF3D7_0624400	conserved Plasmodium protein, unknown function	N/A	408.805	251.45	566.161	2.25158	1.17094	2.70896e-16	2.1505e-15	270.043	264.962	219.345	557.091	534.069	607.323
PF3D7_1319200	conserved Plasmodium protein, unknown function	N/A	163.863	244.572	83.154	0.339998	-1.5564	3.42e-16	2.69951e-15	245.576	216.25	271.89	81.5592	94.5608	73.342
PF3D7_0911600	conserved Plasmodium protein, unknown function	N/A	162.079	242.203	81.955	0.338373	-1.56331	3.96519e-16	3.11214e-15	245.576	231.75	249.283	91.2357	82.5742	72.0553
PF3D7_1202700	conserved Plasmodium protein, unknown function	N/A	144.278	71.9627	216.594	3.00981	1.58967	7.10167e-16	5.51149e-15	57.9959	76.0198	81.8724	203.207	230.409	216.166
PF3D7_0526500	conserved Plasmodium protein, unknown function	N/A	616.167	399.334	833	2.08597	1.06072	7.34009e-16	5.68064e-15	447.656	415.526	334.821	752.003	863.034	883.964
PF3D7_1006400	conserved Plasmodium protein, unknown function	N/A	149.151	224.598	73.7035	0.328157	-1.60754	8.15687e-16	6.27773e-15	242.858	214.036	216.901	76.0297	66.5921	78.4888
PF3D7_1108100	conserved Plasmodium protein, unknown function	N/A	1070.87	1476.16	665.591	0.450894	-1.14914	8.33605e-16	6.40675e-15	1633.85	1493.83	1300.79	627.591	687.23	681.952
PF3D7_0805300	conserved Plasmodium protein, unknown function	N/A	66.8487	110.613	23.0838	0.208689	-2.26057	1.20202e-15	9.17468e-15	114.179	96.6854	120.976	22.1177	23.9732	23.1606
PF3D7_1025500	conserved Plasmodium protein, unknown function	N/A	652.916	888.194	417.637	0.470209	-1.08863	1.22202e-15	9.31457e-15	945.152	905.595	813.836	391.208	406.212	455.492
PF3D7_0318500	conserved Plasmodium protein, unknown function	N/A	645.902	877.785	414.02	0.471664	-1.08417	1.36858e-15	1.03888e-14	919.779	907.071	806.504	421.619	403.548	416.891
PF3D7_0929300	conserved Plasmodium protein, unknown function	N/A	128.851	196.706	60.9953	0.310083	-1.68927	2.12806e-15	1.59791e-14	166.738	198.537	224.844	64.9709	65.2603	52.7547
PF3D7_0717100	conserved Plasmodium protein, unknown function	N/A	212.951	121.016	304.886	2.51939	1.33307	3.63143e-15	2.70118e-14	125.054	122.517	115.477	272.325	311.651	330.682
PF3D7_0528900	conserved Plasmodium protein, unknown function	N/A	125.763	231.364	20.1621	0.0871448	-3.52044	3.90984e-15	2.90438e-14	183.956	216.25	293.885	26.2648	22.6413	11.5803
PF3D7_1465600	conserved Plasmodium protein, unknown function	N/A	93.1893	146.544	39.8345	0.271826	-1.87924	4.34662e-15	3.21164e-14	139.553	142.445	157.635	34.559	38.6234	46.3212
PF3D7_1325900	conserved Plasmodium protein, unknown function	N/A	552.504	750.314	354.693	0.472726	-1.08092	4.92325e-15	3.62804e-14	731.292	777.911	741.739	384.296	315.647	364.136
PF3D7_0603600	conserved Plasmodium protein, unknown function	N/A	602.999	942.949	263.048	0.278963	-1.84185	5.625e-15	4.13419e-14	772.071	973.496	1083.28	288.913	257.045	243.187
PF3D7_1229300	conserved Plasmodium protein, unknown function	N/A	433.386	270.491	596.28	2.20443	1.14041	6.50412e-15	4.76139e-14	267.325	296.699	247.45	521.149	653.934	613.756
PF3D7_1350800	conserved Plasmodium protein, unknown function	N/A	86.9377	152.447	21.4284	0.140563	-2.83071	8.06199e-15	5.86317e-14	187.581	140.231	129.529	22.1177	29.3005	12.867
PF3D7_0213800	conserved Plasmodium protein, unknown function	N/A	91.0697	143.072	39.067	0.273058	-1.87272	9.95232e-15	7.20019e-14	146.802	132.112	150.303	34.559	46.6145	36.0276
PF3D7_1014900	conserved Plasmodium protein, unknown function	N/A	628.194	981.037	275.351	0.280674	-1.83303	1.03559e-14	7.48241e-14	841.847	937.331	1163.93	283.384	294.337	248.333
PF3D7_1414100	conserved Plasmodium protein, unknown function	N/A	203.375	116.944	289.805	2.47815	1.30926	1.04325e-14	7.52798e-14	147.708	97.4234	105.701	265.413	319.642	284.361
PF3D7_1114900	conserved Plasmodium protein, unknown function	N/A	154.091	227.614	80.5691	0.353973	-1.49829	1.23794e-14	8.89812e-14	219.297	229.535	234.008	84.3239	87.9016	69.4819
PF3D7_0530700	conserved Plasmodium protein, unknown function	N/A	161.965	89.6817	234.248	2.61199	1.38515	3.02299e-14	2.12605e-13	102.399	87.8287	78.8174	210.119	222.418	270.207
PF3D7_1235800	conserved Plasmodium protein, unknown function	N/A	179.73	259.737	99.723	0.383938	-1.38105	3.70737e-14	2.59422e-13	240.139	249.463	289.608	110.589	97.2245	91.3558
PF3D7_1439600	conserved Plasmodium protein, unknown function	N/A	205.683	316.379	94.9876	0.300233	-1.73584	3.73607e-14	2.61101e-13	260.982	324.007	364.149	91.2357	97.2245	96.5026
PF3D7_1239400	conserved Plasmodium protein, unknown function	N/A	110.16	167.607	52.7143	0.314512	-1.66881	4.22689e-14	2.93555e-13	170.363	160.158	172.299	67.7356	47.9463	42.4611
PF3D7_1348000	conserved Plasmodium protein, unknown function	N/A	102.952	157.875	48.0295	0.304225	-1.71679	4.2728e-14	2.962e-13	140.459	174.919	158.246	52.5296	43.9508	47.6079
PF3D7_1146300	conserved Plasmodium protein, unknown function	N/A	32.5063	58.8522	6.16045	0.104677	-3.25599	4.48581e-14	3.09985e-13	60.7145	55.3542	60.4878	4.14708	5.32737	9.00691
PF3D7_1303800	conserved Plasmodium protein, unknown function	N/A	619.91	860.208	379.613	0.441304	-1.18016	4.69525e-14	3.24054e-13	772.977	977.925	829.722	348.354	392.893	397.591
PF3D7_0418000	conserved Plasmodium protein, unknown function	N/A	928.254	1228.58	627.932	0.511106	-0.968306	5.14087e-14	3.54369e-13	1290.41	1222.22	1173.1	605.473	625.966	652.357
PF3D7_0719400	conserved Plasmodium protein, unknown function	N/A	1499.98	1960.46	1039.51	0.530236	-0.915292	5.23264e-14	3.60247e-13	2011.73	1963.97	1905.67	1085.15	1036.17	997.193
PF3D7_0414800	conserved Plasmodium protein, unknown function	N/A	20.3739	2.36049	38.3873	16.2624	4.02347	6.06735e-14	4.17196e-13	1.81237	2.21417	3.05494	44.2355	42.6189	28.3074
PF3D7_0926500	conserved Plasmodium protein, unknown function	N/A	975.379	1395.69	555.072	0.397705	-1.33023	1.1748e-13	7.96943e-13	1201.6	1395.66	1589.79	523.914	607.32	533.981
PF3D7_1236300	conserved Plasmodium protein, unknown function	N/A	54.3926	19.5647	89.2206	4.56029	2.18913	1.2192e-13	8.25045e-13	16.3114	15.4992	26.8835	82.9415	97.2245	87.4957
PF3D7_1026300	conserved Plasmodium protein, unknown function	N/A	237.415	370.31	104.52	0.282249	-1.82496	1.53535e-13	1.03394e-12	319.884	360.91	430.135	142.383	77.2468	93.9292
PF3D7_1455300	conserved Plasmodium protein, unknown function	N/A	347.045	220.721	473.369	2.14465	1.10074	1.98239e-13	1.33175e-12	229.265	214.774	218.123	482.443	483.459	454.206
PF3D7_1317300	conserved Plasmodium protein, unknown function	N/A	345.744	220.804	470.683	2.13168	1.09199	1.9956e-13	1.33901e-12	241.046	208.132	213.235	453.414	456.822	501.813
PF3D7_1355600	conserved Plasmodium protein, unknown function	N/A	141.139	207.091	75.1869	0.363062	-1.46171	2.20736e-13	1.47931e-12	193.924	207.394	219.956	88.471	58.601	78.4888
PF3D7_1362000	conserved Plasmodium protein, unknown function	N/A	211.39	299.965	122.815	0.409432	-1.28831	2.5145e-13	1.67704e-12	297.229	331.387	271.279	121.648	106.547	140.25
PF3D7_0323800	conserved Plasmodium protein, unknown function	N/A	282.415	390.24	174.589	0.44739	-1.1604	3.18548e-13	2.10181e-12	348.882	397.812	424.026	154.824	179.799	189.145
PF3D7_1031600	conserved Plasmodium protein, unknown function	GEXP15	842.795	583.22	1102.37	1.89015	0.918497	3.34702e-13	2.19535e-12	671.484	559.447	518.729	1000.83	1116.08	1190.2
PF3D7_1116900	conserved Plasmodium protein, unknown function	N/A	285.765	445.844	125.686	0.281906	-1.82672	4.57629e-13	2.97352e-12	495.684	485.641	356.206	118.883	138.512	119.663
PF3D7_1236500	conserved Plasmodium protein, unknown function	N/A	71.1043	112.869	29.3399	0.259948	-1.94371	4.79821e-13	3.1068e-12	121.429	97.4234	119.754	30.4119	29.3005	28.3074
PF3D7_0307800	conserved Plasmodium protein, unknown function	N/A	339.256	216.348	462.164	2.13621	1.09505	5.03788e-13	3.25439e-12	204.798	231.012	213.235	464.473	515.423	406.598
PF3D7_1472500	conserved Plasmodium protein, unknown function	N/A	79.5682	123.966	35.1707	0.283714	-1.81749	6.87669e-13	4.40632e-12	116.898	125.47	129.529	41.4708	29.3005	34.7409
PF3D7_0526800	conserved Plasmodium protein, unknown function	N/A	719.501	491.659	947.343	1.92683	0.946227	6.92586e-13	4.43271e-12	541.899	515.163	417.916	844.621	1000.21	997.193
PF3D7_0821400	conserved Plasmodium protein, unknown function	N/A	73.4583	33.0712	113.845	3.44244	1.78343	6.9937e-13	4.47097e-12	34.4351	39.117	25.6615	127.177	98.5563	115.803
PF3D7_0713900	conserved Plasmodium protein, unknown function	N/A	604.79	410.96	798.62	1.9433	0.958511	8.20784e-13	5.23509e-12	423.189	408.883	400.808	728.503	867.029	800.328
PF3D7_0624100	conserved Plasmodium protein, unknown function	N/A	157.9	227.772	88.027	0.386469	-1.37157	8.6509e-13	5.49872e-12	229.265	216.989	237.063	96.7651	77.2468	90.0691
PF3D7_1215100	conserved Plasmodium protein, unknown function	N/A	553.246	759.009	347.484	0.457812	-1.12717	1.77733e-12	1.09582e-11	660.61	775.697	840.719	395.355	338.288	308.808
PF3D7_0614700	conserved Plasmodium protein, unknown function	N/A	141.704	205.204	78.2032	0.3811	-1.39176	1.95385e-12	1.20199e-11	193.018	190.419	232.175	76.0297	85.2379	73.342
PF3D7_1115100	conserved Plasmodium protein, unknown function	N/A	787.48	1229.24	345.715	0.281242	-1.83012	2.00188e-12	1.23017e-11	1439.93	1256.17	991.633	337.296	338.288	361.563
PF3D7_0423300	conserved Plasmodium protein, unknown function	N/A	85.8104	132.362	39.2583	0.296597	-1.75342	2.02303e-12	1.24179e-11	129.585	112.923	154.58	42.8531	46.6145	28.3074
PF3D7_1024100	conserved Plasmodium protein, unknown function	N/A	129.017	189.109	68.9254	0.364475	-1.45611	2.05769e-12	1.26167e-11	187.581	197.061	182.685	76.0297	61.2647	69.4819
PF3D7_1406200	conserved Plasmodium protein, unknown function	N/A	1342.68	956.94	1728.42	1.8062	0.852955	2.13039e-12	1.30337e-11	1006.77	932.903	931.146	1665.74	1758.03	1761.49
PF3D7_0517200	conserved Plasmodium protein, unknown function	N/A	226.378	313.528	139.228	0.444069	-1.17115	4.57045e-12	2.7507e-11	299.948	289.318	351.318	123.03	151.83	142.824
PF3D7_1330500	conserved Plasmodium protein, unknown function	N/A	1045.3	1403.29	687.319	0.489792	-1.02976	4.76338e-12	2.86061e-11	1550.48	1442.9	1216.48	695.326	649.939	716.693
PF3D7_0522400	conserved Plasmodium protein, unknown function	N/A	661.733	889.528	433.938	0.48783	-1.03555	5.22422e-12	3.12384e-11	848.19	1002.28	818.113	376.002	475.468	450.345
PF3D7_0619200	conserved Plasmodium protein, unknown function	N/A	445.816	301.387	590.245	1.95843	0.969699	6.56024e-12	3.90169e-11	309.916	314.412	279.832	608.238	587.342	575.155
PF3D7_1325400	conserved Plasmodium protein, unknown function	N/A	649.721	869.098	430.344	0.495162	-1.01403	7.18999e-12	4.26709e-11	770.258	857.621	979.414	395.355	459.485	436.192
PF3D7_0703200	conserved Plasmodium protein, unknown function	N/A	572.172	394.888	749.456	1.8979	0.924401	7.33668e-12	4.34949e-11	412.315	397.812	374.536	659.385	832.401	756.58
PF3D7_0404200	conserved Plasmodium protein, unknown function	N/A	41.8802	70.3115	13.4488	0.191275	-2.38628	8.40156e-12	4.9596e-11	70.6825	69.3773	70.8746	19.353	11.9866	9.00691
PF3D7_0209500	conserved Plasmodium protein, unknown function	N/A	42.7244	71.1741	14.2748	0.200561	-2.31789	1.18691e-11	6.94742e-11	62.5268	67.9012	83.0944	17.9707	11.9866	12.867
PF3D7_0307900	conserved Plasmodium protein, unknown function	N/A	377.767	504.58	250.954	0.497352	-1.00766	1.38433e-11	8.08597e-11	516.526	493.76	503.454	246.06	261.041	245.76
PF3D7_1353300	conserved Plasmodium protein, unknown function	N/A	1041.04	750.316	1331.75	1.77492	0.827756	1.62647e-11	9.44069e-11	828.254	732.89	689.805	1226.15	1370.47	1398.64
PF3D7_0828300	conserved Plasmodium protein, unknown function	N/A	295.975	194.844	397.105	2.03807	1.0272	1.73386e-11	1.00221e-10	222.016	178.61	183.907	352.501	414.203	424.611
PF3D7_0913400	conserved Plasmodium protein, unknown function	N/A	64.173	100.641	27.705	0.275285	-1.861	1.97229e-11	1.13412e-10	98.7743	101.114	102.035	34.559	27.9687	20.5872
PF3D7_1461100	conserved Plasmodium protein, unknown function	N/A	192.676	267.387	117.965	0.441177	-1.18057	2.14513e-11	1.23096e-10	245.576	255.367	301.217	129.942	115.87	108.083
PF3D7_1140600	conserved Plasmodium protein, unknown function	N/A	72.3782	111.408	33.3487	0.29934	-1.74015	2.22489e-11	1.27409e-10	101.493	102.59	130.14	29.0295	45.2826	25.734
PF3D7_1117300	conserved Plasmodium protein, unknown function	N/A	95.3761	50.8999	139.852	2.7476	1.45817	2.40066e-11	1.37191e-10	67.964	45.0214	39.7142	152.059	147.834	119.663
PF3D7_1444100	conserved Plasmodium protein, unknown function	N/A	230.505	317.3	143.711	0.452917	-1.14268	2.50482e-11	1.42996e-10	347.069	326.221	278.61	150.677	150.498	129.957
PF3D7_1369200	conserved Plasmodium protein, unknown function	N/A	200.487	276.702	124.272	0.449118	-1.15483	2.81966e-11	1.60146e-10	236.515	289.318	304.272	142.383	117.202	113.23
PF3D7_1006700	conserved Plasmodium protein, unknown function	N/A	889.054	1145.02	633.087	0.552903	-0.854901	3.18569e-11	1.8075e-10	1232.41	1135.87	1066.78	687.032	649.939	562.288
PF3D7_0423600	conserved Plasmodium protein, unknown function	N/A	1062.36	769.924	1354.8	1.75965	0.815289	3.25962e-11	1.84756e-10	830.973	753.555	725.243	1216.48	1379.79	1468.13
PF3D7_0819800	conserved Plasmodium protein, unknown function	N/A	285.231	383.711	186.751	0.486698	-1.0389	3.34727e-11	1.8953e-10	334.383	386.003	430.746	203.207	170.476	186.572
PF3D7_1322200	conserved Plasmodium protein, unknown function	N/A	1639.96	2080.06	1199.85	0.576832	-0.793777	3.60185e-11	2.03323e-10	2057.04	2067.3	2115.85	1219.24	1211.98	1168.32
PF3D7_0622100	conserved Plasmodium protein, unknown function	N/A	132.973	191.208	74.7377	0.39087	-1.35524	3.77124e-11	2.12453e-10	191.205	194.847	187.573	55.2944	86.5697	82.3489
PF3D7_0408200	conserved Plasmodium protein, unknown function	N/A	85.8227	133.68	37.9656	0.284003	-1.81602	4.07574e-11	2.28678e-10	110.555	132.85	157.635	49.7649	31.9642	32.1675
PF3D7_1143600	conserved Plasmodium protein, unknown function	N/A	120.968	204.723	37.2124	0.181769	-2.45982	4.57839e-11	2.55846e-10	167.644	187.466	259.059	31.7943	39.9553	39.8877
PF3D7_0310900	conserved Plasmodium protein, unknown function	N/A	86.9738	135.338	38.6098	0.285285	-1.80953	4.98944e-11	2.78255e-10	109.649	135.064	161.301	35.9413	41.2871	38.601
PF3D7_0212500	conserved Plasmodium protein, unknown function	N/A	1320.07	966.232	1673.91	1.73241	0.79278	6.21521e-11	3.43508e-10	993.18	1031.8	873.713	1719.65	1682.12	1619.96
PF3D7_1248700	conserved Plasmodium protein, unknown function	N/A	6435.1	4455.61	8414.6	1.88854	0.917272	6.53395e-11	3.60406e-10	5042.93	4598.09	3725.8	7488.24	8742.21	9013.34
PF3D7_0614100	conserved Plasmodium protein, unknown function	N/A	149.138	210.659	87.6168	0.415918	-1.26563	6.79299e-11	3.73211e-10	193.018	207.394	231.564	70.5003	94.5608	97.7893
PF3D7_1222800	conserved Plasmodium protein, unknown function	N/A	51.8601	92.1632	11.557	0.125397	-2.99543	8.26136e-11	4.51648e-10	77.0258	79.7101	119.754	11.0589	13.3184	10.2936
PF3D7_0411300	conserved Plasmodium protein, unknown function	N/A	95.9216	141.598	50.2456	0.354848	-1.49473	8.73525e-11	4.74749e-10	139.553	134.326	150.914	49.7649	55.9374	45.0345
PF3D7_1343500	conserved Plasmodium protein, unknown function	N/A	172.983	241.333	104.632	0.433559	-1.2057	9.15313e-11	4.96488e-10	248.295	257.582	218.123	118.883	97.2245	97.7893
PF3D7_1127900	conserved Plasmodium protein, unknown function	N/A	300.098	401.996	198.201	0.493042	-1.02022	9.81193e-11	5.31703e-10	412.315	425.858	367.815	218.413	203.772	172.418
PF3D7_1325800	conserved Plasmodium protein, unknown function	N/A	270.381	374.78	165.981	0.442876	-1.17503	1.2182e-10	6.55655e-10	319.884	374.933	429.524	154.824	177.135	165.984
PF3D7_0604900	conserved Plasmodium protein, unknown function	N/A	98.8537	145.803	51.9046	0.355992	-1.49008	1.32578e-10	7.12172e-10	164.926	145.397	127.085	52.5296	45.2826	57.9016
PF3D7_1023700	conserved Plasmodium protein, unknown function	N/A	32.8833	57.748	8.01864	0.138856	-2.84834	1.55586e-10	8.34151e-10	45.3093	54.6162	73.3185	9.67651	6.65921	7.72021
PF3D7_1339000	conserved Plasmodium protein, unknown function	N/A	69.5515	106.461	32.6425	0.306616	-1.7055	1.78179e-10	9.52518e-10	112.367	112.923	94.0921	41.4708	33.296	23.1606
PF3D7_1002900	conserved Plasmodium protein, unknown function	N/A	93.5758	137.378	49.7734	0.362309	-1.46471	1.8536e-10	9.89004e-10	110.555	147.611	153.969	51.1473	49.2782	48.8946
PF3D7_0718800	conserved Plasmodium protein, unknown function	N/A	26.3415	46.4401	6.24285	0.134428	-2.89509	2.01501e-10	1.07306e-09	39.8722	52.402	47.0461	9.67651	1.33184	7.72021
PF3D7_1319000	conserved Plasmodium protein, unknown function	N/A	952.511	1284.73	620.288	0.482815	-1.05046	2.11069e-10	1.12294e-09	1422.71	1332.93	1098.56	559.855	649.939	651.071
PF3D7_0807600	conserved Plasmodium protein, unknown function	N/A	1271.4	940.298	1602.51	1.70425	0.769139	2.50466e-10	1.32618e-09	985.931	969.806	865.159	1682.33	1550.26	1574.92
PF3D7_1238200	conserved Plasmodium protein, unknown function	N/A	34.2128	57.8202	10.6053	0.183419	-2.44679	2.5905e-10	1.36902e-09	55.2774	58.3064	59.8768	8.29415	10.6547	12.867
PF3D7_1224400	conserved Plasmodium protein, unknown function	N/A	59.8277	28.2356	91.4199	3.23776	1.69499	3.72854e-10	1.94087e-09	29.9041	27.3081	27.4945	78.7945	110.543	84.9223
PF3D7_1249100	conserved Plasmodium protein, unknown function	N/A	433.101	563.649	302.553	0.536775	-0.89761	4.91203e-10	2.53788e-09	550.055	600.778	540.113	312.413	289.01	306.235
PF3D7_1021200	conserved Plasmodium protein, unknown function	N/A	505.543	655.383	355.703	0.542741	-0.881665	6.06804e-10	3.1091e-09	718.606	652.442	595.102	298.59	390.23	378.29
PF3D7_0829500	conserved Plasmodium protein, unknown function	N/A	79.8836	118.426	41.3409	0.349085	-1.51835	6.0824e-10	3.11358e-09	103.305	111.446	140.527	41.4708	43.9508	38.601
PF3D7_1429600	conserved Plasmodium protein, unknown function	GEXP03	167.407	231.651	103.162	0.445334	-1.16704	6.25332e-10	3.19518e-09	262.794	214.036	218.123	105.059	109.211	95.2159
PF3D7_1446100	conserved Plasmodium protein, unknown function	N/A	93.6544	162.59	24.7188	0.152032	-2.71756	6.71344e-10	3.4177e-09	137.74	138.017	212.013	17.9707	25.305	30.8808
PF3D7_0418300	conserved Plasmodium protein, unknown function	N/A	7502.49	4982.04	10022.9	2.01182	1.0085	7.43305e-10	3.77365e-09	5755.19	5159.01	4031.91	8715.77	10598.8	10754.2
PF3D7_0218600	conserved Plasmodium protein, unknown function	N/A	606.12	438.846	773.395	1.76234	0.817492	8.79954e-10	4.43494e-09	451.281	440.62	424.637	743.709	767.141	809.335
PF3D7_1131400	conserved Plasmodium protein, unknown function	N/A	87.6119	127.812	47.4117	0.370948	-1.43071	1.09898e-09	5.48896e-09	118.71	118.089	146.637	63.5885	42.6189	36.0276
PF3D7_1244500	conserved Plasmodium protein, unknown function	PSOP26	84.685	124.665	44.7047	0.358598	-1.47956	1.16236e-09	5.78988e-09	113.273	140.969	119.754	35.9413	49.2782	48.8946
PF3D7_0723400	conserved Plasmodium protein, unknown function	N/A	1315.38	950.439	1680.32	1.76794	0.822071	1.62252e-09	7.95352e-09	1017.65	958.735	874.935	1458.39	1758.03	1824.54
PF3D7_0504800	conserved Plasmodium protein, unknown function	N/A	790.073	1001.59	578.552	0.577631	-0.791779	1.74788e-09	8.51537e-09	1063.86	1063.54	877.379	613.767	566.033	555.855
PF3D7_0216500	conserved Plasmodium protein, unknown function	N/A	105.166	149.837	60.4947	0.403737	-1.30851	1.75011e-09	8.51876e-09	130.491	142.445	176.575	67.7356	53.2737	60.475
PF3D7_1416400	conserved Plasmodium protein, unknown function	N/A	592.316	754.749	429.883	0.569571	-0.812053	1.77481e-09	8.62382e-09	733.105	741.747	789.396	423.002	438.176	428.471
PF3D7_1466800	conserved Plasmodium protein, unknown function	N/A	6767.4	8344.87	5189.93	0.62193	-0.685175	1.84318e-09	8.91702e-09	8741.07	8213.83	8079.7	5033.17	5119.6	5417.01
PF3D7_1310200	conserved Plasmodium protein, unknown function	N/A	30.8376	10.6939	50.9812	4.76733	2.25318	1.91776e-09	9.26971e-09	8.15568	14.7611	9.16482	48.3826	47.9463	56.6149
PF3D7_0708200	conserved Plasmodium protein, unknown function	N/A	111.96	65.8528	158.067	2.40031	1.26322	1.96147e-09	9.47276e-09	57.9959	76.0198	63.5427	156.207	157.157	160.838
PF3D7_1302500	conserved Plasmodium protein, unknown function	N/A	846.686	1066.22	627.147	0.588194	-0.765636	2.28191e-09	1.09631e-08	1038.49	1070.18	1090	620.679	639.284	621.477
PF3D7_1030400	conserved Plasmodium protein, unknown function	N/A	29.6969	10.1582	49.2355	4.84688	2.27706	2.88861e-09	1.37705e-08	10.8742	7.38056	12.2198	48.3826	45.2826	54.0414
PF3D7_0411800	conserved Plasmodium protein, unknown function	N/A	207.013	276.855	137.171	0.495463	-1.01315	3.20374e-09	1.52336e-08	236.515	284.89	309.16	132.706	139.843	138.964
PF3D7_1403200	conserved Plasmodium protein, unknown function	N/A	487.661	625.967	349.356	0.558105	-0.841391	3.53014e-09	1.67282e-08	689.608	599.302	588.992	335.913	359.597	352.556
PF3D7_1024400	conserved Plasmodium protein, unknown function	N/A	83.9456	122.04	45.8513	0.375707	-1.41232	3.73612e-09	1.7644e-08	107.836	123.255	135.028	49.7649	46.6145	41.1744
PF3D7_1411000	conserved Plasmodium protein, unknown function	N/A	174.395	113.061	235.728	2.08496	1.06002	4.19445e-09	1.97079e-08	115.086	109.232	114.866	243.295	247.723	216.166
PF3D7_1221500	conserved Plasmodium protein, unknown function	N/A	44.228	69.6912	18.7647	0.269256	-1.89295	4.62821e-09	2.16542e-08	59.8083	64.949	84.3163	22.1177	21.3095	12.867
PF3D7_0507400	conserved Plasmodium protein, unknown function	N/A	21.1089	4.6649	37.5528	8.05008	3.009	5.84767e-09	2.7131e-08	7.24949	3.69028	3.05494	33.1766	29.3005	50.1813
PF3D7_0612500	conserved Plasmodium protein, unknown function	N/A	291.992	448.309	135.674	0.302635	-1.72435	7.86391e-09	3.59743e-08	552.774	399.288	392.865	127.177	170.476	109.37
PF3D7_0609300	conserved Plasmodium protein, unknown function	N/A	171.987	231.483	112.491	0.485959	-1.04109	9.08157e-09	4.13741e-08	201.173	235.44	257.837	121.648	103.884	111.943
PF3D7_0418900	conserved Plasmodium protein, unknown function	N/A	189.151	284.707	93.5938	0.328737	-1.605	9.7049e-09	4.41052e-08	222.016	293.008	339.098	89.8533	90.5653	100.363
PF3D7_0529800	conserved Plasmodium protein, unknown function	N/A	762.818	572.078	953.558	1.66683	0.73711	1.01023e-08	4.58736e-08	614.394	515.901	585.937	868.121	970.913	1021.64
PF3D7_1330200	conserved Plasmodium protein, unknown function	N/A	178.217	110.218	246.216	2.2339	1.15956	1.09822e-08	4.9747e-08	137.74	105.542	87.3713	207.354	262.373	268.921
PF3D7_1466500	conserved Plasmodium protein, unknown function	N/A	80.5618	129.986	31.138	0.239549	-2.06161	1.11248e-08	5.03521e-08	118.71	106.28	164.967	35.9413	25.305	32.1675
PF3D7_1105300	conserved Plasmodium protein, unknown function	N/A	91.8698	53.6186	130.121	2.42679	1.27905	1.15323e-08	5.21115e-08	57.9959	50.9259	51.934	127.177	134.516	128.67
PF3D7_0408100	conserved Plasmodium protein, unknown function	N/A	253.075	175.442	330.708	1.885	0.914563	1.18281e-08	5.33611e-08	184.862	173.443	168.022	329.001	355.602	307.522
PF3D7_1440100	conserved Plasmodium protein, unknown function	N/A	206.135	139.391	272.878	1.95764	0.969119	1.21533e-08	5.47836e-08	136.834	154.254	127.085	273.707	285.014	259.914
PF3D7_0308300	conserved Plasmodium protein, unknown function	N/A	25.7531	8.33895	43.1672	5.17657	2.372	1.21986e-08	5.49433e-08	7.24949	7.38056	10.3868	45.6178	45.2826	38.601
PF3D7_1329600	conserved Plasmodium protein, unknown function	N/A	193.986	130.528	257.444	1.97233	0.979904	1.57927e-08	7.03319e-08	129.585	130.636	131.362	237.766	245.059	289.508
PF3D7_0819600	conserved Plasmodium protein, unknown function	N/A	189.279	251.901	126.658	0.502809	-0.991917	1.73623e-08	7.69517e-08	222.922	259.058	273.723	125.795	134.516	119.663
PF3D7_0929100	conserved Plasmodium protein, unknown function	N/A	143.284	195.242	91.3267	0.467761	-1.09616	1.90439e-08	8.42702e-08	202.08	177.134	206.514	94.0004	109.211	70.7686
PF3D7_1312800	conserved Plasmodium protein, unknown function	N/A	1228.26	1516.75	939.758	0.619585	-0.690625	2.12552e-08	9.3385e-08	1535.08	1511.54	1503.64	926.18	997.55	895.544
PF3D7_0705100	conserved Plasmodium protein, unknown function	N/A	179.23	240.349	118.111	0.491415	-1.02499	2.21969e-08	9.73682e-08	257.357	251.677	212.013	138.236	111.875	104.223
PF3D7_0605700	conserved Plasmodium protein, unknown function	N/A	98.8254	139.458	58.1926	0.417276	-1.26093	2.54075e-08	1.10491e-07	139.553	143.183	135.639	62.2061	50.61	61.7617
PF3D7_1417100	conserved Plasmodium protein, unknown function	N/A	48.932	83.3553	14.5088	0.174059	-2.52235	2.66244e-08	1.15602e-07	63.433	79.7101	106.923	6.91179	17.3139	19.3005
PF3D7_0723200	conserved Plasmodium protein, unknown function	N/A	73.1987	106.827	39.5704	0.370416	-1.43278	2.69277e-08	1.16676e-07	105.118	118.827	96.5361	45.6178	30.6324	42.4611
PF3D7_0813100	conserved Plasmodium protein, unknown function	N/A	152.929	205.791	100.066	0.486249	-1.04023	3.27934e-08	1.41062e-07	192.111	205.918	219.345	131.324	85.2379	83.6356
PF3D7_1125900	conserved Plasmodium protein, unknown function	N/A	85.6394	50.6839	120.595	2.37936	1.25057	3.40146e-08	1.45976e-07	59.8083	53.1401	39.1032	127.177	126.525	108.083
PF3D7_0613600	conserved Plasmodium protein, unknown function	N/A	157.459	216.107	98.8111	0.457232	-1.129	3.50877e-08	1.50465e-07	188.487	204.442	255.393	103.677	106.547	86.209
PF3D7_0605200	conserved Plasmodium protein, unknown function	N/A	272.32	354.227	190.412	0.537542	-0.895551	4.01001e-08	1.71562e-07	394.191	362.386	306.105	205.971	185.126	180.138
PF3D7_1349000	conserved Plasmodium protein, unknown function	N/A	62.1097	92.2459	31.9735	0.346612	-1.52861	4.09491e-08	1.7479e-07	99.6805	91.519	85.5383	30.4119	34.6279	30.8808
PF3D7_1435600	conserved Plasmodium protein, unknown function	N/A	549.257	813.746	284.768	0.349948	-1.51479	4.92112e-08	2.08772e-07	659.704	780.125	1001.41	280.619	298.333	275.354
PF3D7_1469800	conserved Plasmodium protein, unknown function	N/A	246.913	346.123	147.704	0.426739	-1.22857	4.94993e-08	2.09722e-07	312.634	315.15	410.584	125.795	137.18	180.138
PF3D7_0608400	conserved Plasmodium protein, unknown function	N/A	234.048	304.91	163.187	0.535198	-0.901856	5.8115e-08	2.45046e-07	308.103	283.414	323.213	164.501	175.803	149.257
PF3D7_0322200	conserved Plasmodium protein, unknown function	N/A	184.016	244.428	123.604	0.505686	-0.983686	6.03775e-08	2.54007e-07	249.201	249.463	234.619	114.736	114.538	141.537
PF3D7_1471900	conserved Plasmodium protein, unknown function	N/A	395.682	261.404	529.959	2.02736	1.0196	6.25311e-08	2.6247e-07	268.231	250.201	265.78	452.031	619.307	518.541
PF3D7_0513000	conserved Plasmodium protein, unknown function	N/A	286.981	416.742	157.22	0.37726	-1.40637	6.48738e-08	2.71073e-07	348.882	391.17	510.175	164.501	141.175	165.984
PF3D7_0611800	conserved Plasmodium protein, unknown function	N/A	2153.76	3051.9	1255.62	0.411423	-1.28131	7.14136e-08	2.9728e-07	2446.7	3124.93	3584.05	1400.33	1109.42	1257.11
PF3D7_1346400	conserved Plasmodium protein, unknown function	N/A	2878.37	3534.86	2221.89	0.628565	-0.669867	8.40989e-08	3.47998e-07	3514.19	3941.96	3148.42	2238.04	2128.28	2299.33
PF3D7_0108100	conserved Plasmodium protein, unknown function	N/A	57.0197	90.6879	23.3515	0.257493	-1.95739	8.61291e-08	3.55339e-07	67.0578	104.804	100.202	13.8236	26.6368	29.5941
PF3D7_1124300	conserved Plasmodium protein, unknown function	N/A	361.701	266.983	456.419	1.70954	0.773612	8.74436e-08	3.60494e-07	289.073	276.033	235.841	420.237	476.799	472.219
PF3D7_1210600	conserved Plasmodium protein, unknown function	N/A	713.113	881.803	544.424	0.617399	-0.695725	9.08404e-08	3.73942e-07	839.128	863.526	942.754	529.443	564.701	539.128
PF3D7_1366700	conserved Plasmodium protein, unknown function	N/A	60.4927	32.604	88.3814	2.71075	1.43869	1.01609e-07	4.16416e-07	32.6227	27.3081	37.8812	85.7062	93.2289	86.209
PF3D7_1029100	conserved Plasmodium protein, unknown function	N/A	59.3905	32.31	86.4709	2.67629	1.42023	1.0433e-07	4.26939e-07	36.2474	29.5223	31.1604	74.6474	98.5563	86.209
PF3D7_0706500	conserved Plasmodium protein, unknown function	N/A	1746.63	1368.4	2124.86	1.55281	0.634878	1.09356e-07	4.47176e-07	1370.15	1353.6	1381.44	2092.89	2112.3	2169.38
PF3D7_1344900	conserved Plasmodium protein, unknown function	N/A	278.679	358.671	198.686	0.55395	-0.852171	1.1095e-07	4.5336e-07	376.973	362.386	336.654	221.177	165.148	209.732
PF3D7_1036900	conserved Plasmodium protein, unknown function	N/A	2116.12	2839.82	1392.42	0.490319	-1.02821	1.11262e-07	4.54301e-07	2408.64	2826.76	3284.06	1599.39	1346.49	1231.37
PF3D7_0820300	conserved Plasmodium protein, unknown function	N/A	405.75	289.028	522.473	1.80769	0.854149	1.19099e-07	4.84261e-07	358.85	279.723	228.509	475.531	554.046	537.841
PF3D7_1328300	conserved Plasmodium protein, unknown function	N/A	452.22	336.663	567.776	1.68648	0.754016	1.2153e-07	4.92599e-07	322.602	337.292	350.096	561.238	592.67	549.421
PF3D7_1131600	conserved Plasmodium protein, unknown function	N/A	117.369	159.891	74.8465	0.468109	-1.09508	1.21946e-07	4.93565e-07	148.615	152.04	179.019	87.0886	69.2558	68.1952
PF3D7_1368400	conserved Plasmodium protein, unknown function	N/A	132.11	178.022	86.1971	0.484193	-1.04634	1.29551e-07	5.23582e-07	164.926	163.848	205.292	89.8533	81.2424	87.4957
PF3D7_0806100	conserved Plasmodium protein, unknown function	N/A	83.8582	51.1964	116.52	2.27594	1.18646	1.35415e-07	5.44615e-07	63.433	51.6639	38.4922	106.442	111.875	131.244
PF3D7_0307600	conserved Plasmodium protein, unknown function	N/A	329.479	419.367	239.592	0.571317	-0.807636	1.40022e-07	5.62216e-07	427.72	433.239	397.142	246.06	242.395	230.32
PF3D7_0817600	conserved Plasmodium protein, unknown function	N/A	790.389	972.353	608.425	0.625725	-0.6764	1.44089e-07	5.7771e-07	936.997	1014.09	965.972	684.268	560.705	580.302
PF3D7_1117400	conserved Plasmodium protein, unknown function	N/A	198.725	139.714	257.737	1.84475	0.883424	1.51212e-07	6.05831e-07	150.427	148.349	120.365	225.324	258.377	289.508
PF3D7_1037200	conserved Plasmodium protein, unknown function	N/A	58.8126	86.5191	31.1061	0.359528	-1.47582	1.59045e-07	6.36293e-07	86.0877	84.8765	88.5932	34.559	25.305	33.4542
PF3D7_1448900	conserved Plasmodium protein, unknown function	N/A	170.926	225.957	115.896	0.512911	-0.96322	1.71633e-07	6.85175e-07	235.608	226.583	215.679	129.942	122.529	95.2159
PF3D7_0521000	conserved Plasmodium protein, unknown function	N/A	346.948	471.431	222.465	0.471894	-1.08347	1.79568e-07	7.15822e-07	399.628	453.167	561.498	222.56	217.09	227.746
PF3D7_1410500	conserved Plasmodium protein, unknown function	N/A	63.6796	32.7597	94.5996	2.88768	1.52991	1.8483e-07	7.36267e-07	36.2474	30.2603	31.7714	70.5003	105.216	108.083
PF3D7_0321700	conserved Plasmodium protein, unknown function	N/A	184.661	241.442	127.88	0.52965	-0.916889	1.88551e-07	7.50551e-07	224.734	229.535	270.057	139.618	138.512	105.509
PF3D7_1369100	conserved Plasmodium protein, unknown function	N/A	88.898	149.805	27.9913	0.186852	-2.42003	1.95118e-07	7.75026e-07	116.898	132.112	200.404	29.0295	26.6368	28.3074
PF3D7_1206900	conserved Plasmodium protein, unknown function	N/A	85.9422	128.662	43.222	0.335933	-1.57375	1.95675e-07	7.76681e-07	106.93	123.255	155.802	41.4708	58.601	29.5941
PF3D7_0506500	conserved Plasmodium protein, unknown function	N/A	1473.39	1789.61	1157.17	0.646603	-0.629048	1.98152e-07	7.8579e-07	1758	1798.64	1812.19	1132.15	1142.72	1196.63
PF3D7_1236400	conserved Plasmodium protein, unknown function	N/A	102.226	65.6122	138.84	2.11607	1.08139	2.21343e-07	8.73566e-07	81.5568	62.7348	52.545	131.324	138.512	146.684
PF3D7_0417700	conserved Plasmodium protein, unknown function	N/A	75.0557	106.583	43.5287	0.408403	-1.29193	2.64299e-07	1.03573e-06	105.118	100.376	114.255	40.0884	50.61	39.8877
PF3D7_1013800	conserved Plasmodium protein, unknown function	N/A	148.853	100.161	197.545	1.97227	0.979856	2.94442e-07	1.15061e-06	97.8681	94.4712	108.145	205.971	209.099	177.565
PF3D7_0630400	conserved Plasmodium protein, unknown function	N/A	30.2662	48.5314	12.0009	0.247281	-2.01577	2.98468e-07	1.16552e-06	48.0279	45.0214	52.545	11.0589	14.6503	10.2936
PF3D7_0922800	conserved Plasmodium protein, unknown function	N/A	606.632	750.256	463.009	0.617135	-0.696343	3.35375e-07	1.30505e-06	806.506	723.295	720.966	442.355	483.459	463.212
PF3D7_1417700	conserved Plasmodium protein, unknown function	N/A	307.833	389.182	226.485	0.581952	-0.781029	3.37097e-07	1.31083e-06	361.568	401.503	404.474	258.501	195.781	225.173
PF3D7_0421900	conserved Plasmodium protein, unknown function	N/A	44.0424	66.8946	21.1902	0.31677	-1.65849	3.45028e-07	1.33885e-06	72.4949	56.0923	72.0966	12.4412	27.9687	23.1606
PF3D7_1456700	conserved Plasmodium protein, unknown function	N/A	487.758	606.733	368.784	0.607819	-0.718287	3.79431e-07	1.46416e-06	652.454	614.801	552.944	423.002	344.947	338.402
PF3D7_1128900	conserved Plasmodium protein, unknown function	N/A	370.942	466.913	274.97	0.588912	-0.763876	3.9476e-07	1.5212e-06	510.183	459.809	430.746	268.178	291.673	265.06
PF3D7_1031300	conserved Plasmodium protein, unknown function	N/A	187.057	129.772	244.342	1.88285	0.912921	3.99758e-07	1.53939e-06	118.71	120.303	150.303	265.413	243.727	223.886
PF3D7_1441100	conserved Plasmodium protein, unknown function	N/A	1882.28	963.815	2800.74	2.90589	1.53898	4.03749e-07	1.55368e-06	1236.04	980.877	674.531	2124.69	3256.35	3021.17
PF3D7_1457800	conserved Plasmodium protein, unknown function	N/A	73.5908	104.125	43.0565	0.413507	-1.27402	4.2311e-07	1.62593e-06	95.1495	104.804	112.422	41.4708	43.9508	43.7478
PF3D7_0824000	conserved Plasmodium protein, unknown function	N/A	78.7786	110.348	47.2089	0.427817	-1.22493	4.30591e-07	1.65238e-06	98.7743	107.018	125.253	58.0591	35.9597	47.6079
PF3D7_1369500	conserved Plasmodium protein, unknown function	N/A	86.868	53.5857	120.15	2.24221	1.16492	4.4678e-07	1.71332e-06	46.2155	61.9967	52.545	109.206	123.861	127.383
PF3D7_0926800	conserved Plasmodium protein, unknown function	N/A	136.924	189.807	84.0419	0.442775	-1.17535	4.91996e-07	1.88152e-06	181.237	160.896	227.287	81.5592	97.2245	73.342
PF3D7_1138700	conserved Plasmodium protein, unknown function	N/A	411.426	312.282	510.57	1.63497	0.709261	5.41855e-07	2.0665e-06	337.101	314.412	285.331	493.502	564.701	473.506
PF3D7_0318000	conserved Plasmodium protein, unknown function	N/A	14.7982	26.549	3.04744	0.114786	-3.12298	6.0948e-07	2.30696e-06	27.1856	24.3559	28.1054	0	3.99553	5.1468
PF3D7_1350600	conserved Plasmodium protein, unknown function	N/A	36.3459	16.1653	56.5264	3.49678	1.80603	6.5214e-07	2.46172e-06	19.9361	13.285	15.2747	53.912	71.9195	43.7478
PF3D7_0602700	conserved Plasmodium protein, unknown function	N/A	28.707	45.8702	11.5437	0.25166	-1.99045	6.63964e-07	2.50295e-06	38.0598	49.4498	50.101	12.4412	9.32289	12.867
PF3D7_1313600	conserved Plasmodium protein, unknown function	N/A	112.311	179.559	45.0626	0.250963	-1.99445	7.09523e-07	2.66564e-06	137.74	167.539	233.397	56.6767	38.6234	39.8877
PF3D7_1133600	conserved Plasmodium protein, unknown function	N/A	204.912	125.673	284.151	2.26104	1.17699	7.27934e-07	2.72742e-06	145.896	118.089	113.033	233.619	339.62	279.214
PF3D7_0205300	conserved Plasmodium protein, unknown function	N/A	55.264	80.2947	30.2332	0.376528	-1.40917	7.93425e-07	2.9628e-06	71.5887	81.9242	87.3713	34.559	23.9732	32.1675
PF3D7_0909600	conserved Plasmodium protein, unknown function	N/A	217.929	158.066	277.793	1.75745	0.813485	7.98719e-07	2.98056e-06	164.02	172.705	137.472	257.119	298.333	277.927
PF3D7_1134300	conserved Plasmodium protein, unknown function	N/A	476.802	586.207	367.397	0.626736	-0.67407	9.35834e-07	3.47586e-06	539.181	560.185	659.256	398.119	348.943	355.13
PF3D7_0503200	conserved Plasmodium protein, unknown function	N/A	156.235	210.536	101.934	0.484163	-1.04643	9.61064e-07	3.56537e-06	183.05	199.275	249.283	103.677	117.202	84.9223
PF3D7_0531100	conserved Plasmodium protein, unknown function	N/A	82.7678	128.184	37.3514	0.291389	-1.77898	9.69315e-07	3.59061e-06	98.7743	123.255	162.523	34.559	46.6145	30.8808
PF3D7_1012100	conserved Plasmodium protein, unknown function	N/A	163.869	114.35	213.388	1.86609	0.900017	1.00607e-06	3.7193e-06	113.273	99.6376	130.14	179.707	222.418	238.04
PF3D7_1249700	conserved Plasmodium protein, unknown function	N/A	125.885	167.582	84.1874	0.502366	-0.99319	1.06836e-06	3.93126e-06	154.052	176.395	172.299	71.8827	91.8971	88.7824
PF3D7_1023300	conserved Plasmodium protein, unknown function	N/A	73.943	106.408	41.4781	0.389803	-1.35918	1.10104e-06	4.04078e-06	86.0877	108.494	124.642	42.8531	53.2737	28.3074
PF3D7_0407600	conserved Plasmodium protein, unknown function	N/A	72.541	101.728	43.3542	0.426179	-1.23047	1.17731e-06	4.30928e-06	94.2434	96.6854	114.255	33.1766	49.2782	47.6079
PF3D7_1452900	conserved Plasmodium protein, unknown function	N/A	131.797	174.795	88.7988	0.508017	-0.977051	1.21532e-06	4.44255e-06	193.018	143.183	188.184	88.471	86.5697	91.3558
PF3D7_1422700	conserved Plasmodium protein, unknown function	N/A	572.823	447.288	698.359	1.56132	0.642765	1.23791e-06	4.52217e-06	471.217	461.285	409.362	649.709	695.222	750.147
PF3D7_1318900	conserved Plasmodium protein, unknown function	N/A	35.9353	55.058	16.8127	0.305363	-1.7114	1.32027e-06	4.81667e-06	49.8402	52.402	62.9318	13.8236	17.3139	19.3005
PF3D7_0531400	conserved Plasmodium protein, unknown function	N/A	85.0358	54.265	115.807	2.13409	1.09362	1.351e-06	4.91909e-06	64.3392	50.1878	48.268	113.353	110.543	123.523
PF3D7_1220700	conserved Plasmodium protein, unknown function	N/A	25.4971	41.26	9.73424	0.235925	-2.0836	1.39147e-06	5.05982e-06	43.4969	36.9028	43.3801	9.67651	6.65921	12.867
PF3D7_1329200	conserved Plasmodium protein, unknown function	N/A	67.6035	95.1042	40.1029	0.421673	-1.2458	1.43325e-06	5.20152e-06	84.2753	95.9473	105.09	44.2355	42.6189	33.4542
PF3D7_1304300	conserved Plasmodium protein, unknown function	N/A	21.5884	8.17078	35.0059	4.28428	2.09905	1.43861e-06	5.21756e-06	9.06186	8.11862	7.33185	30.4119	37.2916	37.3143
PF3D7_0421800	conserved Plasmodium protein, unknown function	N/A	14.1569	25.6484	2.66548	0.103924	-3.2664	1.48273e-06	5.36355e-06	20.8423	20.6656	35.4373	1.38236	5.32737	1.2867
PF3D7_0306500	conserved Plasmodium protein, unknown function	N/A	460.159	568.968	351.35	0.617522	-0.695437	1.48613e-06	5.37232e-06	604.426	594.135	508.342	324.854	368.92	360.276
PF3D7_1112900	conserved Plasmodium protein, unknown function	N/A	71.3222	99.8388	42.8056	0.428747	-1.2218	1.54149e-06	5.56519e-06	97.8681	95.9473	105.701	51.1473	39.9553	37.3143
PF3D7_1120200	conserved Plasmodium protein, unknown function	N/A	103.15	139.228	67.0726	0.481748	-1.05365	1.58792e-06	5.7291e-06	144.99	121.779	150.914	74.6474	51.9418	74.6287
PF3D7_0526600	conserved Plasmodium protein, unknown function	N/A	1564.25	1876	1252.49	0.66764	-0.582859	1.60041e-06	5.77041e-06	1893.93	2049.58	1684.49	1327.06	1247.94	1182.48
PF3D7_0726600	conserved Plasmodium protein, unknown function	N/A	130.565	171.887	89.2434	0.519197	-0.945646	1.64308e-06	5.90889e-06	153.145	178.61	183.907	106.442	89.2334	72.0553
PF3D7_0927400	conserved Plasmodium protein, unknown function	N/A	75.2324	104.567	45.8982	0.438938	-1.18791	1.78646e-06	6.41207e-06	104.211	98.8995	110.589	51.1473	47.9463	38.601
PF3D7_1131900	conserved Plasmodium protein, unknown function	N/A	52.5151	29.4588	75.5714	2.56532	1.35914	1.80726e-06	6.48252e-06	27.1856	32.4745	28.7164	77.4121	77.2468	72.0553
PF3D7_1234000	conserved Plasmodium protein, unknown function	N/A	48.627	71.0757	26.1782	0.368315	-1.44099	1.94888e-06	6.96351e-06	66.1516	66.4251	80.6504	23.5001	29.3005	25.734
PF3D7_0620300	conserved Plasmodium protein, unknown function	N/A	10.9047	2.29759	19.5118	8.49232	3.08616	2.31797e-06	8.21881e-06	2.71856	2.95223	1.22198	17.9707	19.9776	20.5872
PF3D7_1457300	conserved Plasmodium protein, unknown function	N/A	102.198	139.474	64.9227	0.465483	-1.1032	2.43117e-06	8.60368e-06	117.804	131.374	169.244	70.5003	59.9329	64.3351
PF3D7_1217700	conserved Plasmodium protein, unknown function	N/A	125.445	172.949	77.9416	0.450663	-1.14988	2.45138e-06	8.66967e-06	155.864	156.468	206.514	77.4121	97.2245	59.1883
PF3D7_0624800	conserved Plasmodium protein, unknown function	N/A	55.2099	79.2819	31.138	0.39275	-1.34832	2.63301e-06	9.27657e-06	81.5568	73.8056	82.4834	35.9413	25.305	32.1675
PF3D7_0910300	conserved Plasmodium protein, unknown function	N/A	217.163	159.197	275.129	1.72823	0.789299	2.75115e-06	9.66824e-06	159.489	151.302	166.8	257.119	290.342	277.927
PF3D7_0305500	conserved Plasmodium protein, unknown function	N/A	1049.56	847.734	1251.39	1.47616	0.561846	2.94974e-06	1.03074e-05	947.871	876.811	718.522	1183.3	1291.89	1278.98
PF3D7_1138000	conserved Plasmodium protein, unknown function	N/A	291.479	362.196	220.762	0.60951	-0.714279	3.35239e-06	1.16776e-05	327.133	351.315	408.14	208.736	246.391	207.159
PF3D7_1245500	conserved Plasmodium protein, unknown function	N/A	92.9691	125.706	60.2325	0.479155	-1.06144	3.61843e-06	1.25413e-05	125.96	117.351	133.806	51.1473	63.9284	65.6218
PF3D7_1460200	conserved Plasmodium protein, unknown function	N/A	89.4438	121.605	57.2825	0.471054	-1.08604	3.61779e-06	1.25413e-05	128.678	118.827	117.31	56.6767	57.2692	57.9016
PF3D7_1026200	conserved Plasmodium protein, unknown function	N/A	45.6141	66.762	24.4662	0.366469	-1.44824	3.63759e-06	1.25999e-05	67.0578	60.5206	72.7076	26.2648	23.9732	23.1606
PF3D7_1467700	conserved Plasmodium protein, unknown function	N/A	32.9828	51.7546	14.211	0.274584	-1.86468	3.68692e-06	1.27545e-05	41.6846	45.7595	67.8197	15.2059	11.9866	15.4404
PF3D7_1437300	conserved Plasmodium protein, unknown function	N/A	15.1647	4.5447	25.7848	5.6736	2.50426	3.69906e-06	1.27729e-05	5.43712	1.47611	6.72087	27.6472	23.9732	25.734
PF3D7_1303700	conserved Plasmodium protein, unknown function	N/A	143.722	186.998	100.446	0.537152	-0.896598	3.76261e-06	1.29762e-05	187.581	181.562	191.85	99.5298	107.879	93.9292
PF3D7_1466200	conserved Plasmodium protein, unknown function	N/A	4361.34	5163.4	3559.28	0.68933	-0.536733	3.79455e-06	1.30782e-05	5593.89	5185.58	4710.72	3616.25	3687.87	3373.73
PF3D7_0910200	conserved Plasmodium protein, unknown function	N/A	852.034	679.701	1024.37	1.50708	0.59176	4.03207e-06	1.38484e-05	666.953	684.178	687.972	992.534	1100.1	980.466
PF3D7_1123500	conserved Plasmodium protein, unknown function	N/A	333.134	256.513	409.756	1.59741	0.675732	4.35299e-06	1.48736e-05	270.95	262.748	235.841	353.884	430.185	445.199
PF3D7_1453200	conserved Plasmodium protein, unknown function	N/A	117.109	167.457	66.7605	0.398673	-1.32672	4.57788e-06	1.55845e-05	131.397	163.848	207.125	71.8827	67.9239	60.475
PF3D7_0505900	conserved Plasmodium protein, unknown function	N/A	213.231	270.499	155.964	0.576577	-0.794416	4.8196e-06	1.63472e-05	280.918	295.961	234.619	164.501	143.839	159.551
PF3D7_0728300	conserved Plasmodium protein, unknown function	N/A	106.038	140.448	71.6282	0.509997	-0.971438	4.92696e-06	1.66909e-05	117.804	148.349	155.191	82.9415	58.601	73.342
PF3D7_1143700	conserved Plasmodium protein, unknown function	N/A	112.053	148.195	75.91	0.51223	-0.965137	5.20228e-06	1.7585e-05	144.99	143.183	156.413	77.4121	69.2558	81.0622
PF3D7_1034100	conserved Plasmodium protein, unknown function	N/A	36.3671	54.4975	18.2366	0.334632	-1.57935	5.23028e-06	1.76538e-05	45.3093	58.3064	59.8768	15.2059	26.6368	12.867
PF3D7_1010400	conserved Plasmodium protein, unknown function	N/A	283.662	380.859	186.464	0.489589	-1.03036	5.41397e-06	1.82405e-05	434.969	401.503	306.105	161.736	191.785	205.872
PF3D7_1407200	conserved Plasmodium protein, unknown function	N/A	67.8121	93.7402	41.8841	0.44681	-1.16227	5.49256e-06	1.84941e-05	81.5568	91.519	108.145	48.3826	39.9553	37.3143
PF3D7_0604000	conserved Plasmodium protein, unknown function	N/A	159.219	203.785	114.653	0.562619	-0.829769	5.61797e-06	1.88785e-05	177.612	194.847	238.896	111.971	125.193	106.796
PF3D7_0908500	conserved Plasmodium protein, unknown function	N/A	386.738	473.836	299.64	0.63237	-0.66116	5.90876e-06	1.97874e-05	458.53	472.356	490.623	294.442	295.669	308.808
PF3D7_1412200	conserved Plasmodium protein, unknown function	N/A	84.2017	127.434	40.9696	0.321498	-1.63712	6.08136e-06	2.03408e-05	95.1495	127.684	159.468	51.1473	29.3005	42.4611
PF3D7_1452800	conserved Plasmodium protein, unknown function	N/A	40.4574	59.5766	21.3381	0.358163	-1.48131	6.411e-06	2.14176e-05	50.7464	61.9967	65.9867	22.1177	21.3095	20.5872
PF3D7_1343800	conserved Plasmodium protein, unknown function	N/A	298.667	369.801	227.533	0.615286	-0.700671	6.85322e-06	2.28125e-05	336.195	417.002	356.206	219.795	215.758	247.047
PF3D7_1457100	conserved Plasmodium protein, unknown function	N/A	282.725	519.411	46.0401	0.0886392	-3.49591	7.07327e-06	2.34887e-05	357.944	417.002	783.286	38.706	47.9463	51.468
PF3D7_1347900	conserved Plasmodium protein, unknown function	N/A	89.0761	119.339	58.8128	0.49282	-1.02087	7.1913e-06	2.38663e-05	108.742	109.97	139.305	70.5003	50.61	55.3281
PF3D7_0711300	conserved Plasmodium protein, unknown function	N/A	26.5624	41.435	11.6899	0.282126	-1.82559	7.32473e-06	2.42946e-05	39.8722	36.1648	48.268	20.7354	5.32737	9.00691
PF3D7_0911800	conserved Plasmodium protein, unknown function	N/A	30.5917	15.1264	46.057	3.0448	1.60635	7.62713e-06	2.52524e-05	16.3114	16.2372	12.8307	40.0884	46.6145	51.468
PF3D7_1341700	conserved Plasmodium protein, unknown function	N/A	66.9082	92.5729	41.2434	0.445523	-1.16643	7.68441e-06	2.54268e-05	89.7124	84.1384	103.868	35.9413	46.6145	41.1744
PF3D7_1462500	conserved Plasmodium protein, unknown function	N/A	36.4631	54.3679	18.5584	0.341348	-1.55068	7.83664e-06	2.58688e-05	50.7464	45.7595	66.5977	13.8236	19.9776	21.8739
PF3D7_1221100	conserved Plasmodium protein, unknown function	N/A	168.536	279.327	57.7451	0.206729	-2.27419	8.48081e-06	2.78133e-05	202.986	249.463	385.533	59.4414	54.6055	59.1883
PF3D7_1244700	conserved Plasmodium protein, unknown function	N/A	330.459	248.33	412.588	1.66145	0.732446	8.65609e-06	2.83546e-05	271.856	256.844	216.29	362.178	474.136	401.451
PF3D7_1124200	conserved Plasmodium protein, unknown function	N/A	122.295	176.58	68.0092	0.385147	-1.37652	1.00838e-05	3.28762e-05	130.491	189.68	209.569	77.4121	53.2737	73.342
PF3D7_1308500	conserved Plasmodium protein, unknown function	N/A	72.4452	98.7714	46.119	0.466926	-1.09873	1.10829e-05	3.59223e-05	86.0877	99.6376	110.589	41.4708	49.2782	47.6079
PF3D7_1007800	conserved Plasmodium protein, unknown function	N/A	89.9915	131.905	48.0782	0.364492	-1.45604	1.13762e-05	3.68085e-05	111.461	114.399	169.855	55.2944	42.6189	46.3212
PF3D7_1223500	conserved Plasmodium protein, unknown function	N/A	282.248	347.594	216.903	0.624012	-0.680354	1.1511e-05	3.72014e-05	315.353	349.839	377.591	221.177	221.086	208.446
PF3D7_0724100	conserved Plasmodium protein, unknown function	N/A	828.178	993.046	663.31	0.667954	-0.582179	1.26918e-05	4.08745e-05	1091.05	983.829	904.262	591.65	748.495	649.784
PF3D7_1225300	conserved Plasmodium protein, unknown function	N/A	81.3844	109.316	53.4525	0.488971	-1.03218	1.28886e-05	4.14122e-05	97.8681	108.494	121.587	56.6767	59.9329	43.7478
PF3D7_1465400	conserved Plasmodium protein, unknown function	N/A	99.1602	68.4442	129.876	1.89755	0.924138	1.32094e-05	4.23939e-05	79.7444	69.3773	56.2109	129.942	145.171	114.516
PF3D7_1137600	conserved Plasmodium protein, unknown function	N/A	14.171	24.3579	3.98406	0.163563	-2.61208	1.40329e-05	4.48553e-05	20.8423	26.57	25.6615	2.76472	5.32737	3.8601
PF3D7_1206800	conserved Plasmodium protein, unknown function	N/A	197.989	148.649	247.329	1.66385	0.734528	1.42949e-05	4.564e-05	159.489	152.04	134.417	236.383	263.705	241.9
PF3D7_1367900	conserved Plasmodium protein, unknown function	N/A	13.393	23.1989	3.58705	0.154622	-2.69319	1.46931e-05	4.68576e-05	19.9361	25.832	23.8285	4.14708	5.32737	1.2867
PF3D7_0404000	conserved Plasmodium protein, unknown function	N/A	53.4109	75.1514	31.6704	0.421421	-1.24667	1.48259e-05	4.72539e-05	74.3073	72.3295	78.8174	34.559	37.2916	23.1606
PF3D7_0726700	conserved Plasmodium protein, unknown function	N/A	100.342	151.719	48.9643	0.322729	-1.6316	1.73605e-05	5.50162e-05	110.555	149.087	195.516	53.912	47.9463	45.0345
PF3D7_0918700	conserved Plasmodium protein, unknown function	N/A	233.69	178.063	289.318	1.62481	0.700272	1.77731e-05	5.62917e-05	183.05	176.395	174.743	266.795	311.651	289.508
PF3D7_1221300	conserved Plasmodium protein, unknown function	N/A	344.148	419.292	269.004	0.641567	-0.640328	1.79805e-05	5.67864e-05	405.065	425.12	427.692	286.148	258.377	262.487
PF3D7_1348900	conserved Plasmodium protein, unknown function	N/A	66.0376	90.3806	41.6945	0.461322	-1.11616	1.84927e-05	5.83046e-05	86.0877	81.1862	103.868	41.4708	37.2916	46.3212
PF3D7_0213600	conserved Plasmodium protein, unknown function	N/A	134.534	172.11	96.9583	0.563349	-0.827899	1.97201e-05	6.1928e-05	150.427	173.443	192.461	102.295	97.2245	91.3558
PF3D7_0911100	conserved Plasmodium protein, unknown function	N/A	463.343	557.241	369.446	0.66299	-0.59294	1.99074e-05	6.24809e-05	540.993	524.02	606.711	370.472	396.889	340.976
PF3D7_1336700	conserved Plasmodium protein, unknown function	N/A	753.98	456.289	1051.67	2.30483	1.20466	1.99623e-05	6.26178e-05	557.305	451.69	359.872	821.121	1057.48	1276.41
PF3D7_1469900	conserved Plasmodium protein, unknown function	N/A	307.392	422.668	192.117	0.454534	-1.13754	2.04469e-05	6.40653e-05	355.225	383.051	529.726	197.677	201.108	177.565
PF3D7_0718600	conserved Plasmodium protein, unknown function	N/A	106.7	74.7291	138.671	1.85565	0.891922	2.09614e-05	6.56034e-05	80.6506	67.1631	76.3735	128.559	129.189	158.264
PF3D7_0609600	conserved Plasmodium protein, unknown function	N/A	70.9721	96.6362	45.3081	0.468852	-1.09279	2.18124e-05	6.80749e-05	103.305	93.7331	92.8702	42.8531	50.61	42.4611
PF3D7_0621000	conserved Plasmodium protein, unknown function	N/A	31.1093	16.1448	46.0738	2.85379	1.51288	2.42769e-05	7.52584e-05	16.3114	16.2372	15.8857	41.4708	45.2826	51.468
PF3D7_1340400	conserved Plasmodium protein, unknown function	N/A	18.0865	29.597	6.5761	0.222188	-2.17015	2.72993e-05	8.40644e-05	33.5289	22.8797	32.3824	5.52944	1.33184	12.867
PF3D7_0917500	conserved Plasmodium protein, unknown function	N/A	153.821	194.012	113.63	0.585685	-0.771804	2.9126e-05	8.93846e-05	170.363	183.776	227.898	111.971	110.543	118.377
PF3D7_0508600	conserved Plasmodium protein, unknown function	N/A	169.887	125.165	214.61	1.71461	0.777885	2.93032e-05	8.97416e-05	154.052	132.85	88.5932	193.53	226.413	223.886
PF3D7_0211900	conserved Plasmodium protein, unknown function	N/A	91.8777	120.844	62.9112	0.520598	-0.941758	3.0332e-05	9.2683e-05	107.836	116.613	138.083	51.1473	73.2513	64.3351
PF3D7_1440900	conserved Plasmodium protein, unknown function	N/A	19.1415	30.7082	7.5747	0.246667	-2.01937	3.10078e-05	9.45397e-05	24.467	30.9984	36.6593	9.67651	5.32737	7.72021
PF3D7_0417600	conserved Plasmodium protein, unknown function	N/A	270.119	332.473	207.764	0.624905	-0.678291	3.23619e-05	9.85599e-05	362.474	334.339	300.606	194.913	225.081	203.299
PF3D7_0609500	conserved Plasmodium protein, unknown function	N/A	111.194	143.719	78.6694	0.547383	-0.869377	3.35434e-05	0.00010199	135.022	137.278	158.857	81.5592	77.2468	77.2021
PF3D7_1141500	conserved Plasmodium protein, unknown function	N/A	99.586	131.372	67.8	0.516091	-0.954302	3.66711e-05	0.000111135	153.145	129.16	111.811	84.3239	58.601	60.475
PF3D7_1428900	conserved Plasmodium protein, unknown function	N/A	397.406	317.2	477.612	1.50572	0.59045	3.71002e-05	0.000112251	319.884	326.221	305.494	435.443	499.441	497.953
PF3D7_0507800	conserved Plasmodium protein, unknown function	N/A	1041.51	855.323	1227.69	1.43535	0.521406	3.71394e-05	0.000112309	850.003	825.147	890.82	1314.62	1203.99	1164.46
PF3D7_1106500	conserved Plasmodium protein, unknown function	N/A	245.651	187.745	303.557	1.61686	0.693193	3.8255e-05	0.000115431	198.455	188.204	176.575	344.207	312.983	253.48
PF3D7_1361500	conserved Plasmodium protein, unknown function	N/A	91.5442	54.0178	129.071	2.38941	1.25665	3.90369e-05	0.000117662	62.5268	45.7595	53.7669	111.971	110.543	164.698
PF3D7_0703400	conserved Plasmodium protein, unknown function	N/A	82.4383	49.4961	115.381	2.33111	1.22101	4.30313e-05	0.000128862	64.3392	48.7117	35.4373	98.1475	103.884	144.111
PF3D7_0911400	conserved Plasmodium protein, unknown function	N/A	63.4066	41.2381	85.5751	2.07515	1.05321	4.37942e-05	0.000131075	47.1217	33.2125	43.3801	80.1768	83.906	92.6425
PF3D7_0826900	conserved Plasmodium protein, unknown function	N/A	205.258	254.08	156.435	0.61569	-0.699725	4.42621e-05	0.00013212	241.046	262.748	258.448	150.677	175.803	142.824
PF3D7_0108300	conserved Plasmodium protein, unknown function	ARP	5230.49	4418.96	6042.03	1.3673	0.451326	4.611e-05	0.000137266	4642.39	4543.47	4071.01	5588.88	6175.75	6361.45
PF3D7_0920300	conserved Plasmodium protein, unknown function	N/A	53.5007	102.969	4.03279	0.0391652	-4.67428	4.62041e-05	0.000137473	65.2454	73.8056	169.855	5.52944	3.99553	2.5734
PF3D7_1206300	conserved Plasmodium protein, unknown function	N/A	518.113	618.362	417.864	0.675759	-0.565418	4.67807e-05	0.000138989	647.017	614.801	593.269	456.178	407.544	389.87
PF3D7_1419500	conserved Plasmodium protein, unknown function	N/A	10.0798	17.8725	2.28709	0.127967	-2.96615	4.69884e-05	0.000139507	12.6866	17.7134	23.2175	5.52944	1.33184	0
PF3D7_0217600	conserved Plasmodium protein, unknown function	N/A	380.9	456.578	305.223	0.668501	-0.580997	5.01609e-05	0.00014837	404.159	476.784	488.79	323.472	312.983	279.214
PF3D7_1017600	conserved Plasmodium protein, unknown function	N/A	455.265	364.312	546.219	1.49932	0.584306	5.5141e-05	0.000162236	330.758	356.481	405.696	526.679	615.311	496.667
PF3D7_1318600	conserved Plasmodium protein, unknown function	N/A	162.681	225.616	99.7452	0.442102	-1.17755	5.58905e-05	0.000164354	276.387	225.107	175.354	87.0886	109.211	102.936
PF3D7_0627600	conserved Plasmodium protein, unknown function	N/A	131.25	169.315	93.186	0.550371	-0.861523	5.75348e-05	0.000168832	139.553	198.537	169.855	82.9415	106.547	90.0691
PF3D7_0928600	conserved Plasmodium protein, unknown function	N/A	36.0078	20.1333	51.8824	2.57695	1.36566	5.81189e-05	0.000170455	20.8423	13.285	26.2725	47.0002	54.6055	54.0414
PF3D7_0710200	conserved Plasmodium protein, unknown function	N/A	1088.74	1272.58	904.893	0.71107	-0.491937	5.83836e-05	0.000171141	1226.98	1211.15	1379.61	905.445	914.975	894.257
PF3D7_0612000	conserved Plasmodium protein, unknown function	N/A	36.4202	52.8245	20.016	0.378915	-1.40006	5.92058e-05	0.00017346	57.0897	49.4498	51.934	17.9707	26.6368	15.4404
PF3D7_0108600	conserved Plasmodium protein, unknown function	N/A	185.521	231.064	139.977	0.605795	-0.723099	6.05708e-05	0.000177095	232.89	256.844	203.459	138.236	149.166	132.53
PF3D7_1351200	conserved Plasmodium protein, unknown function	N/A	119.889	87.9527	151.824	1.7262	0.787603	6.22394e-05	0.000181676	104.211	82.6623	76.9845	146.53	155.826	153.117
PF3D7_1415100	conserved Plasmodium protein, unknown function	N/A	46.8856	65.2368	28.5345	0.437398	-1.19298	6.24134e-05	0.000182088	55.2774	59.7826	80.6504	35.9413	22.6413	27.0207
PF3D7_0617300	conserved Plasmodium protein, unknown function	N/A	211.645	260.599	162.692	0.6243	-0.679688	6.25075e-05	0.000182267	251.92	263.486	266.391	171.412	155.826	160.838
PF3D7_1471800	conserved Plasmodium protein, unknown function	N/A	137.025	218.465	55.5855	0.254436	-1.97462	6.71961e-05	0.00019558	145.896	212.56	296.94	59.4414	53.2737	54.0414
PF3D7_0608300	conserved Plasmodium protein, unknown function	N/A	104.957	135.922	73.9923	0.544372	-0.877335	6.75053e-05	0.000196324	145.896	129.898	131.973	60.8238	85.2379	75.9154
PF3D7_1237200	conserved Plasmodium protein, unknown function	N/A	623.821	513.421	734.22	1.43006	0.516071	6.76594e-05	0.000196669	547.336	529.186	463.74	689.797	712.535	800.328
PF3D7_0110000	conserved Plasmodium protein, unknown function	N/A	3287.15	4236.44	2337.86	0.551845	-0.857666	6.80756e-05	0.000197776	4857.16	4406.2	3445.97	2019.63	2361.36	2632.59
PF3D7_0314500	conserved Plasmodium protein, unknown function	N/A	40.0345	23.5638	56.5053	2.39797	1.26181	7.20299e-05	0.000208936	24.467	23.6178	22.6066	60.8238	55.9374	52.7547
PF3D7_1434900	conserved Plasmodium protein, unknown function	N/A	33.5071	48.6598	18.3545	0.3772	-1.4066	7.23324e-05	0.000209594	40.7784	53.8781	51.323	24.8825	17.3139	12.867
PF3D7_1246000	conserved Plasmodium protein, unknown function	N/A	44.0499	62.3674	25.7325	0.412595	-1.2772	7.2765e-05	0.000210738	68.8702	65.687	52.545	22.1177	30.6324	24.4473
PF3D7_0419400	conserved Plasmodium protein, unknown function	N/A	108.286	139.166	77.4056	0.55621	-0.846298	7.95282e-05	0.000229725	147.708	126.208	143.582	76.0297	90.5653	65.6218
PF3D7_0105400	conserved Plasmodium protein, unknown function	N/A	70.7509	47.2222	94.2795	1.99651	0.99748	8.05552e-05	0.000232554	48.9341	34.6886	58.0438	102.295	87.9016	92.6425
PF3D7_1205000	conserved Plasmodium protein, unknown function	N/A	289.554	350.937	228.171	0.650178	-0.621094	8.05914e-05	0.000232554	348.882	362.386	341.542	218.413	237.068	229.033
PF3D7_1310800	conserved Plasmodium protein, unknown function	N/A	169.537	219.644	119.429	0.543739	-0.879015	8.08605e-05	0.000233209	188.487	219.941	250.505	150.677	89.2334	118.377
PF3D7_1423700	conserved Plasmodium protein, unknown function	N/A	1667.29	1935.28	1399.3	0.723046	-0.467841	8.14955e-05	0.000234919	1856.78	1928.54	2020.54	1369.92	1361.14	1466.84
PF3D7_1110300	conserved Plasmodium protein, unknown function	N/A	225.837	177.535	274.14	1.54415	0.62681	8.22117e-05	0.000236737	212.954	163.848	155.802	259.883	273.028	289.508
PF3D7_1315300	conserved Plasmodium protein, unknown function	N/A	22.1731	34.1362	10.2101	0.299098	-1.74131	8.32937e-05	0.00023948	28.998	32.4745	40.9362	11.0589	7.99105	11.5803
PF3D7_0512800	conserved Plasmodium protein, unknown function	N/A	570.519	677.565	463.474	0.684029	-0.54787	8.39069e-05	0.000240869	724.043	709.272	599.379	458.943	452.826	478.653
PF3D7_1328000	conserved Plasmodium protein, unknown function	N/A	160.606	237.706	83.5058	0.351299	-1.50923	8.53012e-05	0.000244492	178.519	219.941	314.659	80.1768	90.5653	79.7755
PF3D7_1007600	conserved Plasmodium protein, unknown function	N/A	168.723	127.965	209.481	1.63702	0.711071	8.94435e-05	0.000255573	125.054	133.588	125.253	236.383	178.467	213.592
PF3D7_1333800	conserved Plasmodium protein, unknown function	N/A	156.695	119.162	194.227	1.62994	0.704815	9.00289e-05	0.000256849	135.022	121.041	101.424	205.971	181.131	195.579
PF3D7_0417900	conserved Plasmodium protein, unknown function	N/A	122.955	156.501	89.4083	0.571295	-0.807692	9.03015e-05	0.000257494	167.644	152.778	149.081	88.471	102.552	77.2021
PF3D7_0410500	conserved Plasmodium protein, unknown function	N/A	32.7458	47.7591	17.7325	0.37129	-1.42938	9.22515e-05	0.000262363	48.0279	45.7595	49.49	15.2059	19.9776	18.0138
PF3D7_1326500	conserved Plasmodium protein, unknown function	N/A	215.612	263.336	167.887	0.637542	-0.649409	9.58676e-05	0.000271968	228.359	263.486	298.162	145.148	175.803	182.712
PF3D7_1225000	conserved Plasmodium protein, unknown function	N/A	53.4625	73.1722	33.7529	0.461281	-1.11628	0.000101057	0.000285667	67.964	78.234	73.3185	33.1766	34.6279	33.4542
PF3D7_1413000	conserved Plasmodium protein, unknown function	N/A	19.0321	30.0137	8.05053	0.268228	-1.89847	0.000105699	0.000297578	30.8103	31.7364	27.4945	11.0589	6.65921	6.43351
PF3D7_0611500	conserved Plasmodium protein, unknown function	N/A	51.7576	71.2626	32.2527	0.452589	-1.14373	0.000122499	0.000342786	72.4949	78.972	62.3208	19.353	43.9508	33.4542
PF3D7_0513100	conserved Plasmodium protein, unknown function	N/A	172.592	214.529	130.655	0.609031	-0.715412	0.000124572	0.000348236	228.359	222.155	193.072	109.206	142.507	140.25
PF3D7_1236900	conserved Plasmodium protein, unknown function	N/A	533.657	632.365	434.949	0.687812	-0.539914	0.000125042	0.000349375	669.672	677.536	549.889	458.943	395.557	450.345
PF3D7_1019200	conserved Plasmodium protein, unknown function	N/A	7.7975	14.2614	1.33363	0.0935138	-3.41868	0.000126316	0.000352757	11.7804	13.285	17.7186	1.38236	1.33184	1.2867
PF3D7_0512100	conserved Plasmodium protein, unknown function	N/A	26.691	39.5379	13.8441	0.350146	-1.51397	0.000127254	0.00035484	34.4351	34.6886	49.49	16.5883	14.6503	10.2936
PF3D7_1333900	conserved Plasmodium protein, unknown function	N/A	48.8274	31.5651	66.0898	2.09376	1.0661	0.00013741	0.000381626	42.5908	25.832	26.2725	59.4414	71.9195	66.9085
PF3D7_1416600	conserved Plasmodium protein, unknown function	N/A	253.405	320.834	185.975	0.579662	-0.786715	0.000140313	0.000389105	272.762	304.817	384.922	190.766	165.148	202.012
PF3D7_0510700	conserved Plasmodium protein, unknown function	N/A	16.3126	30.4037	2.22153	0.0730678	-3.77462	0.000159796	0.000440709	19.9361	23.6178	47.6571	1.38236	3.99553	1.2867
PF3D7_0814600	conserved Plasmodium protein, unknown function	N/A	39.9552	56.3453	23.565	0.418226	-1.25765	0.000163932	0.000451444	61.6207	56.0923	51.323	27.6472	17.3139	25.734
PF3D7_0216900	conserved Plasmodium protein, unknown function	N/A	102.559	130.928	74.189	0.566639	-0.819497	0.000167905	0.000461696	126.866	132.112	133.806	73.265	77.2468	72.0553
PF3D7_1459600	conserved Plasmodium protein, unknown function	N/A	317.234	378.221	256.247	0.677504	-0.561698	0.000168298	0.000462549	336.195	393.384	405.085	283.384	235.736	249.62
PF3D7_1139600	conserved Plasmodium protein, unknown function	N/A	15.0067	24.2801	5.73334	0.236134	-2.08233	0.000169549	0.000465526	19.0299	25.0939	28.7164	5.52944	2.66368	9.00691
PF3D7_0104600	conserved Plasmodium protein, unknown function	N/A	30.6321	44.5622	16.702	0.374801	-1.4158	0.00016964	0.000465545	40.7784	42.8073	50.101	9.67651	15.9821	24.4473
PF3D7_1231200	conserved Plasmodium protein, unknown function	N/A	32.1751	46.1081	18.242	0.395635	-1.33776	0.000172259	0.000472267	33.5289	47.9737	56.8219	19.353	18.6458	16.7271
PF3D7_1145000	conserved Plasmodium protein, unknown function	N/A	79.3428	124.751	33.9346	0.272018	-1.87823	0.000174517	0.000477984	96.0557	104.066	174.132	45.6178	25.305	30.8808
PF3D7_0106500	conserved Plasmodium protein, unknown function	N/A	113.124	159.725	66.5223	0.41648	-1.26368	0.000183567	0.000500793	127.772	142.445	208.958	62.2061	66.5921	70.7686
PF3D7_0720200	conserved Plasmodium protein, unknown function	N/A	150.543	114.461	186.625	1.63047	0.705285	0.000184836	0.000503759	110.555	117.351	115.477	186.618	193.117	180.138
PF3D7_1473600	conserved Plasmodium protein, unknown function	N/A	27.0381	14.7547	39.3214	2.66502	1.41415	0.000184747	0.000503759	13.5928	18.4514	12.2198	27.6472	45.2826	45.0345
PF3D7_1339400	conserved Plasmodium protein, unknown function	N/A	129.836	163.342	96.3302	0.589745	-0.761836	0.000186143	0.000506344	183.05	150.563	156.413	99.5298	85.2379	104.223
PF3D7_1448100	conserved Plasmodium protein, unknown function	N/A	17.4974	7.93845	27.0564	3.40828	1.76904	0.000186149	0.000506344	9.96805	5.90445	7.94284	27.6472	22.6413	30.8808
PF3D7_1307700	conserved Plasmodium protein, unknown function	N/A	267.001	320.277	213.724	0.667312	-0.583567	0.00018661	0.000507101	275.481	343.196	342.153	212.883	222.418	205.872
PF3D7_0421700	conserved Plasmodium protein, unknown function	N/A	98.1973	130.437	65.9575	0.505665	-0.983745	0.000203156	0.000549104	155.864	125.47	109.978	67.7356	81.2424	48.8946
PF3D7_1369400	conserved Plasmodium protein, unknown function	N/A	169.163	126.896	211.431	1.66617	0.736538	0.000217516	0.000586205	129.585	127.684	123.42	167.265	226.413	240.613
PF3D7_1307400	conserved Plasmodium protein, unknown function	N/A	35.6206	50.9654	20.2758	0.397834	-1.32976	0.000217906	0.000586971	57.0897	56.0923	39.7142	15.2059	17.3139	28.3074
PF3D7_1402900	conserved Plasmodium protein, unknown function	N/A	65.4028	44.5908	86.2147	1.93346	0.951186	0.000218113	0.000587244	44.4031	43.5453	45.8241	80.1768	102.552	75.9154
PF3D7_1307500	conserved Plasmodium protein, unknown function	N/A	30.9881	52.639	9.33723	0.177382	-2.49507	0.000227183	0.000609887	34.4351	46.4975	76.9845	11.0589	6.65921	10.2936
PF3D7_1209000	conserved Plasmodium protein, unknown function	N/A	121.689	89.7981	153.58	1.71028	0.774235	0.00023256	0.000622816	107.836	76.0198	85.5383	136.854	141.175	182.712
PF3D7_1250900	conserved Plasmodium protein, unknown function	N/A	32.438	16.5577	48.3183	2.91818	1.54507	0.000234173	0.00062623	12.6866	12.547	24.4395	37.3237	62.5966	45.0345
PF3D7_0405500	conserved Plasmodium protein, unknown function	N/A	46.8038	63.9326	29.675	0.46416	-1.10731	0.0002433	0.000648762	54.3712	67.1631	70.2636	27.6472	26.6368	34.7409
PF3D7_1326000	conserved Plasmodium protein, unknown function	N/A	46.6175	69.8949	23.3401	0.333931	-1.58238	0.000243698	0.000649198	50.7464	67.9012	91.0372	16.5883	19.9776	33.4542
PF3D7_1449800	conserved Plasmodium protein, unknown function	N/A	29.2618	42.8346	15.689	0.366269	-1.44902	0.000244929	0.000651538	30.8103	45.7595	51.934	23.5001	11.9866	11.5803
PF3D7_0213900	conserved Plasmodium protein, unknown function	N/A	555.728	448.708	662.747	1.47701	0.562681	0.000247882	0.000657818	505.652	481.213	359.261	587.502	707.208	693.532
PF3D7_0924200	conserved Plasmodium protein, unknown function	N/A	34.0449	49.908	18.1818	0.364306	-1.45678	0.000252405	0.00066886	36.2474	48.7117	64.7647	19.353	13.3184	21.8739
PF3D7_1133200	conserved Plasmodium protein, unknown function	N/A	1655.19	1408.76	1901.63	1.34986	0.432811	0.000253551	0.000671257	1473.46	1417.81	1335.01	1983.68	1861.92	1859.28
PF3D7_1031900	conserved Plasmodium protein, unknown function	N/A	115.584	144.815	86.353	0.596298	-0.745896	0.000255733	0.000676387	132.303	140.231	161.912	94.0004	86.5697	78.4888
PF3D7_0511400	conserved Plasmodium protein, unknown function	N/A	19.7578	9.71662	29.7989	3.0668	1.61673	0.000262029	0.000692379	10.8742	10.3328	7.94284	30.4119	31.9642	27.0207
PF3D7_1141000	conserved Plasmodium protein, unknown function	N/A	18.0372	28.0593	8.01506	0.285647	-1.80769	0.000264836	0.000699131	27.1856	25.832	31.1604	6.91179	11.9866	5.1468
PF3D7_0706300	conserved Plasmodium protein, unknown function	N/A	9.56653	3.00011	16.1329	5.37745	2.42692	0.000277084	0.000730074	5.43712	2.95223	0.610988	23.5001	13.3184	11.5803
PF3D7_1345300	conserved Plasmodium protein, unknown function	N/A	40.6335	68.8523	12.4148	0.18031	-2.47145	0.000279204	0.000735313	46.2155	58.3064	102.035	11.0589	13.3184	12.867
PF3D7_0406700	conserved Plasmodium protein, unknown function	N/A	234.838	318.679	150.997	0.473823	-1.07758	0.000288384	0.000758049	241.046	316.626	398.364	164.501	159.821	128.67
PF3D7_1449100	conserved Plasmodium protein, unknown function	N/A	754.726	875.015	634.437	0.725059	-0.46383	0.000300161	0.000787887	845.472	871.644	907.928	689.797	574.024	639.49
PF3D7_0933900	conserved Plasmodium protein, unknown function	N/A	493.364	409.854	576.873	1.40751	0.493142	0.000318735	0.000833488	424.095	398.55	406.918	537.738	572.692	620.19
PF3D7_1024300	conserved Plasmodium protein, unknown function	N/A	17.542	27.0821	8.0018	0.295464	-1.75894	0.000355303	0.000923022	20.8423	24.3559	36.0483	8.29415	7.99105	7.72021
PF3D7_1238400	conserved Plasmodium protein, unknown function	N/A	46.0169	62.2011	29.8326	0.479615	-1.06005	0.00036149	0.000937778	52.5588	54.6162	79.4284	33.1766	29.3005	27.0207
PF3D7_1014800	conserved Plasmodium protein, unknown function	N/A	78.8387	101.206	56.4716	0.557988	-0.841695	0.000370239	0.000960025	93.3372	89.3048	120.976	58.0591	58.601	52.7547
PF3D7_0802700	conserved Plasmodium protein, unknown function	N/A	20.0173	33.3982	6.63628	0.198702	-2.33132	0.000375415	0.000972993	19.9361	33.2125	47.0461	5.52944	6.65921	7.72021
PF3D7_1242000	conserved Plasmodium protein, unknown function	N/A	44.0231	66.0078	22.0383	0.333874	-1.58262	0.000383811	0.00099429	53.465	55.3542	89.2042	16.5883	18.6458	30.8808
PF3D7_1451200	conserved Plasmodium protein, unknown function	N/A	2163.37	1853.65	2473.1	1.33418	0.415954	0.000398624	0.00103074	1846.81	1898.28	1815.86	2511.75	2431.94	2475.61
PF3D7_1445700	conserved Plasmodium protein, unknown function	N/A	546.635	641.046	452.224	0.705446	-0.503392	0.000408152	0.0010539	556.398	642.109	724.632	475.531	410.207	470.933
PF3D7_1421100	conserved Plasmodium protein, unknown function	N/A	47.2986	63.9013	30.6958	0.480362	-1.0578	0.000421849	0.00108624	65.2454	53.1401	73.3185	37.3237	21.3095	33.4542
PF3D7_1123000	conserved Plasmodium protein, unknown function	N/A	960.616	812.51	1108.72	1.36456	0.44844	0.000423728	0.0010905	787.476	836.218	813.836	1152.89	1140.06	1033.22
PF3D7_1111400	conserved Plasmodium protein, unknown function	N/A	89.3513	113.388	65.3144	0.576025	-0.795798	0.000443205	0.00113753	109.649	100.376	130.14	64.9709	67.9239	63.0484
PF3D7_1231300	conserved Plasmodium protein, unknown function	N/A	75.7941	97.8663	53.722	0.548932	-0.865301	0.000471195	0.0012038	98.7743	98.8995	95.9251	49.7649	59.9329	51.468
PF3D7_1228700	conserved Plasmodium protein, unknown function	N/A	473.784	555.211	392.356	0.70668	-0.500871	0.000477012	0.00121587	578.147	581.588	505.898	392.59	367.588	416.891
PF3D7_0721100	conserved Plasmodium protein, unknown function	N/A	107.454	79.4353	135.472	1.70544	0.770148	0.000485119	0.00123483	63.433	75.2817	99.591	134.089	138.512	133.817
PF3D7_1335700	conserved Plasmodium protein, unknown function	N/A	163.525	129.028	198.023	1.53472	0.617977	0.000485865	0.00123616	149.521	112.923	124.642	185.236	179.799	229.033
PF3D7_0307700	conserved Plasmodium protein, unknown function	N/A	2041.37	1764.73	2318.01	1.31352	0.393439	0.000486603	0.0012369	1912.05	1861.38	1520.75	2192.42	2301.42	2460.17
PF3D7_1458600	conserved Plasmodium protein, unknown function	N/A	131.144	99.4999	162.788	1.63606	0.710229	0.000487933	0.00123972	102.399	88.5668	107.534	193.53	157.157	137.677
PF3D7_1032300	conserved Plasmodium protein, unknown function	N/A	67.7605	87.9709	47.55	0.54052	-0.88758	0.000496394	0.00125833	86.0877	78.234	99.591	48.3826	47.9463	46.3212
PF3D7_1249400	conserved Plasmodium protein, unknown function	N/A	25.1037	40.8365	9.37091	0.229474	-2.1236	0.000512272	0.00129562	29.9041	33.9506	58.6548	13.8236	3.99553	10.2936
PF3D7_0710500	conserved Plasmodium protein, unknown function	N/A	91.1468	115.31	66.9838	0.580903	-0.783631	0.000514319	0.00130021	101.493	117.351	127.085	52.5296	89.2334	59.1883
PF3D7_1228000	conserved Plasmodium protein, unknown function	N/A	23.9804	35.119	12.8419	0.365668	-1.4514	0.000520271	0.00131466	31.7165	30.2603	43.3801	9.67651	15.9821	12.867
PF3D7_1425700	conserved Plasmodium protein, unknown function	N/A	141.401	173.129	109.673	0.633478	-0.658632	0.000520727	0.00131521	164.02	169.015	186.351	124.412	114.538	90.0691
PF3D7_1446500	conserved Plasmodium protein, unknown function	N/A	1309.6	1126.55	1492.64	1.32497	0.40596	0.000521183	0.00131549	1238.76	1146.2	994.688	1429.36	1491.66	1556.91
PF3D7_0914500	conserved Plasmodium protein, unknown function	N/A	489.268	409.625	568.912	1.38886	0.473902	0.000531623	0.00133786	428.626	403.717	396.531	543.267	578.019	585.449
PF3D7_1407400	conserved Plasmodium protein, unknown function	N/A	170.519	205.957	135.081	0.655872	-0.608513	0.000545649	0.00137129	186.674	197.799	233.397	157.589	131.852	115.803
PF3D7_1228400	conserved Plasmodium protein, unknown function	N/A	285.36	231.049	339.671	1.47013	0.55594	0.000550989	0.00138408	203.892	236.916	252.338	346.972	352.938	319.102
PF3D7_0724700	conserved Plasmodium protein, unknown function	N/A	675.583	572.769	778.397	1.35901	0.442553	0.000559513	0.00140486	608.957	598.564	510.786	800.386	752.491	782.314
PF3D7_1026100	conserved Plasmodium protein, unknown function	N/A	174.358	253.007	95.7088	0.378286	-1.40245	0.000569127	0.00142771	210.235	202.965	345.819	107.824	89.2334	90.0691
PF3D7_1106900	conserved Plasmodium protein, unknown function	N/A	44.0597	59.716	28.4033	0.47564	-1.07206	0.000586277	0.00146874	58.9021	56.0923	64.1537	27.6472	27.9687	29.5941
PF3D7_0105600	conserved Plasmodium protein, unknown function	N/A	205.398	161.229	249.568	1.54791	0.630324	0.000588146	0.00147275	157.676	183.038	142.971	210.119	287.678	250.907
PF3D7_1442400	conserved Plasmodium protein, unknown function	N/A	588.393	491.278	685.508	1.39536	0.480634	0.000604585	0.00151255	455.812	462.023	555.999	749.238	683.235	624.05
PF3D7_1135500	conserved Plasmodium protein, unknown function	N/A	38.0499	52.5648	23.535	0.447732	-1.15929	0.000612377	0.00152998	56.1835	50.1878	51.323	27.6472	14.6503	28.3074
PF3D7_0107900	conserved Plasmodium protein, unknown function	N/A	60.192	78.5371	41.8468	0.532828	-0.908258	0.000617728	0.00154265	69.7763	76.0198	89.8152	42.8531	47.9463	34.7409
PF3D7_0609700	conserved Plasmodium protein, unknown function	N/A	2433.97	2113.46	2754.49	1.30331	0.382182	0.000626549	0.00156338	2369.68	2093.13	1877.57	2683.16	2730.28	2850.04
PF3D7_1348600	conserved Plasmodium protein, unknown function	N/A	89.4725	66.8765	112.069	1.67575	0.744811	0.000627229	0.00156427	81.5568	63.4728	55.5999	114.736	118.534	102.936
PF3D7_0929900	conserved Plasmodium protein, unknown function	N/A	21.335	31.6076	11.0625	0.349995	-1.51459	0.000631606	0.00157448	24.467	32.4745	37.8812	6.91179	15.9821	10.2936
PF3D7_0914100	conserved Plasmodium protein, unknown function	N/A	791.833	912.766	670.9	0.735019	-0.444147	0.000636727	0.00158439	928.841	881.977	927.48	619.297	680.571	712.832
PF3D7_0216200	conserved Plasmodium protein, unknown function	N/A	53.6417	36.6344	70.6489	1.92848	0.947467	0.000675768	0.00167553	29.9041	49.4498	30.5494	70.5003	73.2513	68.1952
PF3D7_0828900	conserved Plasmodium protein, unknown function	N/A	48.6233	67.1108	30.1358	0.449045	-1.15507	0.000681265	0.00168765	57.9959	55.3542	87.9823	29.0295	26.6368	34.7409
PF3D7_1133000	conserved Plasmodium protein, unknown function	N/A	36.536	50.7468	22.3253	0.439935	-1.18464	0.000682453	0.00168984	58.9021	52.402	40.9362	29.0295	18.6458	19.3005
PF3D7_1126400	conserved Plasmodium protein, unknown function	N/A	78.4687	99.6682	57.2692	0.574599	-0.799373	0.000700062	0.00172881	86.9939	92.257	119.754	58.0591	53.2737	60.475
PF3D7_1409700	conserved Plasmodium protein, unknown function	N/A	49.1866	65.54	32.8331	0.500963	-0.997224	0.000718079	0.0017678	62.5268	61.9967	72.0966	31.7943	31.9642	34.7409
PF3D7_1225400	conserved Plasmodium protein, unknown function	N/A	28.7929	40.7748	16.8109	0.412286	-1.27828	0.000784931	0.00192299	37.1536	36.9028	48.268	12.4412	19.9776	18.0138
PF3D7_1422600	conserved Plasmodium protein, unknown function	N/A	126.116	155.009	97.2241	0.627217	-0.672964	0.000794557	0.00194572	163.114	142.445	159.468	121.648	81.2424	88.7824
PF3D7_1121100	conserved Plasmodium protein, unknown function	N/A	525.487	444.228	606.745	1.36584	0.44979	0.000857246	0.00208817	480.279	419.216	433.19	624.826	571.36	624.05
PF3D7_0928700	conserved Plasmodium protein, unknown function	N/A	90.5037	113.925	67.0823	0.588828	-0.764081	0.000870153	0.00211682	117.804	108.494	115.477	70.5003	61.2647	69.4819
PF3D7_1235100	conserved Plasmodium protein, unknown function	N/A	160.673	201.473	119.873	0.594984	-0.749078	0.000872599	0.00212101	243.764	192.633	168.022	121.648	111.875	126.097
PF3D7_1403400	conserved Plasmodium protein, unknown function	N/A	118.592	145.993	91.1912	0.624626	-0.678936	0.000884745	0.00214855	148.615	129.898	159.468	94.0004	97.2245	82.3489
PF3D7_0821000	conserved Plasmodium protein, unknown function	N/A	167.895	134.111	201.679	1.50382	0.588633	0.0008941	0.00216843	146.802	132.112	123.42	214.266	178.467	212.306
PF3D7_1452600	conserved Plasmodium protein, unknown function	N/A	266.844	219.598	314.089	1.43029	0.516307	0.000900873	0.00218295	231.984	218.465	208.347	290.295	330.297	321.675
PF3D7_0721400	conserved Plasmodium protein, unknown function	N/A	59.9793	78.0259	41.9328	0.537421	-0.895875	0.000930311	0.00225035	58.9021	84.1384	91.0372	51.1473	38.6234	36.0276
PF3D7_1470800	conserved Plasmodium protein, unknown function	N/A	276.252	326.592	225.911	0.691723	-0.531734	0.000935198	0.00226118	347.069	328.435	304.272	228.089	245.059	204.585
PF3D7_0508900	conserved Plasmodium protein, unknown function	N/A	1789.07	1307.07	2271.08	1.73754	0.797044	0.00093832	0.00226676	1516.96	1352.12	1052.12	1756.98	2605.08	2451.17
PF3D7_0210500	conserved Plasmodium protein, unknown function	N/A	46.332	62.3706	30.2934	0.4857	-1.04186	0.000949285	0.00228826	48.0279	59.0445	80.0394	34.559	29.3005	27.0207
PF3D7_0406000	conserved Plasmodium protein, unknown function	N/A	196.176	158.387	233.965	1.47717	0.562832	0.00096039	0.00231202	173.988	141.707	159.468	223.942	245.059	232.893
PF3D7_0521200	conserved Plasmodium protein, unknown function	N/A	38.6305	53.2388	24.0223	0.451217	-1.14811	0.000992005	0.00238502	37.1536	55.3542	67.2087	26.2648	22.6413	23.1606
PF3D7_1453000	conserved Plasmodium protein, unknown function	N/A	46.1451	30.4691	61.8212	2.02898	1.02076	0.00100557	0.00241314	22.6547	30.2603	38.4922	63.5885	65.2603	56.6149
PF3D7_0713500	conserved Plasmodium protein, unknown function	N/A	22.5998	32.753	12.4467	0.380016	-1.39587	0.00102213	0.00245002	24.467	34.6886	39.1032	12.4412	13.3184	11.5803
PF3D7_1314400	conserved Plasmodium protein, unknown function	N/A	44.6467	61.6461	27.6473	0.448484	-1.15687	0.00103758	0.00248597	67.0578	49.4498	68.4306	24.8825	42.6189	15.4404
PF3D7_1338600	conserved Plasmodium protein, unknown function	N/A	591.328	681.324	501.331	0.73582	-0.442575	0.00107588	0.00257219	677.827	681.226	684.917	465.855	524.746	513.394
PF3D7_0920600	conserved Plasmodium protein, unknown function	N/A	97.4885	120.692	74.2847	0.615488	-0.700197	0.00108435	0.00258909	96.0557	129.16	136.861	77.4121	77.2468	68.1952
PF3D7_1140900	conserved Plasmodium protein, unknown function	N/A	84.8909	106.522	63.2595	0.593861	-0.751804	0.00110862	0.00264137	96.0557	112.923	110.589	76.0297	53.2737	60.475
PF3D7_0305100	conserved Plasmodium protein, unknown function	N/A	1504.32	1711.87	1296.76	0.757511	-0.400662	0.00112226	0.00267158	1779.75	1751.41	1604.45	1269.01	1298.55	1322.73
PF3D7_0707500	conserved Plasmodium protein, unknown function	N/A	18.6235	8.42366	28.8233	3.4217	1.77471	0.00115056	0.00273714	7.24949	8.85668	9.16482	20.7354	41.2871	24.4473
PF3D7_0423000	conserved Plasmodium protein, unknown function	N/A	24.8396	35.991	13.6882	0.380323	-1.3947	0.00117129	0.00278113	25.3732	36.1648	46.4351	12.4412	9.32289	19.3005
PF3D7_0824500	conserved Plasmodium protein, unknown function	N/A	28.283	39.594	16.9721	0.428654	-1.22211	0.00117083	0.00278113	35.3413	33.9506	49.49	20.7354	17.3139	12.867
PF3D7_1461800	conserved Plasmodium protein, unknown function	N/A	4866.32	5474.23	4258.41	0.777901	-0.362341	0.00118481	0.00280961	5234.13	5263.82	5924.75	4075.19	4271.22	4428.83
PF3D7_0530000	conserved Plasmodium protein, unknown function	N/A	112.193	138.115	86.2706	0.624629	-0.678928	0.00118888	0.00281567	135.928	137.278	141.138	88.471	90.5653	79.7755
PF3D7_0820800	conserved Plasmodium protein, unknown function	N/A	78.462	57.9186	99.0053	1.70939	0.773479	0.0011954	0.00282991	56.1835	58.3064	59.2658	96.7651	99.8881	100.363
PF3D7_1144400	conserved Plasmodium protein, unknown function	N/A	188.243	227.91	148.577	0.651913	-0.617248	0.0012297	0.002909	197.549	215.512	270.668	149.295	166.48	129.957
PF3D7_1468900	conserved Plasmodium protein, unknown function	N/A	99.0661	122.748	75.3843	0.614139	-0.703362	0.00125356	0.00295875	125.054	113.661	129.529	89.8533	73.2513	63.0484
PF3D7_0205000	conserved Plasmodium protein, unknown function	N/A	105.107	130.462	79.7515	0.6113	-0.710047	0.00126204	0.00297496	144.99	118.089	128.307	74.6474	73.2513	91.3558
PF3D7_1212200	conserved Plasmodium protein, unknown function	N/A	28.2012	39.4489	16.9535	0.429758	-1.2184	0.00127637	0.00300747	30.8103	43.5453	43.9911	17.9707	21.3095	11.5803
PF3D7_1340500	conserved Plasmodium protein, unknown function	N/A	131.817	160.442	103.191	0.643171	-0.636726	0.00131543	0.00308901	162.207	157.206	161.912	116.118	89.2334	104.223
PF3D7_1359600	conserved Plasmodium protein, unknown function	N/A	389.49	450.477	328.503	0.729234	-0.455546	0.001326	0.00311118	406.878	457.595	486.957	340.06	327.633	317.815
PF3D7_0103300	conserved Plasmodium protein, unknown function	N/A	332.163	278.78	385.546	1.38298	0.467777	0.00136329	0.00318389	288.167	295.223	252.949	351.119	380.907	424.611
PF3D7_0931300	conserved Plasmodium protein, unknown function	N/A	133.62	105.419	161.821	1.53502	0.618259	0.00138938	0.00324072	109.649	107.018	99.591	172.795	151.83	160.838
PF3D7_1462400	conserved Plasmodium protein, unknown function	N/A	567.722	486.275	649.169	1.33498	0.416821	0.00139115	0.00324349	528.307	478.999	451.52	572.297	675.244	699.965
PF3D7_1247700	conserved Plasmodium protein, unknown function	N/A	83.9306	105.049	62.8119	0.597929	-0.741955	0.00139526	0.00325035	106.93	91.519	116.699	73.265	57.2692	57.9016
PF3D7_1365000	conserved Plasmodium protein, unknown function	N/A	42.5301	56.6081	28.4521	0.502614	-0.992476	0.00139732	0.00325377	55.2774	44.2834	70.2636	30.4119	26.6368	28.3074
PF3D7_1141300	conserved Plasmodium protein, unknown function	N/A	501.241	427.349	575.132	1.34581	0.428479	0.00140436	0.00326879	469.404	411.835	400.808	547.414	588.674	589.309
PF3D7_1427000	conserved Plasmodium protein, unknown function	N/A	131.057	159.423	102.69	0.644133	-0.63457	0.00145323	0.00337263	162.207	157.206	158.857	106.442	102.552	99.076
PF3D7_0934600	conserved Plasmodium protein, unknown function	N/A	9.36617	3.66714	15.0652	4.10816	2.03849	0.0014563	0.00337834	6.3433	2.21417	2.44395	12.4412	17.3139	15.4404
PF3D7_1207200	conserved Plasmodium protein, unknown function	N/A	49.7689	67.9541	31.5837	0.46478	-1.10538	0.00146618	0.00339984	57.0897	57.5684	89.2042	37.3237	23.9732	33.4542
PF3D7_1211200	conserved Plasmodium protein, unknown function	N/A	336.977	273.709	400.244	1.4623	0.548236	0.00147347	0.0034139	280.918	273.819	266.391	364.943	476.799	358.99
PF3D7_0610700	conserved Plasmodium protein, unknown function	N/A	42.8566	29.0502	56.6629	1.95052	0.963859	0.00151353	0.00350086	34.4351	25.832	26.8835	66.3532	58.601	45.0345
PF3D7_0824200	conserved Plasmodium protein, unknown function	N/A	91.4759	113.47	69.4819	0.612337	-0.707601	0.0015257	0.00352609	103.305	117.351	119.754	81.5592	61.2647	65.6218
PF3D7_1005400	conserved Plasmodium protein, unknown function	N/A	13.8395	6.67411	21.0049	3.14722	1.65408	0.00152747	0.0035287	9.96805	5.16639	4.8879	26.2648	21.3095	15.4404
PF3D7_1120800	conserved Plasmodium protein, unknown function	N/A	13.1419	20.5842	5.69966	0.276895	-1.85259	0.00157075	0.00362567	18.1237	19.1895	24.4395	2.76472	5.32737	9.00691
PF3D7_1304600	conserved Plasmodium protein, unknown function	N/A	205.561	152.253	258.869	1.70026	0.765754	0.00164903	0.00380003	180.331	150.563	125.864	199.06	298.333	279.214
PF3D7_1364000	conserved Plasmodium protein, unknown function	N/A	33.8392	46.0576	21.6209	0.469431	-1.09102	0.00164894	0.00380003	38.0598	42.0692	58.0438	13.8236	25.305	25.734
PF3D7_0105800	conserved Plasmodium protein, unknown function	N/A	474.587	549.54	399.635	0.727218	-0.45954	0.0016759	0.00386034	472.123	552.066	624.43	411.943	364.925	422.038
PF3D7_0614600	conserved Plasmodium protein, unknown function	N/A	34.6136	47.0198	22.2074	0.472299	-1.08223	0.00173243	0.00397735	46.2155	39.855	54.9889	19.353	27.9687	19.3005
PF3D7_1218200	conserved Plasmodium protein, unknown function	N/A	249.331	205.801	292.861	1.42303	0.508969	0.00175585	0.00402446	193.924	213.298	210.18	283.384	287.678	307.522
PF3D7_1013200	conserved Plasmodium protein, unknown function	N/A	222.962	184.113	261.811	1.42201	0.507931	0.00182308	0.00416651	189.393	188.204	174.743	228.089	271.696	285.648
PF3D7_0828700	conserved Plasmodium protein, unknown function	N/A	73.5813	99.9554	47.2071	0.472282	-1.08228	0.0018257	0.00417078	76.1196	92.9951	130.751	56.6767	38.6234	46.3212
PF3D7_1232700	conserved Plasmodium protein, unknown function	N/A	122.438	167.412	77.4633	0.46271	-1.11182	0.00184816	0.00421861	123.241	157.206	221.789	85.7062	75.915	70.7686
PF3D7_1440000	conserved Plasmodium protein, unknown function	N/A	81.9802	105.331	58.6294	0.556621	-0.845234	0.00191727	0.00437097	81.5568	101.852	132.584	56.6767	62.5966	56.6149
PF3D7_0703000	conserved Plasmodium protein, unknown function	N/A	41.2798	54.4894	28.0701	0.515147	-0.956943	0.00192859	0.00439496	40.7784	56.0923	66.5977	31.7943	27.9687	24.4473
PF3D7_1309800	conserved Plasmodium protein, unknown function	N/A	148.289	119.061	177.517	1.49097	0.576251	0.00194466	0.00442391	125.96	115.137	116.088	172.795	174.471	185.285
PF3D7_0603900	conserved Plasmodium protein, unknown function	N/A	37.5037	57.3368	17.6705	0.308187	-1.69812	0.0019724	0.00447825	48.9341	40.5931	82.4834	13.8236	17.3139	21.8739
PF3D7_0805800	conserved Plasmodium protein, unknown function	N/A	10.5351	17.0223	4.04783	0.237796	-2.0722	0.00199523	0.00452824	19.9361	14.0231	17.1077	5.52944	5.32737	1.2867
PF3D7_0216100	conserved Plasmodium protein, unknown function	N/A	65.7813	48.2155	83.3471	1.72864	0.789634	0.00203978	0.00462367	64.3392	40.5931	39.7142	91.2357	91.8971	66.9085
PF3D7_0213300	conserved Plasmodium protein, unknown function	N/A	55.04	72.523	37.5571	0.517865	-0.949353	0.00206255	0.00466956	85.1815	62.7348	69.6526	53.912	25.305	33.4542
PF3D7_1322300	conserved Plasmodium protein, unknown function	N/A	248.528	289.688	207.369	0.715836	-0.482299	0.00209023	0.00472645	258.263	286.366	324.435	226.707	201.108	194.292
PF3D7_1365800	conserved Plasmodium protein, unknown function	N/A	140.557	112.217	168.898	1.50511	0.589868	0.00209817	0.00474053	123.241	100.376	113.033	193.53	166.48	146.684
PF3D7_1319900	conserved Plasmodium protein, unknown function	N/A	34.9987	50.7718	19.2255	0.378665	-1.40101	0.00209913	0.00474076	34.4351	49.4498	68.4306	23.5001	21.3095	12.867
PF3D7_0625700	conserved Plasmodium protein, unknown function	N/A	13.0873	23.1253	3.04924	0.131857	-2.92295	0.00210185	0.00474498	17.2175	15.4992	36.6593	1.38236	1.33184	6.43351
PF3D7_1308400	conserved Plasmodium protein, unknown function	N/A	590.451	509.398	671.504	1.31823	0.398602	0.00213131	0.00480563	521.963	563.875	442.355	626.209	681.903	706.399
PF3D7_1004700	conserved Plasmodium protein, unknown function	N/A	48.4485	63.3913	33.5057	0.528553	-0.919879	0.00214427	0.00483288	69.7763	60.5206	59.8768	45.6178	25.305	29.5941
PF3D7_0317300	conserved Plasmodium protein, unknown function	N/A	1370.39	1198.01	1542.77	1.28777	0.36488	0.00222357	0.00499538	1237.85	1218.53	1137.66	1492.95	1584.89	1550.47
PF3D7_1025700	conserved Plasmodium protein, unknown function	N/A	113.854	138.13	89.5785	0.648509	-0.624802	0.00222637	0.00499965	125.054	143.921	145.415	103.677	86.5697	78.4888
PF3D7_1028800	conserved Plasmodium protein, unknown function	N/A	112.535	139.226	85.8434	0.616576	-0.69765	0.00223323	0.005011	131.397	143.921	142.36	118.883	66.5921	72.0553
PF3D7_0215600	conserved Plasmodium protein, unknown function	N/A	116.608	141.93	91.2869	0.643185	-0.636695	0.00225188	0.00504876	150.427	137.278	138.083	98.1475	97.2245	78.4888
PF3D7_0505400	conserved Plasmodium protein, unknown function	N/A	254.8	297.931	211.669	0.710463	-0.493168	0.00226477	0.0050756	295.417	292.27	306.105	205.971	206.436	222.599
PF3D7_1112100	conserved Plasmodium protein, unknown function	N/A	521.885	447.23	596.541	1.33386	0.415604	0.00227541	0.00509739	460.343	434.715	446.632	588.885	576.688	624.05
PF3D7_0927100	conserved Plasmodium protein, unknown function	N/A	52.1902	70.5769	33.8034	0.478959	-1.06203	0.00232524	0.00520272	49.8402	70.8534	91.0372	37.3237	30.6324	33.4542
PF3D7_0405800	conserved Plasmodium protein, unknown function	N/A	10.7466	17.0634	4.4298	0.259608	-1.94559	0.00242343	0.0054115	13.5928	12.547	25.0505	4.14708	3.99553	5.1468
PF3D7_1465000	conserved Plasmodium protein, unknown function	N/A	176.168	209.241	143.094	0.683872	-0.548201	0.00244076	0.00544803	206.61	206.656	214.457	116.118	166.48	146.684
PF3D7_1344400	conserved Plasmodium protein, unknown function	N/A	65.7026	83.3192	48.0861	0.577131	-0.79303	0.00249327	0.00555852	81.5568	94.4712	73.9295	49.7649	54.6055	39.8877
PF3D7_0305400	conserved Plasmodium protein, unknown function	N/A	115.449	92.2989	138.599	1.50163	0.586529	0.00251531	0.00560314	107.836	101.852	67.2087	136.854	143.839	135.104
PF3D7_1018100	conserved Plasmodium protein, unknown function	N/A	21.0732	30.2093	11.9371	0.395148	-1.33954	0.00257558	0.00573051	26.2794	29.5223	34.8263	8.29415	14.6503	12.867
PF3D7_1423500	conserved Plasmodium protein, unknown function	N/A	170.131	201.964	138.297	0.684761	-0.546328	0.00262223	0.00583198	212.954	177.872	215.068	171.412	122.529	120.95
PF3D7_1363700	conserved Plasmodium protein, unknown function	N/A	176.045	143.489	208.6	1.45377	0.539798	0.00263395	0.00585333	135.022	143.921	151.525	183.854	207.767	234.18
PF3D7_0315300	conserved Plasmodium protein, unknown function	N/A	104.409	126.809	82.0085	0.646709	-0.628811	0.00272455	0.00604258	107.836	124.732	147.859	80.1768	71.9195	93.9292
PF3D7_1460500	conserved Plasmodium protein, unknown function	N/A	337.483	407.613	267.354	0.6559	-0.608451	0.00280404	0.006204	332.57	397.812	492.456	272.325	254.382	275.354
PF3D7_0624200	conserved Plasmodium protein, unknown function	N/A	296	343.124	248.875	0.72532	-0.46331	0.00281969	0.00623117	330.758	335.078	363.538	215.648	253.05	277.927
PF3D7_1421300	conserved Plasmodium protein, unknown function	N/A	103.865	126.858	80.8723	0.637503	-0.649496	0.00294749	0.00649807	137.74	115.137	127.696	80.1768	85.2379	77.2021
PF3D7_0407400	conserved Plasmodium protein, unknown function	N/A	30.3046	41.5359	19.0733	0.459199	-1.12281	0.00304172	0.00668986	44.4031	43.5453	36.6593	22.1177	10.6547	24.4473
PF3D7_1147600	conserved Plasmodium protein, unknown function	N/A	38.1466	55.3371	20.9562	0.3787	-1.40087	0.00304312	0.00669029	38.966	49.4498	77.5955	23.5001	22.6413	16.7271
PF3D7_0728800	conserved Plasmodium protein, unknown function	N/A	82.288	101.504	63.0724	0.621381	-0.68645	0.00304991	0.00669726	90.6186	99.6376	114.255	59.4414	70.5876	59.1883
PF3D7_1226400	conserved Plasmodium protein, unknown function	N/A	429.014	367.177	490.851	1.33682	0.41881	0.00305318	0.00670177	380.598	365.338	355.595	530.826	451.494	490.233
PF3D7_1464800	conserved Plasmodium protein, unknown function	N/A	9.87947	4.15236	15.6066	3.75849	1.91015	0.00311776	0.00682734	3.62474	5.16639	3.66593	17.9707	15.9821	12.867
PF3D7_1310400	conserved Plasmodium protein, unknown function	N/A	193.479	241.201	145.757	0.604299	-0.726665	0.00314381	0.00688165	210.235	224.369	288.997	150.677	179.799	106.796
PF3D7_0608200	conserved Plasmodium protein, unknown function	N/A	5.95177	1.69346	10.2101	6.02911	2.59195	0.00321376	0.00702647	0.906186	2.95223	1.22198	11.0589	7.99105	11.5803
PF3D7_0604400	conserved Plasmodium protein, unknown function	N/A	31.7	42.8824	20.5176	0.478462	-1.06352	0.00326847	0.00714045	45.3093	36.9028	46.4351	27.6472	13.3184	20.5872
PF3D7_1330100	conserved Plasmodium protein, unknown function	N/A	121.041	93.7998	148.281	1.58083	0.66068	0.00327526	0.00715248	110.555	94.4712	76.3735	129.942	179.799	135.104
PF3D7_1449600	conserved Plasmodium protein, unknown function	N/A	47.4292	61.5981	33.2602	0.539955	-0.889088	0.00329418	0.00719095	66.1516	53.8781	64.7647	30.4119	34.6279	34.7409
PF3D7_1473900	conserved Plasmodium protein, unknown function	N/A	176.082	243.704	108.461	0.445053	-1.16795	0.00333351	0.00727109	176.706	221.417	332.988	106.442	119.866	99.076
PF3D7_0524100	conserved Plasmodium protein, unknown function	N/A	537.078	611.038	463.119	0.757922	-0.399879	0.00343357	0.00747758	581.772	635.466	615.876	452.031	435.512	501.813
PF3D7_1238700	conserved Plasmodium protein, unknown function	N/A	140.323	196.721	83.9251	0.42662	-1.22898	0.00347858	0.00756669	159.489	155.73	274.945	84.3239	81.2424	86.209
PF3D7_0522100	conserved Plasmodium protein, unknown function	N/A	110.307	158.369	62.2447	0.393035	-1.34727	0.00352337	0.00765933	106.93	147.611	220.567	59.4414	73.2513	54.0414
PF3D7_1209700	conserved Plasmodium protein, unknown function	N/A	78.4468	104.618	52.2758	0.499684	-1.00091	0.00352393	0.00765933	88.8062	86.3526	138.694	42.8531	59.9329	54.0414
PF3D7_0913800	conserved Plasmodium protein, unknown function	N/A	248.011	289.945	206.076	0.710742	-0.492602	0.0035897	0.00779008	331.664	279.723	258.448	204.589	207.767	205.872
PF3D7_1328200	conserved Plasmodium protein, unknown function	N/A	246.71	297.508	195.912	0.658511	-0.602721	0.0036345	0.00788422	241.046	302.603	348.874	182.471	226.413	178.851
PF3D7_1203300	conserved Plasmodium protein, unknown function	N/A	207.092	241.392	172.792	0.715813	-0.482345	0.00368088	0.00797328	214.766	254.629	254.782	196.295	163.817	158.264
PF3D7_0529000	conserved Plasmodium protein, unknown function	N/A	107.53	129.317	85.7424	0.66304	-0.592831	0.00390565	0.00843943	108.742	127.684	151.525	81.5592	95.8926	79.7755
PF3D7_1314100	conserved Plasmodium protein, unknown function	N/A	15.8226	23.2182	8.42712	0.362954	-1.46214	0.00398532	0.00860488	17.2175	20.6656	31.7714	5.52944	13.3184	6.43351
PF3D7_1018400	conserved Plasmodium protein, unknown function	N/A	20.3956	29.1199	11.6713	0.4008	-1.31905	0.00405336	0.0087348	36.2474	23.6178	27.4945	17.9707	9.32289	7.72021
PF3D7_0717800	conserved Plasmodium protein, unknown function	N/A	172.814	203.644	141.985	0.697221	-0.520312	0.00405562	0.00873628	196.642	209.608	204.681	136.854	139.843	149.257
PF3D7_1017700	conserved Plasmodium protein, unknown function	N/A	37.2503	49.1013	25.3992	0.517282	-0.950978	0.00409357	0.00880777	45.3093	49.4498	52.545	26.2648	30.6324	19.3005
PF3D7_0913600	conserved Plasmodium protein, unknown function	N/A	140.852	171.146	110.559	0.645991	-0.630413	0.00415387	0.00892712	143.177	166.801	203.459	134.089	97.2245	100.363
PF3D7_0720500	conserved Plasmodium protein, unknown function	N/A	46.0403	59.2022	32.8783	0.555355	-0.848517	0.00430891	0.00924242	53.465	53.8781	70.2636	31.7943	35.9597	30.8808
PF3D7_0507000	conserved Plasmodium protein, unknown function	N/A	20.7034	12.4639	28.9429	2.32214	1.21546	0.00439231	0.00941766	13.5928	14.0231	9.77581	31.7943	29.3005	25.734
PF3D7_0507900	conserved Plasmodium protein, unknown function	N/A	46.1344	32.7666	59.5022	1.81594	0.860717	0.00445552	0.00954428	29.9041	31.7364	36.6593	56.6767	63.9284	57.9016
PF3D7_1204700	conserved Plasmodium protein, unknown function	N/A	201.106	236.016	166.197	0.704175	-0.505995	0.00452147	0.00967218	251.92	253.891	202.237	170.03	165.148	163.411
PF3D7_1019700	conserved Plasmodium protein, unknown function	N/A	488.254	556.383	420.124	0.755099	-0.405262	0.00457323	0.0097716	589.927	551.328	527.894	388.443	442.172	429.758
PF3D7_1251800	conserved Plasmodium protein, unknown function	N/A	245.937	283.712	208.161	0.733705	-0.446727	0.00465848	0.00993463	259.169	265.7	326.268	193.53	225.081	205.872
PF3D7_0932700	conserved Plasmodium protein, unknown function	N/A	59.5157	74.7292	44.3023	0.592838	-0.754289	0.00469635	0.0100115	67.0578	71.5915	85.5383	33.1766	57.2692	42.4611
PF3D7_0306600	conserved Plasmodium protein, unknown function	N/A	120.553	144.266	96.8404	0.671264	-0.575048	0.00471536	0.0100405	147.708	129.898	155.191	92.618	106.547	91.3558
PF3D7_1034800	conserved Plasmodium protein, unknown function	N/A	89.7767	109.098	70.4558	0.645805	-0.63083	0.0050506	0.01069	99.6805	104.804	122.809	60.8238	75.915	74.6287
PF3D7_1352400	conserved Plasmodium protein, unknown function	N/A	101.787	79.8631	123.711	1.54904	0.631372	0.00504928	0.01069	67.0578	72.3295	100.202	116.118	121.198	133.817
PF3D7_1121500	conserved Plasmodium protein, unknown function	N/A	42.5508	54.8064	30.2952	0.552767	-0.855256	0.00519011	0.0109714	44.4031	58.3064	61.7098	35.9413	26.6368	28.3074
PF3D7_1314000	conserved Plasmodium protein, unknown function	N/A	42.4388	54.5673	30.3102	0.555465	-0.848231	0.00529554	0.01119	42.5908	57.5684	63.5427	35.9413	27.9687	27.0207
PF3D7_0323200	conserved Plasmodium protein, unknown function	N/A	36.5152	25.0399	47.9904	1.91655	0.938514	0.00529759	0.0111901	19.9361	29.5223	25.6615	45.6178	54.6055	43.7478
PF3D7_0411700	conserved Plasmodium protein, unknown function	N/A	13.3469	20.0087	6.68501	0.334104	-1.58163	0.00565728	0.0119	19.9361	19.9275	20.1626	8.29415	5.32737	6.43351
PF3D7_1409500	conserved Plasmodium protein, unknown function	N/A	83.7763	105.029	62.5238	0.595301	-0.748308	0.00572459	0.0120279	85.1815	100.376	129.529	77.4121	61.2647	48.8946
PF3D7_1011200	conserved Plasmodium protein, unknown function	N/A	68.5403	52.3501	84.7306	1.61854	0.694691	0.00572799	0.0120305	45.3093	63.4728	48.268	78.7945	87.9016	87.4957
PF3D7_1237500	conserved Plasmodium protein, unknown function	N/A	403.139	346.333	459.945	1.32804	0.409303	0.00593021	0.0124149	326.227	332.125	380.645	458.943	482.127	438.765
PF3D7_1248600	conserved Plasmodium protein, unknown function	N/A	147.42	121.55	173.289	1.42566	0.511629	0.00614628	0.0128286	120.523	126.208	117.921	156.207	175.803	187.858
PF3D7_0714200	conserved Plasmodium protein, unknown function	N/A	448.625	388.481	508.769	1.30964	0.389168	0.00618822	0.0129043	386.035	374.933	404.474	503.179	499.441	523.687
PF3D7_0218200	conserved Plasmodium protein, unknown function	N/A	210.974	177.831	244.116	1.37274	0.457058	0.0063012	0.0131251	181.237	179.348	172.91	236.383	245.059	250.907
PF3D7_0322600	conserved Plasmodium protein, unknown function	N/A	107.442	129.321	85.5644	0.661645	-0.59587	0.00642013	0.0133578	136.834	131.374	119.754	71.8827	99.8881	84.9223
PF3D7_0625400	conserved Plasmodium protein, unknown function	N/A	19.9258	12.0553	27.7964	2.30574	1.20523	0.00642776	0.0133676	11.7804	10.3328	14.0527	17.9707	31.9642	33.4542
PF3D7_1110800	conserved Plasmodium protein, unknown function	N/A	215.843	249.089	182.597	0.733059	-0.447998	0.0068685	0.0142161	223.828	250.939	272.501	156.207	202.44	189.145
PF3D7_1136100	conserved Plasmodium protein, unknown function	N/A	16.5818	23.907	9.25662	0.387194	-1.36887	0.00687165	0.0142173	23.5608	20.6656	27.4945	6.91179	7.99105	12.867
PF3D7_0322700	conserved Plasmodium protein, unknown function	N/A	456.306	518.866	393.746	0.758858	-0.398098	0.00712099	0.0146948	568.179	531.401	457.019	349.737	426.189	405.311
PF3D7_0710000	conserved Plasmodium protein, unknown function	N/A	312.186	260.49	363.882	1.39691	0.482241	0.00712073	0.0146948	305.385	259.796	216.29	309.648	370.252	411.744
PF3D7_1462200	conserved Plasmodium protein, unknown function	N/A	28.7858	19.0371	38.5346	2.02418	1.01734	0.00718708	0.0148257	19.0299	11.8089	26.2725	35.9413	34.6279	45.0345
PF3D7_1439200	conserved Plasmodium protein, unknown function	N/A	87.3744	105.943	68.8058	0.649461	-0.622686	0.00723313	0.0149041	110.555	96.6854	110.589	64.9709	73.2513	68.1952
PF3D7_1028600	conserved Plasmodium protein, unknown function	N/A	358.202	409.788	306.616	0.748232	-0.418443	0.00723635	0.0149052	461.249	422.906	345.208	306.884	318.31	294.655
PF3D7_1126500	conserved Plasmodium protein, unknown function	N/A	200.442	232.294	168.59	0.725765	-0.462426	0.00740919	0.0152386	215.672	239.868	241.34	153.442	145.171	207.159
PF3D7_1430500	conserved Plasmodium protein, unknown function	N/A	38.523	50.0267	27.0192	0.540095	-0.888716	0.00749063	0.0153832	54.3712	41.3312	54.3779	22.1177	30.6324	28.3074
PF3D7_0313200	conserved Plasmodium protein, unknown function	N/A	34.9938	46.9091	23.0785	0.491983	-1.02332	0.00779694	0.0159585	32.6227	49.4498	58.6548	17.9707	31.9642	19.3005
PF3D7_1326600	conserved Plasmodium protein, unknown function	N/A	675.886	758.515	593.257	0.782129	-0.354521	0.00779951	0.0159585	759.384	786.03	730.131	586.12	595.333	598.316
PF3D7_1147400	conserved Plasmodium protein, unknown function	N/A	90.4664	70.9534	109.979	1.55002	0.632288	0.0079682	0.0162857	96.0557	71.5915	45.2131	105.059	105.216	119.663
PF3D7_1221200	conserved Plasmodium protein, unknown function	N/A	29.9412	39.434	20.4485	0.518549	-0.947447	0.00808487	0.0164998	28.0918	41.3312	48.879	20.7354	21.3095	19.3005
PF3D7_0729700	conserved Plasmodium protein, unknown function	N/A	53.3671	67.0789	39.6554	0.591174	-0.758344	0.00835017	0.016985	75.2135	61.2587	64.7647	41.4708	46.6145	30.8808
PF3D7_1004900	conserved Plasmodium protein, unknown function	N/A	377.057	428.27	325.843	0.760835	-0.394344	0.00838374	0.017047	426.814	451.69	406.307	308.266	308.987	360.276
PF3D7_1456400	conserved Plasmodium protein, unknown function	N/A	47.3506	65.8671	28.834	0.437761	-1.19179	0.00869791	0.0176084	48.0279	56.0923	93.4811	29.0295	25.305	32.1675
PF3D7_0814700	conserved Plasmodium protein, unknown function	N/A	8.02239	12.8999	3.14489	0.243792	-2.03628	0.00876062	0.0177197	12.6866	16.2372	9.77581	5.52944	1.33184	2.5734
PF3D7_0817300	conserved Plasmodium protein, unknown function	N/A	743.532	653.457	833.608	1.27569	0.351276	0.00878293	0.0177417	585.396	686.392	688.583	837.709	817.751	845.363
PF3D7_1359700	conserved Plasmodium protein, unknown function	N/A	57.3475	71.1591	43.5359	0.61181	-0.708843	0.00878271	0.0177417	68.8702	62.7348	81.8724	45.6178	39.9553	45.0345
PF3D7_0528300	conserved Plasmodium protein, unknown function	N/A	53.6035	40.4098	66.7971	1.65299	0.72508	0.00882287	0.0178159	41.6846	36.1648	43.3801	59.4414	58.601	82.3489
PF3D7_0217200	conserved Plasmodium protein, unknown function	N/A	115.486	136.3	94.673	0.694592	-0.525761	0.00888619	0.0179372	122.335	131.374	155.191	98.1475	93.2289	92.6425
PF3D7_1007400	conserved Plasmodium protein, unknown function	N/A	68.6926	53.702	83.6832	1.55829	0.639963	0.00890725	0.0179732	60.7145	47.2356	53.1559	71.8827	85.2379	93.9292
PF3D7_1470200	conserved Plasmodium protein, unknown function	N/A	130.412	154.161	106.662	0.691889	-0.531386	0.00891926	0.0179909	169.457	147.611	145.415	111.971	101.22	106.796
PF3D7_1476000	conserved Plasmodium protein, unknown function	N/A	12.6497	6.66047	18.639	2.79845	1.48463	0.00905555	0.0182393	4.53093	8.11862	7.33185	17.9707	18.6458	19.3005
PF3D7_1473500	conserved Plasmodium protein, unknown function	N/A	90.0166	130.112	49.9213	0.38368	-1.38202	0.00916733	0.0184573	85.1815	115.137	190.017	60.8238	42.6189	46.3212
PF3D7_1207900	conserved Plasmodium protein, unknown function	N/A	62.1764	76.2464	48.1065	0.630935	-0.664438	0.00922602	0.0185624	65.2454	73.0676	90.4262	53.912	47.9463	42.4611
PF3D7_1030300	conserved Plasmodium protein, unknown function	N/A	303.113	246.57	359.655	1.45864	0.54462	0.00931186	0.0187148	215.672	211.822	312.215	381.531	380.907	316.528
PF3D7_1369600	conserved Plasmodium protein, unknown function	N/A	165.361	137.616	193.106	1.40322	0.488741	0.00944212	0.0189628	124.148	140.231	148.47	205.971	195.781	177.565
PF3D7_0612400	conserved Plasmodium protein, unknown function	N/A	22.1202	30.4416	13.7989	0.453292	-1.14149	0.00946295	0.0189978	34.4351	28.7842	28.1054	16.5883	10.6547	14.1537
PF3D7_1416000	conserved Plasmodium protein, unknown function	N/A	5.78973	9.80008	1.77937	0.181567	-2.46142	0.00960323	0.0192446	9.06186	8.11862	12.2198	2.76472	0	2.5734
PF3D7_1215600	conserved Plasmodium protein, unknown function	N/A	41.5053	52.9722	30.0383	0.567058	-0.818431	0.00966286	0.0193501	47.1217	53.1401	58.6548	23.5001	29.3005	37.3143
PF3D7_1234900	conserved Plasmodium protein, unknown function	N/A	1716.6	2027.75	1405.44	0.693104	-0.528857	0.00983408	0.0196363	2310.77	2109.36	1663.11	1190.21	1474.35	1551.76
PF3D7_0720300	conserved Plasmodium protein, unknown function	N/A	10.8438	5.62031	16.0674	2.85881	1.51541	0.00997252	0.0198913	8.15568	4.42834	4.27692	19.353	15.9821	12.867
PF3D7_0716500	conserved Plasmodium protein, unknown function	N/A	89.9115	109.919	69.9036	0.635954	-0.653006	0.00998585	0.0199107	84.2753	109.232	136.25	76.0297	71.9195	61.7617
PF3D7_1337700	conserved Plasmodium protein, unknown function	N/A	96.8321	115.463	78.2014	0.677286	-0.562162	0.0100449	0.0199997	119.617	107.018	119.754	103.677	66.5921	64.3351
PF3D7_1336200	conserved Plasmodium protein, unknown function	N/A	111.298	131.076	91.5191	0.698214	-0.518258	0.0104878	0.0207847	107.836	138.755	146.637	85.7062	105.216	83.6356
PF3D7_1026000	conserved Plasmodium protein, unknown function	N/A	393.12	343.498	442.742	1.28892	0.366163	0.0106622	0.0211226	373.349	328.435	328.711	486.59	459.485	382.15
PF3D7_1125000	conserved Plasmodium protein, unknown function	N/A	550.711	650.644	450.778	0.692818	-0.529452	0.0107747	0.0213227	720.418	704.844	526.672	405.031	426.189	521.114
PF3D7_1458300	conserved Plasmodium protein, unknown function	N/A	90.462	107.829	73.0948	0.677876	-0.560907	0.0113423	0.0223742	86.9939	117.351	119.143	64.9709	73.2513	81.0622
PF3D7_0106200	conserved Plasmodium protein, unknown function	N/A	29.1784	38.2133	20.1435	0.527134	-0.923758	0.0114632	0.0225886	29.9041	45.0214	39.7142	23.5001	26.6368	10.2936
PF3D7_0525700	conserved Plasmodium protein, unknown function	N/A	77.3201	62.3181	92.3221	1.48147	0.567025	0.011863	0.0233515	75.2135	63.4728	48.268	89.8533	91.8971	95.2159
PF3D7_0305200	conserved Plasmodium protein, unknown function	N/A	176.149	146.326	205.973	1.40763	0.493269	0.0120522	0.0236735	109.649	149.087	180.241	205.971	195.781	216.166
PF3D7_0921700	conserved Plasmodium protein, unknown function	N/A	125.701	103.669	147.734	1.42506	0.511022	0.0124799	0.0244186	96.9619	104.066	109.978	160.354	145.171	137.677
PF3D7_1457600	conserved Plasmodium protein, unknown function	N/A	42.2446	29.6177	54.8714	1.85266	0.889597	0.0125584	0.0245462	19.0299	25.832	43.9911	48.3826	50.61	65.6218
PF3D7_1417600	conserved Plasmodium protein, unknown function	N/A	1626.74	1796.73	1456.75	0.810776	-0.302625	0.0126302	0.0246691	1788.81	1960.28	1641.11	1531.65	1446.38	1392.21
PF3D7_1007500	conserved Plasmodium protein, unknown function	N/A	16.6344	10.1513	23.1175	2.27729	1.18732	0.0128061	0.0249775	12.6866	7.38056	10.3868	24.8825	21.3095	23.1606
PF3D7_1354900	conserved Plasmodium protein, unknown function	N/A	68.2056	53.4997	82.9114	1.54975	0.63204	0.0129806	0.0252911	48.9341	55.3542	56.2109	80.1768	75.915	92.6425
PF3D7_1217400	conserved Plasmodium protein, unknown function	N/A	326.422	368.95	283.893	0.769462	-0.378077	0.013545	0.0263354	387.848	350.577	368.426	290.295	277.023	284.361
PF3D7_1125600	conserved Plasmodium protein, unknown function	N/A	36.9937	46.7902	27.1972	0.58126	-0.782745	0.0139469	0.0270558	32.6227	50.9259	56.8219	31.7943	26.6368	23.1606
PF3D7_1363000	conserved Plasmodium protein, unknown function	N/A	34.5224	45.5001	23.5446	0.517463	-0.950472	0.0139713	0.0270865	44.4031	30.9984	61.0988	23.5001	23.9732	23.1606
PF3D7_0109950	conserved Plasmodium protein, unknown function	N/A	71.8695	88.0048	55.7342	0.633309	-0.659019	0.0139873	0.0271004	69.7763	102.59	91.6482	58.0591	69.2558	39.8877
PF3D7_1215800	conserved Plasmodium protein, unknown function	N/A	20.8313	28.3751	13.2876	0.468285	-1.09454	0.014052	0.0272162	28.998	24.3559	31.7714	11.0589	14.6503	14.1537
PF3D7_1349600	conserved Plasmodium protein, unknown function	N/A	102.449	125.276	79.6228	0.635581	-0.653851	0.0142603	0.0276004	96.0557	120.303	159.468	85.7062	77.2468	75.9154
PF3D7_1226000	conserved Plasmodium protein, unknown function	N/A	99.2652	81.425	117.105	1.4382	0.524264	0.0143544	0.0277632	91.5248	74.5437	78.2064	128.559	118.534	104.223
PF3D7_1436700	conserved Plasmodium protein, unknown function	N/A	23.5255	31.4762	15.5747	0.494809	-1.01506	0.014417	0.0278745	25.3732	39.117	29.9384	16.5883	15.9821	14.1537
PF3D7_0722000	conserved Plasmodium protein, unknown function	N/A	50.6247	64.2241	37.0253	0.576503	-0.794601	0.0145581	0.0281081	51.6526	56.0923	84.9273	44.2355	35.9597	30.8808
PF3D7_1437100	conserved Plasmodium protein, unknown function	N/A	19.0633	28.7594	9.36732	0.325714	-1.61832	0.0146893	0.028332	21.7485	19.9275	44.6021	11.0589	9.32289	7.72021
PF3D7_0615800	conserved Plasmodium protein, unknown function	N/A	284.504	323.111	245.898	0.761034	-0.393967	0.0150878	0.0290702	349.788	333.601	285.942	258.501	243.727	235.466
PF3D7_0820900	conserved Plasmodium protein, unknown function	N/A	186.789	213.593	159.984	0.749011	-0.41694	0.0154704	0.0297248	204.798	200.751	235.23	160.354	166.48	153.117
PF3D7_0606600	conserved Plasmodium protein, unknown function	N/A	1566.61	1412.56	1720.66	1.21811	0.284646	0.0156521	0.0300427	1463.49	1417.81	1356.39	1661.6	1800.65	1699.73
PF3D7_0711200	conserved Plasmodium protein, unknown function	N/A	31.7165	41.5703	21.8627	0.525921	-0.927082	0.0162137	0.0310563	26.2794	46.4975	51.934	26.2648	21.3095	18.0138
PF3D7_1324600	conserved Plasmodium protein, unknown function	N/A	274.309	311.199	237.419	0.762917	-0.390402	0.0163128	0.031203	327.133	314.412	292.052	241.913	210.431	259.914
PF3D7_0112100	conserved Plasmodium protein, unknown function	N/A	4.81735	8.26918	1.36552	0.165134	-2.59829	0.0167056	0.0318992	9.96805	8.11862	6.72087	2.76472	1.33184	0
PF3D7_0934200	conserved Plasmodium protein, unknown function	N/A	26.5894	18.4573	34.7214	1.88117	0.911632	0.0167241	0.0319237	17.2175	22.8797	15.2747	37.3237	35.9597	30.8808
PF3D7_1025800	conserved Plasmodium protein, unknown function	N/A	86.1885	102.989	69.388	0.673743	-0.569731	0.0173563	0.0330054	115.086	104.066	89.8152	78.7945	58.601	70.7686
PF3D7_1466900	conserved Plasmodium protein, unknown function	N/A	174.087	147.337	200.837	1.36311	0.446902	0.0173642	0.0330093	129.585	143.183	169.244	214.266	179.799	208.446
PF3D7_0316200	conserved Plasmodium protein, unknown function	N/A	409.752	459.312	360.192	0.784197	-0.350711	0.0174715	0.0331792	505.652	431.763	440.522	353.884	408.875	317.815
PF3D7_1237100	conserved Plasmodium protein, unknown function	N/A	461.917	514.146	409.687	0.79683	-0.327656	0.0176144	0.0334048	481.185	532.139	529.116	423.002	396.889	409.171
PF3D7_0926200	conserved Plasmodium protein, unknown function	N/A	8.16829	3.92002	12.4166	3.16747	1.66333	0.0177801	0.033696	4.53093	2.95223	4.27692	12.4412	10.6547	14.1537
PF3D7_1120600	conserved Plasmodium protein, unknown function	N/A	511.428	570.294	452.561	0.793556	-0.333596	0.0178856	0.0338728	586.302	573.47	551.111	445.12	426.189	486.373
PF3D7_1038200	conserved Plasmodium protein, unknown function	N/A	5.39584	9.0141	1.77758	0.1972	-2.34227	0.0179015	0.0338797	8.15568	10.3328	8.55383	1.38236	2.66368	1.2867
PF3D7_0905500	conserved Plasmodium protein, unknown function	N/A	16.8891	10.7281	23.0502	2.14858	1.10339	0.0179955	0.0340344	12.6866	10.3328	9.16482	19.353	26.6368	23.1606
PF3D7_0723100	conserved Plasmodium protein, unknown function	N/A	4.66589	8.03002	1.30175	0.16211	-2.62495	0.0184535	0.0348294	8.15568	7.38056	8.55383	0	1.33184	2.5734
PF3D7_0821200	conserved Plasmodium protein, unknown function	N/A	103.463	85.5543	121.372	1.41866	0.504526	0.0184922	0.0348906	92.431	73.8056	90.4262	123.03	127.857	113.23
PF3D7_0528600	conserved Plasmodium protein, unknown function	N/A	88.5407	64.064	113.017	1.76413	0.81896	0.0187865	0.0353857	57.9959	59.0445	75.1515	103.677	149.166	86.209
PF3D7_0928100	conserved Plasmodium protein, unknown function	N/A	438.577	519.47	357.685	0.688557	-0.538352	0.0189943	0.0357529	610.769	518.115	429.524	288.913	395.557	388.584
PF3D7_1115000	conserved Plasmodium protein, unknown function	N/A	80.0033	65.3307	94.6759	1.44918	0.535235	0.0190079	0.0357662	70.6825	64.2109	61.0988	82.9415	86.5697	114.516
PF3D7_1404900	conserved Plasmodium protein, unknown function	N/A	738.62	663.247	813.992	1.22728	0.295469	0.0192932	0.036254	710.45	648.751	630.539	821.121	785.787	835.069
PF3D7_0407700	conserved Plasmodium protein, unknown function	N/A	526.696	583.512	469.879	0.80526	-0.312474	0.0195781	0.0367272	550.961	586.755	612.821	494.884	452.826	461.926
PF3D7_0604500	conserved Plasmodium protein, unknown function	N/A	2691.42	2980.53	2402.3	0.805997	-0.311153	0.0195985	0.0367529	2576.29	2931.56	3433.75	2470.28	2399.98	2336.65
PF3D7_1448500	conserved Plasmodium protein, unknown function	N/A	1230.13	1111.91	1348.36	1.21266	0.278172	0.0201723	0.0376554	1139.08	1150.63	1046.01	1313.24	1371.8	1360.04
PF3D7_1326200	conserved Plasmodium protein, unknown function	N/A	20.0222	12.9615	27.0829	2.08949	1.06315	0.0201972	0.0376848	9.96805	11.8089	17.1077	24.8825	30.6324	25.734
PF3D7_0628700	conserved Plasmodium protein, unknown function	N/A	32.7505	23.6772	41.8239	1.76642	0.820827	0.0204654	0.0381174	19.0299	28.7842	23.2175	48.3826	34.6279	42.4611
PF3D7_0503900	conserved Plasmodium protein, unknown function	N/A	16.8186	9.8711	23.766	2.40764	1.26762	0.0208142	0.0386927	8.15568	11.0708	10.3868	31.7943	26.6368	12.867
PF3D7_1305800	conserved Plasmodium protein, unknown function	N/A	4.61486	7.89609	1.33363	0.168898	-2.56578	0.0210471	0.0390864	9.96805	5.16639	8.55383	1.38236	1.33184	1.2867
PF3D7_1407600	conserved Plasmodium protein, unknown function	N/A	40.8003	30.5537	51.0468	1.67072	0.740472	0.0211578	0.0392658	27.1856	30.2603	34.2153	52.5296	45.2826	55.3281
PF3D7_1013300	conserved Plasmodium protein, unknown function	N/A	9.44759	4.59392	14.3013	3.11309	1.63835	0.021185	0.0393032	3.62474	2.21417	7.94284	15.2059	19.9776	7.72021
PF3D7_1464300	conserved Plasmodium protein, unknown function	N/A	13.6153	19.1668	8.06378	0.420717	-1.24908	0.0214798	0.0397702	13.5928	24.3559	19.5516	9.67651	10.6547	3.8601
PF3D7_1318500	conserved Plasmodium protein, unknown function	N/A	21.464	28.5595	14.3686	0.503112	-0.991048	0.0217883	0.0402474	27.1856	30.9984	27.4945	20.7354	14.6503	7.72021
PF3D7_0908900	conserved Plasmodium protein, unknown function	N/A	50.6291	61.9644	39.2938	0.634135	-0.657138	0.0220571	0.0406696	63.433	58.3064	64.1537	47.0002	41.2871	29.5941
PF3D7_1231700	conserved Plasmodium protein, unknown function	N/A	45.4928	56.4014	34.5842	0.61318	-0.705618	0.0224189	0.0412802	57.9959	56.8303	54.3779	35.9413	26.6368	41.1744
PF3D7_1127700	conserved Plasmodium protein, unknown function	N/A	15.1762	21.0489	9.30355	0.441997	-1.17789	0.0227993	0.0419613	16.3114	23.6178	23.2175	8.29415	9.32289	10.2936
PF3D7_1447700	conserved Plasmodium protein, unknown function	N/A	36.8998	27.5193	46.2802	1.68173	0.749948	0.023782	0.0436252	26.2794	28.7842	27.4945	49.7649	46.6145	42.4611
PF3D7_1473300	conserved Plasmodium protein, unknown function	N/A	28.3487	36.341	20.3564	0.56015	-0.836115	0.0238339	0.0436916	31.7165	30.2603	47.0461	19.353	15.9821	25.734
PF3D7_1037900	conserved Plasmodium protein, unknown function	N/A	20.5347	13.8403	27.2291	1.96738	0.976275	0.0239061	0.0438094	15.4052	13.285	12.8307	33.1766	26.6368	21.8739
PF3D7_1354000	conserved Plasmodium protein, unknown function	N/A	20.593	27.3268	13.8591	0.507161	-0.979484	0.0240721	0.0440699	28.0918	18.4514	35.4373	16.5883	15.9821	9.00691
PF3D7_1433700	conserved Plasmodium protein, unknown function	N/A	62.8498	50.1059	75.5936	1.50868	0.593283	0.0243161	0.044502	48.9341	49.4498	51.934	82.9415	67.9239	75.9154
PF3D7_1419600	conserved Plasmodium protein, unknown function	N/A	151.961	200.441	103.481	0.516266	-0.953813	0.024572	0.044911	125.96	205.918	269.446	89.8533	130.521	90.0691
PF3D7_0417400	conserved Plasmodium protein, unknown function	N/A	855.521	956.967	754.075	0.787984	-0.343761	0.0247803	0.045248	1049.36	1008.92	812.614	699.474	741.836	820.915
PF3D7_1207400	conserved Plasmodium protein, unknown function	N/A	106.366	124.859	87.8719	0.703768	-0.506829	0.0251987	0.0459656	147.708	121.779	105.09	81.5592	94.5608	87.4957
PF3D7_0214500	conserved Plasmodium protein, unknown function	N/A	3.94232	1.20142	6.68322	5.56274	2.4758	0.0253465	0.046205	0.906186	1.47611	1.22198	6.91179	7.99105	5.1468
PF3D7_0810900	conserved Plasmodium protein, unknown function	N/A	162.816	140.166	185.465	1.32318	0.40401	0.0259805	0.047283	147.708	136.54	136.25	192.148	193.117	171.131
PF3D7_0719000	conserved Plasmodium protein, unknown function	N/A	41.3017	59.0809	23.5224	0.398139	-1.32866	0.0266039	0.0482593	36.2474	52.402	88.5932	17.9707	33.296	19.3005
PF3D7_1136600	conserved Plasmodium protein, unknown function	N/A	351.545	310.273	392.816	1.26603	0.340315	0.027015	0.048957	278.199	309.246	343.375	352.501	414.203	411.744
PF3D7_0820400	conserved Plasmodium protein, unknown function	N/A	78.0288	92.1327	63.9249	0.693835	-0.527336	0.0272032	0.0492498	86.9939	92.257	97.1471	55.2944	78.5787	57.9016
PF3D7_0419100	conserved Plasmodium protein, unknown function	N/A	61.9328	74.6319	49.2338	0.659688	-0.600145	0.0274725	0.0497211	81.5568	70.8534	71.4856	47.0002	47.9463	52.7547
PF3D7_0506300	conserved Plasmodium protein, unknown function	N/A	44.2559	54.3131	34.1987	0.629658	-0.66736	0.0277575	0.0501715	51.6526	50.1878	61.0988	34.559	33.296	34.7409
PF3D7_0215500	conserved Plasmodium protein, unknown function	N/A	224.905	197.202	252.608	1.28096	0.357229	0.0280989	0.050739	199.361	202.227	190.017	228.089	254.382	275.354
PF3D7_1209100	conserved Plasmodium protein, unknown function	N/A	32.6869	41.0333	24.3404	0.593188	-0.753439	0.0281908	0.0508717	36.2474	32.4745	54.3779	22.1177	21.3095	29.5941
PF3D7_0212100	conserved Plasmodium protein, unknown function	N/A	993.612	901.434	1085.79	1.20452	0.268453	0.0287311	0.0517626	928.841	915.19	860.271	1063.03	1116.08	1078.26
PF3D7_0619700	conserved Plasmodium protein, unknown function	N/A	167.853	190.435	145.271	0.762838	-0.390551	0.0290948	0.0523669	184.862	193.371	193.072	164.501	146.503	124.81
PF3D7_0709500	conserved Plasmodium protein, unknown function	N/A	27.3764	35.2392	19.5136	0.553749	-0.852697	0.0291537	0.0524559	38.0598	30.9984	36.6593	19.353	17.3139	21.8739
PF3D7_1350500	conserved Plasmodium protein, unknown function	N/A	284.174	249.574	318.774	1.27727	0.353064	0.029165	0.0524591	225.64	252.415	270.668	305.501	334.292	316.528
PF3D7_0319800	conserved Plasmodium protein, unknown function	N/A	26.5399	36.5401	16.5396	0.452643	-1.14356	0.0292415	0.0525628	50.7464	33.2125	25.6615	17.9707	22.6413	9.00691
PF3D7_1349900	conserved Plasmodium protein, unknown function	N/A	28.3601	36.3559	20.3643	0.560137	-0.836149	0.0293912	0.0528147	38.966	30.9984	39.1032	13.8236	27.9687	19.3005
PF3D7_0210600	conserved Plasmodium protein, unknown function	N/A	350.864	391.879	309.849	0.790676	-0.338841	0.0294209	0.0528509	417.752	409.621	348.263	316.56	281.019	331.969
PF3D7_1473400	conserved Plasmodium protein, unknown function	N/A	131.812	163.98	99.6431	0.607654	-0.718678	0.0294567	0.0528837	135.928	137.278	218.734	95.3828	121.198	82.3489
PF3D7_0628500	conserved Plasmodium protein, unknown function	N/A	9.1924	13.4809	4.90384	0.363761	-1.45894	0.0304183	0.0545191	11.7804	10.3328	18.3296	4.14708	7.99105	2.5734
PF3D7_1322800	conserved Plasmodium protein, unknown function	N/A	38.2424	47.4763	29.0085	0.61101	-0.710731	0.0305704	0.0547386	53.465	37.6409	51.323	35.9413	26.6368	24.4473
PF3D7_1450200	conserved Plasmodium protein, unknown function	N/A	28.5041	20.2	36.8082	1.82219	0.865675	0.0310376	0.0554321	20.8423	25.0939	14.6637	27.6472	50.61	32.1675
PF3D7_1147900	conserved Plasmodium protein, unknown function	N/A	64.2814	76.2339	52.3288	0.686424	-0.542828	0.031425	0.0560518	70.6825	76.7579	81.2614	66.3532	54.6055	36.0276
PF3D7_0928300	conserved Plasmodium protein, unknown function	N/A	70.6444	84.1188	57.17	0.679634	-0.55717	0.03168	0.0564161	87.9001	89.3048	75.1515	51.1473	58.601	61.7617
PF3D7_1358200	conserved Plasmodium protein, unknown function	N/A	118.81	101.152	136.467	1.34913	0.432029	0.0319314	0.0567828	109.649	92.9951	100.813	135.471	147.834	126.097
PF3D7_1140800	conserved Plasmodium protein, unknown function	N/A	107.879	90.3464	125.412	1.38813	0.473138	0.0319852	0.0568378	81.5568	85.6145	103.868	134.089	121.198	120.95
PF3D7_1305100	conserved Plasmodium protein, unknown function	N/A	40.878	63.2294	18.5265	0.293004	-1.77101	0.0319886	0.0568378	38.966	45.0214	105.701	12.4412	19.9776	23.1606
PF3D7_1339600	conserved Plasmodium protein, unknown function	N/A	65.8814	53.0501	78.7127	1.48374	0.569242	0.0323252	0.0573625	44.4031	56.0923	58.6548	80.1768	83.906	72.0553
PF3D7_0311000	conserved Plasmodium protein, unknown function	N/A	17.6738	23.7401	11.6075	0.48894	-1.03227	0.0324814	0.057566	22.6547	26.57	21.9956	15.2059	9.32289	10.2936
PF3D7_1448700	conserved Plasmodium protein, unknown function	N/A	12.9465	17.908	7.98496	0.445887	-1.16525	0.0325234	0.057622	9.96805	19.9275	23.8285	6.91179	9.32289	7.72021
PF3D7_1222100	conserved Plasmodium protein, unknown function	N/A	52.1241	62.3924	41.8557	0.670847	-0.575944	0.0326811	0.057846	48.9341	61.2587	76.9845	49.7649	34.6279	41.1744
PF3D7_0811800	conserved Plasmodium protein, unknown function	N/A	12.4989	7.69243	17.3054	2.24966	1.16971	0.0330203	0.0584092	9.96805	5.16639	7.94284	16.5883	17.3139	18.0138
PF3D7_0529400	conserved Plasmodium protein, unknown function	N/A	1611.51	1465.74	1757.29	1.19891	0.261723	0.0332198	0.0587434	1412.74	1432.57	1551.91	1732.1	1786	1753.77
PF3D7_0506000	conserved Plasmodium protein, unknown function	N/A	20.0418	13.9524	26.1313	1.87289	0.905265	0.0335109	0.0591826	17.2175	11.8089	12.8307	22.1177	27.9687	28.3074
PF3D7_0715700	conserved Plasmodium protein, unknown function	N/A	20.8585	27.444	14.273	0.520075	-0.943209	0.0336914	0.0594258	23.5608	36.1648	22.6066	16.5883	14.6503	11.5803
PF3D7_1204100	conserved Plasmodium protein, unknown function	N/A	106.191	89.0958	123.287	1.38376	0.468591	0.0343976	0.0605519	82.4629	83.4004	101.424	125.795	139.843	104.223
PF3D7_1142000	conserved Plasmodium protein, unknown function	N/A	16.966	22.8039	11.1281	0.487989	-1.03508	0.0346532	0.0609092	23.5608	19.1895	25.6615	11.0589	13.3184	9.00691
PF3D7_1442700	conserved Plasmodium protein, unknown function	N/A	231.888	259.242	204.533	0.788967	-0.341962	0.0347581	0.0610743	247.389	259.058	271.279	210.119	211.763	191.718
PF3D7_1468000	conserved Plasmodium protein, unknown function	N/A	141.172	121.756	160.589	1.31894	0.399384	0.0348134	0.0611521	138.646	102.59	124.031	168.648	165.148	147.971
PF3D7_1107200	conserved Plasmodium protein, unknown function	N/A	332.681	296.404	368.958	1.24478	0.315894	0.034926	0.0613112	292.698	306.293	290.219	377.384	339.62	389.87
PF3D7_0716700	conserved Plasmodium protein, unknown function	N/A	161.21	181.98	140.439	0.771729	-0.373835	0.0354251	0.0620498	156.77	180.824	208.347	123.03	145.171	153.117
PF3D7_0511900	conserved Plasmodium protein, unknown function	N/A	9.05464	4.86861	13.2407	2.7196	1.4434	0.0354885	0.0621217	2.71856	5.16639	6.72087	9.67651	13.3184	16.7271
PF3D7_0314800	conserved Plasmodium protein, unknown function	N/A	31.6395	24.1897	39.0892	1.61595	0.69238	0.0356966	0.0624638	31.7165	24.3559	16.4967	40.0884	37.2916	39.8877
PF3D7_0622000	conserved Plasmodium protein, unknown function	N/A	93.5624	109.122	78.0029	0.714824	-0.484341	0.0359068	0.062779	122.335	108.494	96.5361	89.8533	77.2468	66.9085
PF3D7_1241300	conserved Plasmodium protein, unknown function	N/A	37.1419	28.2985	45.9853	1.62501	0.700448	0.0361961	0.0632406	24.467	28.0461	32.3824	42.8531	34.6279	60.475
PF3D7_0217400	conserved Plasmodium protein, unknown function	N/A	34.2381	42.2155	26.2606	0.622061	-0.684872	0.0363189	0.0634352	30.8103	42.0692	53.7669	29.0295	25.305	24.4473
PF3D7_0915500	conserved Plasmodium protein, unknown function	N/A	13.3617	8.5152	18.2083	2.13833	1.09648	0.0367354	0.064082	9.96805	8.85668	6.72087	16.5883	21.3095	16.7271
PF3D7_0509300	conserved Plasmodium protein, unknown function	N/A	103.372	87.7846	118.959	1.35513	0.438427	0.036759	0.0641029	96.9619	86.3526	80.0394	142.383	102.552	111.943
PF3D7_1359500	conserved Plasmodium protein, unknown function	N/A	76.9285	63.7973	90.0597	1.41165	0.497386	0.0369621	0.0643964	67.964	56.8303	66.5977	80.1768	101.22	88.7824
PF3D7_1404700	conserved Plasmodium protein, unknown function	N/A	3.73561	1.21511	6.25611	5.14859	2.36418	0.0369587	0.0643964	1.81237	0	1.83296	8.29415	5.32737	5.1468
PF3D7_1357400	conserved Plasmodium protein, unknown function	N/A	266.455	296.903	236.007	0.794897	-0.331161	0.0373099	0.0649412	309.916	257.582	323.213	226.707	230.409	250.907
PF3D7_0613200	conserved Plasmodium protein, unknown function	N/A	37.4332	46.3266	28.5398	0.616057	-0.698865	0.0377233	0.065517	49.8402	45.7595	43.3801	40.0884	14.6503	30.8808
PF3D7_0819000	conserved Plasmodium protein, unknown function	N/A	408.985	449.968	368.002	0.817839	-0.290111	0.0378253	0.065653	425.001	442.834	482.069	388.443	346.279	369.283
PF3D7_1432600	conserved Plasmodium protein, unknown function	N/A	54.9801	44.1946	65.7655	1.48809	0.57346	0.0379046	0.065729	50.7464	31.7364	50.101	70.5003	58.601	68.1952
PF3D7_1111200	conserved Plasmodium protein, unknown function	N/A	147.328	127.59	167.066	1.30939	0.388897	0.038482	0.066626	132.303	123.993	126.474	167.265	171.808	162.124
PF3D7_1328600	conserved Plasmodium protein, unknown function	N/A	93.0303	107.622	78.439	0.728841	-0.456324	0.0399795	0.0690679	104.211	98.8995	119.754	66.3532	87.9016	81.0622
PF3D7_1457900	conserved Plasmodium protein, unknown function	N/A	239.823	210.936	268.709	1.27389	0.349239	0.0401232	0.0692946	193.924	196.323	242.562	250.207	267.7	288.221
PF3D7_1467800	conserved Plasmodium protein, unknown function	N/A	29.8377	44.0404	15.6349	0.355012	-1.49406	0.0402646	0.0695171	21.7485	41.3312	69.0416	16.5883	21.3095	9.00691
PF3D7_0523600	conserved Plasmodium protein, unknown function	N/A	74.3148	87.1301	61.4994	0.705835	-0.502598	0.0406596	0.0700683	90.6186	83.4004	87.3713	64.9709	71.9195	47.6079
PF3D7_0802400	conserved Plasmodium protein, unknown function	N/A	267.601	237.386	297.815	1.25456	0.327181	0.0406797	0.0700812	235.608	237.654	238.896	320.707	270.364	302.375
PF3D7_0524500	conserved Plasmodium protein, unknown function	N/A	6.98771	3.33645	10.639	3.18871	1.67297	0.0408205	0.070302	1.81237	1.47611	6.72087	11.0589	7.99105	12.867
PF3D7_1314300	conserved Plasmodium protein, unknown function	N/A	70.2071	82.1987	58.2155	0.708229	-0.497712	0.0408903	0.0704004	70.6825	84.8765	91.0372	56.6767	63.9284	54.0414
PF3D7_1356500	conserved Plasmodium protein, unknown function	N/A	13.0508	18.1334	7.96813	0.439417	-1.18634	0.0417543	0.0717311	19.9361	19.1895	15.2747	5.52944	10.6547	7.72021
PF3D7_0616100	conserved Plasmodium protein, unknown function	N/A	70.0042	58.0798	81.9285	1.41062	0.496329	0.0425059	0.0728204	65.2454	54.6162	54.3779	94.0004	74.5831	77.2021
PF3D7_0921300	conserved Plasmodium protein, unknown function	N/A	41.1294	49.9652	32.2935	0.64632	-0.629679	0.0445175	0.0759852	43.4969	50.1878	56.2109	27.6472	30.6324	38.601
PF3D7_1367400	conserved Plasmodium protein, unknown function	N/A	74.8944	90.3166	59.4721	0.658485	-0.602777	0.0464569	0.0789553	67.0578	84.1384	119.754	56.6767	61.2647	60.475
PF3D7_0519900	conserved Plasmodium protein, unknown function	N/A	41.1114	32.5	49.7228	1.52993	0.613469	0.0464963	0.0789982	35.3413	30.9984	31.1604	47.0002	53.2737	48.8946
PF3D7_0403600	conserved Plasmodium protein, unknown function	N/A	198.801	175.851	221.75	1.26101	0.334582	0.0479967	0.0813232	177.612	180.086	169.855	199.06	239.732	226.459
PF3D7_0409500	conserved Plasmodium protein, unknown function	N/A	171.514	193.091	149.938	0.776516	-0.364913	0.0481751	0.0815758	198.455	192.633	188.184	142.383	149.166	158.264
PF3D7_0420600	conserved Plasmodium protein, unknown function	N/A	133.091	115.177	151.004	1.31106	0.390738	0.0492024	0.0828099	109.649	117.351	118.532	141.001	170.476	141.537
PF3D7_1208500	conserved Plasmodium protein, unknown function	N/A	31.2445	38.4854	24.0036	0.623707	-0.681059	0.0494551	0.0831594	29.9041	39.117	46.4351	23.5001	26.6368	21.8739
PF3D7_0931500	conserved Plasmodium protein, unknown function	N/A	73.2214	85.5937	60.8491	0.710907	-0.492267	0.0498742	0.0838134	86.0877	90.0429	80.6504	56.6767	69.2558	56.6149
PF3D7_0208800	conserved Plasmodium protein, unknown function	N/A	54.2895	64.9589	43.6201	0.671503	-0.574534	0.0508298	0.085316	77.0258	63.4728	54.3779	52.5296	33.296	45.0345
PF3D7_0824900	conserved Plasmodium protein, unknown function	N/A	60.12	49.2464	70.9936	1.4416	0.527672	0.0521374	0.0872731	49.8402	39.855	58.0438	63.5885	79.9105	69.4819
PF3D7_1331500	conserved Plasmodium protein, unknown function	N/A	75.9029	63.6921	88.1137	1.38343	0.468253	0.0523904	0.0876232	68.8702	56.8303	65.3757	94.0004	90.5653	79.7755
PF3D7_1007100	conserved Plasmodium protein, unknown function	N/A	23.4899	29.6407	17.339	0.584973	-0.773557	0.0528661	0.0883863	21.7485	31.7364	35.4373	19.353	14.6503	18.0138
PF3D7_1344700	conserved Plasmodium protein, unknown function	N/A	95.5	82.0372	108.963	1.32821	0.409485	0.0546607	0.0910573	93.3372	78.234	74.5405	116.118	106.547	104.223
PF3D7_0523200	conserved Plasmodium protein, unknown function	N/A	16.4684	11.0794	21.8573	1.97279	0.980238	0.0552909	0.0919821	7.24949	12.547	13.4417	22.1177	29.3005	14.1537
PF3D7_0531300	conserved Plasmodium protein, unknown function	N/A	49.674	58.7675	40.5805	0.690526	-0.534232	0.0556997	0.0925659	51.6526	56.8303	67.8197	47.0002	41.2871	33.4542
PF3D7_1321900	conserved Plasmodium protein, unknown function	N/A	109.818	88.3807	131.256	1.48512	0.570581	0.0567426	0.0941299	89.7124	85.6145	89.8152	172.795	103.884	117.09
PF3D7_0204300	conserved Plasmodium protein, unknown function	N/A	31.2344	38.3527	24.1161	0.628798	-0.669331	0.0570687	0.094586	33.5289	40.5931	40.9362	29.0295	25.305	18.0138
PF3D7_1017800	conserved Plasmodium protein, unknown function	N/A	32.2183	24.7421	39.6944	1.60433	0.681967	0.057361	0.0949855	27.1856	17.7134	29.3274	48.3826	35.9597	34.7409
PF3D7_0809400	conserved Plasmodium protein, unknown function	N/A	148.328	165.624	131.033	0.791148	-0.33798	0.0574052	0.0950303	140.459	160.896	195.516	134.089	125.193	133.817
PF3D7_1202800	conserved Plasmodium protein, unknown function	N/A	27.2422	38.4692	16.0151	0.416308	-1.26428	0.0575395	0.0952242	20.8423	34.6886	59.8768	13.8236	22.6413	11.5803
PF3D7_1411500	conserved Plasmodium protein, unknown function	N/A	92.2229	77.7923	106.653	1.371	0.455232	0.0581818	0.0961152	62.5268	76.7579	94.0921	105.059	114.538	100.363
PF3D7_0309900	conserved Plasmodium protein, unknown function	N/A	91.6586	104.672	78.6454	0.751351	-0.412441	0.0583166	0.0962805	94.2434	101.852	117.921	74.6474	89.2334	72.0553
PF3D7_1425500	conserved Plasmodium protein, unknown function	N/A	18.141	25.3887	10.8934	0.429065	-1.22073	0.0584702	0.0965054	19.9361	21.4036	34.8263	4.14708	6.65921	21.8739
PF3D7_0908400	conserved Plasmodium protein, unknown function	N/A	84.3849	67.404	101.366	1.50385	0.588665	0.058635	0.0967485	87.9001	64.2109	50.101	129.942	89.2334	84.9223
PF3D7_1362800	conserved Plasmodium protein, unknown function	N/A	219.466	250.577	188.355	0.751687	-0.411796	0.0593387	0.0977636	292.698	249.463	209.569	157.589	215.758	191.718
PF3D7_0710700	conserved Plasmodium protein, unknown function	N/A	101.991	115.462	88.5204	0.766665	-0.383333	0.059881	0.0984242	99.6805	109.232	137.472	88.471	99.8881	77.2021
PF3D7_1204200	conserved Plasmodium protein, unknown function	N/A	36.0741	45.013	27.1353	0.602832	-0.730173	0.0610767	0.100123	60.7145	41.3312	32.9933	30.4119	23.9732	27.0207
PF3D7_1217500	conserved Plasmodium protein, unknown function	N/A	48.0238	39.2657	56.7819	1.4461	0.532163	0.0614419	0.100632	43.4969	37.6409	36.6593	59.4414	45.2826	65.6218
PF3D7_0415200	conserved Plasmodium protein, unknown function	N/A	152.836	170.973	134.698	0.787832	-0.344039	0.0618027	0.101103	154.958	173.443	184.518	123.03	130.521	150.544
PF3D7_0205200	conserved Plasmodium protein, unknown function	N/A	17.7072	22.9678	12.4467	0.541917	-0.883857	0.063393	0.1034	18.1237	28.7842	21.9956	12.4412	13.3184	11.5803
PF3D7_1360000	conserved Plasmodium protein, unknown function	N/A	94.0678	106.857	81.2782	0.760623	-0.394747	0.0639676	0.104184	90.6186	107.756	122.198	85.7062	71.9195	86.209
PF3D7_0305900	conserved Plasmodium protein, unknown function	N/A	49.8225	59.5572	40.0878	0.673099	-0.57111	0.0645154	0.104984	71.5887	61.2587	45.8241	44.2355	41.2871	34.7409
PF3D7_1311600	conserved Plasmodium protein, unknown function	N/A	60.8897	77.2322	44.5471	0.576794	-0.793873	0.0648773	0.105511	65.2454	58.3064	108.145	30.4119	46.6145	56.6149
PF3D7_1442800	conserved Plasmodium protein, unknown function	N/A	15.2021	10.3208	20.0833	1.94591	0.960446	0.0655945	0.106553	8.15568	11.8089	10.9978	23.5001	21.3095	15.4404
PF3D7_0907000	conserved Plasmodium protein, unknown function	N/A	18.2555	24.8885	11.6225	0.466984	-1.09856	0.0657632	0.106764	19.9361	16.2372	38.4922	15.2059	10.6547	9.00691
PF3D7_0703300	conserved Plasmodium protein, unknown function	N/A	30.1783	36.904	23.4526	0.635501	-0.654033	0.0668754	0.108411	30.8103	34.6886	45.2131	22.1177	18.6458	29.5941
PF3D7_0313900	conserved Plasmodium protein, unknown function	N/A	82.4678	95.0548	69.8807	0.735162	-0.443865	0.0673638	0.109076	99.6805	90.7809	94.7031	52.5296	79.9105	77.2021
PF3D7_1243200	conserved Plasmodium protein, unknown function	N/A	2.5983	0.751743	4.44485	5.91272	2.56382	0.067785	0.109693	0.906186	0.738056	0.610988	4.14708	5.32737	3.8601
PF3D7_1452400	conserved Plasmodium protein, unknown function	N/A	277.221	318.082	236.36	0.743079	-0.428413	0.067843	0.109755	248.295	317.364	388.588	237.766	201.108	270.207
PF3D7_0303100	conserved Plasmodium protein, unknown function	N/A	95.9834	108.824	83.1425	0.764007	-0.388342	0.0686062	0.110893	97.8681	107.018	121.587	84.3239	87.9016	77.2021
PF3D7_1419000	conserved Plasmodium protein, unknown function	N/A	355.542	386.69	324.394	0.838898	-0.253433	0.0690518	0.111581	354.319	386.003	419.749	380.149	299.664	293.368
PF3D7_1024000	conserved Plasmodium protein, unknown function	N/A	53.5315	43.6971	63.3659	1.45012	0.536168	0.0692063	0.111798	36.2474	39.855	54.9889	59.4414	58.601	72.0553
PF3D7_0411200	conserved Plasmodium protein, unknown function	N/A	193.57	214.177	172.964	0.807576	-0.308331	0.0706472	0.113993	212.048	200.751	229.731	183.854	166.48	168.558
PF3D7_1422200	conserved Plasmodium protein, unknown function	N/A	86.3707	102.02	70.7217	0.693216	-0.528624	0.0707773	0.11417	122.335	101.852	81.8724	51.1473	81.2424	79.7755
PF3D7_1413100	conserved Plasmodium protein, unknown function	N/A	10.7048	14.7397	6.66996	0.452518	-1.14395	0.0721413	0.1161	15.4052	14.7611	14.0527	8.29415	3.99553	7.72021
PF3D7_1032700	conserved Plasmodium protein, unknown function	N/A	168.229	142.381	194.077	1.36308	0.446867	0.0729326	0.117203	114.179	132.112	180.852	200.442	217.09	164.698
PF3D7_1453900	conserved Plasmodium protein, unknown function	N/A	172.126	202.506	141.745	0.699955	-0.514667	0.073649	0.118218	173.082	170.491	263.947	172.795	121.198	131.244
PF3D7_1139800	conserved Plasmodium protein, unknown function	N/A	89.7844	76.957	102.612	1.33336	0.415071	0.0738842	0.118561	72.4949	75.2817	83.0944	92.618	123.861	91.3558
PF3D7_1109200	conserved Plasmodium protein, unknown function	N/A	19.7786	25.8726	13.6846	0.528924	-0.918869	0.0748217	0.119857	19.9361	19.1895	38.4922	9.67651	14.6503	16.7271
PF3D7_1023600	conserved Plasmodium protein, unknown function	N/A	61.2006	71.2189	51.1822	0.71866	-0.476618	0.0748927	0.119902	70.6825	74.5437	68.4306	52.5296	57.2692	43.7478
PF3D7_1137900	conserved Plasmodium protein, unknown function	N/A	29.1045	35.4921	22.7169	0.640056	-0.64373	0.0753234	0.120487	31.7165	33.2125	41.5472	23.5001	26.6368	18.0138
PF3D7_1437600	conserved Plasmodium protein, unknown function	N/A	20.3987	26.2045	14.5929	0.556888	-0.844541	0.0753023	0.120487	35.3413	20.6656	22.6066	13.8236	10.6547	19.3005
PF3D7_0703800	conserved Plasmodium protein, unknown function	N/A	161.181	180.887	141.475	0.782119	-0.35454	0.075471	0.120688	198.455	200.013	144.193	132.706	141.175	150.544
PF3D7_0908200	conserved Plasmodium protein, unknown function	N/A	355.852	387.871	323.833	0.834898	-0.260328	0.0758226	0.121146	396.91	375.671	391.032	359.413	330.297	281.788
PF3D7_1338700	conserved Plasmodium protein, unknown function	N/A	257.238	281.536	232.94	0.827391	-0.273359	0.0765525	0.122167	261.888	290.056	292.663	269.56	213.095	216.166
PF3D7_1432200	conserved Plasmodium protein, unknown function	N/A	101.04	87.8652	114.215	1.29989	0.378388	0.0765715	0.122167	84.2753	101.114	78.2064	116.118	115.87	110.656
PF3D7_1313100	conserved Plasmodium protein, unknown function	N/A	24.941	18.7911	31.091	1.65456	0.72645	0.0792905	0.126106	19.0299	11.0708	26.2725	34.559	23.9732	34.7409
PF3D7_1145900	conserved Plasmodium protein, unknown function	N/A	126.479	144.023	108.935	0.756369	-0.402838	0.0801835	0.127344	154.958	161.634	115.477	88.471	122.529	115.803
PF3D7_0502700	conserved Plasmodium protein, unknown function	N/A	71.2296	82.279	60.1802	0.731416	-0.451237	0.0812304	0.128711	80.6506	92.257	73.9295	45.6178	70.5876	64.3351
PF3D7_1312700	conserved Plasmodium protein, unknown function	N/A	62.2108	77.8569	46.5647	0.59808	-0.741589	0.0822806	0.130152	61.6207	58.3064	113.644	42.8531	47.9463	48.8946
PF3D7_1354700	conserved Plasmodium protein, unknown function	N/A	7.04341	3.95556	10.1313	2.56127	1.35686	0.0831895	0.131515	1.81237	5.16639	4.8879	8.29415	6.65921	15.4404
PF3D7_1136200	conserved Plasmodium protein, unknown function	N/A	103.405	89.4894	117.321	1.311	0.390669	0.0832236	0.131532	86.0877	83.4004	98.98	143.765	106.547	101.649
PF3D7_0903500	conserved Plasmodium protein, unknown function	N/A	466.726	425.96	507.492	1.19141	0.252666	0.0832804	0.131584	401.44	413.312	463.129	499.032	508.764	514.68
PF3D7_1470300	conserved Plasmodium protein, unknown function	N/A	43.6264	51.3198	35.9329	0.700175	-0.514212	0.0834535	0.13182	44.4031	47.2356	62.3208	37.3237	29.3005	41.1744
PF3D7_1003000	conserved Plasmodium protein, unknown function	N/A	69.9655	59.6339	80.2972	1.3465	0.429217	0.0836422	0.13208	57.9959	63.4728	57.4329	71.8827	89.2334	79.7755
PF3D7_0219300	conserved Plasmodium protein, unknown function	N/A	3.98708	1.76319	6.21097	3.52257	1.81663	0.0859007	0.135246	2.71856	0.738056	1.83296	8.29415	1.33184	9.00691
PF3D7_1002600	conserved Plasmodium protein, unknown function	N/A	8.16265	11.9009	4.42443	0.371773	-1.4275	0.0859151	0.135246	9.96805	11.0708	14.6637	0	11.9866	1.2867
PF3D7_0608900	conserved Plasmodium protein, unknown function	N/A	57.1766	47.9464	66.4069	1.38502	0.469909	0.0861071	0.13551	61.6207	33.9506	48.268	71.8827	74.5831	52.7547
PF3D7_1113200	conserved Plasmodium protein, unknown function	N/A	16.697	11.4169	21.977	1.92494	0.944817	0.0862629	0.135717	9.96805	13.285	10.9978	33.1766	17.3139	15.4404
PF3D7_0713700	conserved Plasmodium protein, unknown function	N/A	125.251	139.568	110.933	0.794835	-0.331273	0.0867675	0.136411	124.148	138.755	155.802	98.1475	127.857	106.796
PF3D7_1229900	conserved Plasmodium protein, unknown function	N/A	220.495	246.382	194.608	0.789861	-0.34033	0.0881052	0.138184	211.141	220.679	307.327	192.148	205.104	186.572
PF3D7_1113600	conserved Plasmodium protein, unknown function	N/A	102.884	89.1066	116.661	1.30923	0.388716	0.0889829	0.139443	67.964	100.376	98.98	110.589	115.87	123.523
PF3D7_1213200	conserved Plasmodium protein, unknown function	N/A	7.12183	10.2729	3.97081	0.386534	-1.37133	0.0896006	0.140331	7.24949	16.2372	7.33185	4.14708	1.33184	6.43351
PF3D7_0207100	conserved Plasmodium protein, unknown function	N/A	687.298	636.48	738.115	1.15968	0.21373	0.0901843	0.141166	661.516	654.656	593.269	728.503	712.535	773.307
PF3D7_1305900	conserved Plasmodium protein, unknown function	N/A	155.736	172.279	139.194	0.807956	-0.307651	0.0903215	0.141341	157.676	169.753	189.406	131.324	131.852	154.404
PF3D7_1106400	conserved Plasmodium protein, unknown function	N/A	18.3869	13.735	23.0387	1.67737	0.746198	0.0911488	0.142526	16.3114	13.285	11.6088	22.1177	19.9776	27.0207
PF3D7_1468100	conserved Plasmodium protein, unknown function	N/A	4270.12	4002.8	4537.44	1.13357	0.180869	0.0911818	0.142526	4290.79	4107.28	3610.33	4462.25	4641.47	4508.6
PF3D7_1246300	conserved Plasmodium protein, unknown function	N/A	170.948	151.954	189.941	1.24999	0.32192	0.0930811	0.145168	135.928	151.302	168.633	208.736	175.803	185.285
PF3D7_1133500	conserved Plasmodium protein, unknown function	N/A	6.63496	9.68109	3.58884	0.370706	-1.43165	0.0947805	0.147569	13.5928	8.11862	7.33185	5.52944	2.66368	2.5734
PF3D7_0204200	conserved Plasmodium protein, unknown function	N/A	269.293	245.376	293.209	1.19494	0.256933	0.0964257	0.149879	260.982	247.249	227.898	313.795	294.337	271.494
PF3D7_1411300	conserved Plasmodium protein, unknown function	N/A	45.8677	37.2772	54.4582	1.4609	0.546859	0.0967114	0.150196	26.2794	39.117	46.4351	66.3532	53.2737	43.7478
PF3D7_0613100	conserved Plasmodium protein, unknown function	N/A	32.8729	39.3984	26.3473	0.668741	-0.580481	0.0971281	0.150675	35.3413	37.6409	45.2131	26.2648	38.6234	14.1537
PF3D7_1363100	conserved Plasmodium protein, unknown function	N/A	63.9159	73.1696	54.6622	0.747061	-0.420702	0.0987464	0.152929	68.8702	69.3773	81.2614	55.2944	55.9374	52.7547
PF3D7_1462100	conserved Plasmodium protein, unknown function	N/A	53.5066	42.7685	64.2448	1.50215	0.587032	0.0993386	0.153631	52.5588	53.1401	22.6066	81.5592	53.2737	57.9016
PF3D7_1413300	conserved Plasmodium protein, unknown function	N/A	26.531	20.9928	32.0692	1.52763	0.611295	0.10008	0.154735	24.467	21.4036	17.1077	34.559	34.6279	27.0207
PF3D7_1360400	conserved Plasmodium protein, unknown function	N/A	12.8888	8.92939	16.8482	1.88682	0.915958	0.100385	0.155076	8.15568	8.85668	9.77581	17.9707	11.9866	20.5872
PF3D7_1451000	conserved Plasmodium protein, unknown function	N/A	167.404	150.535	184.274	1.22413	0.291751	0.100518	0.15524	161.301	142.445	147.859	178.324	191.785	182.712
PF3D7_1427300	conserved Plasmodium protein, unknown function	N/A	96.4157	114.411	78.4204	0.685427	-0.544925	0.101647	0.156765	90.6186	97.4234	155.191	63.5885	91.8971	79.7755
PF3D7_1333500	conserved Plasmodium protein, unknown function	N/A	84.1243	72.8482	95.4003	1.30958	0.3891	0.102126	0.157416	70.6825	74.5437	73.3185	107.824	99.8881	78.4888
PF3D7_0210900	conserved Plasmodium protein, unknown function	N/A	189.176	231.81	146.542	0.632165	-0.661628	0.10614	0.162924	151.333	214.774	329.322	175.56	122.529	141.537
PF3D7_1347400	conserved Plasmodium protein, unknown function	N/A	38.4459	31.7059	45.1859	1.42516	0.511122	0.106379	0.163246	34.4351	29.5223	31.1604	41.4708	42.6189	51.468
PF3D7_1029300	conserved Plasmodium protein, unknown function	N/A	268.898	246.355	291.441	1.18301	0.242465	0.107761	0.165138	264.606	253.891	220.567	313.795	251.718	308.808
PF3D7_0408400	conserved Plasmodium protein, unknown function	N/A	50.0097	58.0705	41.949	0.72238	-0.469171	0.108411	0.166043	58.9021	48.7117	66.5977	34.559	35.9597	55.3281
PF3D7_1009300	conserved Plasmodium protein, unknown function	N/A	68.1131	59.0066	77.2196	1.30866	0.388092	0.111777	0.170633	67.0578	53.1401	56.8219	71.8827	82.5742	77.2021
PF3D7_0706200	conserved Plasmodium protein, unknown function	N/A	7.37694	10.2771	4.47674	0.435601	-1.19892	0.112289	0.17132	10.8742	5.90445	14.0527	5.52944	5.32737	2.5734
PF3D7_1108900	conserved Plasmodium protein, unknown function	N/A	17.1563	21.407	12.9056	0.602869	-0.730083	0.112999	0.172356	13.5928	24.3559	26.2725	12.4412	15.9821	10.2936
PF3D7_1243400	conserved Plasmodium protein, unknown function	N/A	6.72328	2.76782	10.6787	3.85818	1.94792	0.114048	0.173718	1.81237	2.21417	4.27692	6.91179	19.9776	5.1468
PF3D7_1464100	conserved Plasmodium protein, unknown function	N/A	11.8306	8.15027	15.5109	1.90312	0.928366	0.11421	0.173916	5.43712	11.0708	7.94284	13.8236	15.9821	16.7271
PF3D7_1308600	conserved Plasmodium protein, unknown function	N/A	18.335	22.9366	13.7334	0.598754	-0.739966	0.114334	0.17401	24.467	16.2372	28.1054	12.4412	13.3184	15.4404
PF3D7_1237300	conserved Plasmodium protein, unknown function	N/A	17.5647	13.4261	21.7033	1.6165	0.69287	0.115879	0.17607	17.2175	13.285	9.77581	19.353	21.3095	24.4473
PF3D7_1144200	conserved Plasmodium protein, unknown function	N/A	37.566	43.932	31.1999	0.710187	-0.49373	0.119752	0.181509	34.4351	50.9259	46.4351	37.3237	27.9687	28.3074
PF3D7_1002700	conserved Plasmodium protein, unknown function	N/A	142.289	158.716	125.861	0.792998	-0.334611	0.121938	0.18462	129.585	149.825	196.738	109.206	135.848	132.53
PF3D7_1210700	conserved Plasmodium protein, unknown function	N/A	64.8655	74.3422	55.3888	0.745052	-0.424586	0.123059	0.186014	88.8062	62.7348	71.4856	47.0002	61.2647	57.9016
PF3D7_1327900	conserved Plasmodium protein, unknown function	N/A	2.56866	4.26448	0.872848	0.204678	-2.28857	0.126747	0.19086	0.906186	5.16639	6.72087	0	1.33184	1.2867
PF3D7_0412200	conserved Plasmodium protein, unknown function	N/A	3.23255	5.11463	1.35047	0.264041	-1.92116	0.127011	0.19116	2.71856	5.90445	6.72087	2.76472	0	1.2867
PF3D7_1225200	conserved Plasmodium protein, unknown function	N/A	173.469	189.212	157.726	0.833595	-0.262581	0.130354	0.195973	164.926	195.585	207.125	136.854	166.48	169.845
PF3D7_1224100	conserved Plasmodium protein, unknown function	N/A	88.0697	74.8523	101.287	1.35316	0.43633	0.130624	0.196326	79.7444	56.8303	87.9823	127.177	87.9016	88.7824
PF3D7_1364400	conserved Plasmodium protein, unknown function	N/A	467.812	435.835	499.788	1.14674	0.197533	0.131829	0.198029	463.967	445.786	397.753	476.914	479.463	542.988
PF3D7_0106600	conserved Plasmodium protein, unknown function	N/A	13.3904	9.98315	16.7976	1.6826	0.750691	0.132165	0.198385	14.499	8.11862	7.33185	13.8236	15.9821	20.5872
PF3D7_1022100	conserved Plasmodium protein, unknown function	N/A	23.9972	28.7538	19.2406	0.66915	-0.579599	0.132279	0.198437	25.3732	23.6178	37.2703	23.5001	22.6413	11.5803
PF3D7_1339700	conserved Plasmodium protein, unknown function	N/A	254.002	231.287	276.718	1.19643	0.258735	0.133489	0.200035	208.423	232.488	252.949	298.59	270.364	261.2
PF3D7_0917400	conserved Plasmodium protein, unknown function	N/A	28.1858	33.8124	22.5593	0.66719	-0.58383	0.134324	0.201124	22.6547	31.7364	47.0461	17.9707	23.9732	25.734
PF3D7_1357600	conserved Plasmodium protein, unknown function	N/A	21.0777	27.9516	14.2038	0.508158	-0.976652	0.134884	0.201799	19.9361	19.9275	43.9911	9.67651	22.6413	10.2936
PF3D7_1450500	conserved Plasmodium protein, unknown function	N/A	358.459	333.77	383.149	1.14794	0.19905	0.135173	0.202068	371.536	346.886	282.887	359.413	379.575	410.458
PF3D7_1351900	conserved Plasmodium protein, unknown function	N/A	204.811	221.313	188.308	0.850867	-0.232994	0.136353	0.203612	189.393	211.822	262.725	185.236	193.117	186.572
PF3D7_0916800	conserved Plasmodium protein, unknown function	N/A	6.53715	9.04151	4.03279	0.44603	-1.16479	0.136471	0.203734	5.43712	8.85668	12.8307	5.52944	3.99553	2.5734
PF3D7_0306000	conserved Plasmodium protein, unknown function	N/A	216.457	236.604	196.309	0.829696	-0.269345	0.137374	0.204807	253.732	246.511	209.569	175.56	199.776	213.592
PF3D7_0321300	conserved Plasmodium protein, unknown function	N/A	36.7824	42.9248	30.6399	0.713804	-0.4864	0.137771	0.205287	40.7784	39.117	48.879	29.0295	33.296	29.5941
PF3D7_1352300	conserved Plasmodium protein, unknown function	N/A	47.5082	40.7717	54.2447	1.33045	0.411914	0.138055	0.2056	44.4031	47.9737	29.9384	52.5296	62.5966	47.6079
PF3D7_1015500	conserved Plasmodium protein, unknown function	N/A	15.4143	19.1723	11.6562	0.607971	-0.717927	0.138176	0.205726	14.499	19.1895	23.8285	17.9707	7.99105	9.00691
PF3D7_0933300	conserved Plasmodium protein, unknown function	N/A	80.8971	71.4392	90.355	1.26478	0.338888	0.138494	0.206088	82.4629	56.0923	75.7625	81.5592	86.5697	102.936
PF3D7_1005300	conserved Plasmodium protein, unknown function	N/A	19.5856	15.203	23.9681	1.57654	0.656759	0.138534	0.206093	16.3114	14.0231	15.2747	19.353	31.9642	20.5872
PF3D7_1312500	conserved Plasmodium protein, unknown function	N/A	120.706	138.366	103.047	0.744743	-0.425186	0.138674	0.206246	143.177	152.778	119.143	138.236	69.2558	101.649
PF3D7_1247100	conserved Plasmodium protein, unknown function	N/A	75.3342	66.1316	84.5367	1.27831	0.354238	0.140246	0.208248	78.8382	62.7348	56.8219	80.1768	67.9239	105.509
PF3D7_1470700	conserved Plasmodium protein, unknown function	N/A	166.797	150.046	183.548	1.22327	0.290748	0.140722	0.208844	135.928	135.802	178.408	175.56	209.099	165.984
PF3D7_1447100	conserved Plasmodium protein, unknown function	N/A	171.258	187.11	155.406	0.830561	-0.267841	0.141661	0.209901	198.455	177.134	185.74	175.56	147.834	142.824
PF3D7_1441500	conserved Plasmodium protein, unknown function	N/A	71.5957	80.3085	62.8829	0.783017	-0.352884	0.141719	0.20993	67.964	81.9242	91.0372	52.5296	67.9239	68.1952
PF3D7_1414200	conserved Plasmodium protein, unknown function	N/A	63.8005	55.7425	71.8586	1.28912	0.366384	0.144021	0.212829	57.0897	61.2587	48.879	69.1179	69.2558	77.2021
PF3D7_1135700	conserved Plasmodium protein, unknown function	N/A	45.3364	52.2217	38.4511	0.736305	-0.441625	0.144086	0.212869	52.5588	54.6162	49.49	47.0002	42.6189	25.734
PF3D7_1325500	conserved Plasmodium protein, unknown function	N/A	22.8338	27.3786	18.2889	0.667999	-0.582082	0.145213	0.214192	20.8423	29.5223	31.7714	20.7354	19.9776	14.1537
PF3D7_0816300	conserved Plasmodium protein, unknown function	N/A	34.7441	40.6054	28.8827	0.711304	-0.491462	0.145824	0.214921	41.6846	32.4745	47.6571	31.7943	23.9732	30.8808
PF3D7_0420500	conserved Plasmodium protein, unknown function	N/A	23.0315	18.4068	27.6562	1.5025	0.587365	0.146069	0.215225	21.7485	16.9753	16.4967	31.7943	29.3005	21.8739
PF3D7_0802900	conserved Plasmodium protein, unknown function	N/A	22.7773	27.4047	18.1499	0.662291	-0.594462	0.14638	0.215625	25.3732	21.4036	35.4373	17.9707	13.3184	23.1606
PF3D7_1237400	conserved Plasmodium protein, unknown function	N/A	99.0942	109.668	88.5208	0.807174	-0.309049	0.146474	0.215708	96.9619	109.232	122.809	82.9415	73.2513	109.37
PF3D7_0521400	conserved Plasmodium protein, unknown function	N/A	18.5988	14.1493	23.0484	1.62894	0.703937	0.146855	0.216096	9.96805	14.7611	17.7186	17.9707	29.3005	21.8739
PF3D7_0208100	conserved Plasmodium protein, unknown function	N/A	807.889	863.869	751.91	0.870398	-0.200253	0.147557	0.217072	919.779	895.262	776.566	700.856	775.132	779.741
PF3D7_0905800	conserved Plasmodium protein, unknown function	N/A	91.43	101.338	81.5219	0.804455	-0.313917	0.148676	0.218602	82.4629	112.185	109.367	70.5003	86.5697	87.4957
PF3D7_1224800	conserved Plasmodium protein, unknown function	N/A	34.1478	41.1249	27.1707	0.660688	-0.597959	0.149056	0.218987	29.9041	35.4267	58.0438	34.559	18.6458	28.3074
PF3D7_1406100	conserved Plasmodium protein, unknown function	N/A	47.281	54.2065	40.3555	0.744477	-0.4257	0.149334	0.219336	55.2774	45.0214	62.3208	35.9413	43.9508	41.1744
PF3D7_1306000	conserved Plasmodium protein, unknown function	N/A	14.1651	10.5039	17.8263	1.69712	0.763085	0.150835	0.22119	9.06186	13.285	9.16482	17.9707	22.6413	12.867
PF3D7_0105500	conserved Plasmodium protein, unknown function	N/A	31.0128	36.7371	25.2885	0.688365	-0.538753	0.15123	0.221652	38.966	37.6409	33.6043	22.1177	29.3005	24.4473
PF3D7_1002300	conserved Plasmodium protein, unknown function	N/A	3.0244	1.22198	4.82682	3.95001	1.98186	0.151911	0.222533	0	0	3.66593	2.76472	3.99553	7.72021
PF3D7_0615000	conserved Plasmodium protein, unknown function	N/A	78.9591	90.6591	67.2592	0.741892	-0.430719	0.152295	0.223037	90.6186	95.2093	86.1493	96.7651	61.2647	43.7478
PF3D7_0905000	conserved Plasmodium protein, unknown function	N/A	4.95726	7.21537	2.69915	0.374084	-1.41857	0.153345	0.224269	8.15568	7.38056	6.10988	4.14708	2.66368	1.2867
PF3D7_0730500	conserved Plasmodium protein, unknown function	N/A	422.093	451.43	392.756	0.870027	-0.200868	0.154692	0.225653	447.656	414.788	491.845	352.501	408.875	416.891
PF3D7_0111600	conserved Plasmodium protein, unknown function	N/A	17.7668	13.8827	21.651	1.55957	0.641147	0.155147	0.226087	15.4052	14.0231	12.2198	13.8236	27.9687	23.1606
PF3D7_0216300	conserved Plasmodium protein, unknown function	N/A	84.0132	74.6606	93.3658	1.25054	0.322548	0.155152	0.226087	80.6506	73.0676	70.2636	94.0004	99.8881	86.209
PF3D7_1207800	conserved Plasmodium protein, unknown function	N/A	429.308	402.233	456.382	1.13462	0.182209	0.15585	0.226866	466.686	405.193	334.821	432.678	486.122	450.345
PF3D7_0618800	conserved Plasmodium protein, unknown function	N/A	13.2037	10.0255	16.382	1.63403	0.708436	0.156186	0.227175	14.499	8.85668	6.72087	12.4412	19.9776	16.7271
PF3D7_0806900	conserved Plasmodium protein, unknown function	N/A	32.603	38.037	27.1689	0.714277	-0.485444	0.156293	0.227272	31.7165	42.0692	40.3252	33.1766	21.3095	27.0207
PF3D7_0504300	conserved Plasmodium protein, unknown function	N/A	20.3723	24.6737	16.071	0.65134	-0.618517	0.156822	0.227862	22.6547	25.0939	26.2725	22.1177	10.6547	15.4404
PF3D7_1112000	conserved Plasmodium protein, unknown function	N/A	45.7997	52.1619	39.4375	0.756061	-0.403426	0.16017	0.23218	46.2155	44.2834	65.9867	35.9413	38.6234	43.7478
PF3D7_1232600	conserved Plasmodium protein, unknown function	N/A	37.5026	43.395	31.6102	0.72843	-0.457138	0.16065	0.232693	44.4031	36.9028	48.879	34.559	31.9642	28.3074
PF3D7_0522000	conserved Plasmodium protein, unknown function	N/A	37.124	42.9878	31.2601	0.727186	-0.459603	0.161096	0.233278	30.8103	41.3312	56.8219	37.3237	33.296	23.1606
PF3D7_0302800	conserved Plasmodium protein, unknown function	N/A	33.262	28.04	38.4841	1.37247	0.456774	0.164895	0.238034	29.9041	30.9984	23.2175	31.7943	38.6234	45.0345
PF3D7_1365300	conserved Plasmodium protein, unknown function	N/A	59.4832	66.9999	51.9666	0.775622	-0.366574	0.164992	0.238112	67.0578	57.5684	76.3735	53.912	47.9463	54.0414
PF3D7_1114600	conserved Plasmodium protein, unknown function	N/A	14.0337	18.7638	9.30355	0.495825	-1.0121	0.165157	0.238226	8.15568	16.9753	31.1604	8.29415	9.32289	10.2936
PF3D7_1368300	conserved Plasmodium protein, unknown function	N/A	205.938	189.959	221.917	1.16824	0.224332	0.165889	0.23922	212.048	190.419	167.411	182.471	250.386	232.893
PF3D7_1306100	conserved Plasmodium protein, unknown function	N/A	8.58338	11.3883	5.77848	0.507406	-0.978787	0.166307	0.239636	10.8742	11.0708	12.2198	5.52944	6.65921	5.1468
PF3D7_0306100	conserved Plasmodium protein, unknown function	N/A	72.1887	83.242	61.1354	0.73443	-0.445303	0.166555	0.239931	59.8083	77.4959	112.422	51.1473	67.9239	64.3351
PF3D7_0915600	conserved Plasmodium protein, unknown function	N/A	21.4668	17.1002	25.8335	1.51072	0.595234	0.168465	0.242368	17.2175	16.9753	17.1077	30.4119	22.6413	24.4473
PF3D7_0729100	conserved Plasmodium protein, unknown function	N/A	970.602	917.651	1023.55	1.1154	0.157568	0.170438	0.244889	976.869	954.307	821.779	933.092	1073.46	1064.1
PF3D7_1227000	conserved Plasmodium protein, unknown function	N/A	19.8492	24.1256	15.5729	0.645494	-0.631523	0.17169	0.246433	26.2794	22.8797	23.2175	15.2059	18.6458	12.867
PF3D7_1248800	conserved Plasmodium protein, unknown function	N/A	47.5415	54.5397	40.5432	0.743371	-0.427846	0.172385	0.247366	63.433	53.1401	47.0461	41.4708	49.2782	30.8808
PF3D7_0205600	conserved Plasmodium protein, unknown function	N/A	133.824	121.899	145.749	1.19566	0.257802	0.172903	0.248045	129.585	115.137	120.976	132.706	139.843	164.698
PF3D7_1218100	conserved Plasmodium protein, unknown function	N/A	11.3196	8.38126	14.2579	1.70116	0.766523	0.173403	0.24857	11.7804	6.64251	6.72087	16.5883	13.3184	12.867
PF3D7_0103500	conserved Plasmodium protein, unknown function	N/A	164.456	177.392	151.52	0.854154	-0.227431	0.174139	0.24956	158.583	171.967	201.626	167.265	162.485	124.81
PF3D7_1403300	conserved Plasmodium protein, unknown function	N/A	31.9667	37.5435	26.39	0.702916	-0.508575	0.174405	0.249877	48.0279	30.9984	33.6043	35.9413	22.6413	20.5872
PF3D7_0703600	conserved Plasmodium protein, unknown function	N/A	192.742	207.934	177.549	0.85387	-0.227912	0.174722	0.250266	197.549	208.132	218.123	203.207	153.162	176.278
PF3D7_0710100	conserved Plasmodium protein, unknown function	N/A	23.4453	18.7868	28.1038	1.49593	0.581044	0.175478	0.251284	15.4052	21.4036	19.5516	34.559	25.305	24.4473
PF3D7_1354100	conserved Plasmodium protein, unknown function	N/A	25.9643	21.3073	30.6213	1.43713	0.523189	0.177107	0.253356	24.467	16.2372	23.2175	26.2648	37.2916	28.3074
PF3D7_1015400	conserved Plasmodium protein, unknown function	N/A	33.4285	39.0883	27.7687	0.710411	-0.493275	0.179323	0.256063	29.9041	35.4267	51.934	37.3237	27.9687	18.0138
PF3D7_0318700	conserved Plasmodium protein, unknown function	N/A	2.69537	1.01145	4.37929	4.32971	2.11427	0.180809	0.257787	1.81237	0	1.22198	0	7.99105	5.1468
PF3D7_0906200	conserved Plasmodium protein, unknown function	N/A	8.46735	5.91555	11.0192	1.86274	0.89743	0.181958	0.25916	6.3433	5.90445	5.49889	8.29415	9.32289	15.4404
PF3D7_0314600	conserved Plasmodium protein, unknown function	N/A	37.567	31.7141	43.4198	1.3691	0.453229	0.182753	0.259901	25.3732	36.1648	33.6043	37.3237	46.6145	46.3212
PF3D7_0819700	conserved Plasmodium protein, unknown function	N/A	26.8981	31.5665	22.2296	0.704216	-0.50591	0.182779	0.259901	26.2794	35.4267	32.9933	24.8825	18.6458	23.1606
PF3D7_1417900	conserved Plasmodium protein, unknown function	N/A	114.498	126.23	102.765	0.814108	-0.296708	0.182741	0.259901	125.96	133.588	119.143	135.471	87.9016	84.9223
PF3D7_1463600	conserved Plasmodium protein, unknown function	N/A	5.71922	3.43485	8.0036	2.33012	1.2204	0.183194	0.260386	2.71856	1.47611	6.10988	9.67651	5.32737	9.00691
PF3D7_1303900	conserved Plasmodium protein, unknown function	N/A	149.702	167.877	131.527	0.783477	-0.352037	0.184159	0.261564	206.61	160.158	136.861	109.206	143.839	141.537
PF3D7_0525300	conserved Plasmodium protein, unknown function	N/A	10.7191	13.8185	7.61984	0.551424	-0.858765	0.185642	0.263595	19.0299	9.59473	12.8307	9.67651	9.32289	3.8601
PF3D7_0616400	conserved Plasmodium protein, unknown function	N/A	35.8899	41.1549	30.6249	0.744137	-0.42636	0.185984	0.264013	26.2794	42.8073	54.3779	29.0295	31.9642	30.8808
PF3D7_0811700	conserved Plasmodium protein, unknown function	N/A	7.93377	5.26224	10.6053	2.01536	1.01104	0.187888	0.266171	1.81237	6.64251	7.33185	8.29415	10.6547	12.867
PF3D7_0311500	conserved Plasmodium protein, unknown function	N/A	27.6218	22.8899	32.3537	1.41345	0.499218	0.188677	0.267151	20.8423	25.832	21.9956	27.6472	35.9597	33.4542
PF3D7_1232800	conserved Plasmodium protein, unknown function	N/A	47.1842	53.7525	40.616	0.755611	-0.404284	0.189674	0.268427	60.7145	51.6639	48.879	51.1473	35.9597	34.7409
PF3D7_1432300	conserved Plasmodium protein, unknown function	N/A	142.421	155.357	129.486	0.833473	-0.262793	0.191294	0.270367	169.457	154.254	142.36	147.912	111.875	128.67
PF3D7_1143500	conserved Plasmodium protein, unknown function	N/A	146.969	158.895	135.043	0.849889	-0.234655	0.191606	0.270678	135.928	158.682	182.074	116.118	137.18	151.831
PF3D7_0217900	conserved Plasmodium protein, unknown function	N/A	88.4084	97.0972	79.7196	0.821029	-0.284495	0.193109	0.272592	86.9939	90.0429	114.255	73.265	73.2513	92.6425
PF3D7_1426600	conserved Plasmodium protein, unknown function	N/A	52.9314	45.951	59.9118	1.30382	0.382743	0.194458	0.274149	46.2155	35.4267	56.2109	64.9709	45.2826	69.4819
PF3D7_1013600	conserved Plasmodium protein, unknown function	N/A	286.55	306.172	266.928	0.871823	-0.197893	0.195657	0.275444	295.417	279.723	343.375	228.089	269.032	303.661
PF3D7_0108800	conserved Plasmodium protein, unknown function	N/A	88.5347	79.9241	97.1453	1.21547	0.281514	0.196193	0.275948	84.2753	83.4004	72.0966	89.8533	101.22	100.363
PF3D7_1336000	conserved Plasmodium protein, unknown function	N/A	44.2161	49.8356	38.5966	0.774478	-0.368704	0.197618	0.277616	44.4031	39.117	65.9867	37.3237	37.2916	41.1744
PF3D7_1444600	conserved Plasmodium protein, unknown function	N/A	18.6309	15.1333	22.1286	1.46225	0.548188	0.198385	0.278468	19.0299	14.7611	11.6088	16.5883	26.6368	23.1606
PF3D7_0616300	conserved Plasmodium protein, unknown function	N/A	29.311	24.8486	33.7733	1.35916	0.44272	0.200011	0.280339	32.6227	19.9275	21.9956	37.3237	27.9687	36.0276
PF3D7_0204100	conserved Plasmodium protein, unknown function	N/A	1824.41	1715.79	1933.03	1.12661	0.171991	0.200775	0.281055	1968.24	1782.41	1396.72	1773.57	1995.1	2030.41
PF3D7_1305300	conserved Plasmodium protein, unknown function	N/A	510.517	482.548	538.487	1.11592	0.158239	0.202279	0.282804	542.806	457.595	447.243	482.443	552.714	580.302
PF3D7_0315400	conserved Plasmodium protein, unknown function	N/A	18.2488	21.7639	14.7337	0.676981	-0.562812	0.202885	0.28358	13.5928	19.9275	31.7714	17.9707	14.6503	11.5803
PF3D7_1228200	conserved Plasmodium protein, unknown function	N/A	18.0493	14.3953	21.7033	1.50767	0.59232	0.203005	0.283676	14.499	14.0231	14.6637	19.353	21.3095	24.4473
PF3D7_1241500	conserved Plasmodium protein, unknown function	N/A	24.8596	31.5409	18.1782	0.576337	-0.795015	0.205047	0.28624	19.9361	22.1417	52.545	16.5883	18.6458	19.3005
PF3D7_1122400	conserved Plasmodium protein, unknown function	N/A	183.171	203.81	162.531	0.797464	-0.326509	0.206066	0.28759	153.145	191.895	266.391	181.089	159.821	146.684
PF3D7_0906890	conserved Plasmodium protein, unknown function	N/A	14.5628	11.3241	17.8016	1.57201	0.652614	0.207383	0.289182	14.499	6.64251	12.8307	22.1177	11.9866	19.3005
PF3D7_1315000	conserved Plasmodium protein, unknown function	N/A	20.6576	16.8473	24.468	1.45234	0.53838	0.207518	0.289253	19.0299	16.2372	15.2747	27.6472	21.3095	24.4473
PF3D7_1317500	conserved Plasmodium protein, unknown function	N/A	30.9	26.3316	35.4685	1.347	0.429745	0.209548	0.291717	30.8103	24.3559	23.8285	33.1766	34.6279	38.601
PF3D7_0513200	conserved Plasmodium protein, unknown function	N/A	405.443	429.118	381.768	0.889656	-0.168681	0.210173	0.292293	375.161	461.285	450.909	391.208	382.239	371.857
PF3D7_0408000	conserved Plasmodium protein, unknown function	N/A	81.9058	90.1808	73.6308	0.81648	-0.292511	0.210273	0.29236	82.4629	95.2093	92.8702	66.3532	79.9105	74.6287
PF3D7_0619600	conserved Plasmodium protein, unknown function	N/A	24.0665	19.6712	28.4617	1.44687	0.532939	0.210392	0.292452	17.2175	19.1895	22.6066	26.2648	35.9597	23.1606
PF3D7_0710800	conserved Plasmodium protein, unknown function	N/A	38.4862	43.5563	33.4161	0.767192	-0.38234	0.214818	0.29823	39.8722	37.6409	53.1559	34.559	39.9553	25.734
PF3D7_0322800	conserved Plasmodium protein, unknown function	N/A	28.3912	32.8992	23.8832	0.725951	-0.462056	0.215165	0.298297	30.8103	28.7842	39.1032	23.5001	15.9821	32.1675
PF3D7_1435900	conserved Plasmodium protein, unknown function	N/A	16.1879	19.5304	12.8455	0.657715	-0.604465	0.215309	0.298358	16.3114	18.4514	23.8285	12.4412	10.6547	15.4404
PF3D7_1310100	conserved Plasmodium protein, unknown function	N/A	64.5226	57.465	71.5802	1.24563	0.316876	0.216186	0.299306	68.8702	40.5931	62.9318	69.1179	82.5742	63.0484
PF3D7_0304900	conserved Plasmodium protein, unknown function	N/A	58.4233	51.8485	64.998	1.25361	0.326092	0.217166	0.300587	57.0897	50.1878	48.268	70.5003	66.5921	57.9016
PF3D7_1210300	conserved Plasmodium protein, unknown function	N/A	27.9623	32.8594	23.0652	0.701937	-0.510586	0.217397	0.300757	38.966	33.9506	25.6615	19.353	27.9687	21.8739
PF3D7_0617200	conserved Plasmodium protein, unknown function	N/A	980.414	926.329	1034.5	1.11677	0.159336	0.21828	0.301527	911.623	916.666	950.697	1047.83	1086.78	968.886
PF3D7_1445500	conserved Plasmodium protein, unknown function	N/A	35.4245	40.2542	30.5948	0.760039	-0.395855	0.218271	0.301527	28.998	36.1648	55.5999	29.0295	29.3005	33.4542
PF3D7_1033000	conserved Plasmodium protein, unknown function	N/A	207.838	193.522	222.154	1.14795	0.199059	0.219039	0.302122	198.455	203.704	178.408	214.266	206.436	245.76
PF3D7_1329900	conserved Plasmodium protein, unknown function	N/A	50.449	56.5585	44.3396	0.78396	-0.351149	0.218907	0.302122	45.3093	69.3773	54.9889	38.706	49.2782	45.0345
PF3D7_0915300	conserved Plasmodium protein, unknown function	N/A	78.7814	71.2202	86.3426	1.21233	0.277787	0.220127	0.303249	72.4949	78.234	62.9318	80.1768	75.915	102.936
PF3D7_1014500	conserved Plasmodium protein, unknown function	N/A	19.1456	22.9379	15.3533	0.669342	-0.579185	0.222326	0.305974	17.2175	22.8797	28.7164	8.29415	13.3184	24.4473
PF3D7_0916200	conserved Plasmodium protein, unknown function	N/A	263.806	281.95	245.663	0.8713	-0.198758	0.224017	0.307766	282.73	282.676	280.443	233.619	235.736	267.634
PF3D7_0613000	conserved Plasmodium protein, unknown function	N/A	61.8755	68.6317	55.1194	0.803118	-0.316317	0.224397	0.308136	66.1516	66.4251	73.3185	53.912	61.2647	50.1813
PF3D7_0524300	conserved Plasmodium protein, unknown function	N/A	93.8976	102.4	85.3952	0.833938	-0.261988	0.224738	0.308452	88.8062	115.137	103.257	98.1475	69.2558	88.7824
PF3D7_0111400	conserved Plasmodium protein, unknown function	GEXP19	129.575	140.127	119.023	0.849394	-0.235494	0.231909	0.317352	144.99	123.255	152.136	116.118	123.861	117.09
PF3D7_0313400	conserved Plasmodium protein, unknown function	N/A	131.171	142.106	120.235	0.846096	-0.241106	0.234155	0.319952	144.084	141.707	140.527	105.059	139.843	115.803
PF3D7_1433800	conserved Plasmodium protein, unknown function	N/A	124.009	133.833	114.186	0.853194	-0.229054	0.234995	0.320784	128.678	122.517	150.303	105.059	135.848	101.649
PF3D7_0826000	conserved Plasmodium protein, unknown function	N/A	85.5065	93.0376	77.9753	0.838105	-0.254798	0.235633	0.321575	83.3691	90.0429	105.701	80.1768	94.5608	59.1883
PF3D7_1031800	conserved Plasmodium protein, unknown function	N/A	85.945	93.8373	78.0527	0.831788	-0.265712	0.236277	0.322297	89.7124	84.8765	106.923	76.0297	71.9195	86.209
PF3D7_0208400	conserved Plasmodium protein, unknown function	N/A	459.071	485.659	432.483	0.890508	-0.1673	0.238963	0.32572	486.622	497.45	472.905	449.267	424.858	423.325
PF3D7_1226200	conserved Plasmodium protein, unknown function	N/A	20.3565	24.3292	16.3838	0.673421	-0.570419	0.239077	0.325795	30.8103	21.4036	20.7736	13.8236	17.3139	18.0138
PF3D7_1222900	conserved Plasmodium protein, unknown function	N/A	109.279	118.815	99.7416	0.839467	-0.252455	0.239799	0.326618	125.96	114.399	116.088	113.353	93.2289	92.6425
PF3D7_1471300	conserved Plasmodium protein, unknown function	N/A	103.469	94.0734	112.865	1.19976	0.262741	0.241842	0.328998	89.7124	99.6376	92.8702	131.324	117.202	90.0691
PF3D7_0502600	conserved Plasmodium protein, unknown function	N/A	159.426	170.957	147.894	0.865098	-0.209065	0.242293	0.329466	164.02	163.11	185.74	150.677	141.175	151.831
PF3D7_0814100	conserved Plasmodium protein, unknown function	N/A	12.2604	9.42013	15.1007	1.60302	0.680794	0.243457	0.330789	10.8742	5.16639	12.2198	16.5883	11.9866	16.7271
PF3D7_0930100	conserved Plasmodium protein, unknown function	N/A	89.77	81.0371	98.503	1.21553	0.281585	0.243786	0.330993	75.2135	73.8056	94.0921	98.1475	90.5653	106.796
PF3D7_0203200	conserved Plasmodium protein, unknown function	N/A	29.4814	33.755	25.2079	0.746791	-0.421223	0.245653	0.333283	33.5289	24.3559	43.3801	17.9707	30.6324	27.0207
PF3D7_0510100	conserved Plasmodium protein, unknown function	N/A	570.644	598.409	542.879	0.907204	-0.140501	0.246676	0.334507	517.432	625.872	651.924	562.62	550.051	515.967
PF3D7_1456300	conserved Plasmodium protein, unknown function	N/A	21.1608	17.353	24.9685	1.43886	0.524923	0.247755	0.335643	15.4052	17.7134	18.9406	24.8825	33.296	16.7271
PF3D7_0925000	conserved Plasmodium protein, unknown function	N/A	293.857	277.846	309.868	1.11525	0.157367	0.250574	0.338552	310.822	289.318	233.397	295.825	324.969	308.808
PF3D7_0917800	conserved Plasmodium protein, unknown function	N/A	20.5765	17.1493	24.0036	1.39968	0.485099	0.25265	0.340857	19.9361	16.2372	15.2747	23.5001	26.6368	21.8739
PF3D7_1018300	conserved Plasmodium protein, unknown function	N/A	527.843	499.873	555.812	1.11191	0.153035	0.25268	0.340857	487.528	544.686	467.406	537.738	568.697	561.002
PF3D7_1146200	conserved Plasmodium protein, unknown function	N/A	13.2598	10.1022	16.4175	1.62514	0.700564	0.252771	0.340857	5.43712	9.59473	15.2747	16.5883	14.6503	18.0138
PF3D7_0809800	conserved Plasmodium protein, unknown function	N/A	40.5874	46.1503	35.0246	0.758924	-0.397973	0.253879	0.342102	56.1835	41.3312	40.9362	33.1766	33.296	38.601
PF3D7_1336100	conserved Plasmodium protein, unknown function	N/A	46.2509	40.9305	51.5714	1.25997	0.333394	0.254566	0.342944	45.3093	38.3789	39.1032	56.6767	45.2826	52.7547
PF3D7_0727600	conserved Plasmodium protein, unknown function	N/A	9.11374	6.68914	11.5383	1.72494	0.786543	0.255505	0.344125	3.62474	10.3328	6.10988	8.29415	17.3139	9.00691
PF3D7_0203400	conserved Plasmodium protein, unknown function	N/A	311.324	333.695	288.952	0.865917	-0.207699	0.25613	0.344801	394.191	324.007	282.887	280.619	289.01	297.228
PF3D7_1408300	conserved Plasmodium protein, unknown function	N/A	3.39296	1.89712	4.8888	2.57695	1.36566	0.256478	0.345184	0.906186	2.95223	1.83296	4.14708	6.65921	3.8601
PF3D7_1337400	conserved Plasmodium protein, unknown function	N/A	53.1268	46.8885	59.365	1.26609	0.340378	0.257201	0.346074	38.0598	49.4498	53.1559	55.2944	54.6055	68.1952
PF3D7_1221800	conserved Plasmodium protein, unknown function	N/A	151.879	139.777	163.982	1.17317	0.230407	0.25753	0.346349	134.116	130.636	154.58	179.707	177.135	135.104
PF3D7_1366200	conserved Plasmodium protein, unknown function	N/A	54.3093	47.0773	61.5414	1.30724	0.386526	0.259577	0.348678	30.8103	48.7117	61.7098	56.6767	54.6055	73.342
PF3D7_1243300	conserved Plasmodium protein, unknown function	N/A	9.31573	7.05407	11.5774	1.64124	0.714783	0.259985	0.349142	8.15568	8.11862	4.8879	15.2059	6.65921	12.867
PF3D7_1134400	conserved Plasmodium protein, unknown function	N/A	102.908	94.3904	111.426	1.18048	0.239376	0.260126	0.349248	97.8681	100.376	84.9273	129.942	106.547	97.7893
PF3D7_0107100	conserved Plasmodium protein, unknown function	N/A	76.7925	84.4538	69.1311	0.818568	-0.288827	0.2612	0.350435	91.5248	81.1862	80.6504	66.3532	61.2647	79.7755
PF3D7_0502500	conserved Plasmodium protein, unknown function	N/A	29.0621	33.3789	24.7453	0.741348	-0.431778	0.262287	0.351808	31.7165	35.4267	32.9933	15.2059	33.296	25.734
PF3D7_1112700	conserved Plasmodium protein, unknown function	N/A	63.3692	70.2348	56.5035	0.804495	-0.313845	0.262395	0.351869	79.7444	68.6392	62.3208	59.4414	58.601	51.468
PF3D7_1203100	conserved Plasmodium protein, unknown function	N/A	163.942	176.736	151.148	0.855214	-0.225643	0.26365	0.353209	194.83	177.134	158.246	141.001	145.171	167.271
PF3D7_1119700	conserved Plasmodium protein, unknown function	N/A	10.4981	13.0244	7.97171	0.61206	-0.708256	0.263932	0.353416	13.5928	9.59473	15.8857	8.29415	5.32737	10.2936
PF3D7_1251600	conserved Plasmodium protein, unknown function	N/A	167.529	178.491	156.568	0.877176	-0.189062	0.264163	0.353641	159.489	182.3	193.683	160.354	167.812	141.537
PF3D7_0419300	conserved Plasmodium protein, unknown function	N/A	81.2532	88.9206	73.5857	0.827543	-0.273094	0.266698	0.356518	95.1495	81.1862	90.4262	66.3532	75.915	78.4888
PF3D7_1029900	conserved Plasmodium protein, unknown function	N/A	986.998	942.493	1031.5	1.09444	0.130193	0.267043	0.356808	996.805	930.689	899.985	964.886	1066.81	1062.82
PF3D7_1129700	conserved Plasmodium protein, unknown function	N/A	9.53628	12.0074	7.06518	0.588403	-0.765123	0.268147	0.358196	10.8742	14.7611	10.3868	5.52944	6.65921	9.00691
PF3D7_1317600	conserved Plasmodium protein, unknown function	N/A	63.3832	56.6518	70.1147	1.23764	0.307596	0.271109	0.361631	52.5588	50.1878	67.2087	70.5003	63.9284	75.9154
PF3D7_1010900	conserved Plasmodium protein, unknown function	N/A	93.5936	102.387	84.8004	0.828235	-0.271888	0.271734	0.36229	81.5568	96.6854	128.918	103.677	81.2424	69.4819
PF3D7_0514900	conserved Plasmodium protein, unknown function	N/A	37.7021	42.1158	33.2885	0.790406	-0.339334	0.27222	0.36285	37.1536	35.4267	53.7669	29.0295	39.9553	30.8808
PF3D7_0202800	conserved Plasmodium protein, unknown function	N/A	18.5356	21.6107	15.4604	0.715406	-0.483167	0.274177	0.365108	13.5928	24.3559	26.8835	9.67651	19.9776	16.7271
PF3D7_1238500	conserved Plasmodium protein, unknown function	N/A	1055.58	1007	1104.16	1.09649	0.132887	0.27817	0.369805	1015.83	1021.47	983.69	1075.48	1160.03	1076.97
PF3D7_0416600	conserved Plasmodium protein, unknown function	N/A	22.7312	26.359	19.1034	0.724738	-0.464468	0.278674	0.369994	28.0918	22.8797	28.1054	22.1177	13.3184	21.8739
PF3D7_0811600	conserved Plasmodium protein, unknown function	N/A	130.123	139.706	120.54	0.862813	-0.21288	0.27963	0.37078	139.553	126.208	153.358	102.295	134.516	124.81
PF3D7_0509900	conserved Plasmodium protein, unknown function	N/A	16.9682	12.2945	21.642	1.7603	0.815822	0.280887	0.371902	13.5928	11.0708	12.2198	35.9413	19.9776	9.00691
PF3D7_1241200	conserved Plasmodium protein, unknown function	N/A	210.655	223.245	198.065	0.88721	-0.172653	0.282447	0.373522	198.455	235.44	235.841	189.383	213.095	191.718
PF3D7_1026500	conserved Plasmodium protein, unknown function	N/A	32.5263	37.0896	27.963	0.75393	-0.407498	0.287373	0.379043	39.8722	42.0692	29.3274	30.4119	21.3095	32.1675
PF3D7_1457400	conserved Plasmodium protein, unknown function	N/A	154.528	143.852	165.203	1.14842	0.19965	0.287366	0.379043	144.084	157.944	129.529	146.53	201.108	147.971
PF3D7_1303300	conserved Plasmodium protein, unknown function	N/A	9.40262	7.29879	11.5064	1.57649	0.656714	0.291265	0.383993	10.8742	3.69028	7.33185	6.91179	17.3139	10.2936
PF3D7_0801600	conserved Plasmodium protein, unknown function	N/A	10.0905	7.6856	12.4954	1.62582	0.701164	0.291631	0.384291	7.24949	6.64251	9.16482	15.2059	11.9866	10.2936
PF3D7_1214700	conserved Plasmodium protein, unknown function	N/A	9.6827	11.8093	7.55606	0.639838	-0.64422	0.292115	0.384658	7.24949	11.0708	17.1077	6.91179	9.32289	6.43351
PF3D7_1013400	conserved Plasmodium protein, unknown function	N/A	139.077	148.716	129.437	0.870364	-0.200309	0.292741	0.38539	139.553	148.349	158.246	116.118	134.516	137.677
PF3D7_1327500	conserved Plasmodium protein, unknown function	N/A	14.3969	11.3254	17.4684	1.5424	0.625181	0.294437	0.386981	7.24949	13.285	13.4417	26.2648	11.9866	14.1537
PF3D7_0727900	conserved Plasmodium protein, unknown function	N/A	38.5603	34.1935	42.9271	1.25542	0.328169	0.295104	0.387758	36.2474	33.9506	32.3824	34.559	46.6145	47.6079
PF3D7_0102800	conserved Plasmodium protein, unknown function	N/A	34.365	38.3746	30.3554	0.791029	-0.338198	0.295339	0.38789	29.9041	44.2834	40.9362	35.9413	31.9642	23.1606
PF3D7_0812900	conserved Plasmodium protein, unknown function	N/A	61.6273	55.8781	67.3765	1.20578	0.269962	0.297123	0.389864	64.3392	42.8073	60.4878	59.4414	71.9195	70.7686
PF3D7_1415400	conserved Plasmodium protein, unknown function	N/A	925.891	887.597	964.185	1.08629	0.119404	0.297798	0.390658	932.466	908.547	821.779	869.504	997.55	1025.5
PF3D7_1425900	conserved Plasmodium protein, unknown function	N/A	184.464	173.157	195.771	1.1306	0.177087	0.298155	0.390941	185.768	163.848	169.855	178.324	222.418	186.572
PF3D7_0722700	conserved Plasmodium protein, unknown function	N/A	230.258	214.655	245.861	1.14537	0.195817	0.298634	0.391476	255.545	215.512	172.91	258.501	202.44	276.641
PF3D7_1003900	conserved Plasmodium protein, unknown function	N/A	9.29007	11.4512	7.12896	0.622552	-0.683734	0.299042	0.391919	9.96805	10.3328	14.0527	8.29415	6.65921	6.43351
PF3D7_1315200	conserved Plasmodium protein, unknown function	N/A	33.6965	37.6844	29.7087	0.788354	-0.343085	0.299488	0.392258	30.8103	37.6409	44.6021	30.4119	23.9732	34.7409
PF3D7_1220600	conserved Plasmodium protein, unknown function	N/A	19.4869	16.2924	22.6814	1.39215	0.477316	0.301899	0.394731	15.4052	16.9753	16.4967	19.353	31.9642	16.7271
PF3D7_1346900	conserved Plasmodium protein, unknown function	N/A	9.50988	11.9077	7.11212	0.597273	-0.743538	0.305717	0.399252	17.2175	8.11862	10.3868	6.91179	7.99105	6.43351
PF3D7_1134900	conserved Plasmodium protein, unknown function	N/A	7.79843	9.77145	5.82542	0.596167	-0.746212	0.309207	0.403336	5.43712	7.38056	16.4967	6.91179	7.99105	2.5734
PF3D7_1334100	conserved Plasmodium protein, unknown function	N/A	222.307	235.801	208.813	0.885551	-0.175353	0.312269	0.407043	241.952	240.606	224.844	203.207	225.081	198.152
PF3D7_1021100	conserved Plasmodium protein, unknown function	N/A	55.3328	60.4952	50.1704	0.829328	-0.269985	0.314079	0.408922	57.0897	55.3542	69.0416	49.7649	49.2782	51.468
PF3D7_1456200	conserved Plasmodium protein, unknown function	N/A	15.6352	13.139	18.1313	1.37995	0.46462	0.314243	0.409039	14.499	16.9753	7.94284	15.2059	17.3139	21.8739
PF3D7_1227600	conserved Plasmodium protein, unknown function	N/A	793.353	760.347	826.359	1.08682	0.120111	0.314641	0.409461	783.851	800.053	697.137	812.827	796.441	869.81
PF3D7_0707200	conserved Plasmodium protein, unknown function	N/A	233.256	220.712	245.8	1.11367	0.155319	0.317	0.411181	226.547	233.964	201.626	235.001	245.059	257.34
PF3D7_1129800	conserved Plasmodium protein, unknown function	N/A	37.7988	33.6373	41.9604	1.24744	0.318968	0.32452	0.419758	35.3413	29.5223	36.0483	31.7943	42.6189	51.468
PF3D7_0728400	conserved Plasmodium protein, unknown function	N/A	148.487	140.577	156.396	1.11253	0.15384	0.328103	0.423898	166.738	143.183	111.811	138.236	159.821	171.131
PF3D7_0406600	conserved Plasmodium protein, unknown function	N/A	30.5827	26.9986	34.1668	1.2655	0.339709	0.328351	0.424021	31.7165	23.6178	25.6615	33.1766	33.296	36.0276
PF3D7_1433200	conserved Plasmodium protein, unknown function	N/A	65.0356	70.421	59.6502	0.847051	-0.23948	0.328568	0.424104	68.8702	60.5206	81.8724	66.3532	57.2692	55.3281
PF3D7_0319900	conserved Plasmodium protein, unknown function	N/A	49.0849	44.9351	53.2347	1.1847	0.244522	0.332869	0.428857	58.9021	39.855	36.0483	51.1473	51.9418	56.6149
PF3D7_1463000	conserved Plasmodium protein, unknown function	N/A	16.2988	20.1919	12.4058	0.614396	-0.70276	0.335535	0.431933	16.3114	22.8797	21.3846	4.14708	26.6368	6.43351
PF3D7_1445000	conserved Plasmodium protein, unknown function	N/A	100.748	108.79	92.7066	0.852162	-0.2308	0.337572	0.434413	125.054	101.114	100.202	78.7945	110.543	88.7824
PF3D7_1305700	conserved Plasmodium protein, unknown function	N/A	50.0441	45.4996	54.5887	1.19976	0.262749	0.340416	0.437767	46.2155	52.402	37.8812	56.6767	46.6145	60.475
PF3D7_1127400	conserved Plasmodium protein, unknown function	N/A	10.0479	12.0622	8.03369	0.666023	-0.586355	0.340881	0.438061	9.96805	10.3328	15.8857	9.67651	7.99105	6.43351
PF3D7_1136000	conserved Plasmodium protein, unknown function	N/A	200.297	210.692	189.902	0.901322	-0.149886	0.343178	0.440401	181.237	230.274	220.567	212.883	163.817	193.005
PF3D7_1215700	conserved Plasmodium protein, unknown function	N/A	40.4564	34.6133	46.2995	1.33762	0.419672	0.343111	0.440401	30.8103	30.2603	42.7692	41.4708	65.2603	32.1675
PF3D7_1114500	conserved Plasmodium protein, unknown function	N/A	15.9037	13.3128	18.4946	1.38924	0.474293	0.344191	0.441497	13.5928	11.0708	15.2747	11.0589	19.9776	24.4473
PF3D7_1025300	conserved Plasmodium protein, unknown function	N/A	39.3475	34.9713	43.7236	1.25027	0.32224	0.345293	0.442706	37.1536	28.0461	39.7142	51.1473	45.2826	34.7409
PF3D7_0625200	conserved Plasmodium protein, unknown function	N/A	54.4215	49.1067	59.7362	1.21646	0.282686	0.346674	0.444066	68.8702	36.9028	41.5472	45.6178	69.2558	64.3351
PF3D7_1322600	conserved Plasmodium protein, unknown function	N/A	7.09347	8.78863	5.39831	0.614238	-0.703131	0.349709	0.447025	7.24949	8.11862	10.9978	8.29415	5.32737	2.5734
PF3D7_0409000	conserved Plasmodium protein, unknown function	N/A	26.7433	30.5605	22.9262	0.750191	-0.41467	0.350539	0.447674	38.966	25.832	26.8835	16.5883	21.3095	30.8808
PF3D7_0214300	conserved Plasmodium protein, unknown function	N/A	1809.51	1745.28	1873.73	1.0736	0.102453	0.353178	0.450732	1813.28	1730.74	1691.83	1730.71	1883.22	2007.25
PF3D7_1401700	conserved Plasmodium protein, unknown function	N/A	2.86155	1.70715	4.01595	2.35243	1.23415	0.354788	0.452428	1.81237	1.47611	1.83296	4.14708	5.32737	2.5734
PF3D7_1308700	conserved Plasmodium protein, unknown function	N/A	141.828	151.72	131.937	0.869608	-0.201563	0.357841	0.455844	173.082	154.992	127.085	123.03	151.83	120.95
PF3D7_1142800	conserved Plasmodium protein, unknown function	N/A	175.623	167.096	184.15	1.10206	0.140199	0.358588	0.456587	197.549	160.158	143.582	175.56	186.458	190.432
PF3D7_1024900	conserved Plasmodium protein, unknown function	N/A	34.6958	31.1167	38.2748	1.23004	0.298704	0.358837	0.456694	35.3413	31.7364	26.2725	38.706	43.9508	32.1675
PF3D7_0812000	conserved Plasmodium protein, unknown function	N/A	39.4297	43.22	35.6394	0.824604	-0.278227	0.359805	0.457821	38.966	40.5931	50.101	37.3237	41.2871	28.3074
PF3D7_1023500	conserved Plasmodium protein, unknown function	N/A	5.11578	6.72333	3.50823	0.521799	-0.938434	0.363843	0.462111	8.15568	5.90445	6.10988	1.38236	3.99553	5.1468
PF3D7_0304300	conserved Plasmodium protein, unknown function	N/A	39.5079	42.9386	36.0773	0.840207	-0.251184	0.370539	0.469113	32.6227	40.5931	55.5999	44.2355	27.9687	36.0276
PF3D7_0625900	conserved Plasmodium protein, unknown function	N/A	8.51726	10.3345	6.70006	0.648321	-0.62522	0.372057	0.470713	9.06186	10.3328	11.6088	8.29415	6.65921	5.1468
PF3D7_0407800	conserved Plasmodium protein, unknown function	N/A	973.729	1010.79	936.664	0.926663	-0.109883	0.373027	0.471795	990.462	1036.23	1005.69	1000.83	875.02	934.145
PF3D7_0916400	conserved Plasmodium protein, unknown function	N/A	275.029	289.316	260.742	0.901237	-0.150021	0.373674	0.472435	309.916	270.867	287.164	233.619	279.687	268.921
PF3D7_1029500	conserved Plasmodium protein, unknown function	N/A	4.81381	3.35826	6.26936	1.86685	0.900607	0.374739	0.47335	2.71856	3.69028	3.66593	6.91179	9.32289	2.5734
PF3D7_1122500	conserved Plasmodium protein, unknown function	N/A	36.2302	39.6008	32.8596	0.829772	-0.269214	0.379187	0.478206	33.5289	33.9506	51.323	29.0295	39.9553	29.5941
PF3D7_1251400	conserved Plasmodium protein, unknown function	N/A	10.081	12.1468	8.01506	0.659847	-0.599797	0.380544	0.479586	14.499	10.3328	11.6088	6.91179	11.9866	5.1468
PF3D7_1454200	conserved Plasmodium protein, unknown function	N/A	70.3934	64.1598	76.627	1.19431	0.256183	0.386918	0.486444	59.8083	50.1878	82.4834	73.265	65.2603	91.3558
PF3D7_1142200	conserved Plasmodium protein, unknown function	N/A	6.40651	4.86174	7.95129	1.63548	0.709715	0.389195	0.48905	4.53093	5.16639	4.8879	4.14708	11.9866	7.72021
PF3D7_1133900	conserved Plasmodium protein, unknown function	N/A	202.743	193.04	212.447	1.10053	0.138201	0.392818	0.493378	212.048	183.776	183.296	219.795	209.099	208.446
PF3D7_1430000	conserved Plasmodium protein, unknown function	N/A	92.1443	86.1952	98.0934	1.13804	0.186549	0.39293	0.493388	93.3372	79.7101	85.5383	89.8533	109.211	95.2159
PF3D7_1327000	conserved Plasmodium protein, unknown function	N/A	72.8043	77.5312	68.0773	0.878063	-0.187604	0.396663	0.49742	68.8702	70.8534	92.8702	71.8827	70.5876	61.7617
PF3D7_0321000	conserved Plasmodium protein, unknown function	N/A	168.667	159.044	178.291	1.12102	0.164814	0.397829	0.498657	150.427	158.682	168.022	183.854	182.462	168.558
PF3D7_1422400	conserved Plasmodium protein, unknown function	N/A	288.583	302.879	274.286	0.905594	-0.143064	0.400599	0.501675	317.165	301.865	289.608	239.148	290.342	293.368
PF3D7_0214400	conserved Plasmodium protein, unknown function	N/A	630.169	652.841	607.497	0.930544	-0.103854	0.403892	0.504775	623.456	656.87	678.197	635.885	615.311	571.295
[truncated: 3,647 more rows]

## Sheet: S2B_GO_down
Table S2B. GO analysis of downregulated transcripts in the Δpfdozi parasites at the gametocyte stage (Padj<0.05)
Cellular Component
ID	Name	Bgd count	Result count	Result gene list	Pct of bgd	Fold enrichment	Odds ratio	P-value	Benjamini	Bonferroni
GO:0044312	crystalloid	17	17	PF3D7_0109100,PF3D7_0418800,PF3D7_0504500,PF3D7_0825700,PF3D7_0825800,PF3D7_0903800,PF3D7_0904200,PF3D7_1027900,PF3D7_1103500,PF3D7_1146100,PF3D7_1207300,PF3D7_1407000,PF3D7_1429300,PF3D7_1451600,PF3D7_1453500,PF3D7_1455800,PF3D7_1475500,	100	6.83	inf	5.50703e-15	2.21933e-12	2.21933e-12
GO:0005856	cytoskeleton	133	51	PF3D7_0109400,PF3D7_0307300,PF3D7_0309200,PF3D7_0311400,PF3D7_0319400,PF3D7_0409900,PF3D7_0419000,PF3D7_0422300,PF3D7_0528500,PF3D7_0603100,PF3D7_0605300,PF3D7_0619300,PF3D7_0624900,PF3D7_0718000,PF3D7_0724900,PF3D7_0729900,PF3D7_0809600,PF3D7_0828700,PF3D7_0905300,PF3D7_0909500,PF3D7_0911500,PF3D7_1020100,PF3D7_1020300,PF3D7_1023100,PF3D7_1025500,PF3D7_1034300,PF3D7_1037800,PF3D7_1104600,PF3D7_1…	38.3	2.62	3.83	7.52118e-12	1.51552e-09	3.03103e-09
GO:0015630	microtubule cytoskeleton	91	37	PF3D7_0109400,PF3D7_0307300,PF3D7_0309200,PF3D7_0311400,PF3D7_0319400,PF3D7_0419000,PF3D7_0422300,PF3D7_0603100,PF3D7_0605300,PF3D7_0624900,PF3D7_0718000,PF3D7_0724900,PF3D7_0729900,PF3D7_0809600,PF3D7_0905300,PF3D7_0909500,PF3D7_1020100,PF3D7_1020300,PF3D7_1023100,PF3D7_1025500,PF3D7_1034300,PF3D7_1037800,PF3D7_1105200,PF3D7_1105500,PF3D7_1122900,PF3D7_1127900,PF3D7_1202300,PF3D7_1211000,PF3D7_1…	40.7	2.78	4.16	9.04527e-10	1.21508e-07	3.64524e-07
GO:0005875	microtubule associated complex	45	22	PF3D7_0309200,PF3D7_0319400,PF3D7_0419000,PF3D7_0718000,PF3D7_0724900,PF3D7_0729900,PF3D7_0905300,PF3D7_1020100,PF3D7_1020300,PF3D7_1023100,PF3D7_1025500,PF3D7_1034300,PF3D7_1037800,PF3D7_1122900,PF3D7_1127900,PF3D7_1202300,PF3D7_1211000,PF3D7_1213600,PF3D7_1238400,PF3D7_1346000,PF3D7_1426300,PF3D7_1453100,	48.9	3.34	5.73	4.68928e-08	3.26033e-06	1.88978e-05
GO:0005929	cilium	32	18	PF3D7_0419000,PF3D7_0514000,PF3D7_0624900,PF3D7_0828700,PF3D7_0905300,PF3D7_0905600,PF3D7_1020100,PF3D7_1023100,PF3D7_1025500,PF3D7_1037800,PF3D7_1104600,PF3D7_1122900,PF3D7_1147200,PF3D7_1202300,PF3D7_1366100,PF3D7_1426300,PF3D7_1440600,PF3D7_1462500,	56.3	3.84	7.67	4.85409e-08	3.26033e-06	1.9562e-05
GO:0042995	cell projection	32	18	PF3D7_0419000,PF3D7_0514000,PF3D7_0624900,PF3D7_0828700,PF3D7_0905300,PF3D7_0905600,PF3D7_1020100,PF3D7_1023100,PF3D7_1037800,PF3D7_1104600,PF3D7_1122900,PF3D7_1147200,PF3D7_1202300,PF3D7_1366100,PF3D7_1403000,PF3D7_1426300,PF3D7_1440600,PF3D7_1462500,	56.3	3.84	7.67	4.85409e-08	3.26033e-06	1.9562e-05
GO:0120025	plasma membrane bounded cell projection	31	17	PF3D7_0419000,PF3D7_0514000,PF3D7_0624900,PF3D7_0828700,PF3D7_0905300,PF3D7_0905600,PF3D7_1020100,PF3D7_1023100,PF3D7_1037800,PF3D7_1104600,PF3D7_1122900,PF3D7_1147200,PF3D7_1202300,PF3D7_1366100,PF3D7_1426300,PF3D7_1440600,PF3D7_1462500,	54.8	3.75	7.23	1.91379e-07	1.10179e-05	7.71256e-05
GO:0005874	microtubule	45	21	PF3D7_0109400,PF3D7_0307300,PF3D7_0309200,PF3D7_0319400,PF3D7_0422300,PF3D7_0603100,PF3D7_0624900,PF3D7_0718000,PF3D7_0724900,PF3D7_0729900,PF3D7_0905300,PF3D7_0909500,PF3D7_1020100,PF3D7_1023100,PF3D7_1025500,PF3D7_1037800,PF3D7_1122900,PF3D7_1127900,PF3D7_1213600,PF3D7_1230100,PF3D7_1346000,	46.7	3.19	5.23	2.61583e-07	1.20004e-05	0.000105418
GO:0020039	pellicle	56	24	PF3D7_0109000,PF3D7_0304100,PF3D7_0510300,PF3D7_0611600,PF3D7_0621400,PF3D7_0704100,PF3D7_0708600,PF3D7_0722900,PF3D7_0723300,PF3D7_0816500,PF3D7_0823500,PF3D7_0929600,PF3D7_1011000,PF3D7_1017500,PF3D7_1028900,PF3D7_1141900,PF3D7_1221400,PF3D7_1341500,PF3D7_1341800,PF3D7_1345600,PF3D7_1355600,PF3D7_1417000,PF3D7_1430800,PF3D7_1431100,	42.9	2.93	4.49	2.67999e-07	1.20004e-05	0.000108004
GO:0030286	dynein complex	26	15	PF3D7_0419000,PF3D7_0718000,PF3D7_0729900,PF3D7_0905300,PF3D7_1020100,PF3D7_1020300,PF3D7_1023100,PF3D7_1025500,PF3D7_1037800,PF3D7_1122900,PF3D7_1127900,PF3D7_1202300,PF3D7_1213600,PF3D7_1346000,PF3D7_1426300,	57.7	3.94	8.1	4.2143e-07	1.69836e-05	0.000169836
GO:0070258	inner membrane pellicle complex	54	23	PF3D7_0109000,PF3D7_0304100,PF3D7_0510300,PF3D7_0611600,PF3D7_0621400,PF3D7_0704100,PF3D7_0708600,PF3D7_0722900,PF3D7_0723300,PF3D7_0816500,PF3D7_0823500,PF3D7_1011000,PF3D7_1017500,PF3D7_1028900,PF3D7_1141900,PF3D7_1221400,PF3D7_1341500,PF3D7_1341800,PF3D7_1345600,PF3D7_1355600,PF3D7_1417000,PF3D7_1430800,PF3D7_1431100,	42.6	2.91	4.44	5.45869e-07	1.99986e-05	0.000219985
GO:0099081	supramolecular polymer	52	22	PF3D7_0109400,PF3D7_0307300,PF3D7_0309200,PF3D7_0319400,PF3D7_0422300,PF3D7_0603100,PF3D7_0624900,PF3D7_0718000,PF3D7_0724900,PF3D7_0729900,PF3D7_0905300,PF3D7_0909500,PF3D7_0911500,PF3D7_1020100,PF3D7_1023100,PF3D7_1025500,PF3D7_1037800,PF3D7_1122900,PF3D7_1127900,PF3D7_1213600,PF3D7_1230100,PF3D7_1346000,	42.3	2.89	4.38	1.1101e-06	3.19551e-05	0.000447371
GO:0099512	supramolecular fiber	52	22	PF3D7_0109400,PF3D7_0307300,PF3D7_0309200,PF3D7_0319400,PF3D7_0422300,PF3D7_0603100,PF3D7_0624900,PF3D7_0718000,PF3D7_0724900,PF3D7_0729900,PF3D7_0905300,PF3D7_0909500,PF3D7_0911500,PF3D7_1020100,PF3D7_1023100,PF3D7_1025500,PF3D7_1037800,PF3D7_1122900,PF3D7_1127900,PF3D7_1213600,PF3D7_1230100,PF3D7_1346000,	42.3	2.89	4.38	1.1101e-06	3.19551e-05	0.000447371
GO:0099513	polymeric cytoskeletal fiber	52	22	PF3D7_0109400,PF3D7_0307300,PF3D7_0309200,PF3D7_0319400,PF3D7_0422300,PF3D7_0603100,PF3D7_0624900,PF3D7_0718000,PF3D7_0724900,PF3D7_0729900,PF3D7_0905300,PF3D7_0909500,PF3D7_0911500,PF3D7_1020100,PF3D7_1023100,PF3D7_1025500,PF3D7_1037800,PF3D7_1122900,PF3D7_1127900,PF3D7_1213600,PF3D7_1230100,PF3D7_1346000,	42.3	2.89	4.38	1.1101e-06	3.19551e-05	0.000447371
GO:0097014	ciliary plasm	17	11	PF3D7_0419000,PF3D7_0828700,PF3D7_0905300,PF3D7_1023100,PF3D7_1037800,PF3D7_1104600,PF3D7_1122900,PF3D7_1202300,PF3D7_1426300,PF3D7_1440600,PF3D7_1462500,	64.7	4.42	10.84	3.26959e-06	7.32026e-05	0.00131765
GO:0099568	cytoplasmic region	17	11	PF3D7_0419000,PF3D7_0828700,PF3D7_0905300,PF3D7_1023100,PF3D7_1037800,PF3D7_1104600,PF3D7_1122900,PF3D7_1202300,PF3D7_1426300,PF3D7_1440600,PF3D7_1462500,	64.7	4.42	10.84	3.26959e-06	7.32026e-05	0.00131765
GO:0005930	axoneme	17	11	PF3D7_0419000,PF3D7_0828700,PF3D7_0905300,PF3D7_1023100,PF3D7_1037800,PF3D7_1104600,PF3D7_1122900,PF3D7_1202300,PF3D7_1426300,PF3D7_1440600,PF3D7_1462500,	64.7	4.42	10.84	3.26959e-06	7.32026e-05	0.00131765
GO:0032838	plasma membrane bounded cell projection cytoplasm	17	11	PF3D7_0419000,PF3D7_0828700,PF3D7_0905300,PF3D7_1023100,PF3D7_1037800,PF3D7_1104600,PF3D7_1122900,PF3D7_1202300,PF3D7_1426300,PF3D7_1440600,PF3D7_1462500,	64.7	4.42	10.84	3.26959e-06	7.32026e-05	0.00131765
GO:0099080	supramolecular complex	87	28	PF3D7_0109400,PF3D7_0307300,PF3D7_0309200,PF3D7_0319400,PF3D7_0320800,PF3D7_0422300,PF3D7_0507600,PF3D7_0525400,PF3D7_0603100,PF3D7_0624900,PF3D7_0718000,PF3D7_0724900,PF3D7_0729900,PF3D7_0810600,PF3D7_0905300,PF3D7_0909500,PF3D7_0911500,PF3D7_1020100,PF3D7_1023100,PF3D7_1025500,PF3D7_1037800,PF3D7_1103800,PF3D7_1122900,PF3D7_1127900,PF3D7_1128600,PF3D7_1213600,PF3D7_1230100,PF3D7_1346000,	32.2	2.2	2.84	2.35772e-05	0.00047937	0.00950163
GO:0044424	obsolete intracellular part	1029	193	PF3D7_0208900,PF3D7_0210500,PF3D7_0212900,PF3D7_0213700,PF3D7_0217700,PF3D7_0303800,PF3D7_0307900,PF3D7_0309100,PF3D7_0311400,PF3D7_0313600,PF3D7_0320800,PF3D7_0408200,PF3D7_0410500,PF3D7_0411300,PF3D7_0411800,PF3D7_0413500,PF3D7_0416500,PF3D7_0421900,PF3D7_0422300,PF3D7_0423300,PF3D7_0511000,PF3D7_0514000,PF3D7_0515900,PF3D7_0517200,PF3D7_0517800,PF3D7_0518700,PF3D7_0521200,PF3D7_0521800,PF3D7_0…	18.8	1.28	1.48	2.37901e-05	0.00047937	0.00958739
GO:0044310	osmiophilic body	21	10	PF3D7_0204900,PF3D7_0209200,PF3D7_0311700,PF3D7_0515600,PF3D7_1214800,PF3D7_1216500,PF3D7_1234400,PF3D7_1247800,PF3D7_1250100,PF3D7_1449000,	47.6	3.25	5.36	0.000323003	0.00619858	0.13017
GO:0034702	ion channel complex	5	4	PF3D7_0418800,PF3D7_0504500,PF3D7_1133000,PF3D7_1238700,	80	5.47	23.45	0.00201299	0.0368743	0.811235
Molecular Function
ID	Name	Bgd count	Result count	Result gene list	Pct of bgd	Fold enrichment	Odds ratio	P-value	Benjamini	Bonferroni
GO:0003777	microtubule motor activity	23	14	PF3D7_0319400,PF3D7_0718000,PF3D7_0724900,PF3D7_0729900,PF3D7_0905300,PF3D7_1020300,PF3D7_1023100,PF3D7_1025500,PF3D7_1122900,PF3D7_1202300,PF3D7_1211000,PF3D7_1213600,PF3D7_1245600,PF3D7_1426300,	60.9	4.16	9.23	4.15251e-07	0.000265761	0.000265761
GO:0003774	motor activity	44	20	PF3D7_0319400,PF3D7_0718000,PF3D7_0724900,PF3D7_0729900,PF3D7_0905300,PF3D7_0931700,PF3D7_1020100,PF3D7_1020300,PF3D7_1023100,PF3D7_1025500,PF3D7_1037800,PF3D7_1122900,PF3D7_1127900,PF3D7_1140500,PF3D7_1202300,PF3D7_1211000,PF3D7_1213600,PF3D7_1245600,PF3D7_1346000,PF3D7_1426300,	45.5	3.11	4.97	8.59367e-07	0.000274998	0.000549995
GO:1990939	ATP-dependent microtubule motor activity	11	8	PF3D7_0319400,PF3D7_0718000,PF3D7_0724900,PF3D7_0729900,PF3D7_0905300,PF3D7_1023100,PF3D7_1122900,PF3D7_1202300,	72.7	4.97	15.72	2.22342e-05	0.00474329	0.0142299
GO:0008569	ATP-dependent microtubule motor activity, minus-end-directed	7	6	PF3D7_0718000,PF3D7_0729900,PF3D7_0905300,PF3D7_1023100,PF3D7_1122900,PF3D7_1202300,	85.7	5.86	35.28	5.91825e-05	0.0094692	0.0378768
GO:0045505	dynein intermediate chain binding	13	8	PF3D7_0718000,PF3D7_0729900,PF3D7_0905300,PF3D7_1020100,PF3D7_1023100,PF3D7_1122900,PF3D7_1202300,PF3D7_1213600,	61.5	4.2	9.43	0.000131849	0.0168766	0.084383
Biological Process
ID	Name	Bgd count	Result count	Result gene list	Pct of bgd	Fold enrichment	Odds ratio	P-value	Benjamini	Bonferroni
GO:0006928	movement of cell or subcellular component	63	27	PF3D7_0309100,PF3D7_0319400,PF3D7_0419000,PF3D7_0616500,PF3D7_0624900,PF3D7_0718000,PF3D7_0724900,PF3D7_0729900,PF3D7_0828700,PF3D7_0905300,PF3D7_1020100,PF3D7_1020300,PF3D7_1023100,PF3D7_1025500,PF3D7_1037800,PF3D7_1104600,PF3D7_1122900,PF3D7_1140500,PF3D7_1202300,PF3D7_1207300,PF3D7_1211000,PF3D7_1213600,PF3D7_1245600,PF3D7_1335900,PF3D7_1360500,PF3D7_1426300,PF3D7_1465700,	42.9	2.93	4.51	4.75279e-08	3.18428e-05	6.23566e-05
GO:0007018	microtubule-based movement	32	18	PF3D7_0319400,PF3D7_0718000,PF3D7_0724900,PF3D7_0729900,PF3D7_0828700,PF3D7_0905300,PF3D7_1020100,PF3D7_1020300,PF3D7_1023100,PF3D7_1025500,PF3D7_1037800,PF3D7_1104600,PF3D7_1122900,PF3D7_1202300,PF3D7_1211000,PF3D7_1213600,PF3D7_1245600,PF3D7_1426300,	56.3	3.84	7.67	4.85409e-08	3.18428e-05	6.36856e-05
GO:0007017	microtubule-based process	77	28	PF3D7_0307300,PF3D7_0309200,PF3D7_0319400,PF3D7_0419000,PF3D7_0422300,PF3D7_0514000,PF3D7_0718000,PF3D7_0724900,PF3D7_0729900,PF3D7_0828700,PF3D7_0905300,PF3D7_0909500,PF3D7_1020100,PF3D7_1020300,PF3D7_1023100,PF3D7_1025500,PF3D7_1037800,PF3D7_1104600,PF3D7_1105500,PF3D7_1122900,PF3D7_1145300,PF3D7_1147200,PF3D7_1202300,PF3D7_1211000,PF3D7_1213600,PF3D7_1245600,PF3D7_1346000,PF3D7_1426300,	36.4	2.48	3.43	1.59908e-06	0.000699331	0.00209799

## Sheet: S2C_GO_up
Table S2C. GO analysis of upregulated transcripts in the Δpfdozi parasites at the gametocyte stage (Padj<0.05)
Cellular Component
ID	Name	Bgd count	Result count	Result gene list	Pct of bgd	Fold enrichment	Odds ratio	P-value	Benjamini	Bonferroni
GO:0043657	host cell	708	232	PF3D7_0100200,PF3D7_0101900,PF3D7_0102200,PF3D7_0104200,PF3D7_0108500,PF3D7_0112200,PF3D7_0113000,PF3D7_0113200,PF3D7_0113300,PF3D7_0113700,PF3D7_0115200,PF3D7_0115700,PF3D7_0201500,PF3D7_0201600,PF3D7_0201700,PF3D7_0201800,PF3D7_0201900,PF3D7_0202000,PF3D7_0202100,PF3D7_0202200,PF3D7_0202400,PF3D7_0202500,PF3D7_0207000,PF3D7_0207500,PF3D7_0207600,PF3D7_0207700,PF3D7_0214900,PF3D7_0217500,PF3D7_0…	32.8	2.42	4.27	4.84096e-48	7.98758e-46	1.59752e-45
GO:0018995	host cellular component	708	232	PF3D7_0100200,PF3D7_0101900,PF3D7_0102200,PF3D7_0104200,PF3D7_0108500,PF3D7_0112200,PF3D7_0113000,PF3D7_0113200,PF3D7_0113300,PF3D7_0113700,PF3D7_0115200,PF3D7_0115700,PF3D7_0201500,PF3D7_0201600,PF3D7_0201700,PF3D7_0201800,PF3D7_0201900,PF3D7_0202000,PF3D7_0202100,PF3D7_0202200,PF3D7_0202400,PF3D7_0202500,PF3D7_0207000,PF3D7_0207500,PF3D7_0207600,PF3D7_0207700,PF3D7_0214900,PF3D7_0217500,PF3D7_0…	32.8	2.42	4.27	4.84096e-48	7.98758e-46	1.59752e-45
GO:0030430	host cell cytoplasm	537	195	PF3D7_0100200,PF3D7_0102200,PF3D7_0104200,PF3D7_0108500,PF3D7_0112200,PF3D7_0113700,PF3D7_0115200,PF3D7_0115700,PF3D7_0201500,PF3D7_0201600,PF3D7_0201700,PF3D7_0201800,PF3D7_0201900,PF3D7_0202000,PF3D7_0202100,PF3D7_0202200,PF3D7_0202400,PF3D7_0202500,PF3D7_0207000,PF3D7_0207500,PF3D7_0207600,PF3D7_0207700,PF3D7_0214900,PF3D7_0217500,PF3D7_0220200,PF3D7_0223400,PF3D7_0223500,PF3D7_0300200,PF3D7_0…	36.3	2.68	4.76	5.16085e-47	5.67694e-45	1.70308e-44
GO:0033646	host intracellular part	546	196	PF3D7_0100200,PF3D7_0102200,PF3D7_0104200,PF3D7_0108500,PF3D7_0112200,PF3D7_0113700,PF3D7_0115200,PF3D7_0115700,PF3D7_0201500,PF3D7_0201600,PF3D7_0201700,PF3D7_0201800,PF3D7_0201900,PF3D7_0202000,PF3D7_0202100,PF3D7_0202200,PF3D7_0202400,PF3D7_0202500,PF3D7_0207000,PF3D7_0207500,PF3D7_0207600,PF3D7_0207700,PF3D7_0214900,PF3D7_0217500,PF3D7_0220200,PF3D7_0223400,PF3D7_0223500,PF3D7_0300200,PF3D7_0…	35.9	2.65	4.68	2.22636e-46	1.83675e-44	7.347e-44
GO:0043656	host intracellular region	547	196	PF3D7_0100200,PF3D7_0102200,PF3D7_0104200,PF3D7_0108500,PF3D7_0112200,PF3D7_0113700,PF3D7_0115200,PF3D7_0115700,PF3D7_0201500,PF3D7_0201600,PF3D7_0201700,PF3D7_0201800,PF3D7_0201900,PF3D7_0202000,PF3D7_0202100,PF3D7_0202200,PF3D7_0202400,PF3D7_0202500,PF3D7_0207000,PF3D7_0207500,PF3D7_0207600,PF3D7_0207700,PF3D7_0214900,PF3D7_0217500,PF3D7_0220200,PF3D7_0223400,PF3D7_0223500,PF3D7_0300200,PF3D7_0…	35.8	2.65	4.66	3.10104e-46	2.04669e-44	1.02334e-43
GO:0033655	host cell cytoplasm part	521	189	PF3D7_0100200,PF3D7_0102200,PF3D7_0104200,PF3D7_0108500,PF3D7_0112200,PF3D7_0113700,PF3D7_0115200,PF3D7_0115700,PF3D7_0201500,PF3D7_0201600,PF3D7_0201700,PF3D7_0201800,PF3D7_0201900,PF3D7_0202000,PF3D7_0202100,PF3D7_0202200,PF3D7_0202400,PF3D7_0202500,PF3D7_0207000,PF3D7_0207500,PF3D7_0207600,PF3D7_0207700,PF3D7_0214900,PF3D7_0217500,PF3D7_0220200,PF3D7_0223400,PF3D7_0223500,PF3D7_0300200,PF3D7_0…	36.3	2.68	4.7	2.66037e-45	1.46321e-43	8.77923e-43
GO:0033643	host cell part	625	209	PF3D7_0100200,PF3D7_0101900,PF3D7_0102200,PF3D7_0104200,PF3D7_0108500,PF3D7_0112200,PF3D7_0113000,PF3D7_0113700,PF3D7_0115200,PF3D7_0115700,PF3D7_0201500,PF3D7_0201600,PF3D7_0201700,PF3D7_0201800,PF3D7_0201900,PF3D7_0202000,PF3D7_0202100,PF3D7_0202200,PF3D7_0202400,PF3D7_0202500,PF3D7_0207000,PF3D7_0207500,PF3D7_0207600,PF3D7_0207700,PF3D7_0214900,PF3D7_0217500,PF3D7_0220000,PF3D7_0220200,PF3D7_0…	33.4	2.47	4.24	4.36872e-44	2.05954e-42	1.44168e-41
GO:1903561	extracellular vesicle	75	56	PF3D7_0102200,PF3D7_0102500,PF3D7_0201900,PF3D7_0202000,PF3D7_0202500,PF3D7_0207600,PF3D7_0301700,PF3D7_0302500,PF3D7_0317600,PF3D7_0322900,PF3D7_0424600,PF3D7_0501000,PF3D7_0501300,PF3D7_0501500,PF3D7_0501600,PF3D7_0516200,PF3D7_0601900,PF3D7_0610400,PF3D7_0621200,PF3D7_0702400,PF3D7_0702500,PF3D7_0708400,PF3D7_0714000,PF3D7_0727400,PF3D7_0731500,PF3D7_0801000,PF3D7_0814200,PF3D7_0818900,PF3D7_0…	74.7	5.51	20.48	6.80704e-34	2.8079e-32	2.24632e-31
GO:0043230	extracellular organelle	266	112	PF3D7_0100200,PF3D7_0102200,PF3D7_0102500,PF3D7_0104200,PF3D7_0115200,PF3D7_0201900,PF3D7_0202000,PF3D7_0202400,PF3D7_0202500,PF3D7_0207500,PF3D7_0207600,PF3D7_0207700,PF3D7_0214900,PF3D7_0217500,PF3D7_0223400,PF3D7_0300200,PF3D7_0301700,PF3D7_0302500,PF3D7_0317600,PF3D7_0322900,PF3D7_0400300,PF3D7_0400500,PF3D7_0404700,PF3D7_0404900,PF3D7_0405300,PF3D7_0423700,PF3D7_0424400,PF3D7_0424600,PF3D7_0…	42.1	3.11	5.39	1.07884e-32	3.95575e-31	3.56017e-30
GO:0005576	extracellular region	326	126	PF3D7_0100200,PF3D7_0102200,PF3D7_0102500,PF3D7_0104200,PF3D7_0115200,PF3D7_0201900,PF3D7_0202000,PF3D7_0202400,PF3D7_0202500,PF3D7_0207300,PF3D7_0207400,PF3D7_0207500,PF3D7_0207600,PF3D7_0207700,PF3D7_0207800,PF3D7_0207900,PF3D7_0214900,PF3D7_0216800,PF3D7_0217500,PF3D7_0223400,PF3D7_0300200,PF3D7_0301700,PF3D7_0302500,PF3D7_0317600,PF3D7_0322900,PF3D7_0400300,PF3D7_0400500,PF3D7_0404700,PF3D7_0…	38.7	2.85	4.74	2.19301e-32	7.23694e-31	7.23694e-30
GO:0020036	Maurer's cleft	369	115	PF3D7_0100200,PF3D7_0108500,PF3D7_0112200,PF3D7_0113700,PF3D7_0115200,PF3D7_0201500,PF3D7_0201700,PF3D7_0201800,PF3D7_0201900,PF3D7_0202000,PF3D7_0202100,PF3D7_0202200,PF3D7_0207000,PF3D7_0220200,PF3D7_0223400,PF3D7_0300200,PF3D7_0301700,PF3D7_0301800,PF3D7_0309600,PF3D7_0322000,PF3D7_0400300,PF3D7_0400500,PF3D7_0401600,PF3D7_0401800,PF3D7_0402100,PF3D7_0416800,PF3D7_0424000,PF3D7_0424400,PF3D7_0…	31.2	2.3	3.29	3.5285e-20	1.05855e-18	1.16441e-17
GO:0022626	cytosolic ribosome	94	48	PF3D7_0210100,PF3D7_0217800,PF3D7_0219200,PF3D7_0306900,PF3D7_0309600,PF3D7_0312800,PF3D7_0317600,PF3D7_0322900,PF3D7_0415900,PF3D7_0507100,PF3D7_0516200,PF3D7_0516900,PF3D7_0519400,PF3D7_0611700,PF3D7_0614500,PF3D7_0618300,PF3D7_0706400,PF3D7_0710600,PF3D7_0718400,PF3D7_0719600,PF3D7_0719700,PF3D7_0721600,PF3D7_0814000,PF3D7_0826700,PF3D7_0903900,PF3D7_1003500,PF3D7_1026800,PF3D7_1027800,PF3D7_1…	51.1	3.77	7.11	1.58249e-18	4.35185e-17	5.22222e-16
GO:0031982	vesicle	272	89	PF3D7_0102200,PF3D7_0102500,PF3D7_0201900,PF3D7_0202000,PF3D7_0202500,PF3D7_0207600,PF3D7_0220000,PF3D7_0301700,PF3D7_0302500,PF3D7_0317600,PF3D7_0322900,PF3D7_0416800,PF3D7_0423800,PF3D7_0424100,PF3D7_0424600,PF3D7_0501000,PF3D7_0501300,PF3D7_0501500,PF3D7_0501600,PF3D7_0503600,PF3D7_0507500,PF3D7_0516200,PF3D7_0601900,PF3D7_0610400,PF3D7_0613900,PF3D7_0618000,PF3D7_0621200,PF3D7_0629500,PF3D7_0…	32.7	2.42	3.44	3.8561e-17	9.78857e-16	1.27251e-14
GO:0020007	apical complex	96	44	PF3D7_0102500,PF3D7_0212600,PF3D7_0214900,PF3D7_0220800,PF3D7_0301200,PF3D7_0302200,PF3D7_0302500,PF3D7_0402300,PF3D7_0405900,PF3D7_0414900,PF3D7_0423400,PF3D7_0423800,PF3D7_0424100,PF3D7_0424200,PF3D7_0424400,PF3D7_0501500,PF3D7_0501600,PF3D7_0507500,PF3D7_0613300,PF3D7_0631900,PF3D7_0707300,PF3D7_0722200,PF3D7_0731500,PF3D7_0801000,PF3D7_0808200,PF3D7_0905400,PF3D7_0935800,PF3D7_1017100,PF3D7_1…	45.8	3.38	5.72	7.67916e-15	1.7141e-13	2.53412e-12
GO:0065010	extracellular membrane-bounded organelle	204	70	PF3D7_0100200,PF3D7_0102200,PF3D7_0104200,PF3D7_0115200,PF3D7_0201900,PF3D7_0202400,PF3D7_0202500,PF3D7_0207500,PF3D7_0207600,PF3D7_0207700,PF3D7_0214900,PF3D7_0217500,PF3D7_0223400,PF3D7_0300200,PF3D7_0400300,PF3D7_0400500,PF3D7_0404700,PF3D7_0404900,PF3D7_0405300,PF3D7_0423700,PF3D7_0424400,PF3D7_0501300,PF3D7_0503600,PF3D7_0507400,PF3D7_0507500,PF3D7_0532100,PF3D7_0610400,PF3D7_0629300,PF3D7_0…	34.3	2.53	3.61	8.31078e-15	1.7141e-13	2.74256e-12
GO:0020003	symbiont-containing vacuole	204	70	PF3D7_0100200,PF3D7_0102200,PF3D7_0104200,PF3D7_0115200,PF3D7_0201900,PF3D7_0202400,PF3D7_0202500,PF3D7_0207500,PF3D7_0207600,PF3D7_0207700,PF3D7_0214900,PF3D7_0217500,PF3D7_0223400,PF3D7_0300200,PF3D7_0400300,PF3D7_0400500,PF3D7_0404700,PF3D7_0404900,PF3D7_0405300,PF3D7_0423700,PF3D7_0424400,PF3D7_0501300,PF3D7_0503600,PF3D7_0507400,PF3D7_0507500,PF3D7_0532100,PF3D7_0610400,PF3D7_0629300,PF3D7_0…	34.3	2.53	3.61	8.31078e-15	1.7141e-13	2.74256e-12
GO:0020008	rhoptry	51	30	PF3D7_0212600,PF3D7_0214900,PF3D7_0220800,PF3D7_0301200,PF3D7_0302200,PF3D7_0302500,PF3D7_0402300,PF3D7_0405900,PF3D7_0414900,PF3D7_0423400,PF3D7_0424100,PF3D7_0424200,PF3D7_0424400,PF3D7_0501500,PF3D7_0501600,PF3D7_0613300,PF3D7_0631900,PF3D7_0707300,PF3D7_0722200,PF3D7_0801000,PF3D7_0905400,PF3D7_0935800,PF3D7_1017100,PF3D7_1116000,PF3D7_1218000,PF3D7_1252100,PF3D7_1335300,PF3D7_1335400,PF3D7_1…	58.8	4.34	9.51	3.37214e-14	6.54592e-13	1.11281e-11
GO:0005773	vacuole	125	50	PF3D7_0102200,PF3D7_0207300,PF3D7_0207400,PF3D7_0207500,PF3D7_0207600,PF3D7_0207700,PF3D7_0207800,PF3D7_0207900,PF3D7_0404700,PF3D7_0416800,PF3D7_0501500,PF3D7_0501600,PF3D7_0519200,PF3D7_0618000,PF3D7_0629500,PF3D7_0708400,PF3D7_0709000,PF3D7_0806800,PF3D7_0813300,PF3D7_0814200,PF3D7_0818900,PF3D7_0831800,PF3D7_0902800,PF3D7_0922200,PF3D7_0925900,PF3D7_0930300,PF3D7_1006200,PF3D7_1006800,PF3D7_1…	40	2.95	4.53	8.40112e-14	1.5402e-12	2.77237e-11
GO:0000323	lytic vacuole	110	46	PF3D7_0102200,PF3D7_0207300,PF3D7_0207400,PF3D7_0207500,PF3D7_0207600,PF3D7_0207700,PF3D7_0207800,PF3D7_0207900,PF3D7_0404700,PF3D7_0416800,PF3D7_0501500,PF3D7_0501600,PF3D7_0618000,PF3D7_0629500,PF3D7_0708400,PF3D7_0709000,PF3D7_0813300,PF3D7_0814200,PF3D7_0818900,PF3D7_0831800,PF3D7_0902800,PF3D7_0922200,PF3D7_0925900,PF3D7_0930300,PF3D7_1006200,PF3D7_1006800,PF3D7_1020900,PF3D7_1108600,PF3D7_1…	41.8	3.09	4.86	1.24477e-13	2.05387e-12	4.10775e-11
GO:0005764	lysosome	110	46	PF3D7_0102200,PF3D7_0207300,PF3D7_0207400,PF3D7_0207500,PF3D7_0207600,PF3D7_0207700,PF3D7_0207800,PF3D7_0207900,PF3D7_0404700,PF3D7_0416800,PF3D7_0501500,PF3D7_0501600,PF3D7_0618000,PF3D7_0629500,PF3D7_0708400,PF3D7_0709000,PF3D7_0813300,PF3D7_0814200,PF3D7_0818900,PF3D7_0831800,PF3D7_0902800,PF3D7_0922200,PF3D7_0925900,PF3D7_0930300,PF3D7_1006200,PF3D7_1006800,PF3D7_1020900,PF3D7_1108600,PF3D7_1…	41.8	3.09	4.86	1.24477e-13	2.05387e-12	4.10775e-11
GO:0045177	apical part of cell	131	49	PF3D7_0102500,PF3D7_0212600,PF3D7_0214900,PF3D7_0220800,PF3D7_0301200,PF3D7_0302200,PF3D7_0302500,PF3D7_0402300,PF3D7_0404700,PF3D7_0405900,PF3D7_0414900,PF3D7_0423400,PF3D7_0423800,PF3D7_0424100,PF3D7_0424200,PF3D7_0424400,PF3D7_0501500,PF3D7_0501600,PF3D7_0503600,PF3D7_0507500,PF3D7_0613300,PF3D7_0631900,PF3D7_0707300,PF3D7_0722200,PF3D7_0731500,PF3D7_0801000,PF3D7_0808200,PF3D7_0905400,PF3D7_0…	37.4	2.76	4.04	3.02274e-12	4.75003e-11	9.97506e-10
GO:0044164	host cell cytosol	29	20	PF3D7_0104200,PF3D7_0113700,PF3D7_0201600,PF3D7_0301300,PF3D7_0404700,PF3D7_0410000,PF3D7_0424400,PF3D7_0501100,PF3D7_0532400,PF3D7_0532600,PF3D7_0807700,PF3D7_0807900,PF3D7_0831700,PF3D7_0832200,PF3D7_0936800,PF3D7_1001400,PF3D7_1001600,PF3D7_1002100,PF3D7_1121300,PF3D7_1463900,	69	5.09	14.6	9.99377e-12	1.49907e-10	3.29795e-09
GO:0022625	cytosolic large ribosomal subunit	56	28	PF3D7_0210100,PF3D7_0309600,PF3D7_0312800,PF3D7_0415900,PF3D7_0507100,PF3D7_0516900,PF3D7_0611700,PF3D7_0614500,PF3D7_0618300,PF3D7_0706400,PF3D7_0710600,PF3D7_0719600,PF3D7_0814000,PF3D7_0903900,PF3D7_1027800,PF3D7_1103100,PF3D7_1109900,PF3D7_1142600,PF3D7_1144300,PF3D7_1309100,PF3D7_1323100,PF3D7_1351400,PF3D7_1414300,PF3D7_1424100,PF3D7_1426000,PF3D7_1431300,PF3D7_1460300,PF3D7_1460700,	50	3.69	6.63	5.1716e-11	7.42012e-10	1.70663e-08
GO:0044391	ribosomal subunit	145	50	PF3D7_0210100,PF3D7_0217800,PF3D7_0219200,PF3D7_0306900,PF3D7_0309600,PF3D7_0312800,PF3D7_0317600,PF3D7_0322900,PF3D7_0415900,PF3D7_0507100,PF3D7_0516200,PF3D7_0516900,PF3D7_0519400,PF3D7_0604200,PF3D7_0611700,PF3D7_0614500,PF3D7_0618300,PF3D7_0706400,PF3D7_0710600,PF3D7_0718400,PF3D7_0719600,PF3D7_0719700,PF3D7_0721600,PF3D7_0814000,PF3D7_0826700,PF3D7_0903900,PF3D7_1003500,PF3D7_1026800,PF3D7_1…	34.5	2.55	3.56	5.92694e-11	8.14955e-10	1.95589e-08
GO:0020030	infected host cell surface knob	60	28	PF3D7_0115700,PF3D7_0201800,PF3D7_0202000,PF3D7_0223500,PF3D7_0400400,PF3D7_0412700,PF3D7_0412900,PF3D7_0500800,PF3D7_0532400,PF3D7_0600200,PF3D7_0632500,PF3D7_0632800,PF3D7_0712400,PF3D7_0712900,PF3D7_0731600,PF3D7_0900100,PF3D7_0905400,PF3D7_1000100,PF3D7_1016300,PF3D7_1041300,PF3D7_1100200,PF3D7_1150400,PF3D7_1200100,PF3D7_1200600,PF3D7_1201000,PF3D7_1255200,PF3D7_1300300,PF3D7_1357000,	46.7	3.45	5.79	4.09416e-10	5.40429e-09	1.35107e-07
GO:0005767	secondary lysosome	96	37	PF3D7_0102200,PF3D7_0416800,PF3D7_0501500,PF3D7_0501600,PF3D7_0618000,PF3D7_0629500,PF3D7_0708400,PF3D7_0709000,PF3D7_0813300,PF3D7_0814200,PF3D7_0818900,PF3D7_0831800,PF3D7_0922200,PF3D7_0925900,PF3D7_0930300,PF3D7_1006200,PF3D7_1006800,PF3D7_1020900,PF3D7_1108600,PF3D7_1115300,PF3D7_1116000,PF3D7_1116700,PF3D7_1117700,PF3D7_1127000,PF3D7_1301400,PF3D7_1310600,PF3D7_1343000,PF3D7_1352500,PF3D7_1…	38.5	2.85	4.18	5.6995e-10	6.48563e-09	1.88083e-07
GO:0045335	phagocytic vesicle	96	37	PF3D7_0102200,PF3D7_0416800,PF3D7_0501500,PF3D7_0501600,PF3D7_0618000,PF3D7_0629500,PF3D7_0708400,PF3D7_0709000,PF3D7_0813300,PF3D7_0814200,PF3D7_0818900,PF3D7_0831800,PF3D7_0922200,PF3D7_0925900,PF3D7_0930300,PF3D7_1006200,PF3D7_1006800,PF3D7_1020900,PF3D7_1108600,PF3D7_1115300,PF3D7_1116000,PF3D7_1116700,PF3D7_1117700,PF3D7_1127000,PF3D7_1301400,PF3D7_1310600,PF3D7_1343000,PF3D7_1352500,PF3D7_1…	38.5	2.85	4.18	5.6995e-10	6.48563e-09	1.88083e-07
GO:0020020	food vacuole	96	37	PF3D7_0102200,PF3D7_0416800,PF3D7_0501500,PF3D7_0501600,PF3D7_0618000,PF3D7_0629500,PF3D7_0708400,PF3D7_0709000,PF3D7_0813300,PF3D7_0814200,PF3D7_0818900,PF3D7_0831800,PF3D7_0922200,PF3D7_0925900,PF3D7_0930300,PF3D7_1006200,PF3D7_1006800,PF3D7_1020900,PF3D7_1108600,PF3D7_1115300,PF3D7_1116000,PF3D7_1116700,PF3D7_1117700,PF3D7_1127000,PF3D7_1301400,PF3D7_1310600,PF3D7_1343000,PF3D7_1352500,PF3D7_1…	38.5	2.85	4.18	5.6995e-10	6.48563e-09	1.88083e-07
GO:0032010	phagolysosome	96	37	PF3D7_0102200,PF3D7_0416800,PF3D7_0501500,PF3D7_0501600,PF3D7_0618000,PF3D7_0629500,PF3D7_0708400,PF3D7_0709000,PF3D7_0813300,PF3D7_0814200,PF3D7_0818900,PF3D7_0831800,PF3D7_0922200,PF3D7_0925900,PF3D7_0930300,PF3D7_1006200,PF3D7_1006800,PF3D7_1020900,PF3D7_1108600,PF3D7_1115300,PF3D7_1116000,PF3D7_1116700,PF3D7_1117700,PF3D7_1127000,PF3D7_1301400,PF3D7_1310600,PF3D7_1343000,PF3D7_1352500,PF3D7_1…	38.5	2.85	4.18	5.6995e-10	6.48563e-09	1.88083e-07
GO:0030139	endocytic vesicle	101	37	PF3D7_0102200,PF3D7_0416800,PF3D7_0501500,PF3D7_0501600,PF3D7_0618000,PF3D7_0629500,PF3D7_0708400,PF3D7_0709000,PF3D7_0813300,PF3D7_0814200,PF3D7_0818900,PF3D7_0831800,PF3D7_0922200,PF3D7_0925900,PF3D7_0930300,PF3D7_1006200,PF3D7_1006800,PF3D7_1020900,PF3D7_1108600,PF3D7_1115300,PF3D7_1116000,PF3D7_1116700,PF3D7_1117700,PF3D7_1127000,PF3D7_1301400,PF3D7_1310600,PF3D7_1343000,PF3D7_1352500,PF3D7_1…	36.6	2.71	3.85	3.02082e-09	3.32291e-08	9.96872e-07
GO:0022627	cytosolic small ribosomal subunit	37	20	PF3D7_0217800,PF3D7_0219200,PF3D7_0306900,PF3D7_0317600,PF3D7_0322900,PF3D7_0516200,PF3D7_0519400,PF3D7_0718400,PF3D7_0719700,PF3D7_0721600,PF3D7_0826700,PF3D7_1003500,PF3D7_1026800,PF3D7_1144000,PF3D7_1317800,PF3D7_1342000,PF3D7_1358800,PF3D7_1408600,PF3D7_1421200,PF3D7_1447000,	54.1	3.99	7.72	5.43857e-09	5.78945e-08	1.79473e-06
GO:0005829	cytosol	381	91	PF3D7_0102900,PF3D7_0104300,PF3D7_0113700,PF3D7_0201800,PF3D7_0210100,PF3D7_0217800,PF3D7_0219200,PF3D7_0306900,PF3D7_0309600,PF3D7_0312800,PF3D7_0317600,PF3D7_0322000,PF3D7_0322900,PF3D7_0414900,PF3D7_0415900,PF3D7_0418600,PF3D7_0501100,PF3D7_0503400,PF3D7_0507100,PF3D7_0516200,PF3D7_0516900,PF3D7_0519400,PF3D7_0520900,PF3D7_0611700,PF3D7_0613900,PF3D7_0614500,PF3D7_0618300,PF3D7_0621200,PF3D7_0…	23.9	1.76	2.17	8.55464e-09	8.82197e-08	2.82303e-06
GO:0005615	extracellular space	22	14	PF3D7_0207300,PF3D7_0207400,PF3D7_0207500,PF3D7_0207600,PF3D7_0207700,PF3D7_0207800,PF3D7_0207900,PF3D7_0216800,PF3D7_0404700,PF3D7_0501400,PF3D7_0507200,PF3D7_0902800,PF3D7_1115300,PF3D7_1116700,	63.6	4.7	11.4	6.8584e-08	6.8584e-07	2.26327e-05
GO:0044217	other organism part	112	37	PF3D7_0113200,PF3D7_0113300,PF3D7_0201500,PF3D7_0202100,PF3D7_0202400,PF3D7_0220200,PF3D7_0220300,PF3D7_0220500,PF3D7_0220600,PF3D7_0220700,PF3D7_0301800,PF3D7_0402100,PF3D7_0402400,PF3D7_0702000,PF3D7_0730800,PF3D7_0731200,PF3D7_0830700,PF3D7_0831400,PF3D7_0831500,PF3D7_0832200,PF3D7_0901700,PF3D7_1001700,PF3D7_1149400,PF3D7_1149600,PF3D7_1206000,PF3D7_1252800,PF3D7_1253100,PF3D7_1301500,PF3D7_1…	33	2.44	3.28	7.36035e-08	7.14387e-07	2.42892e-05
GO:0005840	ribosome	183	51	PF3D7_0210100,PF3D7_0217800,PF3D7_0219200,PF3D7_0306900,PF3D7_0309600,PF3D7_0312800,PF3D7_0317600,PF3D7_0322900,PF3D7_0415900,PF3D7_0507100,PF3D7_0516200,PF3D7_0516900,PF3D7_0519400,PF3D7_0604200,PF3D7_0611700,PF3D7_0614500,PF3D7_0618300,PF3D7_0706400,PF3D7_0710600,PF3D7_0718400,PF3D7_0719600,PF3D7_0719700,PF3D7_0721600,PF3D7_0814000,PF3D7_0826700,PF3D7_0903900,PF3D7_0934600,PF3D7_1003500,PF3D7_1…	27.9	2.06	2.59	1.44163e-07	1.35925e-06	4.75738e-05
GO:0110165	cellular anatomical entity	4049	591	PF3D7_0100200,PF3D7_0101900,PF3D7_0102200,PF3D7_0102500,PF3D7_0102900,PF3D7_0104200,PF3D7_0104300,PF3D7_0107500,PF3D7_0108000,PF3D7_0108500,PF3D7_0109850,PF3D7_0111500,PF3D7_0112200,PF3D7_0113000,PF3D7_0113200,PF3D7_0113300,PF3D7_0113700,PF3D7_0113800,PF3D7_0115200,PF3D7_0115700,PF3D7_0201500,PF3D7_0201600,PF3D7_0201700,PF3D7_0201800,PF3D7_0201900,PF3D7_0202000,PF3D7_0202100,PF3D7_0202200,PF3D7_0…	14.6	1.08	1.93	2.09423e-07	1.91971e-06	6.91096e-05
GO:0020005	symbiont-containing vacuole membrane	44	20	PF3D7_0202500,PF3D7_0207500,PF3D7_0217500,PF3D7_0404700,PF3D7_0423700,PF3D7_0501300,PF3D7_0503600,PF3D7_0532100,PF3D7_0629300,PF3D7_1001500,PF3D7_1033200,PF3D7_1102700,PF3D7_1102800,PF3D7_1116800,PF3D7_1121600,PF3D7_1345100,PF3D7_1401400,PF3D7_1420700,PF3D7_1436300,PF3D7_1471100,	45.5	3.36	5.46	2.36256e-07	2.10715e-06	7.79645e-05
GO:0033644	host cell membrane	241	60	PF3D7_0100200,PF3D7_0101900,PF3D7_0102200,PF3D7_0115200,PF3D7_0115700,PF3D7_0223400,PF3D7_0223500,PF3D7_0300200,PF3D7_0302200,PF3D7_0302500,PF3D7_0400300,PF3D7_0400400,PF3D7_0400500,PF3D7_0412700,PF3D7_0412900,PF3D7_0423800,PF3D7_0424100,PF3D7_0500500,PF3D7_0500800,PF3D7_0520600,PF3D7_0532400,PF3D7_0600200,PF3D7_0631900,PF3D7_0632500,PF3D7_0632700,PF3D7_0632800,PF3D7_0700200,PF3D7_0702400,PF3D7_0…	24.9	1.84	2.23	8.56938e-07	7.44183e-06	0.00028279
GO:1990225	rhoptry neck	14	10	PF3D7_0214900,PF3D7_0405900,PF3D7_0423400,PF3D7_0424400,PF3D7_0722200,PF3D7_1017100,PF3D7_1116000,PF3D7_1335300,PF3D7_1335400,PF3D7_1463900,	71.4	5.27	16.19	1.16551e-06	9.86198e-06	0.000384617
GO:0009986	cell surface	149	42	PF3D7_0212600,PF3D7_0304600,PF3D7_0308300,PF3D7_0309600,PF3D7_0316600,PF3D7_0316700,PF3D7_0404900,PF3D7_0423800,PF3D7_0424100,PF3D7_0424400,PF3D7_0501200,PF3D7_0507300,PF3D7_0511400,PF3D7_0629300,PF3D7_0702300,PF3D7_0708400,PF3D7_0818900,PF3D7_0905400,PF3D7_0922200,PF3D7_1002200,PF3D7_1017100,PF3D7_1029600,PF3D7_1035300,PF3D7_1035400,PF3D7_1035500,PF3D7_1035700,PF3D7_1035900,PF3D7_1036000,PF3D7_1…	28.2	2.08	2.61	1.36324e-06	1.12467e-05	0.000449869
GO:0015935	small ribosomal subunit	54	21	PF3D7_0217800,PF3D7_0219200,PF3D7_0306900,PF3D7_0317600,PF3D7_0322900,PF3D7_0516200,PF3D7_0519400,PF3D7_0718400,PF3D7_0719700,PF3D7_0721600,PF3D7_0826700,PF3D7_1003500,PF3D7_1026800,PF3D7_1137100,PF3D7_1144000,PF3D7_1317800,PF3D7_1342000,PF3D7_1358800,PF3D7_1408600,PF3D7_1421200,PF3D7_1447000,	38.9	2.87	4.16	2.75161e-06	2.21471e-05	0.000908031
GO:1990904	ribonucleoprotein complex	384	83	PF3D7_0203700,PF3D7_0210100,PF3D7_0217800,PF3D7_0219200,PF3D7_0306900,PF3D7_0309600,PF3D7_0312800,PF3D7_0317600,PF3D7_0322900,PF3D7_0323500,PF3D7_0409100,PF3D7_0415900,PF3D7_0507100,PF3D7_0516200,PF3D7_0516900,PF3D7_0517300,PF3D7_0519400,PF3D7_0526500,PF3D7_0531400,PF3D7_0604200,PF3D7_0611700,PF3D7_0612900,PF3D7_0614500,PF3D7_0618300,PF3D7_0705600,PF3D7_0706400,PF3D7_0710600,PF3D7_0716800,PF3D7_0…	21.6	1.6	1.87	3.90422e-06	3.0676e-05	0.00128839
GO:0015934	large ribosomal subunit	92	29	PF3D7_0210100,PF3D7_0309600,PF3D7_0312800,PF3D7_0415900,PF3D7_0507100,PF3D7_0516900,PF3D7_0604200,PF3D7_0611700,PF3D7_0614500,PF3D7_0618300,PF3D7_0706400,PF3D7_0710600,PF3D7_0719600,PF3D7_0814000,PF3D7_0903900,PF3D7_1027800,PF3D7_1103100,PF3D7_1109900,PF3D7_1142600,PF3D7_1144300,PF3D7_1309100,PF3D7_1323100,PF3D7_1351400,PF3D7_1414300,PF3D7_1424100,PF3D7_1426000,PF3D7_1431300,PF3D7_1460300,PF3D7_1…	31.5	2.33	3.03	5.64934e-06	4.33554e-05	0.00186428
GO:0020002	host cell plasma membrane	219	52	PF3D7_0100200,PF3D7_0101900,PF3D7_0102200,PF3D7_0115200,PF3D7_0115700,PF3D7_0223400,PF3D7_0223500,PF3D7_0300200,PF3D7_0302200,PF3D7_0302500,PF3D7_0400300,PF3D7_0400400,PF3D7_0400500,PF3D7_0412700,PF3D7_0412900,PF3D7_0423800,PF3D7_0424100,PF3D7_0500500,PF3D7_0500800,PF3D7_0600200,PF3D7_0632500,PF3D7_0632700,PF3D7_0632800,PF3D7_0700200,PF3D7_0712400,PF3D7_0712900,PF3D7_0732500,PF3D7_0800500,PF3D7_0…	23.7	1.75	2.07	2.04284e-05	0.000153213	0.00674138
GO:0031410	cytoplasmic vesicle	210	49	PF3D7_0102200,PF3D7_0220000,PF3D7_0416800,PF3D7_0423800,PF3D7_0424100,PF3D7_0501500,PF3D7_0501600,PF3D7_0507500,PF3D7_0618000,PF3D7_0629500,PF3D7_0708400,PF3D7_0709000,PF3D7_0813300,PF3D7_0814200,PF3D7_0818900,PF3D7_0831800,PF3D7_0922200,PF3D7_0925900,PF3D7_0930300,PF3D7_1006200,PF3D7_1006800,PF3D7_1020900,PF3D7_1108600,PF3D7_1115300,PF3D7_1116000,PF3D7_1116700,PF3D7_1116800,PF3D7_1117700,PF3D7_1…	23.3	1.72	2.02	5.77462e-05	0.000423472	0.0190562
GO:0097708	intracellular vesicle	211	49	PF3D7_0102200,PF3D7_0220000,PF3D7_0416800,PF3D7_0423800,PF3D7_0424100,PF3D7_0501500,PF3D7_0501600,PF3D7_0507500,PF3D7_0618000,PF3D7_0629500,PF3D7_0708400,PF3D7_0709000,PF3D7_0813300,PF3D7_0814200,PF3D7_0818900,PF3D7_0831800,PF3D7_0922200,PF3D7_0925900,PF3D7_0930300,PF3D7_1006200,PF3D7_1006800,PF3D7_1020900,PF3D7_1108600,PF3D7_1115300,PF3D7_1116000,PF3D7_1116700,PF3D7_1116800,PF3D7_1117700,PF3D7_1…	23.2	1.71	2.01	6.5731e-05	0.000470773	0.0216912
GO:0020026	merozoite dense granule	10	7	PF3D7_0102200,PF3D7_0220000,PF3D7_0507500,PF3D7_1116800,PF3D7_1121600,PF3D7_1436300,PF3D7_1471100,	70	5.17	15.05	6.70495e-05	0.000470773	0.0221263
GO:0020004	symbiont-containing vacuolar space	6	5	PF3D7_0207600,PF3D7_0217500,PF3D7_0404900,PF3D7_0501300,PF3D7_0507500,	83.3	6.15	32.16	0.000239383	0.00164576	0.0789965
GO:0031225	anchored component of membrane	30	12	PF3D7_0206800,PF3D7_0206900,PF3D7_0207000,PF3D7_0304600,PF3D7_0404900,PF3D7_0405900,PF3D7_0414900,PF3D7_0423800,PF3D7_0620400,PF3D7_0707300,PF3D7_0930300,PF3D7_1420700,	40	2.95	4.32	0.000288116	0.00190394	0.0950782
GO:0044538	host cell periphery	26	11	PF3D7_0113000,PF3D7_0301300,PF3D7_0401800,PF3D7_0424500,PF3D7_0424600,PF3D7_0424700,PF3D7_0532400,PF3D7_0701900,PF3D7_1201000,PF3D7_1401200,PF3D7_1476200,	42.3	3.12	4.75	0.000288476	0.00190394	0.095197
GO:0020009	microneme	39	14	PF3D7_0102500,PF3D7_0212600,PF3D7_0405900,PF3D7_0423800,PF3D7_0731500,PF3D7_1017100,PF3D7_1030200,PF3D7_1114100,PF3D7_1133400,PF3D7_1218000,PF3D7_1252200,PF3D7_1301600,PF3D7_1337800,PF3D7_1342500,	35.9	2.65	3.63	0.00034759	0.00221411	0.114705
GO:0000786	nucleosome	9	6	PF3D7_0320900,PF3D7_0610400,PF3D7_0617800,PF3D7_0714000,PF3D7_1105000,PF3D7_1105100,	66.7	4.92	12.88	0.000352118	0.00221411	0.116199
GO:0005634	nucleus	1725	273	PF3D7_0102900,PF3D7_0104300,PF3D7_0108000,PF3D7_0108500,PF3D7_0111500,PF3D7_0201800,PF3D7_0201900,PF3D7_0202000,PF3D7_0202500,PF3D7_0203700,PF3D7_0206800,PF3D7_0207500,PF3D7_0207600,PF3D7_0209800,PF3D7_0210100,PF3D7_0217500,PF3D7_0217800,PF3D7_0301200,PF3D7_0302200,PF3D7_0302500,PF3D7_0306900,PF3D7_0308500,PF3D7_0309600,PF3D7_0312800,PF3D7_0315600,PF3D7_0316700,PF3D7_0317600,PF3D7_0317800,PF3D7_0…	15.8	1.17	1.34	0.0003556	0.00221411	0.117348
GO:0097619	PTEX complex	5	4	PF3D7_1116800,PF3D7_1345100,PF3D7_1436300,PF3D7_1471100,	80	5.91	25.69	0.00148822	0.00909466	0.491112
GO:0046658	anchored component of plasma membrane	28	10	PF3D7_0206800,PF3D7_0206900,PF3D7_0207000,PF3D7_0304600,PF3D7_0404900,PF3D7_0405900,PF3D7_0423800,PF3D7_0620400,PF3D7_0930300,PF3D7_1420700,	35.7	2.64	3.59	0.00254917	0.015295	0.841227
GO:0071944	cell periphery	145	31	PF3D7_0112200,PF3D7_0206800,PF3D7_0206900,PF3D7_0207000,PF3D7_0207600,PF3D7_0209600,PF3D7_0217500,PF3D7_0304600,PF3D7_0316600,PF3D7_0404900,PF3D7_0405900,PF3D7_0423800,PF3D7_0507300,PF3D7_0507400,PF3D7_0620400,PF3D7_0708400,PF3D7_0930300,PF3D7_0932200,PF3D7_1029600,PF3D7_1035400,PF3D7_1146600,PF3D7_1218000,PF3D7_1223400,PF3D7_1229100,PF3D7_1301600,PF3D7_1310600,PF3D7_1330200,PF3D7_1335400,PF3D7_1…	21.4	1.58	1.77	0.0055538	0.0327278	1
GO:0044228	host cell surface	22	8	PF3D7_0113000,PF3D7_0201600,PF3D7_0220000,PF3D7_0309600,PF3D7_0424400,PF3D7_0501200,PF3D7_1001900,PF3D7_1301700,	36.4	2.69	3.68	0.00602471	0.0348799	1
GO:0031224	intrinsic component of membrane	1313	205	PF3D7_0100200,PF3D7_0101900,PF3D7_0102500,PF3D7_0104200,PF3D7_0107500,PF3D7_0109850,PF3D7_0111500,PF3D7_0112200,PF3D7_0113200,PF3D7_0113300,PF3D7_0113700,PF3D7_0113800,PF3D7_0115200,PF3D7_0115700,PF3D7_0201600,PF3D7_0201700,PF3D7_0201900,PF3D7_0202200,PF3D7_0206800,PF3D7_0206900,PF3D7_0207000,PF3D7_0209600,PF3D7_0214800,PF3D7_0216800,PF3D7_0218100,PF3D7_0223500,PF3D7_0300100,PF3D7_0300200,PF3D7_0…	15.6	1.15	1.26	0.00625771	0.0356042	1
GO:0034388	Pwp2p-containing subcomplex of 90S preribosome	4	3	PF3D7_0802300,PF3D7_1224400,PF3D7_1307100,	75	5.54	19.24	0.00889235	0.0497369	1
Molecular Function
ID	Name	Bgd count	Result count	Result gene list	Pct of bgd	Fold enrichment	Odds ratio	P-value	Benjamini	Bonferroni
GO:0046812	host cell surface binding	106	52	PF3D7_0102500,PF3D7_0113000,PF3D7_0113800,PF3D7_0115700,PF3D7_0223500,PF3D7_0300100,PF3D7_0304600,PF3D7_0400400,PF3D7_0402300,PF3D7_0412700,PF3D7_0412900,PF3D7_0423400,PF3D7_0424100,PF3D7_0424200,PF3D7_0424400,PF3D7_0600200,PF3D7_0620400,PF3D7_0632500,PF3D7_0632800,PF3D7_0700100,PF3D7_0712400,PF3D7_0712900,PF3D7_0722200,PF3D7_0731500,PF3D7_0807900,PF3D7_0833500,PF3D7_0900100,PF3D7_0905400,PF3D7_0…	49.1	3.62	6.59	5.54505e-19	3.1995e-16	3.1995e-16
GO:0046789	host cell surface receptor binding	87	42	PF3D7_0102500,PF3D7_0113000,PF3D7_0113800,PF3D7_0115700,PF3D7_0223500,PF3D7_0300100,PF3D7_0400400,PF3D7_0402300,PF3D7_0412700,PF3D7_0412900,PF3D7_0423400,PF3D7_0424100,PF3D7_0424200,PF3D7_0600200,PF3D7_0632500,PF3D7_0632800,PF3D7_0700100,PF3D7_0712400,PF3D7_0712900,PF3D7_0722200,PF3D7_0731500,PF3D7_0807900,PF3D7_0833500,PF3D7_0900100,PF3D7_0905400,PF3D7_0935800,PF3D7_1000100,PF3D7_1035700,PF3D7_1…	48.3	3.57	6.3	3.22497e-15	9.30403e-13	1.86081e-12
GO:0003735	structural constituent of ribosome	164	49	PF3D7_0210100,PF3D7_0217800,PF3D7_0219200,PF3D7_0306900,PF3D7_0309600,PF3D7_0312800,PF3D7_0317600,PF3D7_0322900,PF3D7_0415900,PF3D7_0507100,PF3D7_0516200,PF3D7_0516900,PF3D7_0519400,PF3D7_0604200,PF3D7_0611700,PF3D7_0614500,PF3D7_0618300,PF3D7_0706400,PF3D7_0710600,PF3D7_0718400,PF3D7_0719600,PF3D7_0719700,PF3D7_0721600,PF3D7_0814000,PF3D7_0903900,PF3D7_0934600,PF3D7_1003500,PF3D7_1026800,PF3D7_1…	29.9	2.21	2.86	2.27533e-08	4.37621e-06	1.31286e-05
GO:0005539	glycosaminoglycan binding	10	9	PF3D7_0102500,PF3D7_0402300,PF3D7_0424100,PF3D7_0424200,PF3D7_0731500,PF3D7_1200600,PF3D7_1301600,PF3D7_1335300,PF3D7_1335400,	90	6.65	58.25	1.28387e-07	1.85199e-05	7.40794e-05
GO:0008201	heparin binding	9	8	PF3D7_0102500,PF3D7_0402300,PF3D7_0424100,PF3D7_0424200,PF3D7_0731500,PF3D7_1301600,PF3D7_1335300,PF3D7_1335400,	88.9	6.56	51.7	8.63718e-07	9.9673e-05	0.000498365
GO:1901681	sulfur compound binding	26	14	PF3D7_0102500,PF3D7_0112200,PF3D7_0304600,PF3D7_0402300,PF3D7_0424100,PF3D7_0424200,PF3D7_0619500,PF3D7_0731500,PF3D7_1001100,PF3D7_1200600,PF3D7_1301600,PF3D7_1335300,PF3D7_1335400,PF3D7_1477800,	53.8	3.98	7.59	1.22271e-06	0.000117584	0.000705505
GO:0050839	cell adhesion molecule binding	55	21	PF3D7_0115700,PF3D7_0223500,PF3D7_0302200,PF3D7_0302500,PF3D7_0400400,PF3D7_0412700,PF3D7_0412900,PF3D7_0600200,PF3D7_0632500,PF3D7_0632800,PF3D7_0712400,PF3D7_0712900,PF3D7_0900100,PF3D7_1000100,PF3D7_1041300,PF3D7_1100200,PF3D7_1150400,PF3D7_1200100,PF3D7_1200600,PF3D7_1255200,PF3D7_1300300,	38.2	2.82	4.04	3.89494e-06	0.000321055	0.00224738
GO:0005515	protein binding	886	161	PF3D7_0102200,PF3D7_0102900,PF3D7_0113700,PF3D7_0115700,PF3D7_0201800,PF3D7_0201900,PF3D7_0202000,PF3D7_0207600,PF3D7_0217500,PF3D7_0223500,PF3D7_0301300,PF3D7_0302200,PF3D7_0302500,PF3D7_0304600,PF3D7_0307800,PF3D7_0308500,PF3D7_0317800,PF3D7_0319100,PF3D7_0320900,PF3D7_0400400,PF3D7_0402100,PF3D7_0404900,PF3D7_0412700,PF3D7_0412900,PF3D7_0416200,PF3D7_0423800,PF3D7_0424000,PF3D7_0424100,PF3D7_0…	18.2	1.34	1.55	9.74588e-06	0.000702922	0.00562338
GO:0005198	structural molecule activity	215	51	PF3D7_0210100,PF3D7_0217800,PF3D7_0219200,PF3D7_0306900,PF3D7_0309600,PF3D7_0312800,PF3D7_0317600,PF3D7_0322900,PF3D7_0415900,PF3D7_0507100,PF3D7_0516200,PF3D7_0516900,PF3D7_0519400,PF3D7_0604200,PF3D7_0611700,PF3D7_0614500,PF3D7_0618300,PF3D7_0706400,PF3D7_0710600,PF3D7_0718400,PF3D7_0719600,PF3D7_0719700,PF3D7_0721600,PF3D7_0814000,PF3D7_0903900,PF3D7_0934600,PF3D7_1003500,PF3D7_1026800,PF3D7_1…	23.7	1.75	2.07	2.53094e-05	0.00162261	0.0146035
GO:0004197	cysteine-type endopeptidase activity	27	12	PF3D7_0104300,PF3D7_0207300,PF3D7_0207400,PF3D7_0207500,PF3D7_0207600,PF3D7_0207700,PF3D7_0207800,PF3D7_0207900,PF3D7_0404700,PF3D7_0902800,PF3D7_1115300,PF3D7_1116700,	44.4	3.28	5.18	8.54087e-05	0.00492808	0.0492808
Biological Process
ID	Name	Bgd count	Result count	Result gene list	Pct of bgd	Fold enrichment	Odds ratio	P-value	Benjamini	Bonferroni
GO:0044419	biological process involved in interspecies interaction between organisms	405	126	PF3D7_0100200,PF3D7_0101900,PF3D7_0102500,PF3D7_0113000,PF3D7_0113800,PF3D7_0115200,PF3D7_0115700,PF3D7_0201600,PF3D7_0202000,PF3D7_0207500,PF3D7_0207600,PF3D7_0214900,PF3D7_0217500,PF3D7_0220800,PF3D7_0223400,PF3D7_0223500,PF3D7_0300100,PF3D7_0300200,PF3D7_0301200,PF3D7_0302200,PF3D7_0302500,PF3D7_0304000,PF3D7_0304600,PF3D7_0309600,PF3D7_0400300,PF3D7_0400400,PF3D7_0400500,PF3D7_0404700,PF3D7_0…	31.1	2.3	3.33	4.3671e-22	5.14444e-19	5.14444e-19
GO:0044403	biological process involved in symbiotic interaction	384	116	PF3D7_0100200,PF3D7_0101900,PF3D7_0102500,PF3D7_0113000,PF3D7_0115200,PF3D7_0115700,PF3D7_0201600,PF3D7_0202000,PF3D7_0207500,PF3D7_0207600,PF3D7_0214900,PF3D7_0217500,PF3D7_0220800,PF3D7_0223400,PF3D7_0223500,PF3D7_0300200,PF3D7_0301200,PF3D7_0302200,PF3D7_0302500,PF3D7_0304000,PF3D7_0304600,PF3D7_0309600,PF3D7_0400300,PF3D7_0400400,PF3D7_0400500,PF3D7_0404700,PF3D7_0404900,PF3D7_0412700,PF3D7_0…	30.2	2.23	3.14	3.90927e-19	2.30256e-16	4.60512e-16
GO:0052126	movement in host environment	109	52	PF3D7_0102500,PF3D7_0207500,PF3D7_0207600,PF3D7_0214900,PF3D7_0217500,PF3D7_0304000,PF3D7_0304600,PF3D7_0309600,PF3D7_0404700,PF3D7_0404900,PF3D7_0423400,PF3D7_0423800,PF3D7_0424100,PF3D7_0424200,PF3D7_0424400,PF3D7_0501600,PF3D7_0507300,PF3D7_0507500,PF3D7_0629300,PF3D7_0631900,PF3D7_0707300,PF3D7_0722200,PF3D7_0731500,PF3D7_0801000,PF3D7_0805600,PF3D7_0808200,PF3D7_0905400,PF3D7_0930300,PF3D7_0…	47.7	3.52	6.24	2.66856e-18	1.04785e-15	3.14356e-15
GO:0044409	entry into host	93	46	PF3D7_0102500,PF3D7_0214900,PF3D7_0217500,PF3D7_0304000,PF3D7_0304600,PF3D7_0309600,PF3D7_0404700,PF3D7_0404900,PF3D7_0423400,PF3D7_0423800,PF3D7_0424100,PF3D7_0424200,PF3D7_0424400,PF3D7_0501600,PF3D7_0507300,PF3D7_0629300,PF3D7_0631900,PF3D7_0707300,PF3D7_0722200,PF3D7_0731500,PF3D7_0801000,PF3D7_0808200,PF3D7_0905400,PF3D7_0930300,PF3D7_0932200,PF3D7_0934800,PF3D7_1017100,PF3D7_1027300,PF3D7_1…	49.5	3.65	6.65	4.32902e-17	1.2749e-14	5.09958e-14
GO:0051701	biological process involved in interaction with host	370	105	PF3D7_0100200,PF3D7_0101900,PF3D7_0102500,PF3D7_0113000,PF3D7_0115200,PF3D7_0115700,PF3D7_0207500,PF3D7_0207600,PF3D7_0214900,PF3D7_0217500,PF3D7_0223400,PF3D7_0223500,PF3D7_0300200,PF3D7_0301200,PF3D7_0304000,PF3D7_0304600,PF3D7_0309600,PF3D7_0400300,PF3D7_0400400,PF3D7_0400500,PF3D7_0404700,PF3D7_0404900,PF3D7_0412700,PF3D7_0412900,PF3D7_0423400,PF3D7_0423800,PF3D7_0424100,PF3D7_0424200,PF3D7_0…	28.4	2.1	2.82	3.36441e-15	7.92654e-13	3.96327e-12
GO:0022610	biological adhesion	197	61	PF3D7_0100200,PF3D7_0102500,PF3D7_0115200,PF3D7_0115700,PF3D7_0201600,PF3D7_0202000,PF3D7_0206800,PF3D7_0212600,PF3D7_0220800,PF3D7_0223400,PF3D7_0223500,PF3D7_0300200,PF3D7_0302200,PF3D7_0302500,PF3D7_0400300,PF3D7_0400400,PF3D7_0400500,PF3D7_0402300,PF3D7_0412700,PF3D7_0412900,PF3D7_0423400,PF3D7_0424500,PF3D7_0424600,PF3D7_0532400,PF3D7_0600200,PF3D7_0632500,PF3D7_0632700,PF3D7_0632800,PF3D7_0…	31	2.29	3.06	7.52239e-11	1.3118e-08	8.86138e-08
GO:0009405	pathogenesis	75	33	PF3D7_0102500,PF3D7_0113800,PF3D7_0115700,PF3D7_0223500,PF3D7_0300100,PF3D7_0400400,PF3D7_0412700,PF3D7_0412900,PF3D7_0600200,PF3D7_0632500,PF3D7_0632800,PF3D7_0700100,PF3D7_0712400,PF3D7_0712900,PF3D7_0731500,PF3D7_0807700,PF3D7_0833500,PF3D7_0900100,PF3D7_0930300,PF3D7_1000100,PF3D7_1035700,PF3D7_1036300,PF3D7_1041300,PF3D7_1100200,PF3D7_1133400,PF3D7_1149000,PF3D7_1150400,PF3D7_1200100,PF3D7_1…	44	3.25	5.23	7.79507e-11	1.3118e-08	9.18259e-08
GO:0098609	cell-cell adhesion	62	28	PF3D7_0102500,PF3D7_0115700,PF3D7_0212600,PF3D7_0223500,PF3D7_0400400,PF3D7_0402300,PF3D7_0412700,PF3D7_0412900,PF3D7_0423400,PF3D7_0600200,PF3D7_0632500,PF3D7_0632800,PF3D7_0707300,PF3D7_0712400,PF3D7_0712900,PF3D7_0900100,PF3D7_0935800,PF3D7_1000100,PF3D7_1041300,PF3D7_1100200,PF3D7_1149000,PF3D7_1150400,PF3D7_1200100,PF3D7_1200600,PF3D7_1255200,PF3D7_1300300,PF3D7_1301600,PF3D7_1335400,	45.2	3.34	5.45	1.05448e-09	1.55272e-07	1.24218e-06
GO:0007155	cell adhesion	73	29	PF3D7_0102500,PF3D7_0115700,PF3D7_0206800,PF3D7_0212600,PF3D7_0223500,PF3D7_0400400,PF3D7_0402300,PF3D7_0412700,PF3D7_0412900,PF3D7_0423400,PF3D7_0600200,PF3D7_0632500,PF3D7_0632800,PF3D7_0707300,PF3D7_0712400,PF3D7_0712900,PF3D7_0900100,PF3D7_0935800,PF3D7_1000100,PF3D7_1041300,PF3D7_1100200,PF3D7_1149000,PF3D7_1150400,PF3D7_1200100,PF3D7_1200600,PF3D7_1255200,PF3D7_1300300,PF3D7_1301600,PF3D7_1…	39.7	2.93	4.36	1.94738e-08	2.5489e-06	2.29401e-05
GO:0020035	cytoadherence to microvasculature, mediated by symbiont protein	175	51	PF3D7_0100200,PF3D7_0115200,PF3D7_0115700,PF3D7_0201600,PF3D7_0202000,PF3D7_0220800,PF3D7_0223400,PF3D7_0223500,PF3D7_0300200,PF3D7_0302200,PF3D7_0302500,PF3D7_0400300,PF3D7_0400400,PF3D7_0400500,PF3D7_0412700,PF3D7_0412900,PF3D7_0424500,PF3D7_0424600,PF3D7_0532400,PF3D7_0600200,PF3D7_0632500,PF3D7_0632700,PF3D7_0632800,PF3D7_0700200,PF3D7_0712400,PF3D7_0712900,PF3D7_0732500,PF3D7_0800500,PF3D7_0…	29.1	2.15	2.76	2.91234e-08	3.11885e-06	3.43073e-05
GO:0044406	adhesion of symbiont to host	175	51	PF3D7_0100200,PF3D7_0115200,PF3D7_0115700,PF3D7_0201600,PF3D7_0202000,PF3D7_0220800,PF3D7_0223400,PF3D7_0223500,PF3D7_0300200,PF3D7_0302200,PF3D7_0302500,PF3D7_0400300,PF3D7_0400400,PF3D7_0400500,PF3D7_0412700,PF3D7_0412900,PF3D7_0424500,PF3D7_0424600,PF3D7_0532400,PF3D7_0600200,PF3D7_0632500,PF3D7_0632700,PF3D7_0632800,PF3D7_0700200,PF3D7_0712400,PF3D7_0712900,PF3D7_0732500,PF3D7_0800500,PF3D7_0…	29.1	2.15	2.76	2.91234e-08	3.11885e-06	3.43073e-05
GO:0043043	peptide biosynthetic process	290	71	PF3D7_0102900,PF3D7_0210100,PF3D7_0217800,PF3D7_0219200,PF3D7_0306900,PF3D7_0309600,PF3D7_0312800,PF3D7_0317600,PF3D7_0322900,PF3D7_0415900,PF3D7_0507100,PF3D7_0516200,PF3D7_0516900,PF3D7_0519400,PF3D7_0529500,PF3D7_0602400,PF3D7_0604200,PF3D7_0607000,PF3D7_0611700,PF3D7_0614500,PF3D7_0618300,PF3D7_0706400,PF3D7_0710600,PF3D7_0716800,PF3D7_0718400,PF3D7_0719600,PF3D7_0719700,PF3D7_0721600,PF3D7_0…	24.5	1.81	2.2	1.59552e-07	1.56627e-05	0.000187953
GO:0002181	cytoplasmic translation	37	18	PF3D7_0312800,PF3D7_0415900,PF3D7_0516900,PF3D7_0529500,PF3D7_0716800,PF3D7_1010600,PF3D7_1026800,PF3D7_1103100,PF3D7_1109900,PF3D7_1142600,PF3D7_1206200,PF3D7_1212700,PF3D7_1323100,PF3D7_1351400,PF3D7_1358900,PF3D7_1410600,PF3D7_1460300,PF3D7_1468700,	48.6	3.59	6.19	2.67407e-07	2.34255e-05	0.000315006
GO:0006518	peptide metabolic process	305	73	PF3D7_0102900,PF3D7_0210100,PF3D7_0217800,PF3D7_0219200,PF3D7_0306900,PF3D7_0309600,PF3D7_0312800,PF3D7_0317600,PF3D7_0322900,PF3D7_0415900,PF3D7_0507100,PF3D7_0516200,PF3D7_0516900,PF3D7_0519400,PF3D7_0529500,PF3D7_0602400,PF3D7_0604200,PF3D7_0607000,PF3D7_0611700,PF3D7_0614500,PF3D7_0618300,PF3D7_0706400,PF3D7_0710600,PF3D7_0716800,PF3D7_0718400,PF3D7_0719600,PF3D7_0719700,PF3D7_0721600,PF3D7_0…	23.9	1.77	2.14	2.78401e-07	2.34255e-05	0.000327956
GO:0006412	translation	297	71	PF3D7_0102900,PF3D7_0210100,PF3D7_0217800,PF3D7_0219200,PF3D7_0306900,PF3D7_0309600,PF3D7_0312800,PF3D7_0317600,PF3D7_0322900,PF3D7_0415900,PF3D7_0507100,PF3D7_0516200,PF3D7_0516900,PF3D7_0519400,PF3D7_0529500,PF3D7_0602400,PF3D7_0604200,PF3D7_0607000,PF3D7_0611700,PF3D7_0614500,PF3D7_0618300,PF3D7_0706400,PF3D7_0710600,PF3D7_0716800,PF3D7_0718400,PF3D7_0719600,PF3D7_0719700,PF3D7_0721600,PF3D7_0…	23.9	1.77	2.13	4.33029e-07	3.40072e-05	0.000510109
GO:0043604	amide biosynthetic process	301	71	PF3D7_0102900,PF3D7_0210100,PF3D7_0217800,PF3D7_0219200,PF3D7_0306900,PF3D7_0309600,PF3D7_0312800,PF3D7_0317600,PF3D7_0322900,PF3D7_0415900,PF3D7_0507100,PF3D7_0516200,PF3D7_0516900,PF3D7_0519400,PF3D7_0529500,PF3D7_0602400,PF3D7_0604200,PF3D7_0607000,PF3D7_0611700,PF3D7_0614500,PF3D7_0618300,PF3D7_0706400,PF3D7_0710600,PF3D7_0716800,PF3D7_0718400,PF3D7_0719600,PF3D7_0719700,PF3D7_0721600,PF3D7_0…	23.6	1.74	2.09	7.48137e-07	5.50816e-05	0.000881306
GO:0050776	regulation of immune response	10	8	PF3D7_0102200,PF3D7_0207400,PF3D7_0207500,PF3D7_0207600,PF3D7_0207700,PF3D7_0207800,PF3D7_0207900,PF3D7_0902800,	80	5.91	25.84	3.80504e-06	0.000263667	0.00448234
GO:0043603	cellular amide metabolic process	326	73	PF3D7_0102900,PF3D7_0210100,PF3D7_0217800,PF3D7_0219200,PF3D7_0306900,PF3D7_0309600,PF3D7_0312800,PF3D7_0317600,PF3D7_0322900,PF3D7_0415900,PF3D7_0507100,PF3D7_0516200,PF3D7_0516900,PF3D7_0519400,PF3D7_0529500,PF3D7_0602400,PF3D7_0604200,PF3D7_0607000,PF3D7_0611700,PF3D7_0614500,PF3D7_0618300,PF3D7_0706400,PF3D7_0710600,PF3D7_0716800,PF3D7_0718400,PF3D7_0719600,PF3D7_0719700,PF3D7_0721600,PF3D7_0…	22.4	1.65	1.95	4.17178e-06	0.00027302	0.00491436
GO:0002440	production of molecular mediator of immune response	8	7	PF3D7_0207400,PF3D7_0207500,PF3D7_0207600,PF3D7_0207700,PF3D7_0207800,PF3D7_0207900,PF3D7_0902800,	87.5	6.46	45.17	5.73364e-06	0.000337712	0.00675423
GO:0002377	immunoglobulin production	8	7	PF3D7_0207400,PF3D7_0207500,PF3D7_0207600,PF3D7_0207700,PF3D7_0207800,PF3D7_0207900,PF3D7_0902800,	87.5	6.46	45.17	5.73364e-06	0.000337712	0.00675423
GO:0002682	regulation of immune system process	11	8	PF3D7_0102200,PF3D7_0207400,PF3D7_0207500,PF3D7_0207600,PF3D7_0207700,PF3D7_0207800,PF3D7_0207900,PF3D7_0902800,	72.7	5.37	17.22	1.22953e-05	0.000689707	0.0144839
GO:0051817	modulation of process of other organism involved in symbiotic interaction	205	48	PF3D7_0100200,PF3D7_0115200,PF3D7_0115700,PF3D7_0223400,PF3D7_0223500,PF3D7_0300200,PF3D7_0301200,PF3D7_0400300,PF3D7_0400400,PF3D7_0400500,PF3D7_0412700,PF3D7_0412900,PF3D7_0424500,PF3D7_0424700,PF3D7_0500900,PF3D7_0600200,PF3D7_0631900,PF3D7_0632500,PF3D7_0632700,PF3D7_0632800,PF3D7_0700200,PF3D7_0712400,PF3D7_0712900,PF3D7_0731500,PF3D7_0732500,PF3D7_0800500,PF3D7_0808900,PF3D7_0900200,PF3D7_0…	23.4	1.73	2.03	6.26588e-05	0.0030755	0.073812
GO:0044003	modulation by symbiont of host process	205	48	PF3D7_0100200,PF3D7_0115200,PF3D7_0115700,PF3D7_0223400,PF3D7_0223500,PF3D7_0300200,PF3D7_0301200,PF3D7_0400300,PF3D7_0400400,PF3D7_0400500,PF3D7_0412700,PF3D7_0412900,PF3D7_0424500,PF3D7_0424700,PF3D7_0500900,PF3D7_0600200,PF3D7_0631900,PF3D7_0632500,PF3D7_0632700,PF3D7_0632800,PF3D7_0700200,PF3D7_0712400,PF3D7_0712900,PF3D7_0731500,PF3D7_0732500,PF3D7_0800500,PF3D7_0808900,PF3D7_0900200,PF3D7_0…	23.4	1.73	2.03	6.26588e-05	0.0030755	0.073812
GO:0035821	modulation of process of other organism	205	48	PF3D7_0100200,PF3D7_0115200,PF3D7_0115700,PF3D7_0223400,PF3D7_0223500,PF3D7_0300200,PF3D7_0301200,PF3D7_0400300,PF3D7_0400400,PF3D7_0400500,PF3D7_0412700,PF3D7_0412900,PF3D7_0424500,PF3D7_0424700,PF3D7_0500900,PF3D7_0600200,PF3D7_0631900,PF3D7_0632500,PF3D7_0632700,PF3D7_0632800,PF3D7_0700200,PF3D7_0712400,PF3D7_0712900,PF3D7_0731500,PF3D7_0732500,PF3D7_0800500,PF3D7_0808900,PF3D7_0900200,PF3D7_0…	23.4	1.73	2.03	6.26588e-05	0.0030755	0.073812
GO:1901566	organonitrogen compound biosynthetic process	469	92	PF3D7_0102900,PF3D7_0111500,PF3D7_0210100,PF3D7_0217800,PF3D7_0219200,PF3D7_0306900,PF3D7_0309600,PF3D7_0312800,PF3D7_0317600,PF3D7_0322900,PF3D7_0415900,PF3D7_0507100,PF3D7_0516200,PF3D7_0516900,PF3D7_0519400,PF3D7_0520600,PF3D7_0529500,PF3D7_0602400,PF3D7_0603300,PF3D7_0604200,PF3D7_0607000,PF3D7_0611700,PF3D7_0614500,PF3D7_0618300,PF3D7_0621200,PF3D7_0706400,PF3D7_0710600,PF3D7_0716800,PF3D7_0…	19.6	1.45	1.65	7.12958e-05	0.00335946	0.0839864
GO:0002376	immune system process	14	8	PF3D7_0207400,PF3D7_0207500,PF3D7_0207600,PF3D7_0207700,PF3D7_0207800,PF3D7_0207900,PF3D7_0902800,PF3D7_1301600,	57.1	4.22	8.61	0.000153356	0.0069482	0.180653
GO:0035891	exit from host cell	22	10	PF3D7_0207500,PF3D7_0207600,PF3D7_0217500,PF3D7_0507500,PF3D7_0629300,PF3D7_0805600,PF3D7_0808200,PF3D7_0930300,PF3D7_1108600,PF3D7_1337800,	45.5	3.36	5.39	0.000269504	0.0117584	0.317476
GO:0035890	exit from host	23	10	PF3D7_0207500,PF3D7_0207600,PF3D7_0217500,PF3D7_0507500,PF3D7_0629300,PF3D7_0805600,PF3D7_0808200,PF3D7_0930300,PF3D7_1108600,PF3D7_1337800,	43.5	3.21	4.97	0.000419659	0.0176557	0.494358
[truncated: 14 more rows]
