# Supplementary material for: The DEAD-box RNA helicase PfDOZI imposes opposing actions on RNA metabolism in Plasmodium falciparum
Source: Nat Commun. 2024 May 3;15:3747. doi: 10.1038/s41467-024-48140-4 (PMC11068891; doi:10.1038/s41467-024-48140-4)
Supplement: Supplementary file 5 — Supplementary Data 3 [file 41467_2024_48140_MOESM5_ESM.xlsx]

## Sheet: S3A
Table S3. RIP-seq analysis of PfDOZI in asexual and sexual stages
Table S3A. PfDOZI target mRNAs in schizonts identified with WT control (fold enrichment ratio>2, probability>0.95)
The initial read counts from the RIP experiment, consisting of two DOZI IPs, two DOZI inputs, two 3D7 WT inputs, and two 3D7 control IPs, were normalized using reads per million (RPM). Three-fold changes were calculated for each biological replicate between DOZI IP versus DOZI input, versus 3D7 WT inputs and 3D7 control IPs, resulting in six-fold changes for the two biological replicates. These r…
																	IP/Input _DOZI		IP/Input _WT		IP_DOZI/IP_WT			IP/Input _DOZI		IP/Input _WT		IP_DOZI/IP_WT
	DOZI_Schi_Input1	DOZI_Schi_Input2	DOZI_Schi_IP1	DOZI_Schi_IP2	WT_Input1	WT_Input2	WT_IP1	WT_IP2	normalized_DOZI_Schi_Input1	normalized_DOZI_Schi_Input2	normalized_DOZI_Schi_IP1	normalized_DOZI_Schi_IP2	normalized_WT_Input1	normalized_WT_Input2	normalized_WT_IP1	normalized_WT_IP2	fc_sch1	fc_sch2	fc_sch3	fc_sch4	fc_sch5	fc_sch6	fc_sch_mean	posterior_sch1	posterior_sch2	posterior_sch3	posterior_sch4	posterior_sch5	posterior_sch6	RIP result	RNA-Seq differentiation result	Product.Description	Gene.Name.or.Symbol
PF3D7_0919300	4	18	31	41	2	0	4	2	0.245792	1.17381	1.88515	1.98758	0.0895046	0	0.205186	0.0839368	6.57093	1.66578	14.3747	45.4128	7.79722	16.1196	15.3235	1	0.995983	1	1	1	1	RIP_binding	up_regulation	thioredoxin-like protein 1, putative	TrxL1
PF3D7_1468200	6	22	22	62	2	0	2	8	0.368688	1.43465	1.33785	3.0056	0.0895046	0	0.102593	0.335747	3.3232	2.05921	10.2982	68.1609	9.54484	8.06843	16.9091	1	0.999996	1	1	1	1	RIP_binding	up_regulation	telomere length and silencing protein 1, putative	TLS1
PF3D7_1136900	49	86	133	273	4	4	16	10	3.01095	5.60819	8.08789	13.2343	0.179009	0.287544	0.820743	0.419684	2.65944	2.34817	36.3451	39.9616	9.42361	28.7583	19.916	1	1	1	1	1	1	RIP_binding	up_regulation	subtilisin-like protease 2	SUB2
PF3D7_0507500	11	104	164	317	8	10	8	12	0.675929	6.782	9.97304	15.3674	0.358018	0.71886	0.410372	0.503621	13.8341	2.25692	24.8722	20.1832	22.1404	28.2435	18.5884	1	1	1	1	1	1	RIP_binding	up_regulation	subtilisin-like protease 1	SUB1
PF3D7_1469200	3	17	16	45	8	2	2	8	0.184344	1.1086	0.972979	2.18149	0.358018	0.143772	0.102593	0.335747	4.38729	1.92724	2.52683	11.8088	7.02088	5.88658	5.59293	1	0.999955	1	1	1	1	RIP_binding	up_regulation	shewanella-like protein phosphatase 1, putative	SHLP1
PF3D7_0424100	6	25	18	66	2	4	12	5	0.368688	1.63029	1.0946	3.19951	0.0895046	0.287544	0.615558	0.209842	2.74011	1.93475	8.48637	9.76317	1.72856	12.8727	6.25428	1	0.999961	1	1	0.998658	1	RIP_binding	up_regulation	reticulocyte binding protein homologue 5	RH5
PF3D7_0808200	75	129	212	327	8	4	22	20	4.6086	8.41229	12.892	15.8521	0.358018	0.287544	1.12852	0.839368	2.77866	1.87933	32.1193	47.8395	11.05	18.0341	18.9502	1	0.999895	1	1	1	1	RIP_binding	up_regulation	plasmepsin X	PMX
PF3D7_0629300	11	13	26	58	0	2	0	0	0.675929	0.84775	1.58109	2.81169	0	0.143772	0	0	2.24952	3.19134	36.3298	15.1516	38.6734	67.9955	27.2652	1	1	1	1	1	1	RIP_binding	up_regulation	phospholipase, putative	PL
PF3D7_0401800	7	20	38	57	4	4	20	2	0.430136	1.30423	2.31083	2.76322	0.179009	0.287544	1.02593	0.0839368	4.92945	2.07857	10.5272	8.45019	2.2032	22.2801	8.41145	1	0.999997	1	1	1	1	RIP_binding	up_regulation	Plasmodium exported protein (PHISTb), unknown function	PfD80
PF3D7_0206200	49	58	105	141	8	10	8	17	3.01095	3.78227	6.38518	6.83532	0.358018	0.71886	0.410372	0.713463	2.10289	1.79699	15.9642	9.0099	14.2087	9.1038	8.69775	0.999999	0.999557	1	1	1	1	RIP_binding	up_regulation	pantothenate transporter	PAT
PF3D7_0725300	4	5	11	16	0	2	3	2	0.245792	0.326058	0.668923	0.775639	0	0.143772	0.153889	0.0839368	2.4379	2.20037	15.9472	4.35165	3.62963	6.49384	5.84344	1	1	1	1	1	1	RIP_binding	up_regulation	conserved protein, unknown function	N/A
PF3D7_1204900	1	7	11	38	1	2	2	0	0.061448	0.456481	0.668923	1.84214	0.0447523	0.143772	0.102593	0	6.52624	3.74411	7.97362	10.0088	4.91758	44.8936	13.0107	1	1	1	1	1	1	RIP_binding	up_regulation	conserved Plasmodium protein, unknown function	N/A
PF3D7_0404600	17	40	51	93	4	0	2	0	1.04462	2.60846	3.10137	4.5084	0.179009	0	0.102593	0	2.88159	1.71509	14.0602	101.741	21.744	108.424	41.761	1	0.998222	1	1	1	1	RIP_binding	up_regulation	conserved Plasmodium membrane protein, unknown function	N/A
PF3D7_0919200	0	9	8	25	0	2	4	0	0	0.586904	0.48649	1.21194	0	0.143772	0.205186	0	11.0354	1.98371	11.8707	6.66592	2.13817	29.8774	10.5952	1	0.999984	1	1	0.999999	1	RIP_binding	up_regulation	PPPDE peptidase, putative	N/A
PF3D7_1344100	8	13	16	29	0	0	0	0	0.491584	0.84775	0.972979	1.40585	0	0	0	0	1.89137	1.62272	22.7414	32.414	24.1836	34.4977	19.5585	0.999938	0.991948	1	1	1	1	RIP_binding	up_regulation	TLD domain-containing protein, putative	N/A
PF3D7_0818100	19	87	89	183	8	2	10	6	1.16751	5.6734	5.4122	8.87138	0.358018	0.143772	0.512965	0.25181	4.49072	1.5589	13.5485	47.2943	9.82851	30.3403	17.8436	1	0.978246	1	1	1	1	RIP_binding	up_regulation	zinc finger protein, putative	N/A
PF3D7_0830900	1	13	10	28	0	0	0	0	0.061448	0.84775	0.608112	1.35737	0	0	0	0	5.97304	1.56863	14.5884	31.3307	15.4898	33.3426	17.0489	1	0.981241	1	1	1	1	RIP_binding	up_regulation	Plasmodium exported protein, unknown function	N/A
PF3D7_0220500	0	5	16	24	0	0	0	5	0	0.326058	0.972979	1.16346	0	0	0	0.209842	21.0708	3.23584	22.7414	26.9978	24.1836	4.78704	17.1694	1	1	1	1	1	1	RIP_binding	up_regulation	Plasmodium exported protein (hyp2), unknown function	N/A
PF3D7_1233200	13	18	20	37	2	0	0	0	0.798825	1.17381	1.21622	1.79367	0.0895046	0	0	0	1.49262	1.50713	9.39227	41.0799	29.9795	43.7385	21.1983	0.957921	0.953345	1	1	1	1	RIP_binding	up_regulation	conserved Plasmodium protein, unknown function	N/A
PF3D7_0613600	4	26	22	81	4	6	6	14	0.245792	1.6955	1.33785	3.92667	0.179009	0.431316	0.307779	0.587558	4.71107	2.27936	6.1789	8.34214	3.94518	6.30418	5.29347	1	1	1	1	1	1	RIP_binding	up_regulation	conserved Plasmodium protein, unknown function	N/A
PF3D7_1344300	100	267	285	627	14	2	28	28	6.1448	17.4115	17.3312	30.3954	0.626532	0.143772	1.4363	1.17512	2.80621	1.74364	25.8846	161.465	11.7524	25.0084	38.1101	1	0.9989	1	1	1	1	RIP_binding	up_regulation	zinc finger protein, putative	N/A
PF3D7_0415800	1	11	8	25	4	0	0	0	0.061448	0.717327	0.48649	1.21194	0.179009	0	0	0	4.86663	1.64587	2.37414	28.081	12.5918	29.8774	13.2395	1	0.994448	1	1	1	1	RIP_binding	up_regulation	RING zinc finger protein, putative	N/A
PF3D7_0220300	1	8	11	23	0	2	2	1	0.061448	0.521692	0.668923	1.11498	0	0.143772	0.102593	0.0419684	6.52624	2.04055	15.9472	6.15164	4.91758	13.7836	8.22781	1	0.999994	1	1	1	1	RIP_binding	up_regulation	Plasmodium exported protein, unknown function	N/A
PF3D7_1473400	5	18	22	47	0	0	4	2	0.30724	1.17381	1.33785	2.27844	0	0	0.205186	0.0839368	3.89726	1.90374	30.8945	51.9123	5.58281	18.4298	18.7701	1	0.999931	1	1	1	1	RIP_binding	up_regulation	conserved protein, unknown function	N/A
PF3D7_0803500	33	59	64	156	6	15	22	10	2.02779	3.84748	3.89192	7.56249	0.268514	1.07829	1.12852	0.419684	1.89783	1.95355	12.5665	6.77377	3.36089	16.4722	7.17081	0.999945	0.999972	1	1	1	1	RIP_binding	up_regulation	AAA family ATPase, putative	N/A
PF3D7_1425400	12	23	24	62	2	0	0	2	0.737377	1.49987	1.45947	3.0056	0.0895046	0	0	0.0839368	1.91886	1.97248	11.2041	68.1609	35.7754	24.2053	23.8728	0.999962	0.99998	1	1	1	1	RIP_binding	up_regulation	DEAD/DEAH box helicase, putative	N/A
PF3D7_1241400	3	13	8	28	0	2	0	0	0.184344	0.84775	0.48649	1.35737	0	0.143772	0	0	2.29776	1.56863	11.8707	7.43735	12.5918	33.3426	11.5182	1	0.981241	1	1	1	1	RIP_binding	up_regulation	RNA-binding protein, putative	N/A
PF3D7_1030300	6	44	24	92	2	0	2	0	0.368688	2.86931	1.45947	4.45993	0.0895046	0	0.102593	0	3.61474	1.54515	11.2041	100.658	10.3862	107.269	39.1128	1	0.973239	1	1	1	1	RIP_binding	up_regulation	conserved Plasmodium protein, unknown function	N/A
PF3D7_1321900	7	49	86	115	4	6	16	14	0.430136	3.19537	5.22976	5.57491	0.179009	0.431316	0.820743	0.587558	11.0282	1.73356	23.5721	11.8043	6.11065	8.92239	10.5285	1	0.998696	1	1	1	1	RIP_binding	up_regulation	conserved protein, unknown function	N/A
PF3D7_1420100	1	6	8	19	0	0	0	0	0.061448	0.391269	0.48649	0.921072	0	0	0	0	4.86663	2.20479	11.8707	21.5816	12.5918	22.9468	12.6771	1	1	1	1	1	1	RIP_binding	up_regulation	conserved Plasmodium protein, unknown function	N/A
PF3D7_1244100	3	21	18	62	6	0	4	2	0.184344	1.36944	1.0946	3.0056	0.268514	0	0.205186	0.0839368	4.90968	2.15392	3.63702	68.1609	4.59863	24.2053	17.9442	1	0.999999	1	1	1	1	RIP_binding	up_regulation	N-alpha-acetyltransferase 15, NatA auxiliary subunit, putative	N/A
PF3D7_0613900	140	349	428	759	12	17	13	19	8.60273	22.7588	26.0272	36.7944	0.537027	1.22206	0.666854	0.7974	3.01411	1.6154	44.8141	29.0801	36.7781	43.8858	26.5313	1	0.990954	1	1	1	1	RIP_binding	up_regulation	myosin E, putative	MyoE
PF3D7_1028700	54	139	204	386	4	6	15	14	3.31819	9.0644	12.4055	18.7123	0.179009	0.431316	0.769447	0.587558	3.69919	2.05871	55.6407	39.3999	15.3404	29.7911	24.3217	1	0.999996	1	1	1	1	RIP_binding	up_regulation	merozoite TRAP-like protein	MTRAP
PF3D7_1035500	31	158	260	497	22	14	53	38	1.90489	10.3034	15.8109	24.0933	0.98455	1.0064	2.71871	1.5948	8.119	2.33211	15.4043	22.9633	5.74238	14.7457	11.5511	1	1	1	1	1	1	RIP_binding	up_regulation	merozoite surface protein 6	MSP6
PF3D7_1036000	10	28	59	96	0	0	6	4	0.61448	1.82592	3.58786	4.65384	0	0	0.307779	0.167874	5.48502	2.5087	81.1716	104.991	10.3784	22.3778	37.8188	1	1	1	1	1	1	RIP_binding	up_regulation	merozoite surface protein 11	MSP11
PF3D7_1460600	0	8	2	22	0	0	0	2	0	0.521692	0.121622	1.0665	0	0	0	0.0839368	3.50884	1.95553	3.71768	24.8313	3.89795	8.80403	7.78589	1	0.999973	1	1	1	1	RIP_binding	up_regulation	inner membrane complex sub-compartment protein 3	ISP3
PF3D7_1035300	47	78	293	451	8	6	18	6	2.88806	5.0865	17.8177	21.8633	0.358018	0.431316	0.923336	0.25181	6.08409	4.26717	44.3489	46.0188	18.5016	74.5639	32.2974	1	1	1	1	1	1	RIP_binding	up_regulation	glutamate-rich protein GLURP	GLURP
PF3D7_0828800	35	99	138	254	0	6	14	16	2.15068	6.45594	8.39195	12.3133	0	0.431316	0.718151	0.671494	3.83802	1.90052	188.52	25.9585	11.0955	17.3173	41.4383	1	0.999927	1	1	1	1	RIP_binding	up_regulation	GPI-anchored micronemal antigen	GAMA
PF3D7_0410000	4	30	36	79	4	5	8	3	0.245792	1.95635	2.1892	3.82972	0.179009	0.35943	0.410372	0.125905	7.60418	1.93443	9.98365	9.58595	4.93251	23.0631	9.51731	1	0.99996	1	1	1	1	RIP_binding	up_regulation	erythrocyte vesicle protein 1	EVP1
PF3D7_1037500	18	70	63	148	6	2	6	8	1.10606	4.56481	3.83111	7.17467	0.268514	0.143772	0.307779	0.335747	3.36028	1.56573	12.3724	38.2944	11.0739	19.106	14.2954	1	0.980391	1	1	1	1	RIP_binding	up_regulation	dynamin-like protein	DYN2
PF3D7_1366100	8	7	15	25	4	0	8	7	0.491584	0.456481	0.912168	1.21194	0.179009	0	0.410372	0.293779	1.77877	2.49608	4.27652	28.081	2.10933	3.73467	7.0794	0.999562	1	1	1	0.999998	1	RIP_binding	up_regulation	DIP13 homolog, putative	DIP13
PF3D7_0423800	8	25	31	75	6	0	18	4	0.491584	1.63029	1.88515	3.63581	0.268514	0	0.923336	0.167874	3.58038	2.19464	6.16058	82.243	1.99638	17.5264	18.9502	1	1	1	1	0.999988	1	RIP_binding	up_regulation	cysteine-rich protective antigen	CyRPA
PF3D7_1252200	2	3	8	13	0	0	2	2	0.122896	0.195635	0.48649	0.630207	0	0	0.102593	0.0839368	3.12164	2.78022	11.8707	15.0821	3.6556	5.33874	6.97484	1	1	1	1	1	1	RIP_binding	up_regulation	chitinase	CHT1
PF3D7_0210600	4	48	58	159	4	2	8	18	0.245792	3.13015	3.52705	7.70792	0.179009	0.143772	0.410372	0.755431	12.1505	2.44017	15.9625	41.1229	7.89012	9.71895	14.8809	1	1	1	1	1	1	RIP_binding	up_regulation	protein CERLI1	CERLI1
PF3D7_1211900	54	70	138	240	12	8	12	36	3.31819	4.56481	8.39195	11.6346	0.537027	0.575088	0.615558	1.51086	2.50705	2.53248	14.5015	18.8425	12.8267	7.51953	9.78831	1	1	1	1	1	1	RIP_binding	up_regulation	non-SERCA-type Ca2+ -transporting P-ATPase	ATP4
PF3D7_1133400	63	189	332	594	9	2	24	20	3.87123	12.325	20.1893	28.7956	0.402771	0.143772	1.23112	0.839368	5.16309	2.33113	45.2135	152.98	15.8916	32.7203	42.3832	1	1	1	1	1	1	RIP_binding	up_regulation	apical membrane antigen 1	AMA1
PF3D7_1471500	1	10	6	12	0	0	4	0	0.061448	0.652115	0.364867	0.58173	0	0	0.205186	0	3.76022	0.899534	9.15304	13.9989	1.64608	14.8611	7.38648	1	0.0949209	1	1	0.994762	1	NA	up_regulation	transmembrane protein 43, putative	TMEM43
PF3D7_0210700	1	2	3	18	4	0	0	0	0.061448	0.130423	0.182434	0.872594	0.179009	0	0	0	2.10061	5.14851	1.0153	20.4983	5.34693	21.7917	9.3169	0.999999	1	0.129557	1	1	1	NA	up_regulation	syntaxin, Qa-SNARE family	SYN17
PF3D7_0402200	205	265	260	402	2	2	10	12	12.5968	17.2811	15.8109	19.4879	0.0895046	0.143772	0.512965	0.503621	1.25417	1.12735	118.099	103.608	28.5672	35.796	48.0754	0.501271	0.18022	1	1	1	1	NA	up_regulation	surface-associated interspersed protein 4.1 (SURFIN 4.1), pseudogene	SURF4.1
PF3D7_0214600	39	125	117	246	12	8	17	6	2.39647	8.15144	7.11491	11.9255	0.537027	0.575088	0.87204	0.25181	2.92987	1.46025	12.3065	19.3118	7.83021	40.7362	14.0958	1	0.911217	1	1	1	1	NA	up_regulation	serine/threonine protein kinase STK2, putative	STK2
PF3D7_0212600	28	67	71	114	0	6	18	20	1.72055	4.36917	4.31759	5.52643	0	0.431316	0.923336	0.839368	2.46807	1.26196	97.4777	11.7025	4.51626	6.31813	20.6241	1	0.442109	1	1	1	1	NA	up_regulation	secreted protein with altered thrombospondin repeat domain	SPATR
PF3D7_0712200	NA	NA	NA	NA	NA	NA	NA	NA	NA	NA	NA	NA	NA	NA	NA	NA	NA	NA	NA	NA	NA	NA	NA	NA	NA	NA	NA	NA	NA	NA	up_regulation	rifin, pseudogene	RIF
PF3D7_1000600	NA	NA	NA	NA	NA	NA	NA	NA	NA	NA	NA	NA	NA	NA	NA	NA	NA	NA	NA	NA	NA	NA	NA	NA	NA	NA	NA	NA	NA	NA	up_regulation	rifin	RIF
PF3D7_0518700	2	4	6	11	0	0	0	2	0.122896	0.260846	0.364867	0.533252	0	0	0	0.0839368	2.41195	1.88065	9.15304	12.9156	9.69385	4.56868	6.77064	1	0.999897	1	1	1	1	NA	up_regulation	mRNA-binding protein PUF1	PUF1
PF3D7_1431100	5	4	4	5	0	0	0	5	0.30724	0.260846	0.243245	0.242387	0	0	0	0.209842	0.820095	0.940325	6.43536	6.4162	6.7959	1.12925	3.75619	0.177806	0.0909744	1	1	1	0.187454	NA	up_regulation	PhIL1 interacting protein PIP2	PIP2
PF3D7_0109000	NA	NA	NA	NA	NA	NA	NA	NA	NA	NA	NA	NA	NA	NA	NA	NA	NA	NA	NA	NA	NA	NA	NA	NA	NA	NA	NA	NA	NA	NA	up_regulation	photosensitized INA-labeled protein PHIL1	PHIL1
PF3D7_1455300	54	194	229	326	19	21	18	24	3.31819	12.651	13.9258	15.8037	0.850293	1.50961	0.923336	1.00724	4.15076	1.24825	15.6087	10.1961	14.4698	15.1024	10.1293	1	0.4053	1	1	1	1	NA	up_regulation	conserved protein, unknown function	N/A
PF3D7_0214700	5	22	15	35	0	0	5	4	0.30724	1.43465	0.912168	1.69671	0	0	0.256482	0.167874	2.70058	1.17669	21.3826	38.9134	3.19696	8.28566	12.6093	1	0.249834	1	1	1	1	NA	up_regulation	conserved Plasmodium protein, unknown function	N/A
PF3D7_1104900	NA	NA	NA	NA	NA	NA	NA	NA	NA	NA	NA	NA	NA	NA	NA	NA	NA	NA	NA	NA	NA	NA	NA	NA	NA	NA	NA	NA	NA	NA	up_regulation	calcium/calmodulin-dependent protein kinase, putative	N/A
PF3D7_1251200	199	491	429	769	42	28	81	84	12.2282	32.0189	26.088	37.2792	1.8796	2.01281	4.15501	3.52535	2.12896	1.16404	13.5801	18.1399	6.2259	10.462	8.6168	0.999999	0.229243	1	1	1	1	NA	up_regulation	coronin	N/A
PF3D7_0822900	39	283	206	427	20	58	24	27	2.39647	18.4549	12.5271	20.6999	0.895046	4.16939	1.23112	1.13315	5.14349	1.12133	13.3772	4.92262	9.87294	17.6509	8.68141	1	0.173561	1	1	1	1	NA	up_regulation	conserved Plasmodium protein, unknown function	N/A
PF3D7_1327300	126	226	218	434	6	8	8	12	7.74245	14.7378	13.2568	21.0392	0.268514	0.575088	0.410372	0.503621	1.7078	1.42617	42.461	34.0152	29.4	38.6393	24.6082	0.998547	0.863547	1	1	1	1	NA	up_regulation	conserved Plasmodium protein, unknown function	N/A
PF3D7_1231300	0	5	0	10	0	0	0	2	0	0.326058	0	0.484775	0	0	0	0.0839368	1	1.42377	1	11.8324	1	4.18365	3.40664	0.131562	0.859564	0.123997	1	0.103771	1	NA	up_regulation	conserved Plasmodium protein, unknown function	N/A
PF3D7_1461800	15	20	14	36	6	2	0	6	0.921721	1.30423	0.851357	1.74519	0.268514	0.143772	0	0.25181	0.927475	1.32598	2.86054	9.49448	21.2857	6.08334	6.99625	0.122019	0.627567	1	1	1	1	NA	up_regulation	conserved Plasmodium protein, unknown function	N/A
PF3D7_0308300	NA	NA	NA	NA	NA	NA	NA	NA	NA	NA	NA	NA	NA	NA	NA	NA	NA	NA	NA	NA	NA	NA	NA	NA	NA	NA	NA	NA	NA	NA	up_regulation	conserved Plasmodium protein, unknown function	N/A
PF3D7_1236200	24	50	65	78	7	0	6	4	1.47475	3.26058	3.95273	3.78124	0.313266	0	0.307779	0.167874	2.62679	1.15735	11.1656	85.4927	11.4217	18.2195	21.6806	1	0.219148	1	1	1	1	NA	up_regulation	conserved Plasmodium protein, unknown function	N/A
PF3D7_0528300	NA	NA	NA	NA	NA	NA	NA	NA	NA	NA	NA	NA	NA	NA	NA	NA	NA	NA	NA	NA	NA	NA	NA	NA	NA	NA	NA	NA	NA	NA	up_regulation	conserved protein, unknown function	N/A
PF3D7_0524200	NA	NA	NA	NA	NA	NA	NA	NA	NA	NA	NA	NA	NA	NA	NA	NA	NA	NA	NA	NA	NA	NA	NA	NA	NA	NA	NA	NA	NA	NA	up_regulation	conserved Plasmodium membrane protein, unknown function	N/A
PF3D7_0418600	23	95	92	184	2	4	6	14	1.41331	6.1951	5.59463	8.91985	0.0895046	0.287544	0.307779	0.587558	3.86043	1.43641	42.0044	26.9777	16.1162	14.2358	17.4385	1	0.879614	1	1	1	1	NA	up_regulation	regulator of chromosome condensation, putative	N/A
PF3D7_0418700	8	30	43	57	2	4	4	4	0.491584	1.95635	2.61488	2.76322	0.0895046	0.287544	0.205186	0.167874	4.93158	1.40246	19.81	8.45019	10.7498	13.3681	9.78535	1	0.820265	1	1	1	1	NA	up_regulation	RNA-binding protein NOB1, putative	N/A
PF3D7_0414800	10	9	8	23	0	0	0	4	0.61448	0.586904	0.48649	1.11498	0	0	0	0.167874	0.80694	1.83112	11.8707	25.9145	12.5918	5.51343	9.75476	0.194759	0.999755	1	1	1	1	NA	up_regulation	conserved Plasmodium protein, unknown function	N/A
PF3D7_1310700	177	260	305	416	42	16	26	21	10.8763	16.955	18.5474	20.1666	1.8796	1.15018	1.33371	0.881336	1.70218	1.18888	9.66154	16.9143	13.5129	21.8872	10.8112	0.998404	0.271605	1	1	1	1	NA	up_regulation	RNA-binding protein, putative	N/A
PF3D7_0814600	8	2	6	5	0	0	0	0	0.491584	0.130423	0.364867	0.242387	0	0	0	0	0.765365	1.62585	9.15304	6.4162	9.69385	6.77547	5.7383	0.275666	0.99234	1	1	1	1	NA	up_regulation	conserved protein, unknown function	N/A
PF3D7_0712100	NA	NA	NA	NA	NA	NA	NA	NA	NA	NA	NA	NA	NA	NA	NA	NA	NA	NA	NA	NA	NA	NA	NA	NA	NA	NA	NA	NA	NA	NA	up_regulation	Plasmodium RNA of unknown function RUF6	N/A
PF3D7_0411000	27	37	45	65	0	0	2	0	1.6591	2.41283	2.7365	3.15104	0	0	0.102593	0	1.63096	1.29993	62.1478	71.4106	19.22	76.0811	38.6317	0.994884	0.551118	1	1	1	1	NA	up_regulation	conserved Plasmodium protein, unknown function	N/A
PF3D7_1147200	12	9	12	13	0	0	2	0	0.737377	0.586904	0.729734	0.630207	0	0	0.102593	0	0.990275	1.06815	17.3061	15.0821	5.33824	16.0162	9.30018	0.128565	0.128632	1	1	1	1	NA	up_regulation	tubulin--tyrosine ligase, putative	N/A
PF3D7_0729900	14	12	19	43	0	2	0	2	0.860273	0.782538	1.15541	2.08453	0	0.143772	0	0.0839368	1.32478	2.56675	26.818	11.2945	28.5305	16.8897	14.5707	0.696513	1	1	1	1	1	NA	up_regulation	dynein heavy chain, putative	N/A
PF3D7_1021700	NA	NA	NA	NA	NA	NA	NA	NA	NA	NA	NA	NA	NA	NA	NA	NA	NA	NA	NA	NA	NA	NA	NA	NA	NA	NA	NA	NA	NA	NA	up_regulation	conserved Plasmodium membrane protein, unknown function	N/A
PF3D7_0728700	2	3	5	1	0	0	0	0	0.122896	0.195635	0.304056	0.0484775	0	0	0	0	2.05711	0.397174	7.7942	2.08324	8.24488	2.15509	3.78862	0.999997	0	1	0.999998	1	0.999999	NA	up_regulation	alpha/beta hydrolase, putative	N/A
PF3D7_1401900	4	15	15	26	0	4	0	4	0.245792	0.978173	0.912168	1.26041	0	0.287544	0	0.167874	3.26451	1.27491	21.3826	3.92772	22.7346	6.20649	9.79848	1	0.478384	1	1	1	1	NA	up_regulation	conserved protein, unknown function	N/A
PF3D7_1126600	NA	NA	NA	NA	NA	NA	NA	NA	NA	NA	NA	NA	NA	NA	NA	NA	NA	NA	NA	NA	NA	NA	NA	NA	NA	NA	NA	NA	NA	NA	up_regulation	steryl ester hydrolase, putative	N/A
PF3D7_0927200	NA	NA	NA	NA	NA	NA	NA	NA	NA	NA	NA	NA	NA	NA	NA	NA	NA	NA	NA	NA	NA	NA	NA	NA	NA	NA	NA	NA	NA	NA	up_regulation	zinc finger protein, putative	N/A
PF3D7_0909700	15	48	26	77	0	0	2	2	0.921721	3.13015	1.58109	3.73277	0	0	0.102593	0.0839368	1.67962	1.18958	36.3298	84.4095	11.2275	29.9808	27.4695	0.997682	0.272917	1	1	1	1	NA	up_regulation	FHA domain protein, putative	N/A
PF3D7_1127900	8	15	13	21	2	0	0	0	0.491584	0.978173	0.790546	1.01803	0.0895046	0	0	0	1.55357	1.03882	6.22164	23.748	19.8367	25.257	12.9426	0.98283	0.112615	1	1	1	1	NA	up_regulation	conserved Plasmodium protein, unknown function	N/A
PF3D7_0935700	NA	NA	NA	NA	NA	NA	NA	NA	NA	NA	NA	NA	NA	NA	NA	NA	NA	NA	NA	NA	NA	NA	NA	NA	NA	NA	NA	NA	NA	NA	up_regulation	Plasmodium exported protein, unknown function	N/A
PF3D7_1020100	NA	NA	NA	NA	NA	NA	NA	NA	NA	NA	NA	NA	NA	NA	NA	NA	NA	NA	NA	NA	NA	NA	NA	NA	NA	NA	NA	NA	NA	NA	up_regulation	flagellar outer arm dynein-associated protein, putative	N/A
PF3D7_1358600	8	19	14	24	2	0	0	0	0.491584	1.23902	0.851357	1.16346	0.0895046	0	0	0	1.66617	0.941313	6.67459	26.9978	21.2857	28.7223	14.3813	0.997109	0.0909769	1	1	1	1	NA	up_regulation	zinc finger protein, putative	N/A
PF3D7_1249700	0	4	3	4	0	0	0	0	0	0.260846	0.182434	0.19391	0	0	0	0	4.76327	0.783604	5.07652	5.33296	5.34693	5.62038	4.48728	1	0.181193	1	1	1	1	NA	up_regulation	conserved Plasmodium protein, unknown function	N/A
PF3D7_1134600	1	8	8	11	0	0	2	0	0.061448	0.521692	0.48649	0.533252	0	0	0.102593	0	4.86663	1.02027	11.8707	12.9156	3.6556	13.706	8.00582	1	0.105046	1	1	1	1	NA	up_regulation	zinc finger protein, putative	N/A
PF3D7_1362700	25	39	35	70	0	6	6	2	1.5362	2.54325	2.12839	3.39342	0	0.431316	0.307779	0.0839368	1.3737	1.32803	48.5594	7.22202	6.20551	27.2855	15.329	0.810965	0.633497	1	1	1	1	NA	up_regulation	conserved Plasmodium protein, unknown function	N/A
PF3D7_0920700	11	34	30	68	6	0	8	3	0.675929	2.21719	1.82434	3.29647	0.268514	0	0.410372	0.125905	2.58531	1.47636	5.96646	74.6603	4.12589	19.8866	18.1168	1	0.928394	1	1	1	1	NA	up_regulation	CRAL/TRIO domain-containing protein, putative	N/A
PF3D7_1229800	45	191	167	352	10	6	13	8	2.76516	12.4554	10.1555	17.0641	0.447523	0.431316	0.666854	0.335747	3.6266	1.36858	20.7206	35.9377	14.3864	45.2881	20.2213	1	0.743667	1	1	1	1	NA	up_regulation	myosin J, putative	MyoJ
PF3D7_0503600	30	117	106	186	8	2	8	16	1.84344	7.62975	6.44599	9.01681	0.358018	0.143772	0.410372	0.671494	3.43274	1.18065	16.1152	48.0657	14.3431	12.6969	15.9724	1	0.25669	1	1	1	1	NA	up_regulation	myosin B	MyoB
PF3D7_1342600	647	1103	1301	1713	51	25	100	131	39.7569	71.9283	79.1154	83.0419	2.28237	1.79715	5.12965	5.49786	1.98877	1.15441	34.0164	45.1091	15.3061	14.9976	18.7621	0.999989	0.214883	1	1	1	1	NA	up_regulation	myosin A	MyoA
PF3D7_1246400	73	180	186	232	12	9	34	12	4.48571	11.7381	11.3109	11.2468	0.537027	0.646974	1.74408	0.503621	2.50527	0.958317	19.5188	16.3237	6.35641	20.6909	11.0589	1	0.0916929	1	1	1	1	NA	up_regulation	myosin A-tail interacting protein	MTIP
PF3D7_0206900	17	77	73	138	10	14	20	17	1.04462	5.02129	4.43922	6.68989	0.447523	1.0064	1.02593	0.713463	4.1055	1.32913	9.10867	6.40689	4.19627	8.91128	5.67629	1	0.636652	1	1	1	1	NA	up_regulation	merozoite surface protein 5	MSP5
PF3D7_1304200	2	29	26	54	0	2	4	0	0.122896	1.89113	1.58109	2.61778	0	0.143772	0.205186	0	9.50887	1.37464	36.3298	14.123	6.56699	63.3751	21.8797	1	0.75856	1	1	1	1	NA	up_regulation	CorA-like Mg2+ transporter protein, putative	MIT2
PF3D7_1035800	2	5	5	8	0	0	1	1	0.122896	0.326058	0.304056	0.38782	0	0	0.0512965	0.0419684	2.05711	1.1649	7.7942	9.66592	3.71013	5.12038	4.91877	0.999997	0.230585	1	1	1	1	NA	up_regulation	probable protein, unknown function	M712
PF3D7_1451600	4	2	3	8	0	0	0	0	0.245792	0.130423	0.182434	0.38782	0	0	0	0	0.784692	2.43877	5.07652	9.66592	5.34693	10.2408	5.59226	0.232109	1	1	1	1	1	NA	up_regulation	LCCL domain-containing protein	LAP5
PF3D7_0730400	6	41	50	59	10	2	9	6	0.368688	2.67367	3.04056	2.86017	0.447523	0.143772	0.461668	0.25181	7.40482	1.06851	6.26746	15.4087	6.12054	9.87865	7.69145	1	0.128861	1	1	1	1	NA	up_regulation	IMP1-like protein, putative	IMP2
PF3D7_1028900	5	9	7	33	0	0	0	8	0.30724	0.586904	0.425678	1.59976	0	0	0	0.335747	1.33296	2.59409	10.5119	36.7469	11.1428	4.34646	11.1125	0.717582	1	1	1	1	1	NA	up_regulation	inner membrane complex protein 1m, putative	IMC1m
PF3D7_1221400	4	4	7	9	0	0	0	2	0.245792	0.260846	0.425678	0.436297	0	0	0	0.0839368	1.6113	1.56721	10.5119	10.7492	11.1428	3.79862	6.5635	0.992999	0.980829	1	1	1	1	NA	up_regulation	inner membrane complex protein 1h, putative	IMC1h
PF3D7_0525800	NA	NA	NA	NA	NA	NA	NA	NA	NA	NA	NA	NA	NA	NA	NA	NA	NA	NA	NA	NA	NA	NA	NA	NA	NA	NA	NA	NA	NA	NA	up_regulation	inner membrane complex protein 1g, putative	IMC1g
PF3D7_1351700	193	486	448	821	18	4	28	34	11.8595	31.6928	27.2434	39.8	0.805541	0.287544	1.4363	1.42693	2.29191	1.25541	32.0927	119.907	18.4577	27.1238	33.5214	1	0.424308	1	1	1	1	NA	up_regulation	inner membrane complex protein 1f, putative	IMC1f
PF3D7_0304100	NA	NA	NA	NA	NA	NA	NA	NA	NA	NA	NA	NA	NA	NA	NA	NA	NA	NA	NA	NA	NA	NA	NA	NA	NA	NA	NA	NA	NA	NA	up_regulation	inner membrane complex protein 1e, putative	IMC1e
PF3D7_1003600	NA	NA	NA	NA	NA	NA	NA	NA	NA	NA	NA	NA	NA	NA	NA	NA	NA	NA	NA	NA	NA	NA	NA	NA	NA	NA	NA	NA	NA	NA	up_regulation	inner membrane complex protein 1c, putative	IMC1c
PF3D7_0935400	NA	NA	NA	NA	NA	NA	NA	NA	NA	NA	NA	NA	NA	NA	NA	NA	NA	NA	NA	NA	NA	NA	NA	NA	NA	NA	NA	NA	NA	NA	up_regulation	gametocyte development protein 1	GDV1
PF3D7_1468400	34	100	65	194	2	8	4	4	2.08923	6.52115	3.95273	9.40463	0.0895046	0.575088	0.205186	0.167874	1.87172	1.43891	29.7749	15.2449	16.1628	45.0177	18.2518	0.999913	0.8833	1	1	1	1	NA	up_regulation	zinc finger protein, putative	D13
PF3D7_1209400	18	38	57	67	6	8	10	9	1.10606	2.47804	3.46624	3.24799	0.268514	0.575088	0.512965	0.377716	3.04425	1.30475	11.2077	5.31224	6.32186	7.83913	5.83832	1	0.565334	1	1	1	1	NA	up_regulation	cytosolic iron-sulfur protein assembly protein 1, putative	CIA1
PF3D7_0109100	NA	NA	NA	NA	NA	NA	NA	NA	NA	NA	NA	NA	NA	NA	NA	NA	NA	NA	NA	NA	NA	NA	NA	NA	NA	NA	NA	NA	NA	NA	up_regulation	LCCL domain-containing protein	CCp5
PF3D7_0320400	NA	NA	NA	NA	NA	NA	NA	NA	NA	NA	NA	NA	NA	NA	NA	NA	NA	NA	NA	NA	NA	NA	NA	NA	NA	NA	NA	NA	NA	NA	up_regulation	oocyst capsule protein Cap380	Cap380
PF3D7_0410600	2	19	22	25	0	2	6	10	0.122896	1.23902	1.33785	1.21194	0	0.143772	0.307779	0.419684	8.08948	0.978965	30.8945	6.66592	3.94518	2.71612	8.88169	1	0.0942436	1	1	1	1	NA	up_regulation	armadillo-type repeat protein ATRP	ATRP
PF3D7_1019900	NA	NA	NA	NA	NA	NA	NA	NA	NA	NA	NA	NA	NA	NA	NA	NA	NA	NA	NA	NA	NA	NA	NA	NA	NA	NA	NA	NA	NA	NA	up_regulation	autophagy-related protein 8	ATG8
PF3D7_1126700	NA	NA	NA	NA	NA	NA	NA	NA	NA	NA	NA	NA	NA	NA	NA	NA	NA	NA	NA	NA	NA	NA	NA	NA	NA	NA	NA	NA	NA	NA	up_regulation	autophagy-related protein 23, putative	ATG23
PF3D7_0414900	73	147	166	283	20	7	40	34	4.48571	9.5861	10.0947	13.7191	0.895046	0.503202	2.05186	1.42693	2.23704	1.42898	10.7889	25.1186	4.8412	9.36834	8.96385	1	0.868114	1	1	1	1	NA	up_regulation	armadillo-domain containing rhoptry protein	ARO
PF3D7_1143100	92	303	286	580	8	13	20	16	5.65322	19.7591	17.392	28.1169	0.358018	0.934518	1.02593	0.671494	3.05882	1.42195	43.292	28.7578	16.3255	39.4679	22.054	1	0.856481	1	1	1	1	NA	up_regulation	AP2 domain transcription factor AP2-O, putative	ApiAP2
PF3D7_0622900	42	72	52	107	2	1	2	2	2.58082	4.69523	3.16218	5.18709	0.0895046	0.071886	0.102593	0.0839368	1.22111	1.10369	23.8866	44.8553	22.1646	41.5317	22.4605	0.414445	0.15603	1	1	1	1	NA	up_regulation	AP2 domain transcription factor AP2Tel	AP2Tel
PF3D7_0910700	0	1	4	11	2	0	4	6	0	0.0652115	0.243245	0.533252	0.0895046	0	0.205186	0.25181	6.01769	5.11685	2.14512	12.9156	1.15399	1.95801	4.88455	1	1	0.999999	1	0.223708	0.999975	NA	up_regulation	actin-like protein, putative	ALP5a
PF3D7_1329700	2	4	6	13	2	2	0	0	0.122896	0.260846	0.364867	0.630207	0.0895046	0.143772	0	0	2.41195	2.19409	3.05101	3.58022	9.69385	16.0162	6.15789	1	1	1	1	1	1	NA	up_regulation	apicoplast calcium binding protein 1	ACBP1
PF3D7_0319700	NA	NA	NA	NA	NA	NA	NA	NA	NA	NA	NA	NA	NA	NA	NA	NA	NA	NA	NA	NA	NA	NA	NA	NA	NA	NA	NA	NA	NA	NA	up_regulation	ABC transporter I family member 1, putative	ABCI3
PF3D7_0609100	3	12	16	33	0	2	6	4	0.184344	0.782538	0.972979	1.59976	0	0.143772	0.307779	0.167874	4.38729	1.9834	22.7414	8.72306	2.90195	7.82362	8.09346	1	0.999983	1	1	1	1	RIP_binding	NA	zinc transporter ZIP1, putative	ZIP1
PF3D7_1358700	0	4	4	19	0	2	2	4	0	0.260846	0.243245	0.921072	0	0.143772	0.102593	0.167874	6.01769	3.13442	6.43536	5.12307	1.97296	4.58936	4.54548	1	1	1	1	0.999981	1	RIP_binding	NA	YOP1-like protein, putative	YOP1L
PF3D7_0910600	2	7	6	16	0	2	4	2	0.122896	0.456481	0.364867	0.775639	0	0.143772	0.205186	0.0839368	2.41195	1.63205	9.15304	4.35165	1.64608	6.49384	4.28143	1	0.993064	1	1	0.994762	1	RIP_binding	NA	SNARE protein	YKT6.1
PF3D7_1243800	6	11	12	24	2	2	4	2	0.368688	0.717327	0.729734	1.16346	0.0895046	0.143772	0.205186	0.0839368	1.86547	1.58257	5.76869	6.40878	3.12235	9.57409	4.72033	0.999903	0.984863	1	1	1	1	RIP_binding	NA	WD repeat-containing protein 82, putative	WDR82
PF3D7_1441800	0	5	5	19	2	0	0	0	0	0.326058	0.304056	0.921072	0.0895046	0	0	0	7.27211	2.58867	2.59807	21.5816	8.24488	22.9468	10.872	1	1	1	1	1	1	RIP_binding	NA	vacuolar protein sorting-associated protein 60, putative	VPS60
PF3D7_1323800	2	7	7	17	0	0	0	0	0.122896	0.456481	0.425678	0.824117	0	0	0	0	2.7668	1.72805	10.5119	19.4151	11.1428	20.6366	11.0335	1	0.99857	1	1	1	1	RIP_binding	NA	vacuolar protein sorting-associated protein 52, putative	VPS52
PF3D7_1423800	2	7	18	23	0	3	3	2	0.122896	0.456481	1.0946	1.11498	0	0.215658	0.153889	0.0839368	6.6701	2.30407	25.4591	4.45349	5.80304	9.18906	8.97981	1	1	1	1	1	1	RIP_binding	NA	vacuolar protein sorting-associated protein 3, putative	VPS3
PF3D7_1309700	1	6	13	19	0	0	0	2	0.061448	0.391269	0.790546	0.921072	0	0	0	0.0839368	7.63265	2.20479	18.6649	21.5816	19.8367	7.64893	12.9283	1	1	1	1	1	1	RIP_binding	NA	vacuolar protein sorting-associated protein 18, putative	VPS18
PF3D7_1239900	4	9	9	19	2	0	2	4	0.245792	0.586904	0.547301	0.921072	0.0895046	0	0.102593	0.167874	2.0246	1.52593	4.40985	21.5816	4.07626	4.58936	6.36793	0.999994	0.964443	1	1	1	1	RIP_binding	NA	vacuolar protein sorting-associated protein 16, putative	VPS16
PF3D7_0823000	1	3	8	13	0	0	0	4	0.061448	0.195635	0.48649	0.630207	0	0	0	0.167874	4.86663	2.78022	11.8707	15.0821	12.5918	3.20325	8.39912	1	1	1	1	1	1	RIP_binding	NA	serine/threonine protein kinase VPS15, putative	VPS15
PF3D7_1235200	17	12	45	67	0	0	6	2	1.04462	0.782538	2.7365	3.24799	0	0	0.307779	0.0839368	2.5478	3.96679	62.1478	73.5771	7.94423	26.1304	29.3857	1	1	1	1	1	1	RIP_binding	NA	V-type K+-independent H+-translocating inorganic pyrophosphatase	VP2
PF3D7_1456800	34	67	158	237	14	4	28	32	2.08923	4.36917	9.60817	11.4892	0.626532	0.287544	1.4363	1.34299	4.51728	2.61171	14.3798	34.7097	6.528	8.32598	11.8454	1	1	1	1	1	1	RIP_binding	NA	V-type H(+)-translocating pyrophosphatase, putative	VP1
PF3D7_1474600	4	10	33	46	2	4	12	8	0.245792	0.652115	2.00677	2.22996	0.0895046	0.287544	0.615558	0.335747	6.98423	3.25216	15.2806	6.84544	3.11583	6.01493	6.91553	1	1	1	1	1	1	RIP_binding	NA	vacuole membrane protein 1, putative	VMP1
PF3D7_1223700	13	14	28	30	2	4	16	10	0.798825	0.912962	1.70271	1.45432	0.0895046	0.287544	0.820743	0.419684	2.06678	1.56308	13.0158	4.51126	2.02232	3.24117	4.40341	0.999997	0.979582	1	1	0.999992	1	RIP_binding	NA	vacuolar iron transporter	VIT
PF3D7_0606800	7	7	20	33	2	2	10	18	0.430136	0.456481	1.21622	1.59976	0.0895046	0.143772	0.512965	0.755431	2.64243	3.2641	9.39227	8.72306	2.26729	2.05885	4.72466	1	1	1	1	1	0.999996	RIP_binding	NA	VFT protein	VFT1
PF3D7_0722600	7	12	21	37	6	0	0	6	0.430136	0.782538	1.27704	1.79367	0.268514	0	0	0.25181	2.76948	2.21674	4.21938	41.0799	31.4285	6.24836	14.6604	1	1	1	1	1	1	RIP_binding	NA	U3 small nucleolar RNA-associated protein 7, putative	UTP7
PF3D7_1352200	1	9	7	28	2	0	4	2	0.061448	0.586904	0.425678	1.35737	0.0895046	0	0.205186	0.0839368	4.31343	2.2126	3.50396	31.3307	1.89213	11.1142	9.06118	1	1	1	1	0.99992	1	RIP_binding	NA	U3 small nucleolar RNA-associated protein 15, putative	UTP15
PF3D7_1448000	3	5	17	21	0	0	2	6	0.184344	0.326058	1.03379	1.01803	0	0	0.102593	0.25181	4.64849	2.84754	24.1003	23.748	7.44154	3.60814	11.0657	1	1	1	1	1	1	RIP_binding	NA	U3 small nucleolar RNA-associated protein 12, putative	UTP12
PF3D7_1464600	76	202	250	457	8	6	9	14	4.67005	13.1727	15.2028	22.1542	0.358018	0.431316	0.461668	0.587558	3.23221	1.67932	37.8567	46.6298	30.2694	35.2585	25.821	1	0.996783	1	1	1	1	RIP_binding	NA	serine/threonine protein phosphatase UIS2, putative	UIS2
PF3D7_1345500	0	0	4	17	2	0	0	0	0	0	0.243245	0.824117	0.0895046	0	0	0	6.01769	18	2.14512	19.4151	6.7959	20.6366	12.1684	1	1	0.999999	1	1	1	RIP_binding	NA	ubiquitin-conjugating enzyme E2	UBC
PF3D7_1225800	32	43	54	120	10	6	8	12	1.96634	2.8041	3.2838	5.8173	0.447523	0.431316	0.410372	0.503621	1.65389	2.05631	6.76158	12.3135	7.35237	10.7393	6.81282	0.996468	0.999996	1	1	1	1	RIP_binding	NA	ubiquitin-activating enzyme E1	UBA1
PF3D7_1333200	3	4	14	22	0	4	0	0	0.184344	0.260846	0.851357	1.0665	0	0.287544	0	0	3.86491	3.60458	20.0238	3.34417	21.2857	26.4121	13.0892	1	1	1	1	1	1	RIP_binding	NA	ubiquitin-activating enzyme	UBA1
PF3D7_0807900	31	45	66	98	6	4	11	13	1.90489	2.93452	4.01354	4.75079	0.268514	0.287544	0.564261	0.545589	2.07949	1.60888	12.9548	14.4315	6.68972	8.15709	7.65358	0.999998	0.98997	1	1	1	1	RIP_binding	NA	tyrosine--tRNA ligase	TyrRS
PF3D7_API02900	0	1	44	257	2	0	16	4	0	0.0652115	2.67569	12.4587	0.0895046	0	0.820743	0.167874	56.1946	110.012	20.263	279.393	3.15014	59.5719	88.0974	1	1	1	1	1	1	RIP_binding	NA	elongation factor Tu	TUFA
PF3D7_1209300	61	68	114	166	10	4	8	14	3.74833	4.43438	6.93248	8.04726	0.447523	0.287544	0.410372	0.587558	1.83864	1.80593	14.1734	24.3518	15.4186	12.8497	11.7397	0.999844	0.999621	1	1	1	1	RIP_binding	NA	telomere repeat-binding zinc finger protein	TRZ
PF3D7_1319300	3	14	12	30	0	4	0	5	0.184344	0.912962	0.729734	1.45432	0	0.287544	0	0.209842	3.34252	1.56308	17.3061	4.51126	18.3877	5.94214	8.5088	1	0.979582	1	1	1	1	RIP_binding	NA	tRNA (guanine(26)-N(2))-dimethyltransferase, putative	TRM1
PF3D7_0508300	1	2	11	36	6	0	8	14	0.061448	0.130423	0.668923	1.74519	0.268514	0	0.410372	0.587558	6.52624	10.0261	2.27818	39.9966	1.57159	2.83889	10.5396	1	1	1	1	0.983017	1	RIP_binding	NA	triose phosphate transporter	TPT
PF3D7_1234600	6	7	11	35	2	4	4	8	0.368688	0.456481	0.668923	1.69671	0.0895046	0.287544	0.205186	0.335747	1.7197	3.45611	5.31575	5.24069	2.87631	4.60315	3.86862	0.998809	1	1	1	1	1	RIP_binding	NA	protein TOC75, putative	TOC75
PF3D7_1251300	10	16	19	34	8	4	2	8	0.61448	1.04338	1.15541	1.64823	0.358018	0.287544	0.102593	0.335747	1.81594	1.55396	2.97977	5.09481	8.28286	4.4748	4.03369	0.999769	0.976558	1	1	1	1	RIP_binding	NA	thymidylate kinase	TMK
PF3D7_1230100	10	12	26	27	0	0	2	0	0.61448	0.782538	1.58109	1.30889	0	0	0.102593	0	2.45803	1.63339	36.3298	30.2475	11.2275	32.1876	19.014	1	0.993211	1	1	1	1	RIP_binding	NA	thioredoxin-like associated protein 1, putative	TLAP1
PF3D7_1349300	20	24	40	63	4	0	4	8	1.22896	1.56508	2.43245	3.05408	0.179009	0	0.205186	0.335747	1.94211	1.92281	11.0707	69.2441	10.0116	8.19677	17.0647	0.999975	0.999951	1	1	1	1	RIP_binding	NA	tyrosine kinase-like protein	TKL3
PF3D7_1249800	19	39	82	93	0	6	14	14	1.16751	2.54325	4.98652	4.5084	0	0.431316	0.718151	0.587558	4.14065	1.75824	112.425	9.56408	6.61539	7.22825	23.6219	1	0.999141	1	1	1	1	RIP_binding	NA	THO complex subunit 2, putative	THO2
PF3D7_1144600	2	4	8	18	2	0	4	4	0.122896	0.260846	0.48649	0.872594	0.0895046	0	0.205186	0.167874	3.12164	2.9777	3.95691	20.4983	2.13817	4.35834	6.17518	1	1	1	1	0.999999	1	RIP_binding	NA	transcription initiation factor IIF subunit beta, putative	TFG2
PF3D7_1244200	4	8	18	24	0	0	1	2	0.245792	0.521692	1.0946	1.16346	0	0	0.0512965	0.0839368	3.88446	2.12557	25.4591	26.9978	12.1865	9.57409	13.3712	1	0.999999	1	1	1	1	RIP_binding	NA	RNA polymerase II transcription factor B subunit 2, putative	TFB2
PF3D7_1314200	4	8	8	21	0	0	0	0	0.245792	0.521692	0.48649	1.01803	0	0	0	0	1.81795	1.8705	11.8707	23.748	12.5918	25.257	12.8593	0.999777	0.999877	1	1	1	1	RIP_binding	NA	telomerase reverse transcriptase	TERT
PF3D7_0506800	11	18	22	38	2	6	8	6	0.675929	1.17381	1.33785	1.84214	0.0895046	0.431316	0.410372	0.25181	1.91374	1.54679	10.2982	3.9635	3.05039	6.41337	4.53099	0.999958	0.97389	1	1	1	1	RIP_binding	NA	transcription factor 25, putative	TCF25
PF3D7_1332000	17	20	28	47	2	2	6	20	1.04462	1.30423	1.70271	2.27844	0.0895046	0.143772	0.307779	0.839368	1.60205	1.72019	13.0158	12.323	4.98841	2.63283	6.04706	0.991896	0.998368	1	1	1	1	RIP_binding	NA	syntaxin, Qa-SNARE family	SYN5
PF3D7_0611400	2	8	7	25	1	0	2	2	0.122896	0.521692	0.425678	1.21194	0.0447523	0	0.102593	0.0839368	2.7668	2.21059	5.25594	28.081	3.23494	9.95912	8.58473	1	1	1	1	1	1	RIP_binding	NA	SWI/SNF-related matrix-associated actin-dependent regulator of chromatin	SWIB
PF3D7_1471200	37	32	84	163	10	0	24	22	2.27358	2.08677	5.10814	7.90183	0.447523	0	1.23112	0.923305	2.22071	3.72337	10.4675	177.568	4.04538	8.22958	34.3758	1	1	1	1	1	1	RIP_binding	NA	inorganic anion exchanger, inorganic anion antiporter	SulP
PF3D7_0206100	5	4	10	10	2	0	0	2	0.30724	0.260846	0.608112	0.484775	0.0895046	0	0	0.0839368	1.84582	1.72393	4.8628	11.8324	15.4898	4.18365	6.65639	0.999863	0.998467	1	1	1	1	RIP_binding	NA	cysteine desulfuration protein SufE	SufE
PF3D7_0507200	16	38	70	99	16	2	6	22	0.983169	2.47804	4.25678	4.79927	0.716036	0.143772	0.307779	0.923305	4.1732	1.91875	5.65405	25.6944	12.291	5.01541	9.12447	1	0.999947	1	1	1	1	RIP_binding	NA	subtilisin-like protease 3	SUB3
PF3D7_1452500	1	5	8	15	4	0	2	2	0.061448	0.326058	0.48649	0.727162	0.179009	0	0.102593	0.0839368	4.86663	2.07094	2.37414	17.2486	3.6556	6.10881	6.05412	1	0.999997	1	1	1	1	RIP_binding	NA	syntaxin-6, putative	STX6
PF3D7_1243000	1	8	7	17	2	4	0	6	0.061448	0.521692	0.425678	0.824117	0.0895046	0.287544	0	0.25181	4.31343	1.53041	3.50396	2.61474	11.1428	2.94809	4.34224	1	0.966703	1	1	1	1	RIP_binding	NA	syntaxin-16, putative	STX16
PF3D7_1246800	5	14	21	46	6	2	16	14	0.30724	0.912962	1.27704	2.22996	0.268514	0.143772	0.820743	0.587558	3.7263	2.36982	4.21938	12.0659	1.5289	3.60896	4.58654	1	1	1	1	0.967723	1	RIP_binding	NA	signal recognition particle receptor subunit beta, putative	SRPRB
PF3D7_1366600	19	25	41	58	4	4	7	0	1.16751	1.63029	2.49326	2.81169	0.179009	0.287544	0.359075	0	2.09026	1.70373	11.3425	8.59608	6.32157	67.9955	16.3416	0.999998	0.997852	1	1	1	1	RIP_binding	NA	signal recognition particle receptor subunit alpha, putative	SRPR-alpha
PF3D7_1443000	1	16	9	38	2	2	2	0	0.061448	1.04338	0.547301	1.84214	0.0895046	0.143772	0.102593	0	5.41984	1.73156	4.40985	10.0088	4.07626	44.8936	11.7566	1	0.998651	1	1	1	1	RIP_binding	NA	serine/threonine protein kinase	SRPK2
PF3D7_0820000	21	47	54	97	10	0	8	6	1.29041	3.06494	3.2838	4.70231	0.447523	0	0.410372	0.25181	2.48885	1.52591	6.76158	106.074	7.35237	16.1492	23.392	1	0.96443	1	1	1	1	RIP_binding	NA	Snf2-related CBP activator, putative	SRCAP
PF3D7_0713400	3	5	11	18	4	0	2	2	0.184344	0.326058	0.668923	0.872594	0.179009	0	0.102593	0.0839368	3.08133	2.45924	3.18945	20.4983	4.91758	7.2639	6.90164	1	1	1	1	1	1	RIP_binding	NA	GPCR-like receptor SR25	SR25
PF3D7_1215900	5	4	10	24	0	2	0	4	0.30724	0.260846	0.608112	1.16346	0	0.143772	0	0.167874	1.84582	3.91802	14.5884	6.40878	15.4898	5.74445	7.99921	0.999863	1	1	1	1	1	RIP_binding	NA	serpentine receptor, putative	SR10
PF3D7_1131100	12	11	29	60	2	4	2	2	0.737377	0.717327	1.76352	2.90865	0.0895046	0.287544	0.102593	0.0839368	2.30577	3.86146	13.4688	8.88785	12.4895	23.4352	10.7414	1	1	1	1	1	1	RIP_binding	NA	serpentine receptor, putative	SR1
PF3D7_1406200	27	51	48	113	2	6	2	8	1.6591	3.32579	2.91894	5.47795	0.0895046	0.431316	0.102593	0.335747	1.7378	1.63782	22.0748	11.6007	20.482	14.614	12.0245	0.999122	0.993678	1	1	1	1	RIP_binding	NA	transcription elongation factor SPT6, putative	SPT6
PF3D7_1457000	16	20	73	113	3	4	14	12	0.983169	1.30423	4.43922	5.47795	0.134257	0.287544	0.718151	0.503621	4.35003	4.08546	25.0488	16.6198	5.89537	10.1174	11.0195	1	1	1	1	1	1	RIP_binding	NA	signal peptide peptidase	SPP
PF3D7_1440200	1	13	14	29	2	2	4	4	0.061448	0.84775	0.851357	1.40585	0.0895046	0.143772	0.205186	0.167874	8.18585	1.62272	6.67459	7.69449	3.61444	6.89955	5.78194	1	0.991948	1	1	1	1	RIP_binding	NA	stromal-processing peptidase, putative	SPP
PF3D7_1345900	9	7	15	25	1	0	3	12	0.553032	0.456481	0.912168	1.21194	0.0447523	0	0.153889	0.503621	1.59706	2.49608	10.6913	28.081	4.87158	2.29826	8.33921	0.991234	1	1	1	1	1	RIP_binding	NA	kinetochore protein SPC25, putative	SPC25
PF3D7_1433600	1	1	6	17	2	0	2	0	0.061448	0.0652115	0.364867	0.824117	0.0895046	0	0.102593	0	3.76022	7.67528	3.05101	19.4151	2.81428	20.6366	9.55875	1	1	1	1	1	1	RIP_binding	NA	signal peptidase complex subunit SPC1, putative	SPC1
PF3D7_1451800	48	39	131	177	8	2	20	30	2.94951	2.54325	7.96627	8.58051	0.358018	0.143772	1.02593	1.25905	2.67338	3.32944	19.8898	45.7515	7.49907	6.62747	14.2951	1	1	1	1	1	1	RIP_binding	NA	sortilin	SORTLR
PF3D7_0623500	4	9	10	19	0	2	6	2	0.245792	0.586904	0.608112	0.921072	0	0.143772	0.307779	0.0839368	2.23125	1.52593	14.5884	5.12307	1.85871	7.64893	5.49605	1	0.964443	1	1	0.999857	1	RIP_binding	NA	superoxide dismutase [Fe]	SOD2
PF3D7_0418100	1	4	16	17	2	0	0	0	0.061448	0.260846	0.972979	0.824117	0.0895046	0	0	0	9.29226	2.82098	7.58048	19.4151	24.1836	20.6366	13.9882	1	1	1	1	1	1	RIP_binding	NA	protein SOC1, putative	SOC1
PF3D7_1306900	8	8	23	21	2	6	8	2	0.491584	0.521692	1.39866	1.01803	0.0895046	0.431316	0.410372	0.0839368	2.67957	1.8705	10.7511	2.23241	3.18483	8.41899	4.85624	1	0.999877	1	1	1	1	RIP_binding	NA	U1 small nuclear ribonucleoprotein A, putative	SNRPA
PF3D7_1451400	2	3	6	21	2	0	2	2	0.122896	0.195635	0.364867	1.01803	0.0895046	0	0.102593	0.0839368	2.41195	4.36891	3.05101	23.748	2.81428	8.41899	7.46887	1	1	1	1	1	1	RIP_binding	NA	transcriptional regulatory protein sir2b	Sir2B
PF3D7_1328800	12	13	21	40	2	2	2	2	0.737377	0.84775	1.27704	1.9391	0.0895046	0.143772	0.102593	0.0839368	1.68672	2.21771	9.84521	10.5231	9.12418	15.7346	8.18858	0.997938	1	1	1	1	1	RIP_binding	NA	transcriptional regulatory protein sir2a	SIR2A
PF3D7_1206000	10	20	25	59	6	2	2	2	0.61448	1.30423	1.52028	2.86017	0.268514	0.143772	0.102593	0.0839368	2.3663	2.15024	4.99586	15.4087	10.8068	23.0502	9.79636	1	0.999999	1	1	1	1	RIP_binding	NA	shewanella-like protein phosphatase 2	SHLP2
PF3D7_1420000	10	22	47	45	12	7	27	9	0.61448	1.43465	2.85813	2.18149	0.537027	0.503202	1.385	0.377716	4.3843	1.50355	4.98965	4.06282	2.03234	5.29793	3.71176	1	0.950908	1	1	0.999994	1	RIP_binding	NA	splicing factor 3B subunit 4, putative	SF3B4
PF3D7_1461600	15	18	27	44	4	2	4	11	0.921721	1.17381	1.6419	2.13301	0.179009	0.143772	0.205186	0.461652	1.7423	1.78476	7.53774	11.5516	6.81304	4.31868	5.62469	0.999186	0.999454	1	1	1	1	RIP_binding	NA	splicing factor 3B subunit 2, putative	SF3B2
PF3D7_1321700	38	44	66	91	7	2	9	28	2.33503	2.86931	4.01354	4.41145	0.313266	0.143772	0.461668	1.17512	1.70422	1.52853	11.3354	23.6373	8.05245	3.65909	8.3195	0.998458	0.965771	1	1	1	1	RIP_binding	NA	splicing factor 1	SF1
PF3D7_1416100	6	20	26	48	4	2	2	6	0.368688	1.30423	1.58109	2.32692	0.179009	0.143772	0.102593	0.25181	3.90629	1.75603	7.26597	12.5802	11.2275	8.0635	7.46658	1	0.999108	1	1	1	1	RIP_binding	NA	protein SEY1, putative	SEY1
PF3D7_0508100	63	145	179	310	6	8	10	18	3.87123	9.45567	10.8852	15.028	0.268514	0.575088	0.512965	0.755431	2.78941	1.58631	34.8903	24.3172	19.691	18.8989	17.0289	1	0.985716	1	1	1	1	RIP_binding	NA	SET domain protein, putative	SET9
PF3D7_0403900	16	24	33	56	6	0	6	12	0.983169	1.56508	2.00677	2.71474	0.268514	0	0.307779	0.503621	1.9922	1.7125	6.54882	61.6614	5.85777	5.05271	13.8042	0.99999	0.998144	1	1	1	1	RIP_binding	NA	SET domain protein, putative	SET8
PF3D7_0827800	58	70	96	145	7	2	22	20	3.56399	4.56481	5.83787	7.02923	0.313266	0.143772	1.12852	0.839368	1.62946	1.5342	16.4311	37.5229	5.0234	8.02327	11.6941	0.99476	0.968512	1	1	1	1	RIP_binding	NA	SET domain protein, putative	SET3
PF3D7_0629700	117	214	290	560	20	10	27	39	7.18942	13.9553	17.6352	27.1474	0.895046	0.71886	1.385	1.63677	2.44321	1.94204	18.8126	35.6099	12.3879	16.1963	14.5653	1	0.999965	1	1	1	1	RIP_binding	NA	SET domain protein, putative	SET1
PF3D7_0902800	23	29	70	110	2	4	6	21	1.41331	1.89113	4.25678	5.33252	0.0895046	0.287544	0.307779	0.881336	2.94521	2.77427	32.0396	16.1822	12.291	5.82093	12.0089	1	1	1	1	1	1	RIP_binding	NA	serine repeat antigen 9	SERA9
PF3D7_0207400	50	38	117	155	10	6	14	19	3.0724	2.47804	7.11491	7.51401	0.447523	0.431316	0.718151	0.7974	2.29531	2.99325	14.544	15.8775	9.41547	9.00198	9.02125	1	1	1	1	1	1	RIP_binding	NA	serine repeat antigen 7	SERA7
PF3D7_0207500	33	41	162	278	10	8	13	31	2.02779	2.67367	9.85141	13.4767	0.447523	0.575088	0.666854	1.30102	4.76813	4.96858	20.1029	21.8145	13.9575	10.0661	12.613	1	1	1	1	1	1	RIP_binding	NA	serine repeat antigen 6	SERA6
PF3D7_0207600	480	369	1488	2623	55	43	178	200	29.4951	24.0631	90.4871	127.156	2.46138	3.0911	9.13077	8.39368	3.06448	5.27569	36.1242	40.5635	9.86936	15.0787	18.3293	1	1	1	1	1	1	RIP_binding	NA	serine repeat antigen 5	SERA5
PF3D7_0207700	56	55	241	356	6	10	30	20	3.44109	3.58663	14.6555	17.258	0.268514	0.71886	1.53889	0.839368	4.2137	4.76091	46.9258	22.659	9.29712	19.6292	17.9143	1	1	1	1	1	1	RIP_binding	NA	serine repeat antigen 4	SERA4
PF3D7_0207800	34	39	66	127	14	1	4	22	2.08923	2.54325	4.01354	6.15664	0.626532	0.071886	0.205186	0.923305	1.90017	2.3942	6.04556	53.1677	16.4088	6.42161	14.3897	0.999947	1	1	1	1	1	RIP_binding	NA	serine repeat antigen 3	SERA3
PF3D7_0207900	3	3	17	36	0	2	0	0	0.184344	0.195635	1.03379	1.74519	0	0.143772	0	0	4.64849	7.34772	24.1003	9.49448	25.6326	42.5834	18.9678	1	1	1	1	1	1	RIP_binding	NA	serine repeat antigen 2	SERA2
PF3D7_0208000	13	29	38	65	0	0	8	4	0.798825	1.89113	2.31083	3.15104	0	0	0.410372	0.167874	2.78449	1.64956	52.6359	71.4106	5.20138	15.2162	24.8164	1	0.99477	1	1	1	1	RIP_binding	NA	serine repeat antigen 1	SERA1
PF3D7_1205100	2	9	13	22	0	3	2	5	0.122896	0.586904	0.790546	1.0665	0	0.215658	0.102593	0.209842	4.89587	1.75482	18.6649	4.26733	5.7589	4.40201	6.62398	1	0.99909	1	1	1	1	RIP_binding	NA	O-phosphoseryl-tRNA(Sec) selenium transferase, putative	SEPSECS
PF3D7_1318800	41	55	90	174	2	10	24	33	2.51937	3.58663	5.47301	8.43508	0.0895046	0.71886	1.23112	1.38496	2.15024	2.33378	41.0985	11.1049	4.33198	5.94078	11.16	0.999999	1	1	1	1	1	RIP_binding	NA	translocation protein SEC63, putative	SEC63
PF3D7_1346100	53	29	107	142	6	4	24	22	3.25675	1.89113	6.5068	6.8838	0.268514	0.287544	1.23112	0.923305	1.98331	3.57405	20.9137	20.8505	5.14402	7.17493	9.94009	0.999988	1	1	1	1	1	RIP_binding	NA	protein transport protein SEC61 subunit alpha	SEC61A
PF3D7_0405100	34	68	103	138	8	2	10	20	2.08923	4.43438	6.26355	6.68989	0.358018	0.143772	0.512965	0.839368	2.95271	1.50314	15.6623	35.7229	11.3627	7.63824	12.4737	1	0.950621	1	1	1	1	RIP_binding	NA	protein transport protein Sec24B, putative	SEC24B
PF3D7_1145100	19	48	35	109	6	4	6	4	1.16751	3.13015	2.12839	5.28404	0.268514	0.287544	0.307779	0.167874	1.7902	1.67762	6.93706	16.0363	6.20551	25.3811	9.67129	0.99964	0.996691	1	1	1	1	RIP_binding	NA	coatomer subunit gamma, putative	SEC21
PF3D7_1034400	19	20	38	44	2	0	8	12	1.16751	1.30423	2.31083	2.13301	0.0895046	0	0.410372	0.503621	1.94023	1.61268	17.5453	48.6626	5.20138	3.98647	13.1581	0.999974	0.990556	1	1	1	1	RIP_binding	NA	flavoprotein subunit of succinate dehydrogenase	SDHA
PF3D7_0716100	4	7	10	15	0	0	6	1	0.245792	0.456481	0.608112	0.727162	0	0	0.307779	0.0419684	2.23125	1.53605	14.5884	17.2486	1.85871	9.16321	7.77104	1	0.96936	1	1	0.999857	1	RIP_binding	NA	protein SDA1, putative	SDA1
PF3D7_0511200	4	6	12	40	2	2	2	2	0.245792	0.391269	0.729734	1.9391	0.0895046	0.143772	0.102593	0.0839368	2.64455	4.51982	5.76869	10.5231	5.33824	15.7346	7.42149	1	1	1	1	1	1	RIP_binding	NA	stearoyl-CoA desaturase	SCD
PF3D7_0607600	41	55	64	115	4	6	21	0	2.51937	3.58663	3.89192	5.57491	0.179009	0.431316	1.07723	0	1.53451	1.54696	17.5932	11.8043	3.51493	133.836	28.305	0.97713	0.973957	1	1	1	1	RIP_binding	NA	spindle assembly abnormal protein 6, putative	SAS6
PF3D7_1218600	8	12	18	36	0	2	2	6	0.491584	0.782538	1.0946	1.74519	0	0.143772	0.102593	0.25181	2.11657	2.1584	25.4591	9.49448	7.8622	6.08334	8.86235	0.999999	0.999999	1	1	1	1	RIP_binding	NA	arginine--tRNA ligase	RRS
PF3D7_1340100	1	3	11	12	0	0	0	0	0.061448	0.195635	0.668923	0.58173	0	0	0	0	6.52624	2.58163	15.9472	13.9989	16.9387	14.8611	11.809	1	1	1	1	1	1	RIP_binding	NA	exosome complex component RRP42, putative	RRP42
PF3D7_1307000	2	7	5	15	0	2	0	0	0.122896	0.456481	0.304056	0.727162	0	0.143772	0	0	2.05711	1.53605	7.7942	4.09451	8.24488	18.3264	7.00886	0.999997	0.96936	1	1	1	1	RIP_binding	NA	exosome complex component RRP40, putative	RRP40
PF3D7_API02700	0	0	6	34	0	2	0	2	0	0	0.364867	1.64823	0	0.143772	0	0.0839368	8.52653	35	9.15304	8.9802	9.69385	13.4244	14.1297	1	1	1	1	1	1	RIP_binding	NA	apicoplast ribosomal protein S12	RPS12
PF3D7_API04400	0	0	8	21	0	0	0	0	0	0	0.48649	1.01803	0	0	0	0	11.0354	22	11.8707	23.748	12.5918	25.257	17.7505	1	1	1	1	1	1	RIP_binding	NA	DNA-directed RNA polymerase subunit beta, putative	rpoB
PF3D7_1307600	52	40	87	105	6	2	18	10	3.1953	2.60846	5.29057	5.09013	0.268514	0.143772	0.923336	0.419684	1.64594	1.93403	17.0313	27.2373	5.52421	11.1168	10.7483	0.995982	0.99996	1	1	1	1	RIP_binding	NA	DNA-directed RNA polymerase subunit alpha, putative	rpoA
PF3D7_1030500	1	4	5	15	0	0	2	0	0.061448	0.260846	0.304056	0.727162	0	0	0.102593	0	3.20702	2.50753	7.7942	17.2486	2.39362	18.3264	8.57957	1	1	1	1	1	1	RIP_binding	NA	26S proteasome regulatory subunit RPN9, putative	RPN9
PF3D7_1368100	24	26	39	69	4	2	2	8	1.47475	1.6955	2.37164	3.34495	0.179009	0.143772	0.102593	0.335747	1.5888	1.9458	10.799	17.9802	16.6961	8.96684	9.66277	0.990023	0.999968	1	1	1	1	RIP_binding	NA	26S proteasome regulatory subunit RPN11, putative	RPN11
PF3D7_API01500	0	0	8	22	0	0	0	0	0	0	0.48649	1.0665	0	0	0	0	11.0354	23	11.8707	24.8313	12.5918	26.4121	18.2902	1	1	1	1	1	1	RIP_binding	NA	apicoplast ribosomal protein L2	RPL2
PF3D7_1143300	6	16	16	35	4	2	2	8	0.368688	1.04338	0.972979	1.69671	0.179009	0.143772	0.102593	0.335747	2.44856	1.59836	4.54829	9.23734	7.02088	4.60315	4.90943	1	0.988165	1	1	1	1	RIP_binding	NA	DNA-directed RNA polymerases I and III subunit RPAC1, putative	RPC40
PF3D7_1206600	10	13	20	43	12	4	0	4	0.61448	0.84775	1.21622	2.08453	0.537027	0.287544	0	0.167874	1.90766	2.37999	2.16745	6.40778	29.9795	10.1338	8.82937	0.999954	1	1	1	1	1	RIP_binding	NA	DNA-directed RNA polymerase III subunit RPC2, putative	RPC2
PF3D7_1442100	2	11	11	24	2	4	6	12	0.122896	0.717327	0.668923	1.16346	0.0895046	0.287544	0.307779	0.503621	4.18618	1.58257	5.31575	3.63595	2.03259	2.20941	3.16041	1	0.984863	1	1	0.999994	1	RIP_binding	NA	replication factor A protein 3, putative	RPA3
PF3D7_1134700	8	13	22	33	0	0	4	4	0.491584	0.84775	1.33785	1.59976	0	0	0.205186	0.167874	2.56697	1.83908	30.8945	36.7469	5.58281	7.82362	14.2423	1	0.999787	1	1	1	1	RIP_binding	NA	DNA-directed RNA polymerase I subunit RPA2, putative	RPA2
PF3D7_0904800	18	35	40	86	10	4	12	11	1.10606	2.2824	2.43245	4.16906	0.447523	0.287544	0.615558	0.461652	2.14884	1.80942	5.03215	12.6809	3.76322	8.36151	5.63267	0.999999	0.999643	1	1	1	1	RIP_binding	NA	replication protein A1, small fragment	RPA1
PF3D7_0409600	38	71	69	167	4	6	12	16	2.33503	4.63002	4.19597	8.09574	0.179009	0.431316	0.615558	0.671494	1.78076	1.74078	18.952	17.0994	6.44528	11.4059	9.57069	0.999577	0.998846	1	1	1	1	RIP_binding	NA	replication protein A1, large subunit	RPA1
PF3D7_0613300	15	23	46	110	5	0	0	2	0.921721	1.49987	2.79732	5.33252	0.223761	0	0	0.0839368	2.93321	3.47533	10.5844	120.156	67.6529	42.6868	41.2482	1	1	1	1	1	1	RIP_binding	NA	rhoptry protein ROP14	ROP14
PF3D7_0214900	72	81	187	332	4	0	8	15	4.42426	5.28213	11.3717	16.0945	0.179009	0	0.410372	0.629526	2.55328	3.02836	51.0206	360.636	25.2325	24.0307	77.7502	1	1	1	1	1	1	RIP_binding	NA	rhoptry neck protein 6	RON6
PF3D7_0817700	93	104	342	586	10	4	37	29	5.71467	6.782	20.7974	28.4078	0.447523	0.287544	1.89797	1.21708	3.61711	4.16607	42.3385	85.624	10.7423	22.5962	28.1807	1	1	1	1	1	1	RIP_binding	NA	rhoptry neck protein 5	RON5
PF3D7_1252100	114	78	307	888	4	2	15	26	7.00508	5.0865	18.669	43.048	0.179009	0.143772	0.769447	1.09118	2.65363	8.39273	83.6328	228.579	23.0597	38.0268	64.0575	1	1	1	1	1	1	RIP_binding	NA	rhoptry neck protein 3	RON3
PF3D7_1452000	121	118	295	663	6	14	14	27	7.43521	7.69496	17.9393	32.1406	0.268514	1.0064	0.718151	1.13315	2.4036	4.15694	57.4083	30.619	23.6559	27.3867	24.2717	1	1	1	1	1	1	RIP_binding	NA	rhoptry neck protein 2	RON2
PF3D7_1463900	34	49	100	250	8	6	10	16	2.08923	3.19537	6.08112	12.1194	0.358018	0.431316	0.512965	0.671494	2.86736	3.75106	15.2093	25.5512	11.0339	17.0455	12.5764	1	1	1	1	1	1	RIP_binding	NA	rhoptry neck protein 11, putative	RON11
PF3D7_1411200	25	55	59	168	0	2	0	13	1.5362	3.58663	3.58786	8.14421	0	0.143772	0	0.545589	2.29468	2.25377	81.1716	43.4372	86.4896	13.9326	38.2632	1	1	1	1	1	1	RIP_binding	NA	rhomboid protease ROM8	ROM8
PF3D7_1345200	4	5	9	12	2	0	4	3	0.245792	0.326058	0.547301	0.58173	0.0895046	0	0.205186	0.125905	2.0246	1.68264	4.40985	13.9989	2.38422	3.71528	4.70258	0.999994	0.996954	1	1	1	1	RIP_binding	NA	rhomboid protease ROM6, putative	ROM6
PF3D7_0506900	78	81	168	267	7	4	16	26	4.79295	5.28213	10.2163	12.9435	0.313266	0.287544	0.820743	1.09118	2.12019	2.43724	28.6606	39.0863	11.8907	11.4596	15.9425	0.999999	1	1	1	1	1	RIP_binding	NA	rhomboid protease ROM4	ROM4
PF3D7_0618600	1	2	4	23	0	0	0	6	0.061448	0.130423	0.243245	1.11498	0	0	0	0.25181	2.65382	6.50339	6.43536	25.9145	6.7959	3.93817	8.70686	1	1	1	1	1	1	RIP_binding	NA	rhomboid protease ROM10	ROM10
PF3D7_0906000	1	9	14	19	0	2	0	2	0.061448	0.586904	0.851357	0.921072	0	0.143772	0	0.0839368	8.18585	1.52593	20.0238	5.12307	21.2857	7.64893	10.6322	1	0.964443	1	1	1	1	RIP_binding	NA	exoribonuclease II	RNaseII
PF3D7_1032000	7	8	18	30	2	0	8	10	0.430136	0.521692	1.0946	1.45432	0.0895046	0	0.410372	0.419684	2.38831	2.63571	8.48637	33.4972	2.51264	3.24117	8.79357	1	1	1	1	1	1	RIP_binding	NA	ribosome maturation factor RimM, putative	RimM
PF3D7_1300200	4	4	17	24	0	0	0	0	0.245792	0.260846	1.03379	1.16346	0	0	0	0	3.67781	3.91802	24.1003	26.9978	25.6326	28.7223	18.8415	1	1	1	1	1	1	RIP_binding	NA	rifin	RIF
PF3D7_0401600	10	38	63	81	2	4	8	6	0.61448	2.47804	3.83111	3.92667	0.0895046	0.287544	0.410372	0.25181	5.85193	1.57337	28.869	11.9515	8.5623	13.509	11.7195	1	0.982557	1	1	1	1	RIP_binding	NA	rifin	RIF
PF3D7_0900200	9	5	18	19	0	0	0	0	0.553032	0.326058	1.0946	0.921072	0	0	0	0	1.90035	2.58867	25.4591	21.5816	27.0816	22.9468	16.9263	0.999947	1	1	1	1	1	RIP_binding	NA	rifin	RIF
PF3D7_1300600	2	6	15	20	0	0	0	0	0.122896	0.391269	0.912168	0.969549	0	0	0	0	5.60556	2.31503	21.3826	22.6648	22.7346	24.1019	16.4674	1	1	1	1	1	1	RIP_binding	NA	rifin	RIF
PF3D7_0905400	319	531	1131	2210	48	22	96	106	19.6019	34.6273	68.7775	107.135	2.14811	1.58149	4.92446	4.44865	3.50252	3.09102	31.3847	65.9064	13.8569	23.8669	23.6014	1	1	1	1	1	1	RIP_binding	NA	high molecular weight rhoptry protein 3	RhopH3
PF3D7_1366400	12	15	32	46	2	0	10	6	0.737377	0.978173	1.94596	2.22996	0.0895046	0	0.512965	0.25181	2.53792	2.2193	14.8276	50.829	3.58228	7.73348	13.6216	1	1	1	1	1	1	RIP_binding	NA	rhoptry protein RHOP148	RHOP148
PF3D7_0424200	21	42	32	91	0	2	10	8	1.29041	2.73888	1.94596	4.41145	0	0.143772	0.512965	0.335747	1.48962	1.60005	44.4829	23.6373	3.58228	11.7904	14.4304	0.956097	0.988475	1	1	1	1	RIP_binding	NA	reticulocyte binding protein homologue 4	RH4
PF3D7_1335300	56	156	225	334	10	18	26	18	3.44109	10.173	13.6825	16.1915	0.447523	1.29395	1.33371	0.755431	3.93487	1.58881	27.8854	12.1283	9.97654	20.358	12.6453	1	0.986261	1	1	1	1	RIP_binding	NA	reticulocyte binding protein 2 homologue b	RH2b
PF3D7_1335400	29	114	134	263	12	30	22	22	1.78199	7.43412	8.1487	12.7496	0.537027	2.15658	1.12852	0.923305	4.47818	1.71038	14.0834	5.81208	6.99764	13.2517	7.72224	1	0.998077	1	1	1	1	RIP_binding	NA	reticulocyte binding protein 2 homologue a	RH2a
PF3D7_1428600	3	11	18	24	0	2	2	6	0.184344	0.717327	1.0946	1.16346	0	0.143772	0.102593	0.25181	4.90968	1.58257	25.4591	6.40878	7.8622	4.10318	8.38759	1	0.984863	1	1	1	1	RIP_binding	NA	peptide chain release factor 1	RF1
PF3D7_0918600	5	7	16	19	0	2	2	4	0.30724	0.456481	0.972979	0.921072	0	0.143772	0.102593	0.167874	2.87154	1.92006	22.7414	5.12307	7.02088	4.58936	7.37773	1	0.999949	1	1	1	1	RIP_binding	NA	ATP-dependent DNA helicase Q1	RECQ1
PF3D7_0508500	33	58	76	158	2	2	14	4	2.02779	3.78227	4.62165	7.65944	0.0895046	0.143772	0.718151	0.167874	2.2493	2.01212	34.7573	40.8658	6.13538	36.701	20.4535	1	0.99999	1	1	1	1	RIP_binding	NA	guanidine nucleotide exchange factor	RCC1
PF3D7_0610200	4	12	23	36	4	4	6	6	0.245792	0.782538	1.39866	1.74519	0.179009	0.287544	0.307779	0.25181	4.91772	2.1584	6.45066	5.38658	4.11905	6.08334	4.85263	1	0.999999	1	1	1	1	RIP_binding	NA	RNA-binding protein 25, putative	RBM25
PF3D7_0410700	19	69	53	140	6	4	0	12	1.16751	4.4996	3.22299	6.78685	0.268514	0.287544	0	0.503621	2.69038	1.50291	10.4312	20.5587	77.7957	12.5164	20.9159	1	0.950456	1	1	1	1	RIP_binding	NA	ribosome biogenesis GTPase A, putative	RbgA
PF3D7_0501500	1	22	49	128	3	2	4	12	0.061448	1.43465	2.97975	6.20512	0.134257	0.143772	0.205186	0.503621	27.548	4.21648	16.8958	33.1515	12.226	11.4502	17.5813	1	1	1	1	1	1	RIP_binding	NA	rhoptry-associated protein 3	RAP3
PF3D7_0501600	24	69	153	466	12	10	32	27	1.47475	4.4996	9.30411	22.5905	0.537027	0.71886	1.64149	1.13315	6.13997	4.97771	16.0694	29.6423	5.55173	19.2598	13.6068	1	1	1	1	1	1	RIP_binding	NA	rhoptry-associated protein 2	RAP2
PF3D7_1410400	126	272	721	1486	25	24	47	49	7.74245	17.7375	43.8449	72.0375	1.11881	1.72526	2.41093	2.05645	5.6339	4.05296	37.7201	40.7241	17.8918	34.3494	23.3954	1	1	1	1	1	1	RIP_binding	NA	rhoptry-associated protein 1	RAP1
PF3D7_0722200	123	146	208	340	24	14	36	19	7.55811	9.52088	12.6487	16.4823	1.07405	1.0064	1.84667	0.7974	1.66924	1.72747	11.3456	15.7228	6.71949	19.6866	9.47852	0.997251	0.998556	1	1	1	1	RIP_binding	NA	rhoptry-associated leucine zipper-like protein 1	RALP1
PF3D7_1343400	10	21	26	49	4	0	4	4	0.61448	1.36944	1.58109	2.3754	0.179009	0	0.205186	0.167874	2.45803	1.70946	7.26597	54.0788	6.56699	11.5199	13.9332	1	0.998047	1	1	1	1	RIP_binding	NA	DNA repair protein RAD5, putative	RAD5
PF3D7_1231100	25	33	49	85	12	4	14	8	1.5362	2.15198	2.97975	4.12058	0.537027	0.287544	0.718151	0.335747	1.91094	1.89463	5.19871	12.535	3.97532	11.0203	6.08916	0.999956	0.99992	1	1	1	1	RIP_binding	NA	ras-related protein Rab-2	RAB2
PF3D7_1340700	19	13	31	38	4	0	4	3	1.16751	0.84775	1.88515	1.84214	0.179009	0	0.205186	0.125905	1.59016	2.10953	8.62481	42.1631	7.79722	11.2234	12.2514	0.990233	0.999998	1	1	1	1	RIP_binding	NA	ras-related protein Rab-11B	RAB11b
PF3D7_1037100	4	3	12	16	0	2	0	2	0.245792	0.195635	0.729734	0.775639	0	0.143772	0	0.0839368	2.64455	3.37598	17.3061	4.35165	18.3877	6.49384	8.75997	1	1	1	1	1	1	RIP_binding	NA	pyruvate kinase 2	PyKII
PF3D7_0802300	5	11	10	25	2	2	2	0	0.30724	0.717327	0.608112	1.21194	0.0895046	0.143772	0.102593	0	1.84582	1.64587	4.8628	6.66592	4.49692	29.8774	8.23245	0.999863	0.994448	1	1	1	1	RIP_binding	NA	periodic tryptophan protein 2, putative	PWP2
PF3D7_1226900	8	9	26	38	4	0	4	6	0.491584	0.586904	1.58109	1.84214	0.179009	0	0.205186	0.25181	3.01737	2.97557	7.26597	42.1631	6.56699	6.41337	11.4004	1	1	1	1	1	1	RIP_binding	NA	parasitophorous vacuolar protein 2	PV2
PF3D7_1129100	83	231	236	513	15	14	34	38	5.10019	15.0639	14.3514	24.8689	0.671284	1.0064	1.74408	1.5948	2.79683	1.64881	20.1054	23.7012	8.0588	15.2196	11.9218	1	0.994706	1	1	1	1	RIP_binding	NA	parasitophorous vacuolar protein 1	PV1
PF3D7_1302000	4	3	8	15	0	0	2	2	0.245792	0.195635	0.48649	0.727162	0	0	0.102593	0.0839368	1.81795	3.17739	11.8707	17.2486	3.6556	6.10881	7.31318	0.999777	1	1	1	1	1	RIP_binding	NA	EMP1-trafficking protein	PTP6
PF3D7_0202200	3	8	15	22	4	0	0	0	0.184344	0.521692	0.912168	1.0665	0.179009	0	0	0	4.1261	1.95553	4.27652	24.8313	22.7346	26.4121	14.056	1	0.999973	1	1	1	1	RIP_binding	NA	EMP1-trafficking protein	PTP1
PF3D7_1455100	2	18	19	50	0	0	7	6	0.122896	1.17381	1.15541	2.42387	0	0	0.359075	0.25181	7.02495	2.02273	26.818	55.162	2.98566	8.39353	17.0678	1	0.999992	1	1	1	1	RIP_binding	NA	protein tyrosine phosphatase, putative	PTP1
PF3D7_0407200	0	4	12	16	0	0	7	0	0	0.260846	0.729734	0.775639	0	0	0.359075	0	16.0531	2.66425	17.3061	18.3318	1.92424	19.4815	12.6268	1	1	1	1	0.999955	1	RIP_binding	NA	peptidyl-tRNA hydrolase 2, putative	PTH2
PF3D7_0606500	6	15	22	35	6	0	0	0	0.368688	0.978173	1.33785	1.69671	0.268514	0	0	0	3.3232	1.69989	4.4135	38.9134	32.8775	41.4283	20.4426	1	0.99771	1	1	1	1	RIP_binding	NA	polypyrimidine tract-binding protein, putative	PTB
PF3D7_0807100	0	2	11	11	0	0	0	0	0	0.130423	0.668923	0.533252	0	0	0	0	14.7986	3.25169	15.9472	12.9156	16.9387	13.706	12.9263	1	1	1	1	1	1	RIP_binding	NA	DNA helicase PSH3	PSH3
PF3D7_1202000	1	4	11	11	2	2	2	0	0.061448	0.260846	0.668923	0.533252	0.0895046	0.143772	0.102593	0	6.52624	1.88065	5.31575	3.06594	4.91758	13.706	5.90203	1	0.999897	1	1	1	1	RIP_binding	NA	ATP-dependent DNA/RNA helicase PSH2	PSH2
PF3D7_1343900	2	6	4	16	0	2	0	0	0.122896	0.391269	0.243245	0.775639	0	0.143772	0	0	1.70226	1.87407	6.43536	4.35165	6.7959	19.4815	6.77346	0.998407	0.999884	1	1	1	1	RIP_binding	NA	U4/U6 small nuclear ribonucleoprotein PRP4, putative	PRPF4
PF3D7_1316500	4	12	23	28	4	0	6	2	0.245792	0.782538	1.39866	1.35737	0.179009	0	0.307779	0.0839368	4.91772	1.69172	6.45066	31.3307	4.11905	11.1142	9.93735	1	0.997378	1	1	1	1	RIP_binding	NA	pre-mRNA-processing factor 40, putative	PRP40
PF3D7_1407300	12	39	71	95	4	0	10	7	0.737377	2.54325	4.31759	4.60536	0.179009	0	0.512965	0.293779	5.55583	1.79565	19.4955	103.908	7.85602	13.8417	25.4088	1	0.999547	1	1	1	1	RIP_binding	NA	pre-mRNA-splicing factor 38B, putative	PRP38B
PF3D7_1324400	3	9	13	21	2	0	0	0	0.184344	0.586904	0.790546	1.01803	0.0895046	0	0	0	3.60372	1.67853	6.22164	23.748	19.8367	25.257	13.3909	1	0.99674	1	1	1	1	RIP_binding	NA	PRELI domain-containing protein, putative	PRELID
PF3D7_1406400	0	3	7	13	2	0	0	0	0	0.195635	0.425678	0.630207	0.0895046	0	0	0	9.78095	2.78022	3.50396	15.0821	11.1428	16.0162	9.71772	1	1	1	1	1	1	RIP_binding	NA	pentatricopeptide repeat-containing protein 1	PPR1
PF3D7_1212100	3	1	8	15	2	0	0	6	0.184344	0.0652115	0.48649	0.727162	0.0895046	0	0	0.25181	2.29776	6.82247	3.95691	17.2486	12.5918	2.61806	7.58927	1	1	1	1	1	1	RIP_binding	NA	peripheral plastid protein 1, putative	PPP1
PF3D7_0520100	3	5	10	17	4	2	0	0	0.184344	0.326058	0.608112	0.824117	0.179009	0.143772	0	0	2.82014	2.32981	2.91768	4.60879	15.4898	20.6366	8.1338	1	1	1	1	1	1	RIP_binding	NA	protein phosphatase PPM9, putative	PPM9
PF3D7_1135100	22	15	44	85	2	4	6	8	1.35186	0.978173	2.67569	4.12058	0.0895046	0.287544	0.307779	0.335747	1.94537	4.06084	20.263	12.535	7.77036	11.0203	9.59915	0.999976	1	1	1	1	1	RIP_binding	NA	protein phosphatase PPM8, putative	PPM8
PF3D7_1208900	88	123	154	306	16	2	29	28	5.40743	8.02102	9.36492	14.8341	0.716036	0.143772	1.4876	1.17512	1.72536	1.8443	12.3683	78.9227	6.15004	12.2227	18.8722	0.998917	0.999805	1	1	1	1	RIP_binding	NA	protein phosphatase PPM11, putative	PPM11
PF3D7_1355500	4	12	13	44	0	2	6	4	0.245792	0.782538	0.790546	2.13301	0	0.143772	0.307779	0.167874	2.8512	2.62508	18.6649	11.5516	2.38033	10.3648	8.073	1	1	1	1	1	1	RIP_binding	NA	serine/threonine protein phosphatase 5	PP5
PF3D7_0627900	3	6	5	19	0	2	2	2	0.184344	0.391269	0.304056	0.921072	0	0.143772	0.102593	0.0839368	1.51418	2.20479	7.7942	5.12307	2.39362	7.64893	4.44647	0.969135	1	1	1	1	1	RIP_binding	NA	ribonuclease P protein subunit p29, putative	POP4
PF3D7_1331100	9	38	36	86	0	2	6	12	0.553032	2.47804	2.1892	4.16906	0	0.143772	0.307779	0.503621	3.72011	1.66931	49.9182	22.3516	6.37938	7.71832	15.2928	1	0.996208	1	1	1	1	RIP_binding	NA	DNA polymerase theta, putative	POLQ
PF3D7_1323500	5	12	30	53	0	2	8	0	0.30724	0.782538	1.82434	2.56931	0	0.143772	0.410372	0	5.26489	3.1501	41.7652	13.8659	4.12589	62.22	21.732	1	1	1	1	1	1	RIP_binding	NA	plasmepsin V	PMV
PF3D7_0908000	5	18	31	81	5	2	12	13	0.30724	1.17381	1.88515	3.92667	0.223761	0.143772	0.615558	0.545589	5.43584	3.25223	7.18734	21.0659	2.93086	6.75448	7.7711	1	1	1	1	1	1	RIP_binding	NA	plasma membrane protein 1, putative	PMP1
PF3D7_1430200	23	32	74	83	0	0	12	8	1.41331	2.08677	4.50003	4.02363	0	0	0.615558	0.335747	3.11162	1.90709	101.554	90.9089	6.90771	10.7636	35.8589	1	0.999935	1	1	1	1	RIP_binding	NA	plasmepsin IX	PMIX
PF3D7_1408100	8	17	46	74	8	8	17	20	0.491584	1.1086	2.79732	3.58733	0.358018	0.575088	0.87204	0.839368	5.26938	3.14225	7.05629	5.85971	3.10641	4.11795	4.75867	1	1	1	1	1	1	RIP_binding	NA	plasmepsin III	PMIII
PF3D7_1408000	25	34	65	95	12	6	22	31	1.5362	2.21719	3.95273	4.60536	0.537027	0.431316	1.12852	1.30102	2.52493	2.05407	6.87112	9.76774	3.41284	3.46044	4.68186	1	0.999995	1	1	1	1	RIP_binding	NA	plasmepsin II	PMII
PF3D7_0628200	98	126	149	280	13	6	15	35	6.02191	8.21665	9.06087	13.5737	0.58178	0.431316	0.769447	1.46889	1.50062	1.64815	14.5334	28.6061	11.2185	9.01185	11.0864	0.962454	0.994649	1	1	1	1	RIP_binding	NA	eukaryotic translation initiation factor 2-alpha kinase	PK4
PF3D7_1238900	31	130	146	328	4	2	9	18	1.90489	8.4775	8.87843	15.9006	0.179009	0.143772	0.461668	0.755431	4.57001	1.87065	39.8781	84.5799	17.712	19.9932	28.1006	1	0.999877	1	1	1	1	RIP_binding	NA	protein kinase 2	PK2
PF3D7_1214100	0	3	12	27	0	2	4	6	0	0.195635	0.729734	1.30889	0	0.143772	0.205186	0.25181	16.0531	5.56043	17.3061	7.18021	3.12235	4.59822	8.97006	1	1	1	1	1	1	RIP_binding	NA	GPI ethanolamine phosphate transferase 3, putative	PIGO
PF3D7_1141400	10	14	25	58	3	8	10	16	0.61448	0.912962	1.52028	2.81169	0.134257	0.575088	0.512965	0.671494	2.3663	2.97489	8.74275	4.60836	2.8152	3.99973	4.2512	1	1	1	1	1	1	RIP_binding	NA	phosphatidylinositol N-acetylglucosaminyltransferase subunit H, putative	PIGH
PF3D7_1032400	6	17	29	40	6	0	8	6	0.368688	1.1086	1.76352	1.9391	0.268514	0	0.410372	0.25181	4.3436	1.71776	5.77234	44.3296	3.99145	6.7434	11.1497	1	0.9983	1	1	1	1	RIP_binding	NA	phosphatidylinositol N-acetylglucosaminyltransferase subunit A, putative	PIGA
PF3D7_0501200	17	29	68	84	5	6	16	10	1.04462	1.89113	4.13516	4.07211	0.223761	0.431316	0.820743	0.419684	3.82734	2.12444	15.5669	8.64762	4.84186	8.91163	7.31996	1	0.999999	1	1	1	1	RIP_binding	NA	parasite-infected erythrocyte surface protein	PIESP2
PF3D7_1360700	20	31	31	70	4	0	8	8	1.22896	2.02156	1.88515	3.39342	0.179009	0	0.410372	0.335747	1.51367	1.66273	8.62481	76.8268	4.26032	9.09518	16.9973	0.968907	0.995777	1	1	1	1	RIP_binding	NA	E3 SUMO-protein ligase PIAS, putative	PIAS
PF3D7_0515300	27	60	68	125	8	2	12	14	1.6591	3.91269	4.13516	6.05968	0.358018	0.143772	0.615558	0.587558	2.45005	1.54201	10.3779	32.3801	6.3528	9.69245	10.4659	1	0.971956	1	1	1	1	RIP_binding	NA	phosphatidylinositol 3-kinase	PI3K
PF3D7_1433400	153	303	385	724	28	32	29	44	9.40155	19.7591	23.4123	35.0977	1.25306	2.30035	1.4876	1.84661	2.48262	1.77438	18.0743	14.9854	15.3339	18.6064	11.8762	1	0.999348	1	1	1	1	RIP_binding	NA	PHD finger protein PHD2, putative	PHD2
PF3D7_0205800	2	8	15	23	0	0	3	4	0.122896	0.521692	0.912168	1.11498	0	0	0.153889	0.167874	5.60556	2.04055	21.3826	25.9145	4.87158	5.51343	10.888	1	0.999994	1	1	1	1	RIP_binding	NA	PH domain-containing protein, putative	PH1
PF3D7_0904200	0	0	19	12	0	0	2	0	0	0	1.15541	0.58173	0	0	0.102593	0	24.834	13	26.818	13.9989	8.28286	14.8611	16.9658	1	1	1	1	1	1	RIP_binding	NA	PH domain-containing protein, putative	PH
PF3D7_1414600	10	19	16	58	4	0	5	6	0.61448	1.23902	0.972979	2.81169	0.179009	0	0.256482	0.25181	1.54076	2.2215	4.54829	63.8279	3.40072	9.71364	14.2088	0.979168	1	1	1	1	1	RIP_binding	NA	mRNA-capping enzyme subunit alpha	Pgt1
PF3D7_0820200	7	17	17	39	4	0	2	4	0.430136	1.1086	1.03379	1.89062	0.179009	0	0.102593	0.167874	2.26125	1.67586	4.82006	43.2464	7.44154	9.20974	11.4425	1	0.996595	1	1	1	1	RIP_binding	NA	phosphatidylglycerophosphate synthase	PGPS
PF3D7_0413500	8	21	21	66	4	3	12	16	0.491584	1.36944	1.27704	3.19951	0.179009	0.215658	0.615558	0.671494	2.45437	2.29067	5.90713	12.4583	2.00601	4.54331	4.9433	1	1	1	1	0.99999	1	RIP_binding	NA	phosphoglucomutase-2	PGM2
PF3D7_0731300	6	36	34	90	0	0	0	4	0.368688	2.34762	2.06758	4.36297	0	0	0	0.167874	5.07246	1.8411	47.2006	98.4916	50.2652	20.9917	37.3104	1	0.999794	1	1	1	1	RIP_binding	NA	Plasmodium exported protein (PHISTb), unknown function	PfG174
PF3D7_0419700	3	9	7	24	0	0	0	0	0.184344	0.586904	0.425678	1.16346	0	0	0	0	2.03656	1.90742	10.5119	26.9978	11.1428	28.7223	13.5531	0.999995	0.999936	1	1	1	1	RIP_binding	NA	apical merozoite protein	Pf34
PF3D7_1149000	216	240	572	734	16	3	24	42	13.2728	15.6508	34.784	35.5825	0.716036	0.215658	1.23112	1.76267	2.6148	2.2696	45.7798	136.812	27.3556	19.7404	39.0953	1	1	1	1	1	1	RIP_binding	NA	antigen 332, DBL-like protein	Pf332
PF3D7_1147900	2	9	17	23	0	0	10	0	0.122896	0.586904	1.03379	1.11498	0	0	0.512965	0	6.31526	1.83112	24.1003	25.9145	1.93854	27.5672	14.6111	1	0.999755	1	1	0.999965	1	RIP_binding	NA	peroxisome assembly protein 22, putative	PEX22
PF3D7_0919400	4	8	24	70	0	0	2	0	0.245792	0.521692	1.45947	3.39342	0	0	0.102593	0	5.12437	6.03662	33.6122	76.8268	10.3862	81.8566	35.6405	1	1	1	1	1	1	RIP_binding	NA	protein disulfide-isomerase PDI-Trans	PDI-Trans
PF3D7_0827900	94	80	234	361	34	18	61	48	5.77612	5.21692	14.2298	17.5004	1.52158	1.29395	3.12908	2.01448	2.45138	3.33286	9.11339	13.1061	4.50065	8.53039	6.83912	1	1	1	1	1	1	RIP_binding	NA	protein disulfide-isomerase	PDI8
PF3D7_1472600	8	29	60	117	0	6	4	10	0.491584	1.89113	3.64867	5.67186	0	0.431316	0.205186	0.419684	6.84579	2.94922	82.5304	12.008	14.9325	12.3769	21.9405	1	1	1	1	1	1	RIP_binding	NA	protein disulfide-isomerase	PDI-14
PF3D7_1134100	5	7	9	29	0	3	4	9	0.30724	0.456481	0.547301	1.40585	0	0.215658	0.205186	0.377716	1.67486	2.88009	13.2296	5.57043	2.38422	3.44977	4.86482	0.997493	1	1	1	1	1	RIP_binding	NA	protein disulfide-isomerase, putative	PDI-11
PF3D7_1470500	0	0	6	16	0	0	0	0	0	0	0.364867	0.775639	0	0	0	0	8.52653	17	9.15304	18.3318	9.69385	19.4815	13.6978	1	1	1	1	1	1	RIP_binding	NA	cGMP-specific 3',5'-cyclic phosphodiesterase delta	PDEdelta
PF3D7_1321500	27	36	70	116	0	0	10	8	1.6591	2.34762	4.25678	5.62339	0	0	0.512965	0.335747	2.52127	2.36713	96.1188	126.656	7.74643	14.999	41.7348	1	1	1	1	1	1	RIP_binding	NA	3',5'-cyclic nucleotide phosphodiesterase beta	PDEbeta
PF3D7_1209500	1	4	6	23	0	0	2	2	0.061448	0.260846	0.364867	1.11498	0	0	0.102593	0.0839368	3.76022	3.7613	9.15304	25.9145	2.81428	9.18906	9.09874	1	1	1	1	1	1	RIP_binding	NA	cGMP-specific 3',5'-cyclic phosphodiesterase alpha	PDEalpha
PF3D7_1226600	3	7	8	28	2	2	4	2	0.184344	0.456481	0.48649	1.35737	0.0895046	0.143772	0.205186	0.0839368	2.29776	2.78408	3.95691	7.43735	2.13817	11.1142	4.95475	1	1	1	1	0.999999	1	RIP_binding	NA	proliferating cell nuclear antigen 2	PCNA2
PF3D7_1362400	21	30	41	99	2	0	10	4	1.29041	1.95635	2.49326	4.79927	0.0895046	0	0.512965	0.167874	1.8984	2.41804	18.9041	108.241	4.56853	23.0709	26.5168	0.999946	1	1	1	1	1	RIP_binding	NA	calpain	Pcalp
PF3D7_0625600	15	8	23	35	0	1	5	2	0.921721	0.521692	1.39866	1.69671	0	0.071886	0.256482	0.0839368	1.49159	3.06082	32.2533	14.9305	4.82701	13.8094	11.7288	0.957299	1	1	1	1	1	RIP_binding	NA	poly(A) polymerase PAP, putative	PAP
PF3D7_1420600	7	8	14	23	4	10	5	8	0.430136	0.521692	0.851357	1.11498	0.179009	0.71886	0.256482	0.335747	1.88008	2.04055	4.00475	1.51875	2.99321	3.06302	2.58339	0.999925	0.999994	1	0.972421	1	1	RIP_binding	NA	pantothenate kinase 1, putative	PANK1
PF3D7_0907700	13	39	30	89	6	6	4	14	0.798825	2.54325	1.82434	4.31449	0.268514	0.431316	0.205186	0.587558	2.21033	1.68342	5.96646	9.15677	7.55117	6.92023	5.5814	1	0.996993	1	1	1	1	RIP_binding	NA	proteasome activator 28	PA28
PF3D7_1364100	9	15	51	156	6	0	4	12	0.553032	0.978173	3.10137	7.56249	0.268514	0	0.205186	0.503621	5.23657	7.41339	10.043	169.985	12.7181	13.9381	36.5558	1	1	1	1	1	1	RIP_binding	NA	6-cysteine protein P92	P92
PF3D7_0404900	24	25	63	124	9	4	10	12	1.47475	1.63029	3.83111	6.01121	0.402771	0.287544	0.512965	0.503621	2.54694	3.60961	8.66069	18.2246	6.97935	11.0947	8.51932	1	1	1	1	1	1	RIP_binding	NA	6-cysteine protein P41	P41
PF3D7_0508000	10	19	57	98	0	2	4	16	0.61448	1.23902	3.46624	4.75079	0	0.143772	0.205186	0.671494	5.30157	3.7276	78.4539	25.4373	14.1944	6.7176	22.3054	1	1	1	1	1	1	RIP_binding	NA	6-cysteine protein	P38
PF3D7_1031000	1	6	41	32	0	0	0	2	0.061448	0.391269	2.49326	1.55128	0	0	0	0.0839368	23.1224	3.6379	56.7124	35.6637	60.408	12.6543	32.0331	1	1	1	1	1	1	RIP_binding	NA	ookinete surface protein P25	P25
PF3D7_0612700	3	18	18	108	4	0	4	12	0.184344	1.17381	1.0946	5.23557	0.179009	0	0.205186	0.503621	4.90968	4.32309	5.09182	117.99	4.59863	9.67309	24.431	1	1	1	1	1	1	RIP_binding	NA	6-cysteine protein P12	P12
PF3D7_1031400	7	26	30	76	4	2	0	2	0.430136	1.6955	1.82434	3.68429	0.179009	0.143772	0	0.0839368	3.91299	2.14037	8.35304	19.7802	44.4693	29.5957	18.0419	1	0.999999	1	1	1	1	RIP_binding	NA	OTU-like cysteine protease	OTU
PF3D7_1146600	75	141	162	301	10	14	26	18	4.6086	9.19483	9.85141	14.5917	0.447523	1.0064	1.33371	0.755431	2.12577	1.58387	20.1029	13.9242	7.19165	18.3518	10.5467	0.999999	0.985166	1	1	1	1	RIP_binding	NA	oocyst rupture protein 1, putative	ORP1
PF3D7_0824300	3	9	7	23	0	0	2	2	0.184344	0.586904	0.425678	1.11498	0	0	0.102593	0.0839368	2.03656	1.83112	10.5119	25.9145	3.23494	9.18906	8.78635	0.999995	0.999755	1	1	1	1	RIP_binding	NA	GTP-binding protein Obg2, putative	Obg2
PF3D7_0609000	54	103	115	264	8	12	16	22	3.31819	6.71679	6.99329	12.7981	0.358018	0.862632	0.820743	0.923305	2.09161	1.89889	17.4741	14.1537	8.15482	13.302	9.5125	0.999998	0.999925	1	1	1	1	RIP_binding	NA	nucleoporin NUP637, putative	NUP637
PF3D7_0905100	69	63	107	168	12	9	14	17	4.23992	4.10833	6.5068	8.14421	0.537027	0.646974	0.718151	0.713463	1.52861	1.97091	11.2612	11.8384	8.61545	10.8364	7.67518	0.975033	0.999979	1	1	1	1	RIP_binding	NA	nucleoporin NUP221, putative	NUP221
PF3D7_0903500	11	12	18	51	2	2	4	10	0.675929	0.782538	1.0946	2.47235	0.0895046	0.143772	0.205186	0.419684	1.57795	3.03343	8.48637	13.3516	4.59863	5.44635	6.08239	0.988189	1	1	1	1	1	RIP_binding	NA	nucleoporin NUP138, putative	NUP138
PF3D7_1453500	1	2	14	16	0	0	0	0	0.061448	0.130423	0.851357	0.775639	0	0	0	0	8.18585	4.60656	20.0238	18.3318	21.2857	19.4815	15.3192	1	1	1	1	1	1	RIP_binding	NA	NAD(P) transhydrogenase, putative	NTH
PF3D7_0824400	5	15	12	32	2	2	8	6	0.30724	0.978173	0.729734	1.55128	0.0895046	0.143772	0.410372	0.25181	2.18772	1.55823	5.76869	8.46592	1.70602	5.42329	4.18498	1	0.978023	1	1	0.998043	1	RIP_binding	NA	nucleoside transporter 2	NT2
PF3D7_1347200	5	38	62	125	13	0	34	38	0.30724	2.47804	3.77029	6.05968	0.58178	0	1.74408	1.5948	10.7354	2.41762	6.08915	136.405	2.13447	3.72787	26.9183	1	1	1	1	0.999999	1	RIP_binding	NA	nucleoside transporter 1	NT1
PF3D7_1238600	19	30	36	71	4	2	2	3	1.16751	1.95635	2.1892	3.4419	0.179009	0.143772	0.102593	0.125905	1.84021	1.74099	9.98365	18.4944	15.4341	20.7529	11.3744	0.999849	0.99885	1	1	1	1	RIP_binding	NA	sphingomyelin phosphodiesterase	NSM
PF3D7_1451300	16	20	41	61	6	6	9	15	0.983169	1.30423	2.49326	2.95713	0.268514	0.431316	0.461668	0.629526	2.46377	2.22192	8.10178	6.30556	5.03384	4.4663	4.76553	1	1	1	1	1	1	RIP_binding	NA	E3 SUMO-protein ligase NSE2, putative	NSE2
PF3D7_1407100	27	16	42	39	6	4	8	8	1.6591	1.04338	2.55407	1.89062	0.268514	0.287544	0.410372	0.335747	1.52412	1.77596	8.2959	5.82424	5.73913	5.11652	4.71264	0.97332	0.999365	1	1	1	1	RIP_binding	NA	rRNA 2'-O-methyltransferase fibrillarin, putative	NOP1
PF3D7_1412800	7	13	12	38	2	2	8	8	0.430136	0.84775	0.729734	1.84214	0.0895046	0.143772	0.410372	0.335747	1.62597	2.10953	5.76869	10.0088	1.70602	4.98818	4.36786	0.994459	0.999998	1	1	0.998043	1	RIP_binding	NA	glycylpeptide N-tetradecanoyltransferase	NMT
PF3D7_1355700	9	27	32	81	0	0	0	12	0.553032	1.76071	1.94596	3.92667	0	0	0	0.503621	3.31572	2.1972	44.4829	88.7425	47.3672	7.27405	32.2299	1	1	1	1	1	1	RIP_binding	NA	NLI interacting factor-like phosphatase, putative	NIF3
PF3D7_1303500	46	72	100	248	4	0	10	7	2.82661	4.69523	6.08112	12.0224	0.179009	0	0.512965	0.293779	2.13197	2.54461	27.3768	269.644	11.0339	35.9329	58.1106	0.999999	1	1	1	1	1	RIP_binding	NA	sodium/hydrogen exchanger	NHE
PF3D7_0713800	2	7	4	23	2	0	1	2	0.122896	0.456481	0.243245	1.11498	0.0895046	0	0.0512965	0.0839368	1.70226	2.30407	2.14512	25.9145	3.0581	9.18906	7.38552	0.998407	1	0.999999	1	1	1	RIP_binding	NA	negative elongation factor A, putative	NELFA
PF3D7_0616200	20	21	31	45	4	4	10	6	1.22896	1.36944	1.88515	2.18149	0.179009	0.287544	0.512965	0.25181	1.51367	1.5727	8.62481	6.69956	3.4727	7.56846	4.90865	0.968907	0.982376	1	1	1	1	RIP_binding	NA	kinetochore protein NDC80, putative	NDC80
PF3D7_0612600	10	15	17	45	2	0	2	0	0.61448	0.978173	1.03379	2.18149	0.0895046	0	0.102593	0	1.63248	2.17208	8.03343	49.7458	7.44154	52.9793	20.3341	0.995008	0.999999	1	1	1	1	RIP_binding	NA	cytoplasmic tRNA 2-thiolation protein 1, putative	NCS6
PF3D7_0614200	1	6	4	16	0	0	2	0	0.061448	0.391269	0.243245	0.775639	0	0	0.102593	0	2.65382	1.87407	6.43536	18.3318	1.97296	19.4815	8.45826	1	0.999884	1	1	0.999981	1	RIP_binding	NA	cytosolic Fe-S cluster assembly factor NAR1, putative	NAR1
PF3D7_0629100	5	9	8	26	0	0	4	2	0.30724	0.586904	0.48649	1.26041	0	0	0.205186	0.0839368	1.50391	2.06001	11.8707	29.1642	2.13817	10.3442	9.51353	0.964186	0.999996	1	1	0.999999	1	RIP_binding	NA	nicotinate phosphoribosyltransferase, putative	NAPRT
PF3D7_1131500	0	1	10	11	0	0	2	0	0	0.0652115	0.608112	0.533252	0	0	0.102593	0	13.5442	5.11685	14.5884	12.9156	4.49692	13.706	10.728	1	1	1	1	1	1	RIP_binding	NA	conserved Plasmodium protein, unknown function	N/A
PF3D7_0618000	22	88	73	206	12	2	10	2	1.35186	5.73862	4.43922	9.98636	0.537027	0.143772	0.512965	0.0839368	3.20473	1.734	7.70733	53.2086	8.07518	79.6498	25.5966	1	0.998706	1	1	1	1	RIP_binding	NA	conserved Plasmodium membrane protein, unknown function	N/A
PF3D7_1243700	26	52	43	114	14	9	20	9	1.59765	3.391	2.61488	5.52643	0.626532	0.646974	1.02593	0.377716	1.61795	1.62086	3.96201	8.05403	2.48793	13.2681	5.16848	0.993702	0.991706	1	1	1	1	RIP_binding	NA	ubiquitin-conjugating enzyme E2, putative	N/A
PF3D7_1409400	39	119	155	241	4	10	38	38	2.39647	7.76017	9.42574	11.6831	0.179009	0.71886	1.94927	1.5948	3.87501	1.50238	42.324	15.3583	4.75469	7.16353	12.4963	1	0.950085	1	1	1	1	RIP_binding	NA	conserved protein, unknown function	N/A
PF3D7_0216000	7	17	15	39	1	0	2	2	0.430136	1.1086	0.912168	1.89062	0.0447523	0	0.102593	0.0839368	2.00714	1.67586	10.6913	43.2464	6.60022	15.3496	13.2617	0.999992	0.996595	1	1	1	1	RIP_binding	NA	DEAD/DEAH box helicase, putative	N/A
PF3D7_1331000	1	10	10	25	4	0	2	2	0.061448	0.652115	0.608112	1.21194	0.179009	0	0.102593	0.0839368	5.97304	1.79907	2.91768	28.081	4.49692	9.95912	8.87114	1	0.999573	1	1	1	1	RIP_binding	NA	protein kinase, putative	N/A
PF3D7_0608100	14	19	26	45	4	0	14	8	0.860273	1.23902	1.58109	2.18149	0.179009	0	0.718151	0.335747	1.7932	1.73202	7.26597	49.7458	2.13527	5.88658	11.4265	0.999658	0.998662	1	1	0.999999	1	RIP_binding	NA	conserved Plasmodium protein, unknown function	N/A
PF3D7_1413200	1	5	6	15	0	4	2	0	0.061448	0.326058	0.364867	0.727162	0	0.287544	0.102593	0	3.76022	2.07094	9.15304	2.32297	2.81428	18.3264	6.40798	1	0.999997	1	1	1	1	RIP_binding	NA	conserved Plasmodium protein, unknown function	N/A
PF3D7_0903600	39	80	96	218	4	0	4	8	2.39647	5.21692	5.83787	10.5681	0.179009	0	0.205186	0.335747	2.40755	2.01629	26.2897	237.146	23.7902	28.0901	53.29	1	0.999991	1	1	1	1	RIP_binding	NA	conserved protein, unknown function	N/A
PF3D7_1127600	14	56	65	115	14	0	24	10	0.860273	3.65185	3.95273	5.57491	0.626532	0	1.23112	0.419684	4.40298	1.5197	5.95497	125.573	3.13781	12.1669	25.4592	1	0.961064	1	1	1	1	RIP_binding	NA	CRAL/TRIO domain-containing protein, putative	N/A
PF3D7_0717100	12	8	25	40	2	6	18	4	0.737377	0.521692	1.52028	1.9391	0.0895046	0.431316	0.923336	0.167874	1.99625	3.48594	11.657	4.16716	1.6184	9.44076	5.39425	0.999991	1	1	1	0.991833	1	RIP_binding	NA	conserved Plasmodium protein, unknown function	N/A
PF3D7_0214800	23	28	49	107	4	2	4	3	1.41331	1.82592	2.97975	5.18709	0.179009	0.143772	0.205186	0.125905	2.0716	2.7932	13.5166	27.7515	12.226	31.1488	14.918	0.999998	1	1	1	1	1	RIP_binding	NA	conserved Plasmodium membrane protein, unknown function	N/A
PF3D7_1467900	50	127	109	274	0	7	14	4	3.0724	8.28187	6.62842	13.2828	0	0.503202	0.718151	0.167874	2.13943	1.60033	149.114	24.3224	8.77545	63.4992	41.5751	0.999999	0.988525	1	1	1	1	RIP_binding	NA	rab GTPase activator, putative	N/A
PF3D7_1250200	23	37	103	155	0	6	10	12	1.41331	2.41283	6.26355	7.51401	0	0.431316	0.512965	0.503621	4.31804	3.07255	140.961	15.8775	11.3627	13.8492	31.5734	1	1	1	1	1	1	RIP_binding	NA	CSC1-like protein, putative	N/A
PF3D7_1405700	5	21	22	60	4	0	4	6	0.30724	1.36944	1.33785	2.90865	0.179009	0	0.205186	0.25181	3.89726	2.08554	6.1789	65.9944	5.58281	10.0437	15.6304	1	0.999997	1	1	1	1	RIP_binding	NA	RING zinc finger protein, putative	N/A
PF3D7_1221900	5	8	13	19	0	0	0	0	0.30724	0.521692	0.790546	0.921072	0	0	0	0	2.35868	1.70046	18.6649	21.5816	19.8367	22.9468	14.5148	1	0.997732	1	1	1	1	RIP_binding	NA	conserved Plasmodium membrane protein, unknown function	N/A
PF3D7_1332200	139	220	300	453	13	12	23	36	8.54128	14.3465	18.2434	21.9603	0.58178	0.862632	1.17982	1.51086	2.12949	1.52892	29.1894	24.2511	14.9661	14.1691	14.3723	0.999999	0.965964	1	1	1	1	RIP_binding	NA	conserved protein, unknown function	N/A
PF3D7_1313800	4	16	18	44	2	2	2	0	0.245792	1.04338	1.0946	2.13301	0.0895046	0.143772	0.102593	0	3.88446	1.99795	8.48637	11.5516	7.8622	51.8242	14.2678	1	0.999987	1	1	1	1	RIP_binding	NA	conserved Plasmodium membrane protein, unknown function	N/A
PF3D7_0416700	1	7	13	21	11	4	0	11	0.061448	0.456481	0.790546	1.01803	0.492275	0.287544	0	0.461652	7.63265	2.11206	1.55541	3.19829	19.8367	2.10475	6.07331	1	0.999998	0.982152	1	1	0.999998	RIP_binding	NA	CDGSH iron-sulfur domain-containing protein, putative	N/A
PF3D7_1476800	1	8	10	25	0	0	0	0	0.061448	0.521692	0.608112	1.21194	0	0	0	0	5.97304	2.21059	14.5884	28.081	15.4898	29.8774	16.0367	1	1	1	1	1	1	RIP_binding	NA	lysophospholipase, putative	N/A
PF3D7_0907500	5	18	17	42	6	0	0	4	0.30724	1.17381	1.03379	2.03605	0.268514	0	0	0.167874	3.04249	1.70544	3.4429	46.4961	25.6326	9.90279	15.037	1	0.997912	1	1	1	1	RIP_binding	NA	conserved protein, unknown function	N/A
PF3D7_1129600	0	5	5	18	0	0	0	0	0	0.326058	0.304056	0.872594	0	0	0	0	7.27211	2.45924	7.7942	20.4983	8.24488	21.7917	11.3434	1	1	1	1	1	1	RIP_binding	NA	phosphatidylinositol-4-phosphate 5-kinase, putative	N/A
PF3D7_1338000	14	6	24	36	0	0	4	2	0.860273	0.391269	1.45947	1.74519	0	0	0.205186	0.0839368	1.65936	4.07886	33.6122	39.9966	6.0749	14.1945	16.6027	0.99677	1	1	1	1	1	RIP_binding	NA	LMBR1 domain-containing protein, putative	N/A
PF3D7_0911100	26	115	107	277	12	6	18	16	1.59765	7.49933	6.5068	13.4283	0.537027	0.431316	0.923336	0.671494	3.98224	1.78552	11.2612	28.3006	6.78414	18.8801	11.8323	1	0.999461	1	1	1	1	RIP_binding	NA	conserved protein, unknown function	N/A
PF3D7_0419400	13	11	44	81	0	0	6	4	0.798825	0.717327	2.67569	3.92667	0	0	0.307779	0.167874	3.21511	5.19082	60.789	88.7425	7.77036	18.9125	30.77	1	1	1	1	1	1	RIP_binding	NA	conserved Plasmodium protein, unknown function	N/A
PF3D7_0908500	18	44	49	95	0	2	8	4	1.10606	2.86931	2.97975	4.60536	0	0.143772	0.410372	0.167874	2.62288	1.59499	67.5832	24.6658	6.68019	22.1468	20.8823	1	0.987524	1	1	1	1	RIP_binding	NA	conserved Plasmodium protein, unknown function	N/A
PF3D7_0603600	2	6	8	14	0	0	0	2	0.122896	0.391269	0.48649	0.678685	0	0	0	0.0839368	3.12164	1.65359	11.8707	16.1654	12.5918	5.72377	8.52115	1	0.995101	1	1	1	1	RIP_binding	NA	AT-rich interactive domain-containing protein, putative	N/A
PF3D7_0605600	1	5	7	14	0	0	0	0	0.061448	0.326058	0.425678	0.678685	0	0	0	0	4.31343	1.94151	10.5119	16.1654	11.1428	17.1713	10.2077	1	0.999965	1	1	1	1	RIP_binding	NA	nucleoside diphosphate kinase, putative	N/A
PF3D7_0203100	21	38	42	85	0	5	2	4	1.29041	2.47804	2.55407	4.12058	0	0.35943	0.102593	0.167874	1.94382	1.65012	58.0713	10.3056	17.958	19.8366	18.2942	0.999976	0.994817	1	1	1	1	RIP_binding	NA	protein kinase, putative	N/A
PF3D7_1401600	22	57	121	219	4	5	18	5	1.35186	3.71706	7.35815	10.6166	0.179009	0.35943	0.923336	0.209842	5.28919	2.83228	33.0839	26.3775	7.6661	42.3276	19.5961	1	1	1	1	1	1	RIP_binding	NA	Plasmodium exported protein (PHISTb), unknown function	N/A
PF3D7_0918200	20	27	83	108	12	5	29	39	1.22896	1.76071	5.04733	5.23557	0.537027	0.35943	1.4876	1.63677	3.98908	2.92067	8.7526	13.0642	3.32728	3.14376	5.86626	1	1	1	1	1	1	RIP_binding	NA	50S ribosomal protein L3, apicoplast, putative	N/A
PF3D7_1457400	6	8	12	17	4	4	0	4	0.368688	0.521692	0.729734	0.824117	0.179009	0.287544	0	0.167874	1.86547	1.53041	3.46122	2.61474	18.3877	4.12732	5.33115	0.999903	0.966703	1	1	1	1	RIP_binding	NA	conserved Plasmodium protein, unknown function	N/A
PF3D7_1447700	6	4	13	13	0	2	6	8	0.368688	0.260846	0.790546	0.630207	0	0.143772	0.307779	0.335747	2.01125	2.19409	18.6649	3.58022	2.38033	1.77958	5.10173	0.999993	1	1	1	1	0.999423	RIP_binding	NA	conserved protein, unknown function	N/A
PF3D7_1458700	2	17	13	40	2	2	8	0	0.122896	1.1086	0.790546	1.9391	0.0895046	0.143772	0.410372	0	4.89587	1.71776	6.22164	10.5231	1.84046	47.2038	12.0671	1	0.9983	1	1	0.999803	1	RIP_binding	NA	exonuclease V, mitochondrial, putative	N/A
PF3D7_1244400	18	23	34	66	8	2	4	2	1.10606	1.49987	2.06758	3.19951	0.358018	0.143772	0.205186	0.0839368	1.83281	2.09772	5.24451	17.2087	8.53535	25.7454	10.1108	0.999828	0.999998	1	1	1	1	RIP_binding	NA	RNA-binding protein, putative	N/A
PF3D7_1231400	6	15	19	47	0	2	0	0	0.368688	0.978173	1.15541	2.27844	0	0.143772	0	0	2.88588	2.26651	26.818	12.323	28.5305	55.2894	21.3522	1	1	1	1	1	1	RIP_binding	NA	amino acid transporter, putative	N/A
PF3D7_0718600	1	6	19	21	0	0	0	0	0.061448	0.391269	1.15541	1.01803	0	0	0	0	10.9519	2.42527	26.818	23.748	28.5305	25.257	19.6218	1	1	1	1	1	1	RIP_binding	NA	conserved Plasmodium protein, unknown function	N/A
PF3D7_1457900	18	31	29	88	2	0	2	4	1.10606	2.02156	1.76352	4.26602	0.0895046	0	0.102593	0.167874	1.56945	2.08426	13.4688	96.3251	12.4895	20.5297	24.4111	0.986532	0.999997	1	1	1	1	RIP_binding	NA	conserved Plasmodium protein, unknown function	N/A
PF3D7_0413700	13	19	20	54	10	6	14	10	0.798825	1.23902	1.21622	2.61778	0.447523	0.431316	0.718151	0.419684	1.49262	2.07089	2.56153	5.59276	1.65526	5.76137	3.18907	0.957921	0.999997	1	1	0.995486	1	RIP_binding	NA	lysine decarboxylase-like protein, putative	N/A
PF3D7_1352000	6	9	11	37	2	2	7	6	0.368688	0.586904	0.668923	1.79367	0.0895046	0.143772	0.359075	0.25181	1.7197	2.89927	5.31575	9.75163	1.7726	6.24836	4.61788	0.998809	1	1	1	0.999364	1	RIP_binding	NA	GTP-binding protein, putative	N/A
PF3D7_0817300	66	152	174	320	16	12	4	12	4.05557	9.91215	10.5811	15.5128	0.716036	0.862632	0.205186	0.503621	2.59003	1.56228	13.967	17.1455	42.9817	28.51	17.7927	1	0.979333	1	1	1	1	RIP_binding	NA	conserved Plasmodium protein, unknown function	N/A
PF3D7_0910400	8	10	17	31	2	4	0	2	0.491584	0.652115	1.03379	1.5028	0.0895046	0.287544	0	0.0839368	2.00397	2.21424	8.03343	4.65715	25.6326	12.2693	9.13511	0.999992	1	1	1	1	1	RIP_binding	NA	selenide water dikinase, putative	N/A
PF3D7_1327400	4	22	14	47	0	0	4	12	0.245792	1.43465	0.851357	2.27844	0	0	0.205186	0.503621	3.05786	1.56892	20.0238	51.9123	3.61444	4.25303	14.0717	1	0.981325	1	1	1	1	RIP_binding	NA	conserved Plasmodium protein, unknown function	N/A
PF3D7_1218200	7	14	21	48	0	2	2	0	0.430136	0.912962	1.27704	2.32692	0	0.143772	0.102593	0	2.76948	2.47067	29.5356	12.5802	9.12418	56.4445	18.8208	1	1	1	1	1	1	RIP_binding	NA	symplekin domain-containing protein, putative	N/A
PF3D7_0832200	0	6	9	16	4	0	0	4	0	0.391269	0.547301	0.775639	0.179009	0	0	0.167874	12.2898	1.87407	2.64591	18.3318	14.0408	3.8963	8.84645	1	0.999884	1	1	1	1	RIP_binding	NA	Plasmodium exported protein (PHISTa-like), unknown function	N/A
PF3D7_1140900	1	7	8	18	0	0	2	0	0.061448	0.456481	0.48649	0.872594	0	0	0.102593	0	4.86663	1.82406	11.8707	20.4983	3.6556	21.7917	10.7512	1	0.999723	1	1	1	1	RIP_binding	NA	conserved Plasmodium protein, unknown function	N/A
PF3D7_1237900	50	79	114	169	0	2	16	8	3.0724	5.15171	6.93248	8.19269	0	0.143772	0.820743	0.335747	2.23685	1.58478	155.908	43.6943	8.08433	21.8012	38.8849	1	0.985374	1	1	1	1	RIP_binding	NA	conserved Plasmodium protein, unknown function	N/A
PF3D7_1440400	11	16	21	44	4	2	0	2	0.675929	1.04338	1.27704	2.13301	0.179009	0.143772	0	0.0839368	1.82979	1.99795	5.90713	11.5516	31.4285	17.2747	11.6649	0.999819	0.999987	1	1	1	1	RIP_binding	NA	zinc finger protein, putative	N/A
PF3D7_0806000	4	7	12	17	0	2	2	0	0.245792	0.456481	0.729734	0.824117	0	0.143772	0.102593	0	2.64455	1.72805	17.3061	4.60879	5.33824	20.6366	8.71039	1	0.99857	1	1	1	1	RIP_binding	NA	AAA family ATPase, putative	N/A
PF3D7_0207100	46	96	109	202	17	5	26	8	2.82661	6.26031	6.62842	9.79245	0.760789	0.35943	1.33371	0.335747	2.32233	1.55988	8.28409	24.3385	4.84881	26.0366	11.2317	1	0.978565	1	1	1	1	RIP_binding	NA	conserved Plasmodium protein, unknown function	N/A
PF3D7_0422100	0	4	9	16	0	0	6	0	0	0.260846	0.547301	0.775639	0	0	0.307779	0	12.2898	2.66425	13.2296	18.3318	1.68484	19.4815	11.2803	1	1	1	1	0.997219	1	RIP_binding	NA	transmembrane emp24 domain-containing protein, putative	N/A
PF3D7_1413400	10	11	18	28	8	2	6	8	0.61448	0.717327	1.0946	1.35737	0.358018	0.143772	0.307779	0.335747	1.72421	1.83578	2.82879	7.43735	3.24969	3.70474	3.46343	0.998896	0.999774	1	1	1	1	RIP_binding	NA	30S ribosomal protein S9, putative	N/A
PF3D7_1316200	0	3	3	22	0	0	2	0	0	0.195635	0.182434	1.0665	0	0	0.102593	0	4.76327	4.5675	5.07652	24.8313	1.5523	26.4121	11.2005	1	1	1	1	0.977221	1	RIP_binding	NA	ADP-ribosylation factor, putative	N/A
PF3D7_0816400	5	12	11	32	0	4	2	4	0.30724	0.782538	0.668923	1.55128	0	0.287544	0.102593	0.167874	2.01677	1.92506	15.9472	4.80304	4.91758	7.5926	6.20038	0.999993	0.999953	1	1	1	1	RIP_binding	NA	EF-hand calcium-binding domain-containing protein, putative	N/A
PF3D7_0210900	18	29	38	60	11	10	9	15	1.10606	1.89113	2.31083	2.90865	0.492275	0.71886	0.461668	0.629526	2.0435	1.5246	4.38633	3.86767	4.67161	4.3941	3.4813	0.999996	0.963742	1	1	1	1	RIP_binding	NA	conserved Plasmodium protein, unknown function	N/A
PF3D7_0213500	1	5	10	12	4	0	0	6	0.061448	0.326058	0.608112	0.58173	0.179009	0	0	0.25181	5.97304	1.68264	2.91768	13.9989	15.4898	2.12302	7.03084	1	0.996954	1	1	1	0.999999	RIP_binding	NA	tetratricopeptide repeat protein, putative	N/A
PF3D7_1033300	2	5	7	14	2	2	0	0	0.122896	0.326058	0.425678	0.678685	0.0895046	0.143772	0	0	2.7668	1.94151	3.50396	3.83737	11.1428	17.1713	6.7273	1	0.999965	1	1	1	1	RIP_binding	NA	conserved protein, unknown function	N/A
PF3D7_1319000	1	4	10	20	0	0	2	0	0.061448	0.260846	0.608112	0.969549	0	0	0.102593	0	5.97304	3.29114	14.5884	22.6648	4.49692	24.1019	12.5194	1	1	1	1	1	1	RIP_binding	NA	conserved Plasmodium protein, unknown function	N/A
PF3D7_1429300	3	5	13	12	0	0	3	0	0.184344	0.326058	0.790546	0.58173	0	0	0.153889	0	3.60372	1.68264	18.6649	13.9989	4.2506	14.8611	9.51032	1	0.996954	1	1	1	1	RIP_binding	NA	CPW-WPC family protein	N/A
PF3D7_1035100	14	23	49	68	10	0	6	17	0.860273	1.49987	2.97975	3.29647	0.447523	0	0.307779	0.713463	3.3323	2.16034	6.14392	74.6603	8.63972	4.41925	16.5593	1	0.999999	1	1	1	1	RIP_binding	NA	probable protein, unknown function	N/A
PF3D7_0718400	23	41	62	84	10	6	8	14	1.41331	2.67367	3.77029	4.07211	0.447523	0.431316	0.410372	0.587558	2.61241	1.51372	7.74983	8.64762	8.42787	6.5352	5.91444	1	0.957551	1	1	1	1	RIP_binding	NA	ribosomal protein S8, mitochondrial, putative	N/A
PF3D7_0911700	6	12	18	27	2	12	2	20	0.368688	0.782538	1.0946	1.30889	0.0895046	0.862632	0.102593	0.839368	2.74011	1.63339	8.48637	1.49181	7.8622	1.53274	3.95777	1	0.993211	1	0.959313	1	0.968855	RIP_binding	NA	GTP-binding protein, putative	N/A
PF3D7_1249500	2	5	11	12	1	2	2	4	0.122896	0.326058	0.668923	0.58173	0.0447523	0.143772	0.102593	0.167874	4.18618	1.68264	7.97362	3.32308	4.91758	2.97223	4.17589	1	0.996954	1	1	1	1	RIP_binding	NA	protein CutA, putative	N/A
PF3D7_0404000	1	7	8	16	0	0	4	4	0.061448	0.456481	0.48649	0.775639	0	0	0.205186	0.167874	4.86663	1.63205	11.8707	18.3318	2.13817	3.8963	7.12262	1	0.993064	1	1	0.999999	1	RIP_binding	NA	conserved Plasmodium protein, unknown function	N/A
PF3D7_0505400	16	32	34	69	2	4	8	11	0.983169	2.08677	2.06758	3.34495	0.0895046	0.287544	0.410372	0.461652	2.05115	1.58924	15.7335	10.2008	4.66363	6.72513	6.82725	0.999996	0.986353	1	1	1	1	RIP_binding	NA	conserved protein, unknown function	N/A
PF3D7_1223400	80	69	122	211	7	8	10	18	4.91584	4.4996	7.41897	10.2287	0.313266	0.575088	0.512965	0.755431	1.50422	2.25969	20.8473	16.5744	13.4447	12.8803	11.2518	0.964347	1	1	1	1	1	RIP_binding	NA	phospholipid-transporting ATPase, putative	N/A
PF3D7_1446900	7	12	30	47	6	0	8	23	0.430136	0.782538	1.82434	2.27844	0.268514	0	0.410372	0.965273	3.91299	2.80009	5.96646	51.9123	4.12589	2.30373	11.8369	1	1	1	1	1	1	RIP_binding	NA	glutaminyl-peptide cyclotransferase, putative	N/A
PF3D7_1453900	3	9	17	32	2	2	4	4	0.184344	0.586904	1.03379	1.55128	0.0895046	0.143772	0.205186	0.167874	4.64849	2.51779	8.03343	8.46592	4.35258	7.5926	5.93513	1	1	1	1	1	1	RIP_binding	NA	conserved Plasmodium protein, unknown function	N/A
PF3D7_0619700	4	9	13	23	2	0	2	2	0.245792	0.586904	0.790546	1.11498	0.0895046	0	0.102593	0.0839368	2.8512	1.83112	6.22164	25.9145	5.7589	9.18906	8.62774	1	0.999755	1	1	1	1	RIP_binding	NA	F-box protein FBXO1, putative	N/A
PF3D7_1411900	1	5	7	15	0	0	0	0	0.061448	0.326058	0.425678	0.727162	0	0	0	0	4.31343	2.07094	10.5119	17.2486	11.1428	18.3264	10.6023	1	0.999997	1	1	1	1	RIP_binding	NA	p1/s1 nuclease, putative	N/A
PF3D7_1473900	4	10	8	21	0	2	2	0	0.245792	0.652115	0.48649	1.01803	0	0.143772	0.102593	0	1.81795	1.52229	11.8707	5.63736	3.6556	25.257	8.29348	0.999777	0.962501	1	1	1	1	RIP_binding	NA	conserved Plasmodium protein, unknown function	N/A
PF3D7_0719900	29	53	70	136	12	2	4	8	1.78199	3.45621	4.25678	6.59294	0.537027	0.143772	0.205186	0.335747	2.352	1.89501	7.39375	35.2087	17.393	17.5659	13.6347	1	0.99992	1	1	1	1	RIP_binding	NA	conserved Plasmodium membrane protein, unknown function	N/A
PF3D7_1367500	3	7	21	32	4	0	2	8	0.184344	0.456481	1.27704	1.55128	0.179009	0	0.102593	0.335747	5.69325	3.1681	5.90713	35.6637	9.12418	4.21811	10.6291	1	1	1	1	1	1	RIP_binding	NA	NADH-cytochrome b5 reductase, putative	N/A
PF3D7_1330300	2	4	15	14	4	6	4	8	0.122896	0.260846	0.912168	0.678685	0.179009	0.431316	0.205186	0.335747	5.60556	2.35081	4.27652	1.51961	3.86049	1.90792	3.25349	1	1	1	0.972767	1	0.999938	RIP_binding	NA	DnaJ protein, putative	N/A
PF3D7_0510100	62	121	153	340	4	2	12	15	3.80978	7.8906	9.30411	16.4823	0.179009	0.143772	0.615558	0.629526	2.42405	2.08221	41.7805	87.6656	14.214	24.6083	28.7958	1	0.999997	1	1	1	1	RIP_binding	NA	conserved protein, unknown function	N/A
PF3D7_1208400	5	4	11	16	0	0	2	10	0.30724	0.260846	0.668923	0.775639	0	0	0.102593	0.419684	2.01677	2.66425	15.9472	18.3318	4.91758	1.77105	7.60812	0.999993	1	1	1	1	0.999332	RIP_binding	NA	amino acid transporter, putative	N/A
PF3D7_1028200	5	12	17	26	0	0	0	4	0.30724	0.782538	1.03379	1.26041	0	0	0	0.167874	3.04249	1.57505	24.1003	29.1642	25.6326	6.20649	14.9535	1	0.983001	1	1	1	1	RIP_binding	NA	RING zinc finger protein, putative	N/A
PF3D7_0607400	7	4	13	32	2	0	2	6	0.430136	0.260846	0.790546	1.55128	0.0895046	0	0.102593	0.25181	1.75303	5.17179	6.22164	35.6637	5.7589	5.42329	9.99872	0.999321	1	1	1	1	1	RIP_binding	NA	G-protein associated signal transduction protein, putative	N/A
PF3D7_1236800	2	5	10	18	2	2	2	4	0.122896	0.326058	0.608112	0.872594	0.0895046	0.143772	0.102593	0.167874	3.83133	2.45924	4.8628	4.86593	4.49692	4.35834	4.14576	1	1	1	1	1	1	RIP_binding	NA	protein-S-isoprenylcysteine O-methyltransferase, putative	N/A
PF3D7_0911800	1	7	5	15	2	2	3	0	0.061448	0.456481	0.304056	0.727162	0.0895046	0.143772	0.153889	0	3.20702	1.53605	2.59807	4.09451	1.76671	18.3264	5.2548	1	0.96936	1	1	0.999296	1	RIP_binding	NA	conserved Plasmodium protein, unknown function	N/A
PF3D7_1443100	30	45	46	92	6	8	19	12	1.84344	2.93452	2.79732	4.45993	0.268514	0.575088	0.974633	0.503621	1.50418	1.51137	9.07238	7.26748	2.79292	8.25144	5.06663	0.964327	0.956089	1	1	1	1	RIP_binding	NA	conserved Plasmodium protein, unknown function	N/A
PF3D7_0418000	3	11	19	47	2	0	2	0	0.184344	0.717327	1.15541	2.27844	0.0895046	0	0.102593	0	5.17087	3.03853	8.93932	51.9123	8.28286	55.2894	22.1056	1	1	1	1	1	1	RIP_binding	NA	conserved Plasmodium protein, unknown function	N/A
PF3D7_1351200	10	4	19	22	6	2	2	0	0.61448	0.260846	1.15541	1.0665	0.268514	0.143772	0.102593	0	1.81594	3.60458	3.83114	5.8945	8.28286	26.4121	8.30685	0.999769	1	1	1	1	1	RIP_binding	NA	conserved Plasmodium protein, unknown function	N/A
PF3D7_1433800	10	8	16	38	0	0	0	3	0.61448	0.521692	0.972979	1.84214	0	0	0	0.125905	1.54076	3.31589	22.7414	42.1631	24.1836	11.2234	17.528	0.979168	1	1	1	1	1	RIP_binding	NA	conserved Plasmodium protein, unknown function	N/A
PF3D7_0920200	26	32	47	79	2	2	12	4	1.59765	2.08677	2.85813	3.82972	0.0895046	0.143772	0.615558	0.167874	1.76572	1.81628	21.6218	20.5516	4.41062	18.4505	11.4361	0.999453	0.999683	1	1	1	1	RIP_binding	NA	CS domain protein, putative	N/A
PF3D7_1429800	48	68	76	143	8	4	16	13	2.94951	4.43438	4.62165	6.93228	0.358018	0.287544	0.820743	0.545589	1.55776	1.55721	11.5858	20.9964	5.40577	11.8699	8.8288	0.98389	0.977681	1	1	1	1	RIP_binding	NA	coatomer subunit beta, putative	N/A
PF3D7_0717300	14	35	53	76	2	0	4	4	0.860273	2.2824	3.22299	3.68429	0.0895046	0	0.205186	0.167874	3.59997	1.60144	24.3395	83.3263	13.2102	17.7574	23.9725	1	0.988724	1	1	1	1	RIP_binding	NA	transcription initiation factor IIE subunit alpha, putative	N/A
PF3D7_1456500	23	38	40	84	4	6	8	10	1.41331	2.47804	2.43245	4.07211	0.179009	0.431316	0.410372	0.419684	1.69719	1.63094	11.0707	8.64762	5.47026	8.91163	6.23806	0.998267	0.992939	1	1	1	1	RIP_binding	NA	STAG domain-containing protein, putative	N/A
PF3D7_0830100	4	8	7	17	0	0	3	0	0.245792	0.521692	0.425678	0.824117	0	0	0.153889	0	1.6113	1.53041	10.5119	19.4151	2.38769	20.6366	9.34883	0.992999	0.966703	1	1	1	1	RIP_binding	NA	non-coding RNA	N/A
PF3D7_1401100	7	20	29	41	0	2	0	2	0.430136	1.30423	1.76352	1.98758	0	0.143772	0	0.0839368	3.78594	1.50517	40.4064	10.7802	43.0203	16.1196	19.2696	1	0.952023	1	1	1	1	RIP_binding	NA	DnaJ protein, putative	N/A
PF3D7_1371800	0	3	8	18	0	2	0	2	0	0.195635	0.48649	0.872594	0	0.143772	0	0.0839368	11.0354	3.77315	11.8707	4.86593	12.5918	7.2639	8.56681	1	1	1	1	1	1	RIP_binding	NA	Plasmodium exported protein, unknown function	N/A
PF3D7_0619000	21	37	65	104	4	2	14	11	1.29041	2.41283	3.95273	5.04166	0.179009	0.143772	0.718151	0.461652	2.98846	2.06806	17.8649	26.9801	5.25536	10.0942	10.8752	1	0.999996	1	1	1	1	RIP_binding	NA	conserved protein, unknown function	N/A
PF3D7_1343200	16	26	35	88	0	6	14	8	0.983169	1.6955	2.12839	4.26602	0	0.431316	0.718151	0.335747	2.11009	2.47394	48.5594	9.05494	2.85529	11.4054	12.7432	0.999999	1	1	1	1	1	RIP_binding	NA	tRNA guanosine-2'-O-methyltransferase, putative	N/A
PF3D7_0905200	2	4	8	21	0	0	2	4	0.122896	0.260846	0.48649	1.01803	0	0	0.102593	0.167874	3.12164	3.44786	11.8707	23.748	3.6556	5.0514	8.48254	1	1	1	1	1	1	RIP_binding	NA	mitochondrial carrier protein, putative	N/A
PF3D7_0601900	4	11	7	23	2	2	0	0	0.245792	0.717327	0.425678	1.11498	0.0895046	0.143772	0	0	1.6113	1.51926	3.50396	6.15164	11.1428	27.5672	8.58269	0.992999	0.960816	1	1	1	1	RIP_binding	NA	conserved Plasmodium protein, unknown function	N/A
PF3D7_1225300	2	2	9	16	0	0	2	0	0.122896	0.130423	0.547301	0.775639	0	0	0.102593	0	3.47649	4.60656	13.2296	18.3318	4.07626	19.4815	10.5337	1	1	1	1	1	1	RIP_binding	NA	conserved protein, unknown function	N/A
PF3D7_1220300	18	39	39	93	8	12	4	5	1.10606	2.54325	2.37164	4.5084	0.358018	0.862632	0.205186	0.209842	2.09617	1.75824	5.99942	5.01789	9.76558	18.0706	7.11799	0.999998	0.999141	1	1	1	1	RIP_binding	NA	cell cycle associated protein, putative	N/A
PF3D7_0415200	16	24	33	59	0	6	4	11	0.983169	1.56508	2.00677	2.86017	0	0.431316	0.205186	0.461652	1.9922	1.80263	45.8417	6.1019	8.28931	5.76255	11.6317	0.99999	0.999599	1	1	1	1	RIP_binding	NA	conserved Plasmodium protein, unknown function	N/A
PF3D7_0920600	2	10	16	47	4	0	2	0	0.122896	0.652115	0.972979	2.27844	0.179009	0	0.102593	0	5.96041	3.32136	4.54829	51.9123	7.02088	55.2894	21.3421	1	1	1	1	1	1	RIP_binding	NA	conserved Plasmodium protein, unknown function	N/A
PF3D7_1214900	18	19	38	81	4	8	6	23	1.10606	1.23902	2.31083	3.92667	0.179009	0.575088	0.307779	0.965273	2.0435	3.08751	10.5272	6.40718	6.72713	3.94011	5.45543	0.999996	1	1	1	1	1	RIP_binding	NA	conserved protein, unknown function	N/A
PF3D7_1252700	16	23	43	74	2	4	18	16	0.983169	1.49987	2.61488	3.58733	0.0895046	0.287544	0.923336	0.671494	2.58166	2.34819	19.81	10.9303	2.75234	5.08688	7.25156	1	1	1	1	1	1	RIP_binding	NA	Plasmodium exported protein (PHISTb), unknown function	N/A
PF3D7_1352900	2	8	6	17	0	0	0	2	0.122896	0.521692	0.364867	0.824117	0	0	0	0.0839368	2.41195	1.53041	9.15304	19.4151	9.69385	6.87887	8.18053	1	0.966703	1	1	1	1	RIP_binding	NA	Plasmodium exported protein, unknown function	N/A
PF3D7_1441500	2	8	13	27	0	0	2	4	0.122896	0.521692	0.790546	1.30889	0	0	0.102593	0.167874	4.89587	2.38064	18.6649	30.2475	5.7589	6.43751	11.3976	1	1	1	1	1	1	RIP_binding	NA	conserved Plasmodium protein, unknown function	N/A
PF3D7_1025500	2	10	14	27	0	2	2	4	0.122896	0.652115	0.851357	1.30889	0	0.143772	0.102593	0.167874	5.25072	1.93746	20.0238	7.18021	6.17956	6.43751	7.83487	1	0.999962	1	1	1	1	RIP_binding	NA	conserved Plasmodium protein, unknown function	N/A
PF3D7_1453200	9	20	18	48	4	4	2	6	0.553032	1.30423	1.0946	2.32692	0.179009	0.287544	0.102593	0.25181	1.90035	1.75603	5.09182	7.13722	7.8622	8.0635	5.30185	0.999947	0.999108	1	1	1	1	RIP_binding	NA	conserved Plasmodium protein, unknown function	N/A
PF3D7_1444100	10	15	23	65	0	0	0	0	0.61448	0.978173	1.39866	3.15104	0	0	0	0	2.18285	3.11646	32.2533	71.4106	34.3264	76.0811	36.5618	1	1	1	1	1	1	RIP_binding	NA	conserved Plasmodium protein, unknown function	N/A
PF3D7_1349700	3	10	11	29	2	0	7	6	0.184344	0.652115	0.668923	1.40585	0.0895046	0	0.359075	0.25181	3.08133	2.07585	5.31575	32.414	1.7726	4.92825	8.26462	1	0.999997	1	1	0.999364	1	RIP_binding	NA	peptidase, putative	N/A
PF3D7_1403400	1	11	7	24	0	0	2	0	0.061448	0.717327	0.425678	1.16346	0	0	0.102593	0	4.31343	1.58257	10.5119	26.9978	3.23494	28.7223	12.5605	1	0.984863	1	1	1	1	RIP_binding	NA	conserved Plasmodium protein, unknown function	N/A
PF3D7_0629900	8	6	13	22	4	2	2	0	0.491584	0.391269	0.790546	1.0665	0.179009	0.143772	0.102593	0	1.55357	2.53551	3.73298	5.8945	5.7589	26.4121	7.64792	0.98283	1	1	1	1	1	RIP_binding	NA	sec14-like cytosolic factor or phosphatidylinositol/phosphatidylcholine transfer protein, putative	N/A
PF3D7_0724600	13	24	23	55	0	0	8	12	0.798825	1.56508	1.39866	2.66626	0	0	0.410372	0.503621	1.70793	1.68246	32.2533	60.5782	3.18483	4.96386	17.3951	0.99855	0.996945	1	1	1	1	RIP_binding	NA	protein kinase, putative	N/A
PF3D7_0406700	10	19	18	40	2	2	2	2	0.61448	1.23902	1.0946	1.9391	0.0895046	0.143772	0.102593	0.0839368	1.72421	1.54375	8.48637	10.5231	7.8622	15.7346	7.6457	0.998896	0.972676	1	1	1	1	RIP_binding	NA	conserved Plasmodium protein, unknown function	N/A
PF3D7_1353800	27	33	50	75	12	9	12	24	1.6591	2.15198	3.04056	3.63581	0.537027	0.646974	0.615558	1.00724	1.80902	1.67433	5.30323	5.32083	4.68807	3.50528	3.71679	0.99974	0.996508	1	1	1	1	RIP_binding	NA	proteasome subunit alpha type-4, putative	N/A
PF3D7_1423500	2	5	5	23	2	2	0	0	0.122896	0.326058	0.304056	1.11498	0.0895046	0.143772	0	0	2.05711	3.10641	2.59807	6.15164	8.24488	27.5672	8.28755	0.999997	1	1	1	1	1	RIP_binding	NA	conserved Plasmodium protein, unknown function	N/A
PF3D7_0417500	8	19	23	45	4	0	14	26	0.491584	1.23902	1.39866	2.18149	0.179009	0	0.718151	1.09118	2.67957	1.73202	6.45066	49.7458	1.89526	1.96219	10.7443	1	0.998662	1	1	0.999925	0.999977	RIP_binding	NA	memo-like protein	N/A
PF3D7_1458300	8	15	16	80	2	2	6	5	0.491584	0.978173	0.972979	3.8782	0.0895046	0.143772	0.307779	0.209842	1.89137	3.82474	7.58048	20.8087	2.90195	15.5679	8.76253	0.999938	1	1	1	1	1	RIP_binding	NA	alpha/beta hydrolase, putative	N/A
PF3D7_1470800	14	10	28	36	0	2	2	14	0.860273	0.652115	1.70271	1.74519	0	0.143772	0.102593	0.587558	1.92703	2.56021	39.0475	9.49448	12.0688	2.83889	11.3228	0.999967	1	1	1	1	1	RIP_binding	NA	conserved Plasmodium protein, unknown function	N/A
PF3D7_1248600	2	5	11	17	0	0	4	4	0.122896	0.326058	0.668923	0.824117	0	0	0.205186	0.167874	4.18618	2.32981	15.9472	19.4151	2.87631	4.12732	8.14699	1	1	1	1	1	1	RIP_binding	NA	conserved Plasmodium protein, unknown function	N/A
PF3D7_1142300	49	58	90	137	6	2	8	6	3.01095	3.78227	5.47301	6.64141	0.268514	0.143772	0.410372	0.25181	1.80474	1.74637	17.6137	35.4658	12.1921	22.7497	15.2621	0.99972	0.99895	1	1	1	1	RIP_binding	NA	conserved Plasmodium membrane protein, unknown function	N/A
PF3D7_1428900	18	19	30	43	9	8	3	2	1.10606	1.23902	1.82434	2.08453	0.402771	0.575088	0.153889	0.0839368	1.62213	1.65671	4.17652	3.43521	9.52887	16.8897	6.21819	0.994107	0.995343	1	1	1	1	RIP_binding	NA	conserved Plasmodium protein, unknown function	N/A
PF3D7_1454000	1	8	5	17	2	0	2	6	0.061448	0.521692	0.304056	0.824117	0.0895046	0	0.102593	0.25181	3.20702	1.53041	2.59807	19.4151	2.39362	2.94809	5.34871	1	0.966703	1	1	1	1	RIP_binding	NA	RNA-binding protein, putative	N/A
PF3D7_0412000	11	17	34	52	4	0	4	4	0.675929	1.1086	2.06758	2.52083	0.179009	0	0.205186	0.167874	2.92109	2.22052	9.44011	57.3285	8.53535	12.213	15.4431	1	1	1	1	1	1	RIP_binding	NA	LITAF-like zinc finger protein, putative	N/A
PF3D7_1231200	4	18	14	40	2	2	4	0	0.245792	1.17381	0.851357	1.9391	0.0895046	0.143772	0.205186	0	3.05786	1.62612	6.67459	10.5231	3.61444	47.2038	12.1166	1	0.992373	1	1	1	1	RIP_binding	NA	conserved Plasmodium protein, unknown function	N/A
PF3D7_1236000	7	7	11	21	2	0	2	0	0.430136	0.456481	0.668923	1.01803	0.0895046	0	0.102593	0	1.49891	2.11206	5.31575	23.748	4.91758	25.257	10.4749	0.961525	0.999998	1	1	1	1	RIP_binding	NA	vesicle transport v-SNARE protein VTI1, putative	N/A
PF3D7_1338900	2	10	20	44	4	0	2	2	0.122896	0.652115	1.21622	2.13301	0.179009	0	0.102593	0.0839368	7.37979	3.11377	5.63536	48.6626	8.70352	17.2747	15.1283	1	1	1	1	1	1	RIP_binding	NA	serine/threonine protein kinase, putative	N/A
PF3D7_0802400	3	11	12	24	0	1	4	2	0.184344	0.717327	0.729734	1.16346	0	0.071886	0.205186	0.0839368	3.34252	1.58257	17.3061	10.3586	3.12235	9.57409	7.54771	1	0.984863	1	1	1	1	RIP_binding	NA	cyclin-like protein, putative	N/A
PF3D7_0416900	3	8	18	21	0	2	0	2	0.184344	0.521692	1.0946	1.01803	0	0.143772	0	0.0839368	4.90968	1.8705	25.4591	5.63736	27.0816	8.41899	12.2295	1	0.999877	1	1	1	1	RIP_binding	NA	conserved Plasmodium protein, unknown function	N/A
PF3D7_0624400	9	12	18	29	6	0	6	6	0.553032	0.782538	1.0946	1.40585	0.268514	0	0.307779	0.25181	1.90035	1.75006	3.63702	32.414	3.24969	4.92825	7.97989	0.999947	0.999013	1	1	1	1	RIP_binding	NA	conserved protein, unknown function	N/A
PF3D7_0212400	29	17	48	70	2	10	6	8	1.78199	1.1086	2.91894	3.39342	0.0895046	0.71886	0.307779	0.335747	1.62112	2.97466	22.0748	4.50251	8.46585	9.09518	8.12235	0.994012	1	1	1	1	1	RIP_binding	NA	conserved Plasmodium membrane protein, unknown function	N/A
PF3D7_0613700	11	24	32	53	2	2	7	5	0.675929	1.56508	1.94596	2.56931	0.0895046	0.143772	0.359075	0.209842	2.7532	1.62237	14.8276	13.8659	4.95688	10.37	8.066	1	0.991903	1	1	1	1	RIP_binding	NA	syntaxin-binding protein, putative	N/A
PF3D7_0220100	8	11	14	36	2	0	0	6	0.491584	0.717327	0.851357	1.74519	0.0895046	0	0	0.25181	1.66617	2.3422	6.67459	39.9966	21.2857	6.08334	13.0081	0.997109	1	1	1	1	1	RIP_binding	NA	DnaJ protein, putative	N/A
PF3D7_0615400	56	90	93	214	13	7	19	24	3.44109	5.86904	5.65544	10.3742	0.58178	0.503202	0.974633	1.00724	1.63456	1.76132	9.09801	19.0142	5.60437	9.92761	7.84002	0.995172	0.999185	1	1	1	1	RIP_binding	NA	ribonuclease, putative	N/A
PF3D7_1308400	48	96	117	240	8	5	12	8	2.94951	6.26031	7.11491	11.6346	0.358018	0.35943	0.615558	0.335747	2.3894	1.85187	17.776	28.8962	10.8846	30.9136	15.452	1	0.999829	1	1	1	1	RIP_binding	NA	conserved Plasmodium protein, unknown function	N/A
PF3D7_0423100	2	7	15	17	2	0	2	6	0.122896	0.456481	0.912168	0.824117	0.0895046	0	0.102593	0.25181	5.60556	1.72805	7.12753	19.4151	6.60022	2.94809	7.23742	1	0.99857	1	1	1	1	RIP_binding	NA	AP-4 complex subunit sigma, putative	N/A
PF3D7_0818500	25	46	58	104	11	8	9	12	1.5362	2.99973	3.52705	5.04166	0.492275	0.575088	0.461668	0.503621	2.25631	1.66988	6.65106	8.206	7.08649	9.31768	5.86457	1	0.996243	1	1	1	1	RIP_binding	NA	zinc finger protein, putative	N/A
PF3D7_1328200	11	28	36	81	4	6	2	10	0.675929	1.82592	2.1892	3.92667	0.179009	0.431316	0.102593	0.419684	3.08899	2.12076	9.98365	8.34214	15.4341	8.5966	7.9277	1	0.999999	1	1	1	1	RIP_binding	NA	conserved Plasmodium protein, unknown function	N/A
PF3D7_1464700	9	25	44	68	4	0	4	2	0.553032	1.63029	2.67569	3.29647	0.179009	0	0.205186	0.0839368	4.52889	1.9925	12.1578	74.6603	10.9958	26.5155	21.8085	1	0.999986	1	1	1	1	RIP_binding	NA	ATP synthase (C/AC39) subunit, putative	N/A
PF3D7_1333900	1	6	9	18	2	0	0	0	0.061448	0.391269	0.547301	0.872594	0.0895046	0	0	0	5.41984	2.09455	4.40985	20.4983	14.0408	21.7917	11.3758	1	0.999998	1	1	1	1	RIP_binding	NA	conserved Plasmodium protein, unknown function	N/A
PF3D7_0804500	67	83	145	307	10	6	23	18	4.11702	5.41256	8.81762	14.8826	0.447523	0.431316	1.17982	0.755431	2.12846	2.73411	18.0029	31.3554	7.25134	18.7165	13.3648	0.999999	1	1	1	1	1	RIP_binding	NA	conserved Plasmodium membrane protein, unknown function	N/A
PF3D7_0602000	5	14	17	31	2	0	0	0	0.30724	0.912962	1.03379	1.5028	0.0895046	0	0	0	3.04249	1.6135	8.03343	34.5804	25.6326	36.8079	18.2851	1	0.990677	1	1	1	1	RIP_binding	NA	zinc finger protein, putative	N/A
PF3D7_1307700	35	47	62	127	7	4	6	15	2.15068	3.06494	3.77029	6.15664	0.313266	0.287544	0.307779	0.629526	1.73647	1.99302	10.656	18.6622	10.9001	9.23106	8.86314	0.999102	0.999986	1	1	1	1	RIP_binding	NA	TOM1-like protein, putative	N/A
PF3D7_1369200	4	13	23	31	0	0	4	0	0.245792	0.84775	1.39866	1.5028	0	0	0.205186	0	4.91772	1.7309	32.2533	34.5804	5.82885	36.8079	19.3532	1	0.998636	1	1	1	1	RIP_binding	NA	conserved Plasmodium protein, unknown function	N/A
PF3D7_1330400	7	18	38	58	12	8	13	13	0.430136	1.17381	2.31083	2.81169	0.537027	0.575088	0.666854	0.545589	4.92945	2.34002	4.04892	4.60836	3.3193	4.85682	4.01714	1	1	1	1	1	1	RIP_binding	NA	ER lumen protein retaining receptor 1, putative	N/A
PF3D7_0902700	3	8	11	31	0	0	2	0	0.184344	0.521692	0.668923	1.5028	0	0	0.102593	0	3.08133	2.72073	15.9472	34.5804	4.91758	36.8079	16.3425	1	1	1	1	1	1	RIP_binding	NA	Plasmodium exported protein (PHISTb), unknown function, pseudogene	N/A
PF3D7_0212500	63	62	109	158	2	10	17	13	3.87123	4.04312	6.62842	7.65944	0.0895046	0.71886	0.87204	0.545589	1.70342	1.88384	49.7045	10.0891	7.29795	13.1075	13.9644	0.998437	0.999903	1	1	1	1	RIP_binding	NA	conserved Plasmodium protein, unknown function	N/A
PF3D7_0514200	5	13	19	36	2	2	4	6	0.30724	0.84775	1.15541	1.74519	0.0895046	0.143772	0.205186	0.25181	3.3844	2.00135	8.93932	9.49448	4.84467	6.08334	5.79126	1	0.999988	1	1	1	1	RIP_binding	NA	conserved Plasmodium protein, unknown function	N/A
PF3D7_0916400	1	5	12	17	0	0	2	0	0.061448	0.326058	0.729734	0.824117	0	0	0.102593	0	7.07945	2.32981	17.3061	19.4151	5.33824	20.6366	12.0175	1	1	1	1	1	1	RIP_binding	NA	conserved Plasmodium protein, unknown function	N/A
PF3D7_1230600	1	4	11	17	2	0	8	2	0.061448	0.260846	0.668923	0.824117	0.0895046	0	0.410372	0.0839368	6.52624	2.82098	5.31575	19.4151	1.57159	6.87887	7.08808	1	1	1	1	0.983017	1	RIP_binding	NA	sun-family protein, putative	N/A
PF3D7_1252800	6	37	26	87	0	0	2	0	0.368688	2.41283	1.58109	4.21754	0	0	0.102593	0	3.90629	1.73323	36.3298	95.2419	11.2275	101.493	41.6553	1	0.998689	1	1	1	1	RIP_binding	NA	Plasmodium exported protein (PHISTb), unknown function	N/A
PF3D7_0210300	4	10	18	24	2	0	4	6	0.245792	0.652115	1.0946	1.16346	0.0895046	0	0.205186	0.25181	3.88446	1.72987	8.48637	26.9978	4.59863	4.10318	8.30005	1	0.998613	1	1	1	1	RIP_binding	NA	monocarboxylate transporter, putative	N/A
PF3D7_0400200	25	89	137	214	4	12	27	26	1.5362	5.80383	8.33113	10.3742	0.179009	0.862632	1.385	1.09118	5.28789	1.78095	37.4322	11.4824	5.86774	9.19223	11.8406	1	0.999417	1	1	1	1	RIP_binding	NA	erythrocyte membrane protein 1 (PfEMP1), exon 2, pseudogene	N/A
PF3D7_0918800	3	7	12	15	2	2	4	4	0.184344	0.456481	0.729734	0.727162	0.0895046	0.143772	0.205186	0.167874	3.34252	1.53605	5.76869	4.09451	3.12235	3.66528	3.58823	1	0.96936	1	1	1	1	RIP_binding	NA	dihydrouridine synthase, putative	N/A
PF3D7_1236700	1	8	9	21	2	0	6	0	0.061448	0.521692	0.547301	1.01803	0.0895046	0	0.307779	0	5.41984	1.8705	4.40985	23.748	1.68484	25.257	10.3983	1	0.999877	1	1	0.997219	1	RIP_binding	NA	S-adenosyl-methyltransferase, putative	N/A
PF3D7_1237400	1	8	7	25	0	3	2	0	0.061448	0.521692	0.425678	1.21194	0	0.215658	0.102593	0	4.31343	2.21059	10.5119	4.8258	3.23494	29.8774	9.16233	1	1	1	1	1	1	RIP_binding	NA	hydrolase, putative	N/A
PF3D7_1349500	30	50	61	166	6	7	12	8	1.84344	3.26058	3.70948	8.04726	0.268514	0.503202	0.615558	0.335747	1.98632	2.44654	11.9842	14.7677	5.7054	21.4162	9.71772	0.999989	1	1	1	1	1	RIP_binding	NA	conserved Plasmodium protein, unknown function	N/A
PF3D7_1443600	4	4	8	21	2	0	0	0	0.245792	0.260846	0.48649	1.01803	0.0895046	0	0	0	1.81795	3.44786	3.95691	23.748	12.5918	25.257	11.8033	0.999777	1	1	1	1	1	RIP_binding	NA	gamma-tubulin complex component, putative	N/A
PF3D7_1459400	2	5	4	28	0	2	2	4	0.122896	0.326058	0.243245	1.35737	0	0.143772	0.102593	0.167874	1.70226	3.75358	6.43536	7.43735	1.97296	6.66853	4.66167	0.998407	1	1	1	0.999981	1	RIP_binding	NA	conserved protein, unknown function	N/A
PF3D7_1476300	8	13	46	86	2	2	4	6	0.491584	0.84775	2.79732	4.16906	0.0895046	0.143772	0.205186	0.25181	5.26938	4.70588	21.1689	22.3516	11.4879	14.334	13.2196	1	1	1	1	1	1	RIP_binding	NA	Plasmodium exported protein (PHISTb), unknown function	N/A
PF3D7_1325400	49	95	77	239	8	6	6	4	3.01095	6.1951	4.68246	11.5861	0.358018	0.431316	0.307779	0.167874	1.54635	1.86345	11.7367	24.4311	13.5081	55.4135	18.0832	0.980848	0.999861	1	1	1	1	RIP_binding	NA	CRWN-like protein, putative	N/A
PF3D7_1451000	1	6	7	15	0	2	0	2	0.061448	0.391269	0.425678	0.727162	0	0.143772	0	0.0839368	4.31343	1.76383	10.5119	4.09451	11.1428	6.10881	6.32255	1	0.999219	1	1	1	1	RIP_binding	NA	conserved Plasmodium protein, unknown function	N/A
PF3D7_0216800	8	4	17	16	2	4	2	2	0.491584	0.260846	1.03379	0.775639	0.0895046	0.287544	0.102593	0.0839368	2.00397	2.66425	8.03343	2.46886	7.44154	6.49384	4.85098	0.999992	1	1	1	1	1	RIP_binding	NA	TMEM121 domain-containing protein, putative	N/A
PF3D7_1408700	43	71	139	296	12	4	8	16	2.64227	4.63002	8.45276	14.3493	0.537027	0.287544	0.410372	0.671494	3.15944	3.07744	14.6061	43.317	18.7795	20.1711	17.1851	1	1	1	1	1	1	RIP_binding	NA	conserved protein, unknown function	N/A
PF3D7_1351000	11	31	25	80	0	4	2	2	0.675929	2.02156	1.52028	3.8782	0	0.287544	0.102593	0.0839368	2.16558	1.89691	34.971	11.8056	10.8068	31.1359	15.4636	1	0.999923	1	1	1	1	RIP_binding	NA	phosphatidylinositol transfer protein, putative	N/A
PF3D7_0804700	1	5	15	22	4	0	0	0	0.061448	0.326058	0.912168	1.0665	0.179009	0	0	0	8.73906	2.97697	4.27652	24.8313	22.7346	26.4121	14.9951	1	1	1	1	1	1	RIP_binding	NA	conserved Plasmodium protein, unknown function	N/A
PF3D7_1434500	12	43	64	116	2	2	0	2	0.737377	2.8041	3.89192	5.62339	0.0895046	0.143772	0	0.0839368	5.01416	1.98833	29.3219	30.0658	93.7344	44.997	34.1869	1	0.999985	1	1	1	1	RIP_binding	NA	dynein-related AAA-type ATPase, putative	N/A
PF3D7_0808100	3	5	20	32	2	0	2	2	0.184344	0.326058	1.21622	1.55128	0.0895046	0	0.102593	0.0839368	5.43206	4.27131	9.39227	35.6637	8.70352	12.6543	12.6862	1	1	1	1	1	1	RIP_binding	NA	AP-3 complex subunit delta, putative	N/A
PF3D7_1303800	39	77	131	257	12	16	6	10	2.39647	5.02129	7.96627	12.4587	0.537027	1.15018	0.307779	0.419684	3.27808	2.46701	13.7699	10.4638	22.8972	27.0781	13.3257	1	1	1	1	1	1	RIP_binding	NA	conserved Plasmodium protein, unknown function	N/A
PF3D7_0831400	1	7	8	19	0	0	2	2	0.061448	0.456481	0.48649	0.921072	0	0	0.102593	0.0839368	4.86663	1.92006	11.8707	21.5816	3.6556	7.64893	8.59058	1	0.999949	1	1	1	1	RIP_binding	NA	Plasmodium exported protein, unknown function	N/A
PF3D7_1135400	4	11	18	37	6	6	10	6	0.245792	0.717327	1.0946	1.79367	0.268514	0.431316	0.512965	0.25181	3.88446	2.4055	3.63702	3.86167	2.04812	6.24836	3.68085	1	1	1	1	0.999995	1	RIP_binding	NA	conserved Plasmodium protein, unknown function	N/A
PF3D7_0715300	12	13	20	48	6	2	0	2	0.737377	0.84775	1.21622	2.32692	0.268514	0.143772	0	0.0839368	1.60933	2.65044	4.02526	12.5802	29.9795	18.8148	11.6099	0.992777	1	1	1	1	1	RIP_binding	NA	calcium/calmodulin-dependent protein kinase, putative	N/A
PF3D7_0821200	0	3	5	16	0	0	0	2	0	0.195635	0.304056	0.775639	0	0	0	0.0839368	7.27211	3.37598	7.7942	18.3318	8.24488	6.49384	8.58547	1	1	1	1	1	1	RIP_binding	NA	conserved protein, unknown function	N/A
PF3D7_1439800	9	19	23	49	6	0	8	2	0.553032	1.23902	1.39866	2.3754	0.268514	0	0.410372	0.0839368	2.40584	1.88263	4.60762	54.0788	3.18483	19.1999	14.2266	1	0.999901	1	1	1	1	RIP_binding	NA	vesicle-associated membrane protein, putative	N/A
PF3D7_0726500	86	113	177	269	4	4	12	15	5.28453	7.3689	10.7636	13.0404	0.179009	0.287544	0.615558	0.629526	2.02738	1.76463	48.3029	39.3781	16.4336	19.4825	21.2315	0.999995	0.99923	1	1	1	1	RIP_binding	NA	ubiquitin carboxyl-terminal hydrolase, putative	N/A
PF3D7_0625400	7	8	14	37	0	0	0	2	0.430136	0.521692	0.851357	1.79367	0	0	0	0.0839368	1.88008	3.23087	20.0238	41.0799	21.2857	14.5795	17.0133	0.999925	1	1	1	1	1	RIP_binding	NA	conserved Plasmodium protein, unknown function	N/A
PF3D7_1306200	3	1	12	44	2	0	2	4	0.184344	0.0652115	0.729734	2.13301	0.0895046	0	0.102593	0.167874	3.34252	19.1882	5.76869	48.6626	5.33824	10.3648	15.4442	1	1	1	1	1	1	RIP_binding	NA	conserved protein, unknown function	N/A
PF3D7_1369500	0	5	10	20	2	2	0	0	0	0.326058	0.608112	0.969549	0.0895046	0.143772	0	0	13.5442	2.71811	4.8628	5.38022	15.4898	24.1019	11.0162	1	1	1	1	1	1	RIP_binding	NA	conserved protein, unknown function	N/A
PF3D7_0719400	14	19	32	49	4	6	6	4	0.860273	1.23902	1.94596	2.3754	0.179009	0.431316	0.307779	0.167874	2.1947	1.88263	8.89658	5.08361	5.6839	11.5199	5.87689	1	0.999901	1	1	1	1	RIP_binding	NA	conserved Plasmodium protein, unknown function	N/A
PF3D7_0505700	23	20	42	50	0	6	5	6	1.41331	1.30423	2.55407	2.42387	0	0.431316	0.256482	0.25181	1.78039	1.8277	58.0713	5.18544	8.69838	8.39353	13.9928	0.999574	0.99974	1	1	1	1	RIP_binding	NA	conserved Plasmodium membrane protein, unknown function	N/A
PF3D7_1248500	44	74	112	204	18	7	12	26	2.70371	4.82565	6.81085	9.8894	0.805541	0.503202	0.615558	1.09118	2.49232	2.0389	8.06264	18.1295	10.4221	8.76442	8.31832	1	0.999994	1	1	1	1	RIP_binding	NA	bax inhibitor 1, putative	N/A
PF3D7_0812100	19	22	45	53	4	1	2	13	1.16751	1.43465	2.7365	2.56931	0.179009	0.071886	0.102593	0.545589	2.2903	1.76504	12.4296	22.4117	19.22	4.44429	10.4268	1	0.999235	1	1	1	1	RIP_binding	NA	proteasome activator complex subunit 4, putative	N/A
PF3D7_1352500	35	47	91	163	12	6	18	12	2.15068	3.06494	5.53382	7.90183	0.537027	0.431316	0.923336	0.503621	2.53838	2.55356	9.5888	16.6921	5.77619	14.56	8.61818	1	1	1	1	1	1	RIP_binding	NA	thioredoxin-related protein, putative	N/A
PF3D7_1353300	22	21	35	70	4	0	0	2	1.35186	1.36944	2.12839	3.39342	0.179009	0	0	0.0839368	1.55454	2.42743	9.71188	76.8268	51.7142	27.2855	28.2534	0.983081	1	1	1	1	1	RIP_binding	NA	conserved Plasmodium protein, unknown function	N/A
PF3D7_0212000	1	4	6	18	0	2	4	4	0.061448	0.260846	0.364867	0.872594	0	0.143772	0.205186	0.167874	3.76022	2.9777	9.15304	4.86593	1.64608	4.35834	4.46022	1	1	1	1	0.994762	1	RIP_binding	NA	GDP-fructose:GMP antiporter, putative	N/A
PF3D7_1310400	8	10	14	41	0	6	6	6	0.491584	0.652115	0.851357	1.98758	0	0.431316	0.307779	0.25181	1.66617	2.90619	20.0238	4.26898	2.5542	6.90841	6.38795	0.997109	1	1	1	1	1	RIP_binding	NA	conserved Plasmodium protein, unknown function	N/A
PF3D7_0602600	4	10	13	23	5	2	2	8	0.245792	0.652115	0.790546	1.11498	0.223761	0.143772	0.102593	0.335747	2.8512	1.66068	3.11082	6.15164	5.7589	3.06302	3.76604	1	0.995634	1	1	1	1	RIP_binding	NA	SAC3 domain-containing protein, putative	N/A
PF3D7_1365700	12	16	38	60	2	2	4	8	0.737377	1.04338	2.31083	2.90865	0.0895046	0.143772	0.205186	0.335747	3.00222	2.70833	17.5453	15.6659	9.51954	7.81174	9.3755	1	1	1	1	1	1	RIP_binding	NA	SNARE associated Golgi protein, putative	N/A
PF3D7_0204100	51	35	142	265	2	2	8	16	3.13385	2.2824	8.63519	12.8465	0.0895046	0.143772	0.410372	0.671494	2.72872	5.53225	64.6518	68.3799	19.1828	18.0647	29.7567	1	1	1	1	1	1	RIP_binding	NA	Sel1 repeat-containing protein, putative	N/A
PF3D7_0910100	20	33	40	83	4	8	6	20	1.22896	2.15198	2.43245	4.02363	0.179009	0.575088	0.307779	0.839368	1.94211	1.85057	11.0707	6.5636	7.07487	4.61299	5.51914	0.999975	0.999825	1	1	1	1	RIP_binding	NA	exportin-7, putative	N/A
PF3D7_0725200	1	8	7	22	2	0	2	4	0.061448	0.521692	0.425678	1.0665	0.0895046	0	0.102593	0.167874	4.31343	1.95553	3.50396	24.8313	3.23494	5.28242	7.18693	1	0.999973	1	1	1	1	RIP_binding	NA	mago nashi protein homologue, putative	N/A
PF3D7_1226400	9	16	20	37	4	0	8	10	0.553032	1.04338	1.21622	1.79367	0.179009	0	0.410372	0.419684	2.10254	1.68716	5.63536	41.0799	2.78152	3.97623	9.54378	0.999999	0.997173	1	1	1	1	RIP_binding	NA	Mic1 domain-containing protein, putative	N/A
PF3D7_1315300	3	11	17	41	1	4	0	4	0.184344	0.717327	1.03379	1.98758	0.0447523	0.287544	0	0.167874	4.64849	2.65871	12.0501	6.11601	25.6326	9.67177	10.1296	1	1	1	1	1	1	RIP_binding	NA	conserved protein, unknown function	N/A
PF3D7_1322000	7	9	16	24	2	0	7	1	0.430136	0.586904	0.972979	1.16346	0.0895046	0	0.359075	0.0419684	2.1342	1.90742	7.58048	26.9978	2.53077	14.3611	9.25196	0.999999	0.999936	1	1	1	1	RIP_binding	NA	nucleoside-diphosphatase, putative	N/A
PF3D7_0202600	19	22	34	76	6	0	10	4	1.16751	1.43465	2.06758	3.68429	0.268514	0	0.512965	0.167874	1.74019	2.51681	6.74294	83.3263	3.80145	17.7574	19.3142	0.999156	1	1	1	1	1	RIP_binding	NA	nucleic acid-binding protein, putative	N/A
PF3D7_0721000	26	29	54	95	4	4	14	4	1.59765	1.89113	3.2838	4.60536	0.179009	0.287544	0.718151	0.167874	2.02432	2.39936	14.8755	13.9939	4.37533	22.1468	9.96919	0.999994	1	1	1	1	1	RIP_binding	NA	conserved Plasmodium membrane protein, unknown function	N/A
PF3D7_1441600	2	7	11	23	0	0	8	0	0.122896	0.456481	0.668923	1.11498	0	0	0.410372	0	4.18618	2.30407	15.9472	25.9145	1.57159	27.5672	12.9151	1	1	1	1	0.983017	1	RIP_binding	NA	acid cluster protein 33 homologue, putative	N/A
PF3D7_0617300	9	15	24	33	8	2	6	8	0.553032	0.978173	1.45947	1.59976	0.358018	0.143772	0.307779	0.335747	2.50693	1.60545	3.73468	8.72306	4.29292	4.34646	4.20158	1	0.989413	1	1	1	1	RIP_binding	NA	conserved Plasmodium protein, unknown function	N/A
PF3D7_0613000	4	8	9	20	6	0	6	2	0.245792	0.521692	0.547301	0.969549	0.268514	0	0.307779	0.0839368	2.0246	1.78548	1.88994	22.6648	1.68484	8.03396	6.34727	0.999994	0.999461	0.999932	1	0.997219	1	RIP_binding	NA	conserved Plasmodium protein, unknown function	N/A
PF3D7_0903300	69	94	119	291	6	12	12	19	4.23992	6.12988	7.23653	14.1069	0.268514	0.862632	0.615558	0.7974	1.69877	2.29113	23.2431	15.5961	11.0695	16.8566	11.7926	0.998312	1	1	1	1	1	RIP_binding	NA	conserved protein, unknown function	N/A
PF3D7_1025300	2	9	8	27	0	2	2	4	0.122896	0.586904	0.48649	1.30889	0	0.143772	0.102593	0.167874	3.12164	2.13631	11.8707	7.18021	3.6556	6.43751	5.73366	1	0.999999	1	1	1	1	RIP_binding	NA	conserved protein, unknown function	N/A
PF3D7_0907200	10	32	37	72	4	0	6	10	0.61448	2.08677	2.25001	3.49038	0.179009	0	0.307779	0.419684	3.46702	1.65735	10.2554	78.9933	6.55326	7.65153	18.0963	1	0.995391	1	1	1	1	RIP_binding	NA	GTPase-activating protein, putative	N/A
PF3D7_1422700	9	22	27	49	4	2	4	4	0.553032	1.43465	1.6419	2.3754	0.179009	0.143772	0.205186	0.167874	2.81023	1.63429	7.53774	12.8373	6.81304	11.5199	7.19209	1	0.993309	1	1	1	1	RIP_binding	NA	conserved Plasmodium protein, unknown function	N/A
PF3D7_1432100	2	13	15	41	6	2	1	4	0.122896	0.84775	0.912168	1.98758	0.268514	0.143772	0.0512965	0.167874	5.60556	2.2718	3.05466	10.7802	10.2304	9.67177	6.93573	1	1	1	1	1	1	RIP_binding	NA	voltage-dependent anion-selective channel protein, putative	N/A
PF3D7_0801000	31	42	70	109	4	2	8	2	1.90489	2.73888	4.25678	5.28404	0.179009	0.143772	0.410372	0.0839368	2.20402	1.91311	19.2238	28.2658	9.50336	42.3018	17.2353	1	0.999942	1	1	1	1	RIP_binding	NA	Plasmodium exported protein (PHISTc), unknown function	N/A
PF3D7_0220600	3	7	9	17	0	0	2	8	0.184344	0.456481	0.547301	0.824117	0	0	0.102593	0.335747	2.55895	1.72805	13.2296	19.4151	4.07626	2.29296	7.21681	1	0.99857	1	1	1	1	RIP_binding	NA	Plasmodium exported protein (hyp9), unknown function	N/A
PF3D7_0717400	6	22	44	53	0	0	0	4	0.368688	1.43465	2.67569	2.56931	0	0	0	0.167874	6.53019	1.76504	60.789	58.4117	64.7549	12.444	34.1158	1	0.999235	1	1	1	1	RIP_binding	NA	queuine tRNA-ribosyltransferase, putative	N/A
PF3D7_0820800	3	1	10	13	0	0	2	0	0.184344	0.0652115	0.608112	0.630207	0	0	0.102593	0	2.82014	5.96966	14.5884	15.0821	4.49692	16.0162	9.82891	1	1	1	1	1	1	RIP_binding	NA	conserved Plasmodium protein, unknown function	N/A
PF3D7_1328300	22	55	72	164	6	10	28	14	1.35186	3.58663	4.37841	7.9503	0.268514	0.71886	1.4363	0.587558	3.1613	2.20042	14.1195	10.47	2.99024	12.6957	7.6062	1	1	1	1	1	1	RIP_binding	NA	conserved protein, unknown function	N/A
PF3D7_1210600	7	19	22	44	6	4	8	10	0.430136	1.23902	1.33785	2.13301	0.268514	0.287544	0.410372	0.419684	2.89654	1.69436	4.4135	6.55367	3.05039	4.71129	3.88662	1	0.99749	1	1	1	1	RIP_binding	NA	conserved Plasmodium protein, unknown function	N/A
PF3D7_0504800	60	106	155	274	4	6	13	24	3.68688	6.91242	9.42574	13.2828	0.179009	0.431316	0.666854	1.00724	2.53636	1.91517	42.324	27.9951	13.3569	12.6998	16.8046	1	0.999944	1	1	1	1	RIP_binding	NA	conserved Plasmodium protein, unknown function	N/A
PF3D7_0822000	4	8	21	17	4	6	4	10	0.245792	0.521692	1.27704	0.824117	0.179009	0.431316	0.205186	0.419684	4.50441	1.53041	5.90713	1.82509	5.33676	1.87606	3.49664	1	0.966703	1	0.999812	1	0.999892	RIP_binding	NA	ribosomal protein L4, mitochondrial, putative	N/A
PF3D7_0914200	12	31	51	69	2	4	6	13	0.737377	2.02156	3.10137	3.34495	0.0895046	0.287544	0.307779	0.545589	4.00819	1.63931	23.4336	10.2008	8.98746	5.76439	9.00563	1	0.993828	1	1	1	1	RIP_binding	NA	phospholipid or glycerol acyltransferase, putative	N/A
PF3D7_1364600	11	6	25	18	2	0	14	10	0.675929	0.391269	1.52028	0.872594	0.0895046	0	0.718151	0.419684	2.16558	2.09455	11.657	20.4983	2.05527	1.98106	6.74196	1	0.999998	1	1	0.999996	0.999983	RIP_binding	NA	aldehyde reductase, putative	N/A
PF3D7_0728100	7	21	26	51	0	0	2	2	0.430136	1.36944	1.58109	2.47235	0	0	0.102593	0.0839368	3.40477	1.77784	36.3298	56.2452	11.2275	19.9699	21.4925	1	0.999385	1	1	1	1	RIP_binding	NA	anaphase-promoting complex subunit 1, putative	N/A
PF3D7_0811900	10	23	23	58	9	2	5	4	0.61448	1.49987	1.39866	2.81169	0.402771	0.143772	0.256482	0.167874	2.18285	1.84725	3.22533	15.1516	4.82701	13.5991	6.80552	1	0.999815	1	1	1	1	RIP_binding	NA	RNA-binding protein, putative	N/A
PF3D7_1319100	5	13	11	30	4	0	0	2	0.30724	0.84775	0.668923	1.45432	0.179009	0	0	0.0839368	2.01677	1.67681	3.18945	33.4972	16.9387	11.8843	11.5339	0.999993	0.996647	1	1	1	1	RIP_binding	NA	ubiquitin carboxyl-terminal hydrolase MINDY, putative	N/A
PF3D7_0725000	9	14	19	63	0	0	4	11	0.553032	0.912962	1.15541	3.05408	0	0	0.205186	0.461652	2.00145	3.22699	26.818	69.2441	4.84467	6.14758	18.7138	0.999991	1	1	1	1	1	RIP_binding	NA	exonuclease I, putative	N/A
PF3D7_1358000	5	7	11	22	0	2	0	2	0.30724	0.456481	0.668923	1.0665	0	0.143772	0	0.0839368	2.01677	2.20807	15.9472	5.8945	16.9387	8.80403	8.63489	0.999993	1	1	1	1	1	RIP_binding	NA	patatin-like phospholipase, putative	N/A
PF3D7_0407700	30	56	62	130	10	1	6	6	1.84344	3.65185	3.77029	6.30207	0.447523	0.071886	0.307779	0.25181	2.01846	1.71621	7.74983	54.4146	10.9001	21.5946	16.399	0.999994	0.998256	1	1	1	1	RIP_binding	NA	conserved Plasmodium protein, unknown function	N/A
PF3D7_0804900	16	33	36	91	6	2	12	8	0.983169	2.15198	2.1892	4.41145	0.268514	0.143772	0.615558	0.335747	2.16904	2.02682	7.13118	23.6373	3.39328	11.7904	8.358	1	0.999992	1	1	1	1	RIP_binding	NA	GTPase-activating protein, putative	N/A
PF3D7_0615600	3	12	24	59	4	0	2	0	0.184344	0.782538	1.45947	2.86017	0.179009	0	0.102593	0	6.47683	3.50011	6.72243	64.9112	10.3862	69.1506	26.8579	1	1	1	1	1	1	RIP_binding	NA	zinc finger protein, putative	N/A
PF3D7_0918400	0	5	9	24	0	0	0	0	0	0.326058	0.547301	1.16346	0	0	0	0	12.2898	3.23584	13.2296	26.9978	14.0408	28.7223	16.4193	1	1	1	1	1	1	RIP_binding	NA	conserved Plasmodium protein, unknown function	N/A
PF3D7_1358100	11	16	21	36	2	6	6	2	0.675929	1.04338	1.27704	1.74519	0.0895046	0.431316	0.307779	0.0839368	1.82979	1.64276	9.84521	3.75984	3.77131	14.1945	5.84056	0.999819	0.994162	1	1	1	1	RIP_binding	NA	Sas10 domain-containing protein, putative	N/A
PF3D7_0410900	9	11	19	31	4	2	6	6	0.553032	0.717327	1.15541	1.5028	0.179009	0.143772	0.307779	0.25181	2.00145	2.02569	5.36359	8.20878	3.42356	5.25828	4.38022	0.999991	0.999992	1	1	1	1	RIP_binding	NA	conserved Plasmodium protein, unknown function	N/A
PF3D7_1419400	14	27	27	58	6	4	4	4	0.860273	1.76071	1.6419	2.81169	0.268514	0.287544	0.205186	0.167874	1.86012	1.58091	5.3841	8.59608	6.81304	13.5991	6.30556	0.999893	0.984471	1	1	1	1	RIP_binding	NA	conserved Plasmodium membrane protein, unknown function	N/A
PF3D7_0729100	43	70	87	159	6	2	13	17	2.64227	4.56481	5.29057	7.70792	0.268514	0.143772	0.666854	0.713463	1.98423	1.68132	17.0313	41.1229	7.5231	10.2589	13.267	0.999988	0.996887	1	1	1	1	RIP_binding	NA	conserved Plasmodium protein, unknown function	N/A
PF3D7_1439100	2	5	12	29	2	0	2	8	0.122896	0.326058	0.729734	1.40585	0.0895046	0	0.102593	0.335747	4.54103	3.88301	5.76869	32.414	5.33824	3.83308	9.29634	1	1	1	1	1	1	RIP_binding	NA	DEAD/DEAH box helicase, putative	N/A
PF3D7_0420600	5	15	8	47	0	0	5	4	0.30724	0.978173	0.48649	2.27844	0	0	0.256482	0.167874	1.50391	2.26651	11.8707	51.9123	1.77067	11.0579	13.397	0.964186	1	1	1	0.999342	1	RIP_binding	NA	conserved Plasmodium protein, unknown function	N/A
PF3D7_0423300	3	12	13	49	0	5	7	3	0.184344	0.782538	0.790546	2.3754	0	0.35943	0.359075	0.125905	3.60372	2.91676	18.6649	5.98776	2.07587	14.3999	7.94149	1	1	1	1	0.999997	1	RIP_binding	NA	conserved Plasmodium protein, unknown function	N/A
PF3D7_0516700	40	80	91	189	4	12	14	11	2.45792	5.21692	5.53382	9.16224	0.179009	0.862632	0.718151	0.461652	2.22722	1.74929	24.9309	10.1467	7.33541	18.2761	10.7776	1	0.999	1	1	1	1	RIP_binding	NA	ubiquitin carboxyl-terminal hydrolase 2, putative	N/A
PF3D7_1218400	14	13	32	55	7	1	8	15	0.860273	0.84775	1.94596	2.66626	0.313266	0.071886	0.410372	0.629526	2.1947	3.02907	5.56036	23.2429	4.39476	4.03314	7.07582	1	1	1	1	1	1	RIP_binding	NA	triose or hexose phosphate/phosphate translocator, putative	N/A
PF3D7_1368700	5	8	8	28	2	0	4	5	0.30724	0.521692	0.48649	1.35737	0.0895046	0	0.205186	0.209842	1.50391	2.46566	3.95691	31.3307	2.13817	5.55711	7.82541	0.964186	1	1	1	0.999999	1	RIP_binding	NA	mitochondrial carrier protein, putative	N/A
PF3D7_0815500	6	4	12	30	0	0	2	4	0.368688	0.260846	0.729734	1.45432	0	0	0.102593	0.167874	1.86547	4.85835	17.3061	33.4972	5.33824	7.13057	11.666	0.999903	1	1	1	1	1	RIP_binding	NA	conserved Plasmodium protein, unknown function	N/A
PF3D7_1025900	32	92	93	218	6	8	15	12	1.96634	5.99946	5.65544	10.5681	0.268514	0.575088	0.769447	0.503621	2.83099	1.7554	18.196	17.1219	7.02157	19.447	11.0621	1	0.999099	1	1	1	1	RIP_binding	NA	conserved protein, unknown function	N/A
PF3D7_1449100	46	72	80	156	12	8	18	12	2.82661	4.69523	4.8649	7.56249	0.537027	0.575088	0.923336	0.503621	1.70895	1.60443	8.43902	12.2729	5.08323	13.9381	7.17443	0.998575	0.989242	1	1	1	1	RIP_binding	NA	CLASP domain-containing protein, putative	N/A
PF3D7_0714500	5	12	14	28	0	0	4	3	0.30724	0.782538	0.851357	1.35737	0	0	0.205186	0.125905	2.52963	1.69172	20.0238	31.3307	3.61444	8.33566	11.2543	1	0.997378	1	1	1	1	RIP_binding	NA	transcription elongation factor s-II, putative	N/A
PF3D7_0911000	2	6	9	17	0	0	2	0	0.122896	0.391269	0.547301	0.824117	0	0	0.102593	0	3.47649	1.98431	13.2296	19.4151	4.07626	20.6366	10.4697	1	0.999984	1	1	1	1	RIP_binding	NA	phosphatidylinositol N-acetylglucosaminyltransferase, putative	N/A
PF3D7_1328000	3	17	16	49	6	0	6	4	0.184344	1.1086	0.972979	2.3754	0.268514	0	0.307779	0.167874	4.38729	2.09483	3.24878	54.0788	2.90195	11.5199	13.0386	1	0.999998	1	1	1	1	RIP_binding	NA	conserved Plasmodium protein, unknown function	N/A
PF3D7_1409100	25	31	60	71	4	2	13	10	1.5362	2.02156	3.64867	3.4419	0.179009	0.143772	0.666854	0.419684	2.33306	1.68614	16.5061	18.4944	5.20672	7.54652	8.62883	1	0.997125	1	1	1	1	RIP_binding	NA	aldo-keto reductase, putative	N/A
PF3D7_1241200	7	12	20	43	2	4	0	10	0.430136	0.782538	1.21622	2.08453	0.0895046	0.287544	0	0.419684	2.64243	2.56675	9.39227	6.40778	29.9795	4.60628	9.26584	1	1	1	1	1	1	RIP_binding	NA	conserved Plasmodium protein, unknown function	N/A
PF3D7_0209600	10	21	28	72	0	4	4	5	0.61448	1.36944	1.70271	3.49038	0	0.287544	0.205186	0.209842	2.64148	2.49581	39.0475	10.6385	7.05908	14.0278	12.6517	1	1	1	1	1	1	RIP_binding	NA	transporter, putative	N/A
PF3D7_1139100	7	17	22	39	2	2	0	0	0.430136	1.1086	1.33785	1.89062	0.0895046	0.143772	0	0	2.89654	1.67586	10.2982	10.2659	32.8775	46.0487	17.3438	1	0.996595	1	1	1	1	RIP_binding	NA	RNA-binding protein, putative	N/A
PF3D7_1247500	23	36	49	107	4	0	2	2	1.41331	2.34762	2.97975	5.18709	0.179009	0	0.102593	0.0839368	2.0716	2.18504	13.5166	116.907	20.9027	41.5317	32.8524	0.999998	1	1	1	1	1	RIP_binding	NA	serine/threonine protein kinase, putative	N/A
PF3D7_1343800	16	59	68	172	6	4	8	4	0.983169	3.84748	4.13516	8.33812	0.268514	0.287544	0.410372	0.167874	4.0553	2.15264	13.343	25.2271	9.23449	39.9352	15.658	1	0.999999	1	1	1	1	RIP_binding	NA	conserved Plasmodium protein, unknown function	N/A
PF3D7_0403600	26	31	48	88	2	0	6	6	1.59765	2.02156	2.91894	4.26602	0.0895046	0	0.307779	0.25181	1.80266	2.08426	22.0748	96.3251	8.46585	14.664	24.2361	0.99971	0.999997	1	1	1	1	RIP_binding	NA	conserved Plasmodium protein, unknown function	N/A
PF3D7_0823800	9	2	20	30	0	0	0	6	0.553032	0.130423	1.21622	1.45432	0	0	0	0.25181	2.10254	8.40021	28.1768	33.4972	29.9795	5.09326	17.8749	0.999999	1	1	1	1	1	RIP_binding	NA	DnaJ protein, putative	N/A
PF3D7_0911600	6	9	16	26	0	2	6	0	0.368688	0.586904	0.972979	1.26041	0	0.143772	0.307779	0	2.44856	2.06001	22.7414	6.92307	2.90195	31.0325	11.3512	1	0.999996	1	1	1	1	RIP_binding	NA	conserved Plasmodium protein, unknown function	N/A
PF3D7_1352400	5	7	14	30	0	2	6	4	0.30724	0.456481	0.851357	1.45432	0	0.143772	0.307779	0.167874	2.52963	2.97609	20.0238	7.95163	2.5542	7.13057	7.19431	1	1	1	1	1	1	RIP_binding	NA	conserved Plasmodium protein, unknown function	N/A
PF3D7_1475200	4	4	8	18	4	4	3	2	0.245792	0.260846	0.48649	0.872594	0.179009	0.287544	0.153889	0.0839368	1.81795	2.9777	2.37414	2.76063	2.69817	7.2639	3.31541	0.999777	1	1	1	1	1	RIP_binding	NA	conserved protein, unknown function	N/A
PF3D7_0716300	47	66	126	235	14	6	24	23	2.88806	4.30396	7.66221	11.3922	0.626532	0.431316	1.23112	0.965273	2.62578	2.62857	11.4809	24.0238	6.05159	11.352	9.69377	1	1	1	1	1	1	RIP_binding	NA	conserved protein, unknown function	N/A
PF3D7_1472700	15	28	49	78	6	0	12	12	0.921721	1.82592	2.97975	3.78124	0.268514	0	0.615558	0.503621	3.12124	2.04317	9.65474	85.4927	4.59559	7.00749	18.6525	1	0.999994	1	1	1	1	RIP_binding	NA	DNA-directed RNA polymerase, alpha subunit, putative	N/A
PF3D7_0730200	3	2	12	21	0	0	0	0	0.184344	0.130423	0.729734	1.01803	0	0	0	0	3.34252	5.96144	17.3061	23.748	18.3877	25.257	15.6671	1	1	1	1	1	1	RIP_binding	NA	AP-4 complex subunit beta, putative	N/A
PF3D7_0824800	9	13	18	30	0	4	0	2	0.553032	0.84775	1.0946	1.45432	0	0.287544	0	0.0839368	1.90035	1.67681	25.4591	4.51126	27.0816	11.8843	12.0856	0.999947	0.996647	1	1	1	1	RIP_binding	NA	conserved Plasmodium membrane protein, unknown function	N/A
PF3D7_0914900	8	19	26	45	2	2	8	0	0.491584	1.23902	1.58109	2.18149	0.0895046	0.143772	0.410372	0	3.01737	1.73202	12.1099	11.8088	3.58814	52.9793	14.2059	1	0.998662	1	1	1	1	RIP_binding	NA	BSD-domain protein, putative	N/A
PF3D7_0604600	1	5	3	21	0	2	0	2	0.061448	0.326058	0.182434	1.01803	0	0.143772	0	0.0839368	2.10061	2.84754	5.07652	5.63736	5.34693	8.41899	4.90466	0.999999	1	1	1	1	1	RIP_binding	NA	DNA helicase, putative	N/A
PF3D7_0419300	5	7	16	17	2	0	0	1	0.30724	0.456481	0.972979	0.824117	0.0895046	0	0	0.0419684	2.87154	1.72805	7.58048	19.4151	24.1836	10.3183	11.0162	1	0.99857	1	1	1	1	RIP_binding	NA	conserved Plasmodium protein, unknown function	N/A
PF3D7_1332500	2	14	13	34	2	5	4	6	0.122896	0.912962	0.790546	1.64823	0.0895046	0.35943	0.205186	0.25181	4.89587	1.76476	6.22164	4.18867	3.3684	5.75332	4.36544	1	0.999231	1	1	1	1	RIP_binding	NA	SAM-dependent RNA methyltransferase, putative	N/A
PF3D7_0614900	1	6	14	41	1	2	0	4	0.061448	0.391269	0.851357	1.98758	0.0447523	0.143772	0	0.167874	8.18585	4.63006	10.0119	10.7802	21.2857	9.67177	10.7609	1	1	1	1	1	1	RIP_binding	NA	conserved Plasmodium membrane protein, unknown function	N/A
PF3D7_0908400	0	2	8	24	3	2	4	2	0	0.130423	0.48649	1.16346	0.134257	0.143772	0.205186	0.0839368	11.0354	6.77436	2.96768	6.40878	2.13817	9.57409	6.48308	1	1	1	1	0.999999	1	RIP_binding	NA	conserved Plasmodium protein, unknown function	N/A
PF3D7_1034500	10	17	30	49	8	8	2	6	0.61448	1.1086	1.82434	2.3754	0.358018	0.575088	0.102593	0.25181	2.82494	2.09483	4.64058	3.90447	12.9101	8.22852	5.76724	1	0.999998	1	1	1	1	RIP_binding	NA	conserved Plasmodium protein, unknown function	N/A
PF3D7_1239100	7	10	12	21	0	0	0	0	0.430136	0.652115	0.729734	1.01803	0	0	0	0	1.62597	1.52229	17.3061	23.748	18.3877	25.257	14.6412	0.994459	0.962501	1	1	1	1	RIP_binding	NA	ribosomal protein L23, mitochondrial, putative	N/A
PF3D7_1310300	6	6	10	17	0	0	2	0	0.368688	0.391269	0.608112	0.824117	0	0	0.102593	0	1.57393	1.98431	14.5884	19.4151	4.49692	20.6366	10.4492	0.98743	0.999984	1	1	1	1	RIP_binding	NA	zinc finger protein, putative	N/A
PF3D7_1322200	67	136	172	287	3	14	10	16	4.11702	8.86877	10.4595	13.913	0.134257	1.0064	0.512965	0.671494	2.52263	1.56568	58.6801	13.2785	18.9239	19.5595	19.0884	1	0.980375	1	1	1	1	RIP_binding	NA	TOG domain-containing protein, putative	N/A
PF3D7_1335800	1	5	5	21	4	0	0	0	0.061448	0.326058	0.304056	1.01803	0.179009	0	0	0	3.20702	2.84754	1.55884	23.748	8.24488	25.257	10.8106	1	1	0.98306	1	1	1	RIP_binding	NA	conserved Plasmodium protein, unknown function	N/A
PF3D7_1440100	23	82	83	167	11	4	13	26	1.41331	5.34735	5.04733	8.09574	0.492275	0.287544	0.666854	1.09118	3.48602	1.50936	9.48198	24.4977	7.17993	7.18151	8.88941	1	0.954804	1	1	1	1	RIP_binding	NA	cohesin complex subunit, putative	N/A
PF3D7_1457300	5	17	14	51	6	2	10	0	0.30724	1.1086	0.851357	2.47235	0.268514	0.143772	0.512965	0	2.52963	2.17862	2.86054	13.3516	1.60979	59.9098	13.74	1	1	1	1	0.990639	1	RIP_binding	NA	MA3 domain-containing protein, putative	N/A
PF3D7_1244000	10	23	31	53	0	4	5	8	0.61448	1.49987	1.88515	2.56931	0	0.287544	0.256482	0.335747	2.91666	1.6907	43.124	7.86665	6.45706	6.91333	11.4947	1	0.997333	1	1	1	1	RIP_binding	NA	glucose inhibited division protein a homologue, putative	N/A
PF3D7_1134500	2	7	10	15	4	0	0	0	0.122896	0.456481	0.608112	0.727162	0.179009	0	0	0	3.83133	1.53605	2.91768	17.2486	15.4898	18.3264	9.89164	1	0.96936	1	1	1	1	RIP_binding	NA	alpha/beta hydrolase, putative	N/A
PF3D7_0830400	2	18	17	48	3	4	6	2	0.122896	1.17381	1.03379	2.32692	0.134257	0.287544	0.307779	0.0839368	6.31526	1.94341	6.02507	7.13722	3.07582	18.8148	7.2186	1	0.999966	1	1	1	1	RIP_binding	NA	CRA domain-containing protein, putative	N/A
PF3D7_1133900	5	12	29	42	0	2	2	4	0.30724	0.782538	1.76352	2.03605	0	0.143772	0.102593	0.167874	5.09393	2.50841	40.4064	11.0373	12.4895	9.90279	13.573	1	1	1	1	1	1	RIP_binding	NA	conserved Plasmodium protein, unknown function	N/A
PF3D7_1148900	1	5	9	14	0	2	6	0	0.061448	0.326058	0.547301	0.678685	0	0.143772	0.307779	0	5.41984	1.94151	13.2296	3.83737	1.68484	17.1713	7.21407	1	0.999965	1	1	0.997219	1	RIP_binding	NA	Plasmodium exported protein, unknown function	N/A
PF3D7_1346400	223	319	434	924	28	18	31	28	13.7029	20.8025	26.3921	44.7932	1.25306	1.29395	1.59019	1.17512	1.92275	2.15058	20.3702	33.4936	16.1957	36.8382	18.4952	0.999965	0.999999	1	1	1	1	RIP_binding	NA	VPS13 domain-containing protein, putative	N/A
PF3D7_1438700	7	13	30	41	4	0	6	4	0.430136	0.84775	1.82434	1.98758	0.179009	0	0.307779	0.167874	3.91299	2.2718	8.35304	45.4128	5.33615	9.67177	12.4931	1	1	1	1	1	1	RIP_binding	NA	DNA primase small subunit	N/A
PF3D7_1427300	7	13	11	38	0	0	8	0	0.430136	0.84775	0.668923	1.84214	0	0	0.410372	0	1.49891	2.10953	15.9472	42.1631	1.57159	44.8936	18.0307	0.961525	0.999998	1	1	0.983017	1	RIP_binding	NA	conserved Plasmodium protein, unknown function	N/A
PF3D7_1221800	4	13	34	35	4	2	1	4	0.245792	0.84775	2.06758	1.69671	0.179009	0.143772	0.0512965	0.167874	7.19088	1.94726	9.44011	9.23734	22.6189	8.28566	9.78669	1	0.999968	1	1	1	1	RIP_binding	NA	conserved protein, unknown function	N/A
PF3D7_1343100	8	25	28	89	0	0	2	6	0.491584	1.63029	1.70271	4.31449	0	0	0.102593	0.25181	3.24257	2.59892	39.0475	97.4084	12.0688	14.8291	28.1992	1	1	1	1	1	1	RIP_binding	NA	conserved Plasmodium protein, unknown function	N/A
PF3D7_1237200	3	10	10	28	4	0	6	2	0.184344	0.652115	0.608112	1.35737	0.179009	0	0.307779	0.0839368	2.82014	2.00665	2.91768	31.3307	1.85871	11.1142	8.67469	1	0.999989	1	1	0.999857	1	RIP_binding	NA	conserved Plasmodium protein, unknown function	N/A
PF3D7_1404900	23	68	59	155	11	0	5	14	1.41331	4.43438	3.58786	7.51401	0.492275	0	0.256482	0.587558	2.48761	1.68698	6.7643	168.902	12.1622	12.0026	34.001	1	0.997164	1	1	1	1	RIP_binding	NA	conserved Plasmodium protein, unknown function	N/A
PF3D7_0907600	1	8	16	26	2	2	2	0	0.061448	0.521692	0.972979	1.26041	0.0895046	0.143772	0.102593	0	9.29226	2.29562	7.58048	6.92307	7.02088	31.0325	10.6908	1	1	1	1	1	1	RIP_binding	NA	translation initiation factor SUI1, putative	N/A
PF3D7_0913300	3	9	7	20	0	0	2	7	0.184344	0.586904	0.425678	0.969549	0	0	0.102593	0.293779	2.03656	1.60223	10.5119	22.6648	3.23494	3.01274	7.17719	0.999995	0.988863	1	1	1	1	RIP_binding	NA	conserved protein, unknown function	N/A
PF3D7_1251600	5	8	18	26	4	2	6	4	0.30724	0.521692	1.0946	1.26041	0.179009	0.143772	0.307779	0.167874	3.21344	2.29562	5.09182	6.92307	3.24969	6.20649	4.49669	1	1	1	1	1	1	RIP_binding	NA	conserved Plasmodium protein, unknown function	N/A
PF3D7_0819700	0	5	12	16	0	0	0	0	0	0.326058	0.729734	0.775639	0	0	0	0	16.0531	2.20037	17.3061	18.3318	18.3877	19.4815	15.2934	1	1	1	1	1	1	RIP_binding	NA	conserved Plasmodium protein, unknown function	N/A
PF3D7_0604300	7	13	19	30	8	2	2	5	0.430136	0.84775	1.15541	1.45432	0.358018	0.143772	0.102593	0.209842	2.51537	1.67681	2.97977	7.95163	8.28286	5.94214	4.89143	1	0.996647	1	1	1	1	RIP_binding	NA	conserved Plasmodium protein, unknown function	N/A
PF3D7_1432300	1	5	8	19	2	0	0	2	0.061448	0.326058	0.48649	0.921072	0.0895046	0	0	0.0839368	4.86663	2.58867	3.95691	21.5816	12.5918	7.64893	8.87242	1	1	1	1	1	1	RIP_binding	NA	conserved Plasmodium protein, unknown function	N/A
PF3D7_0916200	7	10	14	28	4	4	6	4	0.430136	0.652115	0.851357	1.35737	0.179009	0.287544	0.307779	0.167874	1.88008	2.00665	4.00475	4.21949	2.5542	6.66853	3.55562	0.999925	0.999989	1	1	1	1	RIP_binding	NA	conserved Plasmodium protein, unknown function	N/A
PF3D7_0723900	9	25	35	78	2	0	10	4	0.553032	1.63029	2.12839	3.78124	0.0895046	0	0.512965	0.167874	3.61901	2.28127	16.1865	85.4927	3.91103	18.2195	21.6183	1	1	1	1	1	1	RIP_binding	NA	RNA-binding protein, putative	N/A
PF3D7_0917400	4	9	7	21	0	0	0	0	0.245792	0.586904	0.425678	1.01803	0	0	0	0	1.6113	1.67853	10.5119	23.748	11.1428	25.257	12.3249	0.992999	0.99674	1	1	1	1	RIP_binding	NA	conserved Plasmodium protein, unknown function	N/A
PF3D7_1446300	3	11	15	37	2	0	0	0	0.184344	0.717327	0.912168	1.79367	0.0895046	0	0	0	4.1261	2.4055	7.12753	41.0799	22.7346	43.7385	20.202	1	1	1	1	1	1	RIP_binding	NA	conserved Plasmodium membrane protein, unknown function	N/A
PF3D7_1138800	30	45	52	92	4	4	8	6	1.84344	2.93452	3.16218	4.45993	0.179009	0.287544	0.410372	0.25181	1.69704	1.51137	14.3319	13.5562	7.0835	15.3241	8.91736	0.998262	0.956089	1	1	1	1	RIP_binding	NA	WD repeat-containing protein, putative	N/A
PF3D7_1147600	3	3	9	20	0	0	2	6	0.184344	0.195635	0.547301	0.969549	0	0	0.102593	0.25181	2.55895	4.17033	13.2296	22.6648	4.07626	3.44313	8.35717	1	1	1	1	1	1	RIP_binding	NA	conserved Plasmodium protein, unknown function	N/A
PF3D7_0717900	1	5	9	13	6	0	6	0	0.061448	0.326058	0.547301	0.630207	0.268514	0	0.307779	0	5.41984	1.81207	1.88994	15.0821	1.68484	16.0162	6.98417	1	0.999659	0.999932	1	0.997219	1	RIP_binding	NA	thioredoxin-like protein	N/A
PF3D7_0619200	17	24	32	53	6	8	10	2	1.04462	1.56508	1.94596	2.56931	0.268514	0.575088	0.512965	0.0839368	1.82458	1.62237	6.3547	4.21731	3.58228	20.74	6.39021	0.999801	0.991903	1	1	1	1	RIP_binding	NA	conserved Plasmodium protein, unknown function	N/A
PF3D7_1415600	11	14	21	30	4	0	0	4	0.675929	0.912962	1.27704	1.45432	0.179009	0	0	0.167874	1.82979	1.56308	5.90713	33.4972	31.4285	7.13057	13.5594	0.999819	0.979582	1	1	1	1	RIP_binding	NA	conserved Plasmodium protein, unknown function	N/A
PF3D7_1449600	1	7	3	17	0	0	0	0	0.061448	0.456481	0.182434	0.824117	0	0	0	0	2.10061	1.72805	5.07652	19.4151	5.34693	20.6366	9.05063	0.999999	0.99857	1	1	1	1	RIP_binding	NA	conserved protein, unknown function	N/A
PF3D7_0715200	37	79	78	167	4	0	10	8	2.27358	5.15171	4.74327	8.09574	0.179009	0	0.512965	0.335747	2.06358	1.56614	21.3979	181.901	8.6231	21.5445	39.5161	0.999997	0.980513	1	1	1	1	RIP_binding	NA	conserved Plasmodium protein, unknown function	N/A
PF3D7_0806700	2	8	13	22	2	0	6	4	0.122896	0.521692	0.790546	1.0665	0.0895046	0	0.307779	0.167874	4.89587	1.95553	6.22164	24.8313	2.38033	5.28242	7.59451	1	0.999973	1	1	1	1	RIP_binding	NA	conserved Plasmodium membrane protein, unknown function	N/A
PF3D7_0723700	9	9	14	20	0	0	8	8	0.553032	0.586904	0.851357	0.969549	0	0	0.410372	0.335747	1.49596	1.60223	20.0238	22.6648	1.9749	2.67799	8.40661	0.959869	0.988863	1	1	0.999982	1	RIP_binding	NA	metallo-hydrolase/oxidoreductase, putative	N/A
PF3D7_1216400	7	8	27	24	0	2	4	2	0.430136	0.521692	1.6419	1.16346	0	0.143772	0.205186	0.0839368	3.53182	2.12557	37.6887	6.40878	6.81304	9.57409	11.0237	1	0.999999	1	1	1	1	RIP_binding	NA	conserved Plasmodium membrane protein, unknown function	N/A
PF3D7_1227400	4	13	14	32	6	2	4	2	0.245792	0.84775	0.851357	1.55128	0.268514	0.143772	0.205186	0.0839368	3.05786	1.78499	2.86054	8.46592	3.61444	12.6543	5.40635	1	0.999456	1	1	1	1	RIP_binding	NA	conserved Plasmodium protein, unknown function	N/A
PF3D7_0217600	9	9	17	51	8	0	2	3	0.553032	0.586904	1.03379	2.47235	0.358018	0	0.102593	0.125905	1.79925	3.96743	2.67781	56.2452	7.44154	14.9775	14.5181	0.999692	1	1	1	1	1	RIP_binding	NA	conserved Plasmodium protein, unknown function	N/A
PF3D7_0501000	4	19	26	39	0	0	6	2	0.245792	1.23902	1.58109	1.89062	0	0	0.307779	0.0839368	5.53767	1.5061	36.3298	43.2464	4.64066	15.3496	17.7684	1	0.952655	1	1	1	1	RIP_binding	NA	Plasmodium exported protein, unknown function	N/A
PF3D7_0619300	2	10	8	22	2	0	0	3	0.122896	0.652115	0.48649	1.0665	0.0895046	0	0	0.125905	3.12164	1.59148	3.95691	24.8313	12.5918	6.60302	8.78269	1	0.986822	1	1	1	1	RIP_binding	NA	conserved Plasmodium protein, unknown function	N/A
PF3D7_0623300	2	9	15	23	0	0	7	8	0.122896	0.586904	0.912168	1.11498	0	0	0.359075	0.335747	5.60556	1.83112	21.3826	25.9145	2.37913	3.06302	10.0293	1	0.999755	1	1	1	1	RIP_binding	NA	EGF-like membrane protein, putative	N/A
PF3D7_0626700	0	10	15	44	4	6	6	6	0	0.652115	0.912168	2.13301	0.179009	0.431316	0.307779	0.25181	19.8163	3.11377	4.27652	4.57447	2.72807	7.40345	6.98544	1	1	1	1	1	1	RIP_binding	NA	ATPase	N/A
PF3D7_0726400	14	22	22	85	4	2	4	2	0.860273	1.43465	1.33785	4.12058	0.179009	0.143772	0.205186	0.0839368	1.52553	2.81099	6.1789	22.0944	5.58281	33.061	11.8756	0.973869	1	1	1	1	1	RIP_binding	NA	conserved Plasmodium membrane protein, unknown function	N/A
PF3D7_0805300	4	14	14	40	6	2	0	0	0.245792	0.912962	0.851357	1.9391	0.268514	0.143772	0	0	3.05786	2.06729	2.86054	10.5231	21.2857	47.2038	14.4997	1	0.999996	1	1	1	1	RIP_binding	NA	conserved Plasmodium protein, unknown function	N/A
PF3D7_0827500	4	9	13	26	4	2	8	6	0.245792	0.586904	0.790546	1.26041	0.179009	0.143772	0.410372	0.25181	2.8512	2.06001	3.73298	6.92307	1.84046	4.43321	3.64016	1	0.999996	1	1	0.999803	1	RIP_binding	NA	ribosomal protein L21, apicoplast, putative	N/A
PF3D7_0907100	2	6	6	19	1	0	1	2	0.122896	0.391269	0.364867	0.921072	0.0447523	0	0.0512965	0.0839368	2.41195	2.20479	4.57652	21.5816	4.36215	7.64893	7.13098	1	1	1	1	1	1	RIP_binding	NA	conserved Plasmodium protein, unknown function	N/A
PF3D7_1128000	29	42	67	112	2	4	12	24	1.78199	2.73888	4.07435	5.42948	0.0895046	0.287544	0.615558	1.00724	2.25233	1.96528	30.6808	16.4739	6.26031	5.21482	10.4746	1	0.999977	1	1	1	1	RIP_binding	NA	conserved Plasmodium protein, unknown function	N/A
PF3D7_1207500	4	6	7	20	4	2	2	0	0.245792	0.391269	0.425678	0.969549	0.179009	0.143772	0.102593	0	1.6113	2.31503	2.10238	5.38022	3.23494	24.1019	6.45762	0.992999	1	0.999999	1	1	1	RIP_binding	NA	RNA-binding protein, putative	N/A
PF3D7_1212300	1	5	5	15	0	2	0	2	0.061448	0.326058	0.304056	0.727162	0	0.143772	0	0.0839368	3.20702	2.07094	7.7942	4.09451	8.24488	6.10881	5.25339	1	0.999997	1	1	1	1	RIP_binding	NA	WD repeat-containing protein, putative	N/A
PF3D7_1213900	28	65	89	134	6	0	6	2	1.72055	4.23875	5.4122	6.49598	0.268514	0	0.307779	0.0839368	3.08683	1.5265	17.4195	146.154	15.5946	51.9276	39.2849	1	0.964737	1	1	1	1	RIP_binding	NA	W2 domain-containing protein, putative	N/A
PF3D7_1250500	1	10	10	21	2	0	6	4	0.061448	0.652115	0.608112	1.01803	0.0895046	0	0.307779	0.167874	5.97304	1.52229	4.8628	23.748	1.85871	5.0514	7.16938	1	0.962501	1	1	0.999857	1	RIP_binding	NA	AP-3 complex subunit sigma, putative	N/A
PF3D7_1307500	0	1	4	20	0	0	0	2	0	0.0652115	0.243245	0.969549	0	0	0	0.0839368	6.01769	8.95449	6.43536	22.6648	6.7959	8.03396	9.81703	1	1	1	1	1	1	RIP_binding	NA	conserved Plasmodium protein, unknown function	N/A
PF3D7_1321800	7	7	15	27	0	0	0	2	0.430136	0.456481	0.912168	1.30889	0	0	0	0.0839368	2.00714	2.68808	21.3826	30.2475	22.7346	10.7292	14.9649	0.999992	1	1	1	1	1	RIP_binding	NA	protein transport protein SFT2, putative	N/A
PF3D7_1476200	7	10	14	24	4	0	8	0	0.430136	0.652115	0.851357	1.16346	0.179009	0	0.410372	0	1.88008	1.72987	4.00475	26.9978	1.9749	28.7223	10.8849	0.999925	0.998613	1	1	0.999982	1	RIP_binding	NA	Plasmodium exported protein (PHISTb), unknown function	N/A
PF3D7_0504900	5	8	27	29	4	0	10	4	0.30724	0.521692	1.6419	1.40585	0.179009	0	0.512965	0.167874	4.75203	2.55069	7.53774	32.414	3.03437	6.89955	9.53139	1	1	1	1	1	1	RIP_binding	NA	conserved protein, unknown function	N/A
PF3D7_1251100	7	12	19	37	0	0	8	4	0.430136	0.782538	1.15541	1.79367	0	0	0.410372	0.167874	2.51537	2.21674	26.818	41.0799	2.64708	8.7477	14.0041	1	1	1	1	1	1	RIP_binding	NA	conserved Plasmodium protein, unknown function	N/A
PF3D7_1205900	31	59	68	126	0	2	6	12	1.90489	3.84748	4.13516	6.10816	0	0.143772	0.307779	0.503621	2.14176	1.58026	93.4011	32.6372	11.9433	11.2725	25.496	0.999999	0.984314	1	1	1	1	RIP_binding	NA	conserved protein, unknown function	N/A
PF3D7_0616900	1	8	8	19	2	4	1	2	0.061448	0.521692	0.48649	0.921072	0.0895046	0.287544	0.0512965	0.0839368	4.86663	1.70046	3.95691	2.90651	5.66621	7.64893	4.45761	1	0.997732	1	1	1	1	RIP_binding	NA	conserved Plasmodium protein, unknown function	N/A
PF3D7_0713700	2	10	19	25	0	4	4	13	0.122896	0.652115	1.15541	1.21194	0	0.287544	0.205186	0.545589	7.02495	1.79907	26.818	3.78183	4.84467	2.1341	7.73376	1	0.999573	1	1	1	0.999999	RIP_binding	NA	conserved Plasmodium protein, unknown function	N/A
PF3D7_1324100	2	6	11	26	2	2	0	6	0.122896	0.391269	0.668923	1.26041	0.0895046	0.143772	0	0.25181	4.18618	2.97647	5.31575	6.92307	16.9387	4.43321	6.79557	1	1	1	1	1	1	RIP_binding	NA	conserved Plasmodium membrane protein, unknown function	N/A
PF3D7_1029900	99	136	187	401	5	8	7	17	6.08336	8.86877	11.3717	19.4395	0.223761	0.575088	0.359075	0.713463	1.86244	2.18542	42.5172	31.4342	28.4599	25.7885	22.0413	0.999897	1	1	1	1	1	RIP_binding	NA	conserved Plasmodium protein, unknown function	N/A
PF3D7_1308700	6	7	19	17	2	2	3	6	0.368688	0.456481	1.15541	0.824117	0.0895046	0.143772	0.153889	0.25181	2.88588	1.72805	8.93932	4.60879	6.11352	2.94809	4.53728	1	0.99857	1	1	1	1	RIP_binding	NA	conserved Plasmodium protein, unknown function	N/A
PF3D7_1359900	37	30	58	131	6	4	22	9	2.27358	1.95635	3.52705	6.35055	0.268514	0.287544	1.12852	0.377716	1.53981	3.19181	11.4018	19.2458	3.04916	15.2317	8.94335	0.978871	1	1	1	1	1	RIP_binding	NA	conserved Plasmodium membrane protein, unknown function	N/A
PF3D7_1439600	3	9	10	27	6	0	4	11	0.184344	0.586904	0.608112	1.30889	0.268514	0	0.205186	0.461652	2.82014	2.13631	2.08406	30.2475	2.63026	2.6823	7.10009	1	0.999999	0.999998	1	1	1	RIP_binding	NA	cytochrome c oxidase subunit ApiCOX26, putative	N/A
PF3D7_1348400	5	9	16	50	0	0	2	2	0.30724	0.586904	0.972979	2.42387	0	0	0.102593	0.0839368	2.87154	3.89113	22.7414	55.162	7.02088	19.5849	18.5453	1	1	1	1	1	1	RIP_binding	NA	conserved Plasmodium membrane protein, unknown function	N/A
PF3D7_1452400	7	21	23	46	2	2	6	16	0.430136	1.36944	1.39866	2.22996	0.0895046	0.143772	0.307779	0.671494	3.0236	1.60689	10.7511	12.0659	4.11905	3.18437	5.79182	1	0.989651	1	1	1	1	RIP_binding	NA	conserved Plasmodium protein, unknown function	N/A
PF3D7_1474400	3	9	8	20	0	0	2	4	0.184344	0.586904	0.48649	0.969549	0	0	0.102593	0.167874	2.29776	1.60223	11.8707	22.6648	3.6556	4.82038	7.81858	1	0.988863	1	1	1	1	RIP_binding	NA	conserved Plasmodium protein, unknown function	N/A
PF3D7_0605900	10	27	34	69	0	0	4	8	0.61448	1.76071	2.06758	3.34495	0	0	0.205186	0.335747	3.19184	1.87566	47.2006	75.7436	8.53535	8.96684	24.2523	1	0.999888	1	1	1	1	RIP_binding	NA	elongation of fatty acids protein, putative	N/A
PF3D7_0419800	0	3	6	19	2	2	0	0	0	0.195635	0.364867	0.921072	0.0895046	0.143772	0	0	8.52653	3.97174	3.05101	5.12307	9.69385	22.9468	8.8855	1	1	1	1	1	1	RIP_binding	NA	60S ribosomal protein L7ae/L30e, putative	N/A
PF3D7_1207200	1	10	7	30	0	0	0	0	0.061448	0.652115	0.425678	1.45432	0	0	0	0	4.31343	2.14504	10.5119	33.4972	11.1428	35.6528	16.2105	1	0.999999	1	1	1	1	RIP_binding	NA	conserved Plasmodium protein, unknown function	N/A
PF3D7_1348100	1	4	7	22	0	0	2	4	0.061448	0.260846	0.425678	1.0665	0	0	0.102593	0.167874	4.31343	3.60458	10.5119	24.8313	3.23494	5.28242	8.62975	1	1	1	1	1	1	RIP_binding	NA	GTPase, putative	N/A
PF3D7_0829000	12	15	34	60	4	2	4	8	0.737377	0.978173	2.06758	2.90865	0.179009	0.143772	0.205186	0.335747	2.69269	2.88036	9.44011	15.6659	8.53535	7.81174	7.83769	1	1	1	1	1	1	RIP_binding	NA	conserved Plasmodium membrane protein, unknown function	N/A
PF3D7_1348300	5	5	9	17	0	0	0	0	0.30724	0.326058	0.547301	0.824117	0	0	0	0	1.67486	2.32981	13.2296	19.4151	14.0408	20.6366	11.8878	0.997493	1	1	1	1	1	RIP_binding	NA	elongation factor Tu, putative	N/A
PF3D7_0506700	21	22	35	47	2	0	8	4	1.29041	1.43465	2.12839	2.27844	0.0895046	0	0.410372	0.167874	1.62588	1.56892	16.1865	51.9123	4.79807	11.0579	14.5249	0.994451	0.981325	1	1	1	1	RIP_binding	NA	GTPase-activating protein, putative	N/A
PF3D7_1143200	3	8	7	41	0	2	0	2	0.184344	0.521692	0.425678	1.98758	0	0.143772	0	0.0839368	2.03656	3.57096	10.5119	10.7802	11.1428	16.1196	9.02701	0.999995	1	1	1	1	1	RIP_binding	NA	DnaJ protein, putative	N/A
PF3D7_1321100	59	99	115	342	6	6	8	14	3.62543	6.45594	6.99329	16.5793	0.268514	0.431316	0.410372	0.587558	1.91669	2.55638	22.4667	34.9194	15.553	26.4028	17.3025	0.999961	1	1	1	1	1	RIP_binding	NA	protein kinase domain-containing protein, putative	N/A
PF3D7_1302500	10	22	43	71	0	0	2	10	0.61448	1.43465	2.61488	3.4419	0	0	0.102593	0.419684	4.01739	2.35338	59.4301	77.9101	18.3787	7.54652	28.2727	1	1	1	1	1	1	RIP_binding	NA	AAA domain-containing protein, putative	N/A
PF3D7_1323600	13	16	22	38	3	2	8	2	0.798825	1.04338	1.33785	1.84214	0.134257	0.143772	0.410372	0.0839368	1.63616	1.73156	7.72362	10.0088	3.05039	14.9645	6.51917	0.995295	0.998651	1	1	1	1	RIP_binding	NA	conserved protein, unknown function	N/A
PF3D7_1208800	12	16	22	48	0	0	4	5	0.737377	1.04338	1.33785	2.32692	0	0	0.205186	0.209842	1.7641	2.17555	30.8945	52.9955	5.58281	9.40742	17.1366	0.999438	1	1	1	1	1	RIP_binding	NA	zinc finger protein, putative	N/A
PF3D7_1345800	7	6	16	17	0	0	4	6	0.430136	0.391269	0.972979	0.824117	0	0	0.205186	0.25181	2.1342	1.98431	22.7414	19.4151	4.10653	2.94809	8.88828	0.999999	0.999984	1	1	1	1	RIP_binding	NA	conserved Plasmodium protein, unknown function	N/A
PF3D7_1356400	5	3	9	20	2	2	2	0	0.30724	0.195635	0.547301	0.969549	0.0895046	0.143772	0.102593	0	1.67486	4.17033	4.40985	5.38022	4.07626	24.1019	7.30223	0.997493	1	1	1	1	1	RIP_binding	NA	phosphatase 2A regulatory subunit-related protein, putative	N/A
PF3D7_0905300	2	5	13	23	0	0	0	2	0.122896	0.326058	0.790546	1.11498	0	0	0	0.0839368	4.89587	3.10641	18.6649	25.9145	19.8367	9.18906	13.6012	1	1	1	1	1	1	RIP_binding	NA	dynein heavy chain, putative	N/A
PF3D7_0623600	12	7	24	23	4	6	6	10	0.737377	0.456481	1.45947	1.11498	0.179009	0.431316	0.307779	0.419684	1.91886	2.30407	6.72243	2.43607	4.29292	2.50611	3.36341	0.999962	1	1	1	1	1	RIP_binding	NA	splicing factor-like protein 1, putative	N/A
PF3D7_1326600	18	37	42	107	7	2	8	6	1.10606	2.41283	2.55407	5.18709	0.313266	0.143772	0.410372	0.25181	2.25418	2.12715	7.25891	27.7515	5.73913	17.7993	10.4884	1	0.999999	1	1	1	1	RIP_binding	NA	conserved Plasmodium protein, unknown function	N/A
PF3D7_1202300	0	7	8	19	0	0	0	0	0	0.456481	0.48649	0.921072	0	0	0	0	11.0354	1.92006	11.8707	21.5816	12.5918	22.9468	13.6577	1	0.999949	1	1	1	1	RIP_binding	NA	dynein heavy chain, putative	N/A
PF3D7_1146800	2	7	11	15	0	0	0	0	0.122896	0.456481	0.668923	0.727162	0	0	0	0	4.18618	1.53605	15.9472	17.2486	16.9387	18.3264	12.3639	1	0.96936	1	1	1	1	RIP_binding	NA	conserved Plasmodium protein, unknown function	N/A
PF3D7_0831500	5	15	12	32	2	0	0	2	0.30724	0.978173	0.729734	1.55128	0.0895046	0	0	0.0839368	2.18772	1.55823	5.76869	35.6637	18.3877	12.6543	12.7034	1	0.978023	1	1	1	1	RIP_binding	NA	Plasmodium exported protein (PHIST), unknown function	N/A
PF3D7_0506300	2	7	10	18	2	6	4	6	0.122896	0.456481	0.608112	0.872594	0.0895046	0.431316	0.205186	0.25181	3.83133	1.82406	4.8628	1.92692	2.63026	3.1131	3.03141	1	0.999723	1	0.999969	1	1	RIP_binding	NA	conserved protein, unknown function	N/A
PF3D7_0909400	31	38	59	101	4	8	4	8	1.90489	2.47804	3.58786	4.89622	0.179009	0.575088	0.205186	0.335747	1.86157	1.95712	16.2343	7.97137	14.6865	13.0738	9.29745	0.999896	0.999974	1	1	1	1	RIP_binding	NA	exoribonuclease, putative	N/A
PF3D7_1441300	13	41	57	104	4	0	0	4	0.798825	2.67367	3.46624	5.04166	0.179009	0	0	0.167874	4.14813	1.86989	15.6908	113.657	83.5916	24.226	40.5306	1	0.999876	1	1	1	1	RIP_binding	NA	serine/threonine protein kinase, putative	N/A
PF3D7_0912500	18	21	29	45	2	2	2	6	1.10606	1.36944	1.76352	2.18149	0.0895046	0.143772	0.102593	0.25181	1.56945	1.5727	13.4688	11.8088	12.4895	7.56846	8.0796	0.986532	0.982376	1	1	1	1	RIP_binding	NA	SAP domain-containing protein, putative	N/A
PF3D7_0908800	5	2	8	16	0	0	6	4	0.30724	0.130423	0.48649	0.775639	0	0	0.307779	0.167874	1.50391	4.60656	11.8707	18.3318	1.51097	3.8963	6.95339	0.964186	1	1	1	0.958106	1	RIP_binding	NA	mitochondrial carrier protein, putative	N/A
PF3D7_0826400	4	10	17	27	4	0	8	6	0.245792	0.652115	1.03379	1.30889	0.179009	0	0.410372	0.25181	3.67781	1.93746	4.82006	30.2475	2.37821	4.59822	7.94321	1	0.999962	1	1	1	1	RIP_binding	NA	dehydrodolichyl diphosphate synthetase, putative	N/A
PF3D7_1136000	7	35	59	80	6	2	0	2	0.430136	2.2824	3.58786	3.8782	0.268514	0.143772	0	0.0839368	7.59765	1.68463	11.5959	20.8087	86.4896	31.1359	26.5521	1	0.997052	1	1	1	1	RIP_binding	NA	conserved Plasmodium protein, unknown function	N/A
PF3D7_1234200	10	16	23	40	0	2	4	4	0.61448	1.04338	1.39866	1.9391	0	0.143772	0.205186	0.167874	2.18285	1.82035	32.2533	10.5231	5.82885	9.44076	10.3415	1	0.999704	1	1	1	1	RIP_binding	NA	helicase, putative, pseudogene	N/A
PF3D7_1425700	4	5	8	14	0	0	4	2	0.245792	0.326058	0.48649	0.678685	0	0	0.205186	0.0839368	1.81795	1.94151	11.8707	16.1654	2.13817	5.72377	6.60958	0.999777	0.999965	1	1	0.999999	1	RIP_binding	NA	conserved Plasmodium protein, unknown function	N/A
PF3D7_1461900	2	21	31	53	0	2	1	2	0.122896	1.36944	1.88515	2.56931	0	0.143772	0.0512965	0.0839368	11.2831	1.84621	43.124	13.8659	20.6628	20.74	18.587	1	0.999812	1	1	1	1	RIP_binding	NA	valine--tRNA ligase, putative	N/A
PF3D7_0905800	3	8	8	20	0	2	2	2	0.184344	0.521692	0.48649	0.969549	0	0.143772	0.102593	0.0839368	2.29776	1.78548	11.8707	5.38022	3.6556	8.03396	5.50396	1	0.999461	1	1	1	1	RIP_binding	NA	conserved Plasmodium protein, unknown function	N/A
PF3D7_0605100	34	47	67	96	4	4	0	10	2.08923	3.06494	4.07435	4.65384	0.179009	0.287544	0	0.419684	1.92862	1.51034	18.4085	14.1398	98.0814	10.1717	24.04	0.999968	0.955435	1	1	1	1	RIP_binding	NA	RNA-binding protein, putative	N/A
PF3D7_0612400	1	5	5	18	0	0	0	2	0.061448	0.326058	0.304056	0.872594	0	0	0	0.0839368	3.20702	2.45924	7.7942	20.4983	8.24488	7.2639	8.24459	1	1	1	1	1	1	RIP_binding	NA	conserved Plasmodium protein, unknown function	N/A
PF3D7_0819000	10	24	16	56	0	2	6	8	0.61448	1.56508	0.972979	2.71474	0	0.143772	0.307779	0.335747	1.54076	1.7125	22.7414	14.6373	2.90195	7.29837	8.47206	0.979168	0.998144	1	1	1	1	RIP_binding	NA	conserved Plasmodium protein, unknown function	N/A
PF3D7_1439300	5	8	16	28	2	0	2	2	0.30724	0.521692	0.972979	1.35737	0.0895046	0	0.102593	0.0839368	2.87154	2.46566	7.58048	31.3307	7.02088	11.1142	10.3972	1	1	1	1	1	1	RIP_binding	NA	Sad1/UNC domain-containing protein, putative	N/A
mal_mito_1	0	0	4	34	0	0	0	2	0	0	0.243245	1.64823	0	0	0	0.0839368	6.01769	35	6.43536	37.8302	6.7959	13.4244	17.5839	1	1	1	1	1	1	RIP_binding	NA	unspecified product	N/A
mal_mito_2	3	9	172	454	8	0	24	18	0.184344	0.586904	10.4595	22.0088	0.358018	0	1.23112	0.755431	45.1333	34.715	26.0801	492.791	8.24886	27.6533	105.77	1	1	1	1	1	1	RIP_binding	NA	unspecified product	N/A
mal_mito_3	1	7	82	286	7	4	17	23	0.061448	0.456481	4.98652	13.8646	0.313266	0.287544	0.87204	0.965273	45.8037	27.5528	14.0531	41.8581	5.50158	13.8065	24.7627	1	1	1	1	1	1	RIP_binding	NA	unspecified product	N/A
PF3D7_0205600	4	7	16	18	0	2	0	10	0.245792	0.456481	0.972979	0.872594	0	0.143772	0	0.419684	3.47116	1.82406	22.7414	4.86593	24.1836	1.98106	9.84454	1	0.999723	1	1	1	0.999983	RIP_binding	NA	conserved Plasmodium protein, unknown function	N/A
PF3D7_0209400	5	7	9	19	4	0	2	9	0.30724	0.456481	0.547301	0.921072	0.179009	0	0.102593	0.377716	1.67486	1.92006	2.64591	21.5816	4.07626	2.29468	5.69889	0.997493	0.999949	1	1	1	1	RIP_binding	NA	conserved protein, unknown function	N/A
PF3D7_0215600	3	5	8	12	0	2	6	2	0.184344	0.326058	0.48649	0.58173	0	0.143772	0.307779	0.0839368	2.29776	1.68264	11.8707	3.32308	1.51097	4.95371	4.27315	1	0.996954	1	1	0.958106	1	RIP_binding	NA	conserved Plasmodium protein, unknown function	N/A
PF3D7_0216600	37	49	76	116	12	8	14	6	2.27358	3.19537	4.62165	5.62339	0.537027	0.575088	0.718151	0.25181	2.0112	1.7485	8.02091	9.14451	6.13538	19.2844	7.72416	0.999993	0.998987	1	1	1	1	RIP_binding	NA	sugar transporter, putative	N/A
PF3D7_0403200	9	18	29	46	4	7	8	10	0.553032	1.17381	1.76352	2.22996	0.179009	0.503202	0.410372	0.419684	3.01242	1.86408	8.08127	4.15129	3.99145	4.9213	4.33697	1	0.999862	1	1	1	1	RIP_binding	NA	pre-mRNA splicing factor, putative	N/A
PF3D7_0403400	5	14	18	46	0	5	2	0	0.30724	0.912962	1.0946	2.22996	0	0.35943	0.102593	0	3.21344	2.36982	25.4591	5.62794	7.8622	54.1343	16.4445	1	1	1	1	1	1	RIP_binding	NA	conserved Plasmodium protein, unknown function	N/A
PF3D7_0403800	36	85	106	205	5	2	4	12	2.21213	5.54298	6.44599	9.93788	0.223761	0.143772	0.205186	0.503621	2.87288	1.786	24.1728	52.9514	26.2506	18.2919	21.0543	1	0.999466	1	1	1	1	RIP_binding	NA	alpha/beta hydrolase, putative	N/A
PF3D7_0414700	4	6	11	34	0	2	6	6	0.245792	0.391269	0.668923	1.64823	0	0.143772	0.307779	0.25181	2.4379	3.85838	15.9472	8.9802	2.03259	5.75332	6.50161	1	1	1	1	0.999994	1	RIP_binding	NA	GTP-binding protein, putative	N/A
PF3D7_0416000	27	33	50	91	6	4	4	10	1.6591	2.15198	3.04056	4.41145	0.268514	0.287544	0.205186	0.419684	1.80902	2.02682	9.84886	13.4103	12.4721	9.64669	8.2023	0.99974	0.999992	1	1	1	1	RIP_binding	NA	RNA-binding protein, putative	N/A
PF3D7_0417400	36	47	90	189	8	4	6	6	2.21213	3.06494	5.47301	9.16224	0.358018	0.287544	0.307779	0.25181	2.44248	2.95839	13.6995	27.7072	15.7685	31.3304	15.6511	1	1	1	1	1	1	RIP_binding	NA	conserved Plasmodium protein, unknown function	N/A
PF3D7_0419900	20	50	70	184	6	0	6	5	1.22896	3.26058	4.25678	8.91985	0.268514	0	0.307779	0.209842	3.37023	2.71024	13.7313	200.316	12.291	35.5896	44.6681	1	1	1	1	1	1	RIP_binding	NA	phosphatidylinositol 4-kinase, putative	N/A
PF3D7_0504400	11	13	24	39	5	8	4	10	0.675929	0.84775	1.45947	1.89062	0.223761	0.575088	0.205186	0.419684	2.08163	2.16362	5.60203	3.12237	6.0749	4.18624	3.8718	0.999998	0.999999	1	1	1	1	RIP_binding	NA	ATP-dependent helicase, putative	N/A
PF3D7_0505000	4	10	12	25	0	2	0	2	0.245792	0.652115	0.729734	1.21194	0	0.143772	0	0.0839368	2.64455	1.79907	17.3061	6.66592	18.3877	9.95912	9.46041	1	0.999573	1	1	1	1	RIP_binding	NA	MMS19-like protein, putative	N/A
PF3D7_0508900	79	93	130	245	4	11	12	13	4.8544	6.06467	7.90546	11.877	0.179009	0.790746	0.615558	0.545589	1.6223	1.95079	35.5298	14.269	12.0869	20.2856	14.2907	0.994124	0.99997	1	1	1	1	RIP_binding	NA	conserved Plasmodium protein, unknown function	N/A
PF3D7_0519700	18	27	28	108	11	10	16	10	1.10606	1.76071	1.70271	5.23557	0.492275	0.71886	0.820743	0.419684	1.51678	2.92067	3.25396	6.91492	2.02232	11.4318	4.67675	0.970287	1	1	1	0.999992	1	RIP_binding	NA	FoP domain-containing protein, putative	N/A
PF3D7_0603000	3	4	7	15	2	4	2	4	0.184344	0.260846	0.425678	0.727162	0.0895046	0.287544	0.102593	0.167874	2.03656	2.50753	3.50396	2.32297	3.23494	3.66528	2.87854	0.999995	1	1	1	1	1	RIP_binding	NA	SDE2 domain-containing protein, putative	N/A
PF3D7_0607700	39	88	82	196	4	0	10	6	2.39647	5.73862	4.98652	9.50158	0.179009	0	0.512965	0.25181	2.05934	1.65023	22.485	213.315	9.06143	32.4855	46.8428	0.999997	0.994826	1	1	1	1	RIP_binding	NA	conserved Plasmodium protein, unknown function	N/A
PF3D7_0609300	0	7	8	15	2	0	2	2	0	0.456481	0.48649	0.727162	0.0895046	0	0.102593	0.0839368	11.0354	1.53605	3.95691	17.2486	3.6556	6.10881	7.25689	1	0.96936	1	1	1	1	RIP_binding	NA	conserved Plasmodium protein, unknown function	N/A
PF3D7_0614000	7	30	36	79	12	2	13	8	0.430136	1.95635	2.1892	3.82972	0.537027	0.143772	0.666854	0.335747	4.67534	1.93443	3.83987	20.5516	3.14772	10.2503	7.39987	1	0.99996	1	1	1	1	RIP_binding	NA	thiamine-phosphate synthase, putative	N/A
PF3D7_0622800	39	60	91	134	18	2	6	18	2.39647	3.91269	5.53382	6.49598	0.805541	0.143772	0.307779	0.755431	2.28319	1.65215	6.56076	34.6944	15.9423	8.19909	11.5553	1	0.994985	1	1	1	1	RIP_binding	NA	leucine--tRNA ligase, putative	N/A
PF3D7_0626000	1	7	6	16	0	0	2	0	0.061448	0.456481	0.364867	0.775639	0	0	0.102593	0	3.76022	1.63205	9.15304	18.3318	2.81428	19.4815	9.19549	1	0.993064	1	1	1	1	RIP_binding	NA	conserved Plasmodium protein, unknown function	N/A
PF3D7_0627700	24	47	66	149	2	8	12	16	1.47475	3.06494	4.01354	7.22314	0.0895046	0.575088	0.615558	0.671494	2.66671	2.33557	30.2278	11.7254	6.16783	10.1829	10.551	1	1	1	1	1	1	RIP_binding	NA	transportin	N/A
PF3D7_0628100	539	1050	1283	2769	60	44	55	56	33.1205	68.4721	78.0208	134.234	2.68514	3.16299	2.82131	2.35023	2.35368	1.95974	28.5966	41.8609	27.2635	56.1308	26.3609	1	0.999975	1	1	1	1	RIP_binding	NA	HECT-domain (ubiquitin-transferase), putative	N/A
PF3D7_0629200	21	14	39	59	4	4	6	16	1.29041	0.912962	2.37164	2.86017	0.179009	0.287544	0.307779	0.671494	1.80756	3.02531	10.799	8.74196	6.901	4.06768	5.89041	0.999733	1	1	1	1	1	RIP_binding	NA	DnaJ protein, putative	N/A
PF3D7_0629800	4	8	18	25	0	0	6	0	0.245792	0.521692	1.0946	1.21194	0	0	0.307779	0	3.88446	2.21059	25.4591	28.081	3.24969	29.8774	15.4604	1	1	1	1	1	1	RIP_binding	NA	cullin-like protein, putative	N/A
PF3D7_0630300	7	18	29	62	0	2	4	3	0.430136	1.17381	1.76352	3.0056	0	0.143772	0.205186	0.125905	3.78594	2.49866	40.4064	16.1802	7.30513	18.154	14.7217	1	1	1	1	1	1	RIP_binding	NA	DNA polymerase epsilon catalytic subunit A, putative	N/A
PF3D7_0717000	3	6	7	16	0	0	0	8	0.184344	0.391269	0.425678	0.775639	0	0	0	0.335747	2.03656	1.87407	10.5119	18.3318	11.1428	2.16461	7.67697	0.999995	0.999884	1	1	1	0.999999	RIP_binding	NA	conserved Plasmodium membrane protein, unknown function	N/A
PF3D7_0723300	47	48	83	118	8	6	12	6	2.88806	3.13015	5.04733	5.72034	0.358018	0.431316	0.615558	0.25181	1.73531	1.81488	12.6426	12.1098	7.74007	19.6144	9.27619	0.999084	0.999675	1	1	1	1	RIP_binding	NA	conserved protein, unknown function	N/A
PF3D7_0727800	10	12	35	63	0	2	4	4	0.61448	0.782538	2.12839	3.05408	0	0.143772	0.205186	0.167874	3.28357	3.73345	48.5594	16.4373	8.7814	14.7542	15.9249	1	1	1	1	1	1	RIP_binding	NA	cation transporting ATPase, putative	N/A
PF3D7_0727900	3	8	13	27	4	0	0	0	0.184344	0.521692	0.790546	1.30889	0.179009	0	0	0	3.60372	2.38064	3.73298	30.2475	19.8367	32.1876	15.3315	1	1	1	1	1	1	RIP_binding	NA	conserved Plasmodium protein, unknown function	N/A
PF3D7_0730500	14	69	56	159	4	0	4	8	0.860273	4.4996	3.40543	7.70792	0.179009	0	0.205186	0.335747	3.80072	1.70542	15.419	173.235	13.9484	20.5178	38.1044	1	0.997911	1	1	1	1	RIP_binding	NA	conserved Plasmodium protein, unknown function	N/A
PF3D7_0731200	1	5	6	18	0	2	2	6	0.061448	0.326058	0.364867	0.872594	0	0.143772	0.102593	0.25181	3.76022	2.45924	9.15304	4.86593	2.81428	3.1131	4.36097	1	1	1	1	1	1	RIP_binding	NA	Plasmodium exported protein, unknown function	N/A
PF3D7_0809600	1	9	13	38	2	0	0	2	0.061448	0.586904	0.790546	1.84214	0.0895046	0	0	0.0839368	7.63265	2.97557	6.22164	42.1631	19.8367	14.9645	15.6324	1	1	1	1	1	1	RIP_binding	NA	peptidase family C50, putative	N/A
PF3D7_0811600	18	23	50	141	6	0	6	9	1.10606	1.49987	3.04056	6.83532	0.268514	0	0.307779	0.377716	2.67555	4.44591	9.84886	153.737	8.81359	16.3868	32.6513	1	1	1	1	1	1	RIP_binding	NA	conserved protein, unknown function	N/A
PF3D7_0819600	27	49	51	101	2	6	13	3	1.6591	3.19537	3.10137	4.89622	0.0895046	0.431316	0.666854	0.125905	1.84463	1.52433	23.4336	10.3787	4.43459	29.4161	11.8387	0.99986	0.963603	1	1	1	1	RIP_binding	NA	conserved protein, unknown function	N/A
PF3D7_0819800	3	5	6	19	2	2	0	0	0.184344	0.326058	0.364867	0.921072	0.0895046	0.143772	0	0	1.77537	2.58867	3.05101	5.12307	9.69385	22.9468	7.5298	0.999536	1	1	1	1	1	RIP_binding	NA	conserved Plasmodium protein, unknown function	N/A
PF3D7_0820300	15	23	37	67	6	2	5	6	0.921721	1.49987	2.25001	3.24799	0.268514	0.143772	0.256482	0.25181	2.3691	2.12903	7.3253	17.4659	7.6796	11.1988	8.02794	1	0.999999	1	1	1	1	RIP_binding	NA	conserved Plasmodium protein, unknown function	N/A
PF3D7_0824200	2	7	11	19	0	0	0	4	0.122896	0.456481	0.668923	0.921072	0	0	0	0.167874	4.18618	1.92006	15.9472	21.5816	16.9387	4.58936	10.8605	1	0.999949	1	1	1	1	RIP_binding	NA	conserved Plasmodium protein, unknown function	N/A
PF3D7_0904100	13	32	41	67	8	0	4	4	0.798825	2.08677	2.49326	3.24799	0.358018	0	0.205186	0.167874	2.9998	1.54383	6.30138	73.5771	10.2577	15.6783	18.393	1	0.972709	1	1	1	1	RIP_binding	NA	AP-4 complex subunit epsilon, putative	N/A
PF3D7_0908200	11	21	35	61	2	0	6	2	0.675929	1.36944	2.12839	2.95713	0.0895046	0	0.307779	0.0839368	3.00504	2.11973	16.1865	67.0777	6.20551	23.8203	19.7358	1	0.999999	1	1	1	1	RIP_binding	NA	conserved Plasmodium protein, unknown function	N/A
PF3D7_0912400	15	24	33	54	4	3	8	8	0.921721	1.56508	2.00677	2.61778	0.179009	0.215658	0.410372	0.335747	2.11838	1.65241	9.16835	10.2244	4.5292	7.04168	5.78907	0.999999	0.995006	1	1	1	1	RIP_binding	NA	alkaline phosphatase, putative	N/A
PF3D7_0917300	1	4	7	25	2	0	4	2	0.061448	0.260846	0.425678	1.21194	0.0895046	0	0.205186	0.0839368	4.31343	4.07474	3.50396	28.081	1.89213	9.95912	8.6374	1	1	1	1	0.99992	1	RIP_binding	NA	conserved protein, unknown function	N/A
PF3D7_0919100	10	19	24	57	3	8	11	8	0.61448	1.23902	1.45947	2.76322	0.134257	0.575088	0.564261	0.335747	2.27457	2.18385	8.40304	4.53015	2.47668	7.42671	4.54917	1	1	1	1	1	1	RIP_binding	NA	DnaJ protein, putative	N/A
PF3D7_1025400	13	28	36	66	8	5	2	0	0.798825	1.82592	2.1892	3.19951	0.358018	0.35943	0.102593	0	2.64095	1.73282	5.54647	8.02674	15.4341	77.2362	18.4362	1	0.99868	1	1	1	1	RIP_binding	NA	conserved Plasmodium membrane protein, unknown function	N/A
PF3D7_1025700	1	5	8	13	0	4	0	0	0.061448	0.326058	0.48649	0.630207	0	0.287544	0	0	4.86663	1.81207	11.8707	2.0312	12.5918	16.0162	8.19811	1	0.999659	1	0.999995	1	1	RIP_binding	NA	conserved protein, unknown function	N/A
PF3D7_1028600	12	22	46	57	6	9	12	6	0.737377	1.43465	2.79732	2.76322	0.268514	0.646974	0.615558	0.25181	3.62127	1.89578	9.07238	4.05936	4.31813	9.54863	5.41926	1	0.999921	1	1	1	1	RIP_binding	NA	conserved Plasmodium protein, unknown function	N/A
PF3D7_1032700	5	6	8	22	0	1	4	0	0.30724	0.391269	0.48649	1.0665	0	0.071886	0.205186	0	1.50391	2.53551	11.8707	9.52737	2.13817	26.4121	8.99796	0.964186	1	1	1	0.999999	1	RIP_binding	NA	conserved Plasmodium protein, unknown function	N/A
PF3D7_1034800	2	7	13	17	0	0	0	4	0.122896	0.456481	0.790546	0.824117	0	0	0	0.167874	4.89587	1.72805	18.6649	19.4151	19.8367	4.12732	11.4447	1	0.99857	1	1	1	1	RIP_binding	NA	conserved protein, unknown function	N/A
PF3D7_1038000	71	97	150	219	24	10	47	41	4.36281	6.32552	9.12168	10.6166	1.07405	0.71886	2.41093	1.7207	2.07879	1.67321	8.19304	13.9617	3.73584	6.0468	5.94823	0.999998	0.996443	1	1	1	1	RIP_binding	NA	antigen UB05	N/A
PF3D7_1038100	1	3	7	15	0	0	2	8	0.061448	0.195635	0.425678	0.727162	0	0	0.102593	0.335747	4.31343	3.17739	10.5119	17.2486	3.23494	2.03627	6.75375	1	1	1	1	1	0.999994	RIP_binding	NA	GDP dissociation inhibitor, putative	N/A
PF3D7_1127500	5	7	30	30	0	0	6	8	0.30724	0.456481	1.82434	1.45432	0	0	0.307779	0.335747	5.26489	2.97609	41.7652	33.4972	5.33615	3.96143	15.4668	1	1	1	1	1	1	RIP_binding	NA	protein disulfide-isomerase, putative	N/A
PF3D7_1132000	17	36	42	84	14	10	8	4	1.04462	2.34762	2.55407	4.07211	0.626532	0.71886	0.410372	0.167874	2.3809	1.71971	3.87142	5.39129	5.73913	19.6056	6.45134	1	0.998355	1	1	1	1	RIP_binding	NA	ubiquitin-like protein, putative	N/A
PF3D7_1136200	16	47	60	130	8	2	18	18	0.983169	3.06494	3.64867	6.30207	0.358018	0.143772	0.923336	0.755431	3.58374	2.03973	9.17005	33.6658	3.82329	7.95591	10.0398	1	0.999994	1	1	1	1	RIP_binding	NA	conserved Plasmodium protein, unknown function	N/A
PF3D7_1141200	5	2	9	13	4	2	4	0	0.30724	0.130423	0.547301	0.630207	0.179009	0.143772	0.205186	0	1.67486	3.79364	2.64591	3.58022	2.38422	16.0162	5.01585	0.997493	1	1	1	1	1	RIP_binding	NA	ATP synthase-associated protein, putative	N/A
PF3D7_1141700	2	7	11	18	0	3	8	3	0.122896	0.456481	0.668923	0.872594	0	0.215658	0.410372	0.125905	4.18618	1.82406	15.9472	3.5227	1.57159	5.44793	5.41661	1	0.999723	1	1	0.983017	1	RIP_binding	NA	OTU domain-containing protein, putative	N/A
PF3D7_1147300	30	71	78	150	6	12	2	12	1.84344	4.63002	4.74327	7.27162	0.268514	0.862632	0.102593	0.503621	2.53275	1.56463	15.2842	8.06314	33.1018	13.4049	12.3252	1	0.980059	1	1	1	1	RIP_binding	NA	conserved Plasmodium protein, unknown function	N/A
PF3D7_1201000	3	18	34	57	9	2	4	4	0.184344	1.17381	2.06758	2.76322	0.402771	0.143772	0.205186	0.167874	9.08875	2.30036	4.72006	14.8945	8.53535	13.3681	8.81784	1	1	1	1	1	1	RIP_binding	NA	Plasmodium exported protein (PHISTb), unknown function	N/A
PF3D7_1203300	3	10	7	24	2	2	1	4	0.184344	0.652115	0.425678	1.16346	0.0895046	0.143772	0.0512965	0.167874	2.03656	1.72987	3.50396	6.40878	5.01418	5.74445	4.07297	0.999995	0.998613	1	1	1	1	RIP_binding	NA	TBCC domain-containing protein, putative	N/A
PF3D7_1205000	15	20	24	50	2	2	13	5	0.921721	1.30423	1.45947	2.42387	0.0895046	0.143772	0.666854	0.209842	1.55427	1.8277	11.2041	13.0945	2.11821	9.79245	6.59853	0.983011	0.99974	1	1	0.999999	1	RIP_binding	NA	conserved protein, unknown function	N/A
PF3D7_1206300	47	72	93	156	10	4	11	0	2.88806	4.69523	5.65544	7.56249	0.447523	0.287544	0.564261	0	1.9424	1.60443	11.5793	22.8929	9.39811	181.195	38.102	0.999975	0.989242	1	1	1	1	RIP_binding	NA	conserved Plasmodium protein, unknown function	N/A
PF3D7_1208100	1	4	8	31	0	0	0	2	0.061448	0.260846	0.48649	1.5028	0	0	0	0.0839368	4.86663	5.01507	11.8707	34.5804	12.5918	12.2693	13.5323	1	1	1	1	1	1	RIP_binding	NA	conserved Plasmodium protein, unknown function	N/A
PF3D7_1217900	1	3	12	21	2	0	0	2	0.061448	0.195635	0.729734	1.01803	0.0895046	0	0	0.0839368	7.07945	4.36891	5.76869	23.748	18.3877	8.41899	11.2953	1	1	1	1	1	1	RIP_binding	NA	PPPDE peptidase domain-containing protein, putative	N/A
PF3D7_1223500	6	14	25	62	0	4	2	2	0.368688	0.912962	1.52028	3.0056	0	0.287544	0.102593	0.0839368	3.76051	3.17657	34.971	9.17962	10.8068	24.2053	14.35	1	1	1	1	1	1	RIP_binding	NA	conserved Plasmodium protein, unknown function	N/A
PF3D7_1224800	0	6	6	18	0	0	2	2	0	0.391269	0.364867	0.872594	0	0	0.102593	0.0839368	8.52653	2.09455	9.15304	20.4983	2.81428	7.2639	8.39177	1	0.999998	1	1	1	1	RIP_binding	NA	conserved protein, unknown function	N/A
PF3D7_1229600	13	43	50	91	10	5	10	10	0.798825	2.8041	3.04056	4.41145	0.447523	0.35943	0.512965	0.419684	3.64573	1.56347	6.26746	11.0252	5.55477	9.64669	6.28389	1	0.979706	1	1	1	1	RIP_binding	NA	conserved Plasmodium protein, unknown function	N/A
PF3D7_1229900	3	4	9	21	0	0	2	0	0.184344	0.260846	0.547301	1.01803	0	0	0.102593	0	2.55895	3.44786	13.2296	23.748	4.07626	25.257	12.0529	1	1	1	1	1	1	RIP_binding	NA	conserved Plasmodium protein, unknown function	N/A
PF3D7_1232700	0	4	12	33	0	2	2	0	0	0.260846	0.729734	1.59976	0	0.143772	0.102593	0	16.0531	5.32851	17.3061	8.72306	5.33824	39.1181	15.3112	1	1	1	1	1	1	RIP_binding	NA	conserved Plasmodium protein, unknown function	N/A
PF3D7_1244300	25	73	49	546	2	0	4	4	1.5362	4.76044	2.97975	26.4687	0.0895046	0	0.205186	0.167874	1.91094	5.51416	22.5277	592.449	12.226	126.336	126.827	0.999956	1	1	1	1	1	RIP_binding	NA	ACEA small nucleolar RNA U3	N/A
PF3D7_1252300	13	26	39	55	0	6	10	11	0.798825	1.6955	2.37164	2.66626	0	0.431316	0.512965	0.461652	2.85626	1.55664	53.9948	5.69459	4.34936	5.37752	12.3049	1	0.977486	1	1	1	1	RIP_binding	NA	conserved Plasmodium protein, unknown function	N/A
PF3D7_1303700	3	5	9	13	0	0	0	0	0.184344	0.326058	0.547301	0.630207	0	0	0	0	2.55895	1.81207	13.2296	15.0821	14.0408	16.0162	10.4566	1	0.999659	1	1	1	1	RIP_binding	NA	tetratricopeptide repeat protein, putative	N/A
PF3D7_1305900	4	9	12	24	0	2	4	0	0.245792	0.586904	0.729734	1.16346	0	0.143772	0.205186	0	2.64455	1.90742	17.3061	6.40878	3.12235	28.7223	10.0186	1	0.999936	1	1	1	1	RIP_binding	NA	conserved Plasmodium protein, unknown function	N/A
PF3D7_1308000	16	19	27	49	4	0	4	2	0.983169	1.23902	1.6419	2.3754	0.179009	0	0.205186	0.0839368	1.63853	1.88263	7.53774	54.0788	6.81304	19.1999	15.1918	0.995471	0.999901	1	1	1	1	RIP_binding	NA	conserved Plasmodium membrane protein, unknown function	N/A
PF3D7_1309600	0	3	5	18	2	0	0	0	0	0.195635	0.304056	0.872594	0.0895046	0	0	0	7.27211	3.77315	2.59807	20.4983	8.24488	21.7917	10.6964	1	1	1	1	1	1	RIP_binding	NA	ribosomal RNA methyltransferase, putative	N/A
PF3D7_1310800	3	12	16	27	2	0	10	2	0.184344	0.782538	0.972979	1.30889	0.0895046	0	0.512965	0.0839368	4.38729	1.63339	7.58048	30.2475	1.82895	10.7292	9.40113	1	0.993211	1	1	0.999759	1	RIP_binding	NA	tetratricopeptide repeat protein, putative	N/A
PF3D7_1312700	4	3	7	15	2	0	4	2	0.245792	0.195635	0.425678	0.727162	0.0895046	0	0.205186	0.0839368	1.6113	3.17739	3.50396	17.2486	1.89213	6.10881	5.59036	0.992999	1	1	1	0.99992	1	RIP_binding	NA	conserved Plasmodium protein, unknown function	N/A
PF3D7_1313500	2	3	19	35	0	0	0	0	0.122896	0.195635	1.15541	1.69671	0	0	0	0	7.02495	7.14913	26.818	38.9134	28.5305	41.4283	24.9774	1	1	1	1	1	1	RIP_binding	NA	conserved Plasmodium membrane protein, unknown function	N/A
PF3D7_1313600	7	20	14	42	0	0	4	1	0.430136	1.30423	0.851357	2.03605	0	0	0.205186	0.0419684	1.88008	1.54101	20.0238	46.4961	3.61444	24.757	16.3854	0.999925	0.971534	1	1	1	1	RIP_binding	NA	Clu domain-containing protein, putative	N/A
PF3D7_1318000	6	15	16	39	0	2	2	8	0.368688	0.978173	0.972979	1.89062	0	0.143772	0.102593	0.335747	2.44856	1.88876	22.7414	10.2659	7.02088	5.11652	8.24701	1	0.999911	1	1	1	1	RIP_binding	NA	conserved protein, unknown function	N/A
PF3D7_1321300	2	9	11	54	0	0	0	4	0.122896	0.586904	0.668923	2.61778	0	0	0	0.167874	4.18618	4.19632	15.9472	59.495	16.9387	12.675	18.9064	1	1	1	1	1	1	RIP_binding	NA	conserved Plasmodium membrane protein, unknown function	N/A
PF3D7_1322300	4	4	18	19	2	2	2	2	0.245792	0.260846	1.0946	0.921072	0.0895046	0.143772	0.102593	0.0839368	3.88446	3.13442	8.48637	5.12307	7.8622	7.64893	6.02324	1	1	1	1	1	1	RIP_binding	NA	conserved Plasmodium protein, unknown function	N/A
PF3D7_1324000	2	4	6	14	2	0	0	0	0.122896	0.260846	0.364867	0.678685	0.0895046	0	0	0	2.41195	2.35081	3.05101	16.1654	9.69385	17.1713	8.47405	1	1	1	1	1	1	RIP_binding	NA	conserved Plasmodium protein, unknown function	N/A
PF3D7_1324300	2	2	7	18	4	2	2	1	0.122896	0.130423	0.425678	0.872594	0.179009	0.143772	0.102593	0.0419684	2.7668	5.14851	2.10238	4.86593	3.23494	10.8959	4.83573	1	1	0.999999	1	1	1	RIP_binding	NA	conserved Plasmodium membrane protein, unknown function	N/A
PF3D7_1324500	2	9	16	21	2	2	4	8	0.122896	0.586904	0.972979	1.01803	0.0895046	0.143772	0.205186	0.335747	5.96041	1.67853	7.58048	5.63736	4.10653	2.80633	4.62827	1	0.99674	1	1	1	1	RIP_binding	NA	DEAD box helicase, putative	N/A
PF3D7_1329000	17	24	31	67	6	10	2	8	1.04462	1.56508	1.88515	3.24799	0.268514	0.71886	0.102593	0.335747	1.76895	2.04299	6.16058	4.31206	13.3308	8.71015	6.05425	0.999482	0.999994	1	1	1	1	RIP_binding	NA	DNA-directed RNA polymerase III subunit RPC1, putative	N/A
PF3D7_1331400	10	4	17	27	2	0	0	0	0.61448	0.260846	1.03379	1.30889	0.0895046	0	0	0	1.63248	4.38818	8.03343	30.2475	25.6326	32.1876	17.0203	0.995008	1	1	1	1	1	RIP_binding	NA	CPW-WPC family protein	N/A
PF3D7_1336400	0	6	6	19	2	0	2	0	0	0.391269	0.364867	0.921072	0.0895046	0	0.102593	0	8.52653	2.20479	3.05101	21.5816	2.81428	22.9468	10.1875	1	1	1	1	1	1	RIP_binding	NA	RanBPM and CLTH-like protein, putative	N/A
PF3D7_1338600	42	53	70	139	6	10	18	24	2.58082	3.45621	4.25678	6.73837	0.268514	0.71886	0.923336	1.00724	1.63742	1.9365	13.7313	8.88294	4.45326	6.46233	6.18395	0.995389	0.999962	1	1	1	1	RIP_binding	NA	conserved protein, unknown function	N/A
PF3D7_1338800	0	4	11	12	0	0	2	3	0	0.260846	0.668923	0.58173	0	0	0.102593	0.125905	14.7986	2.03737	15.9472	13.9989	4.91758	3.71528	9.23583	1	0.999994	1	1	1	1	RIP_binding	NA	CPW-WPC family protein	N/A
PF3D7_1339400	7	11	27	26	4	1	8	2	0.430136	0.717327	1.6419	1.26041	0.179009	0.071886	0.410372	0.0839368	3.53182	1.70917	7.53774	11.1899	3.72258	10.3442	6.33922	1	0.998038	1	1	1	1	RIP_binding	NA	cytochrome c oxidase subunit ApiCOX14, putative	N/A
PF3D7_1343500	3	6	9	14	0	2	0	4	0.184344	0.391269	0.547301	0.678685	0	0.143772	0	0.167874	2.55895	1.65359	13.2296	3.83737	14.0408	3.43426	6.45909	1	0.995101	1	1	1	1	RIP_binding	NA	conserved protein, unknown function	N/A
PF3D7_1350500	13	23	46	85	1	6	6	2	0.798825	1.49987	2.79732	4.12058	0.0447523	0.431316	0.307779	0.0839368	3.35865	2.6926	31.7533	8.74945	8.1181	33.061	14.6222	1	1	1	1	1	1	RIP_binding	NA	conserved Plasmodium protein, unknown function	N/A
PF3D7_1354400	18	15	37	42	4	8	13	22	1.10606	0.978173	2.25001	2.03605	0.179009	0.575088	0.666854	0.923305	1.99083	2.03042	10.2554	3.357	3.23351	2.15278	3.83666	0.99999	0.999993	1	1	1	0.999999	RIP_binding	NA	V-type proton ATPase 21 kDa proteolipid subunit, putative	N/A
PF3D7_1359600	62	139	168	286	12	9	22	22	3.80978	9.0644	10.2163	13.8646	0.537027	0.646974	1.12852	0.923305	2.66047	1.52674	17.6373	20.1081	8.76406	14.4068	10.8506	1	0.964862	1	1	1	1	RIP_binding	NA	conserved Plasmodium protein, unknown function	N/A
PF3D7_1359700	4	16	20	55	2	0	0	1	0.245792	1.04338	1.21622	2.66626	0.0895046	0	0	0.0419684	4.29776	2.48634	9.39227	60.5782	29.9795	32.2651	23.1665	1	1	1	1	1	1	RIP_binding	NA	conserved Plasmodium protein, unknown function	N/A
PF3D7_1360000	1	5	11	14	2	0	0	6	0.061448	0.326058	0.668923	0.678685	0.0895046	0	0	0.25181	6.52624	1.94151	5.31575	16.1654	16.9387	2.45305	8.22344	1	0.999965	1	1	1	1	RIP_binding	NA	ATP synthase-associated protein, putative	N/A
PF3D7_1362800	4	16	27	59	4	6	0	4	0.245792	1.04338	1.6419	2.86017	0.179009	0.431316	0	0.167874	5.74432	2.66393	7.53774	6.1019	40.1223	13.8301	12.6667	1	1	1	1	1	1	RIP_binding	NA	conserved Plasmodium protein, unknown function	N/A
PF3D7_1362900	0	4	9	15	0	0	6	0	0	0.260846	0.547301	0.727162	0	0	0.307779	0	12.2898	2.50753	13.2296	17.2486	1.68484	18.3264	10.8811	1	1	1	1	0.997219	1	RIP_binding	NA	conserved Plasmodium protein, unknown function	N/A
PF3D7_1365800	16	26	29	55	0	0	8	4	0.983169	1.6955	1.76352	2.66626	0	0	0.410372	0.167874	1.75642	1.55664	40.4064	60.5782	3.99145	12.906	20.1992	0.999359	0.977486	1	1	1	1	RIP_binding	NA	conserved Plasmodium protein, unknown function	N/A
PF3D7_1368900	7	12	23	42	2	0	10	2	0.430136	0.782538	1.39866	2.03605	0.0895046	0	0.512965	0.0839368	3.0236	2.50841	10.7511	46.4961	2.59604	16.5047	13.6466	1	1	1	1	1	1	RIP_binding	NA	conserved protein, unknown function	N/A
PF3D7_1400100	2	10	9	22	2	2	4	4	0.122896	0.652115	0.547301	1.0665	0.0895046	0.143772	0.205186	0.167874	3.47649	1.59148	4.40985	5.8945	2.38422	5.28242	3.83983	1	0.986822	1	1	1	1	RIP_binding	NA	erythrocyte membrane protein 1 (PfEMP1), pseudogene	N/A
PF3D7_1401200	3	10	22	27	2	4	8	2	0.184344	0.652115	1.33785	1.30889	0.0895046	0.287544	0.410372	0.0839368	5.95445	1.93746	10.2982	4.0736	3.05039	10.7292	6.00721	1	0.999962	1	1	1	1	RIP_binding	NA	Plasmodium exported protein, unknown function	N/A
PF3D7_1403500	1	3	6	14	0	0	0	6	0.061448	0.195635	0.364867	0.678685	0	0	0	0.25181	3.76022	2.9788	9.15304	16.1654	9.69385	2.45305	7.36739	1	1	1	1	1	1	RIP_binding	NA	dynein light chain, putative	N/A
PF3D7_1409600	2	12	13	39	2	0	0	4	0.122896	0.782538	0.790546	1.89062	0.0895046	0	0	0.167874	4.89587	2.33341	6.22164	43.2464	19.8367	9.20974	14.2906	1	1	1	1	1	1	RIP_binding	NA	conserved Plasmodium protein, unknown function	N/A
PF3D7_1411000	16	47	50	131	2	6	10	8	0.983169	3.06494	3.04056	6.35055	0.0895046	0.431316	0.512965	0.335747	2.99428	2.0553	22.9807	13.4336	5.55477	16.9242	10.6571	1	0.999995	1	1	1	1	RIP_binding	NA	conserved Plasmodium protein, unknown function	N/A
PF3D7_1411100	6	8	11	29	0	0	4	6	0.368688	0.521692	0.668923	1.40585	0	0	0.205186	0.25181	1.7197	2.55069	15.9472	32.414	2.87631	4.92825	10.0727	0.998809	1	1	1	1	1	RIP_binding	NA	conserved Plasmodium membrane protein, unknown function	N/A
PF3D7_1412400	6	14	13	51	2	6	4	2	0.368688	0.912962	0.790546	2.47235	0.0895046	0.431316	0.205186	0.0839368	2.01125	2.62193	6.22164	5.28727	3.3684	19.9699	6.58007	0.999993	1	1	1	1	1	RIP_binding	NA	conserved Plasmodium protein, unknown function	N/A
PF3D7_1413900	5	10	12	31	0	0	4	2	0.30724	0.652115	0.729734	1.5028	0	0	0.205186	0.0839368	2.18772	2.21424	17.3061	34.5804	3.12235	12.2693	11.9467	1	1	1	1	1	1	RIP_binding	NA	DnaJ protein, putative	N/A
PF3D7_1414200	2	18	8	40	4	0	0	2	0.122896	1.17381	0.48649	1.9391	0.179009	0	0	0.0839368	3.12164	1.62612	2.37414	44.3296	12.5918	15.7346	13.2963	1	0.992373	1	1	1	1	RIP_binding	NA	conserved Plasmodium protein, unknown function	N/A
PF3D7_1417200	83	129	160	310	6	4	8	15	5.10019	8.41229	9.72979	15.028	0.268514	0.287544	0.410372	0.629526	1.89919	1.78193	31.2021	45.3594	21.6027	22.4425	20.7146	0.999946	0.999427	1	1	1	1	RIP_binding	NA	NOT family protein, putative	N/A
PF3D7_1423600	2	7	20	18	2	4	7	0	0.122896	0.456481	1.21622	0.872594	0.0895046	0.287544	0.359075	0	7.37979	1.82406	9.39227	2.76063	3.1373	21.7917	7.71429	1	0.999723	1	1	1	1	RIP_binding	NA	calcium-dependent protein kinase, putative	N/A
PF3D7_1429400	1	7	5	18	0	0	0	0	0.061448	0.456481	0.304056	0.872594	0	0	0	0	3.20702	1.82406	7.7942	20.4983	8.24488	21.7917	10.56	1	0.999723	1	1	1	1	RIP_binding	NA	rRNA (adenosine-2'-O-)-methyltransferase, putative	N/A
PF3D7_1432200	13	19	27	50	0	0	2	8	0.798825	1.23902	1.6419	2.42387	0	0	0.102593	0.335747	1.99501	1.92028	37.6887	55.162	11.6481	6.5283	19.1571	0.99999	0.999949	1	1	1	1	RIP_binding	NA	conserved Plasmodium protein, unknown function	N/A
PF3D7_1445100	3	17	14	59	0	2	6	0	0.184344	1.1086	0.851357	2.86017	0	0.143772	0.307779	0	3.86491	2.5138	20.0238	15.4087	2.5542	69.1506	18.9193	1	1	1	1	1	1	RIP_binding	NA	histidine--tRNA ligase, putative	N/A
PF3D7_1446700	9	23	25	57	6	8	10	2	0.553032	1.49987	1.52028	2.76322	0.268514	0.575088	0.512965	0.0839368	2.60803	1.81594	4.99586	4.53015	2.8152	22.2801	6.50755	1	0.999681	1	1	1	1	RIP_binding	NA	conserved Plasmodium protein, unknown function	N/A
PF3D7_1452600	5	5	20	55	0	0	0	2	0.30724	0.326058	1.21622	2.66626	0	0	0	0.0839368	3.55535	7.24829	28.1768	60.5782	29.9795	21.5101	25.1747	1	1	1	1	1	1	RIP_binding	NA	conserved Plasmodium protein, unknown function	N/A
PF3D7_1455200	3	6	8	16	0	0	6	4	0.184344	0.391269	0.48649	0.775639	0	0	0.307779	0.167874	2.29776	1.87407	11.8707	18.3318	1.51097	3.8963	6.63028	1	0.999884	1	1	0.958106	1	RIP_binding	NA	methyltransferase, putative	N/A
PF3D7_1455700	4	14	16	32	2	0	0	4	0.245792	0.912962	0.972979	1.55128	0.0895046	0	0	0.167874	3.47116	1.66392	7.58048	35.6637	24.1836	7.5926	13.3592	1	0.995859	1	1	1	1	RIP_binding	NA	conserved Plasmodium protein, unknown function	N/A
PF3D7_1457600	2	3	5	19	0	0	2	0	0.122896	0.195635	0.304056	0.921072	0	0	0.102593	0	2.05711	3.97174	7.7942	21.5816	2.39362	22.9468	10.1242	0.999997	1	1	1	1	1	RIP_binding	NA	conserved Plasmodium protein, unknown function	N/A
PF3D7_1461100	6	13	10	36	2	2	2	0	0.368688	0.84775	0.608112	1.74519	0.0895046	0.143772	0.102593	0	1.57393	2.00135	4.8628	9.49448	4.49692	42.5834	10.8355	0.98743	0.999988	1	1	1	1	RIP_binding	NA	conserved Plasmodium protein, unknown function	N/A
PF3D7_1462300	6	12	42	57	10	0	4	4	0.368688	0.782538	2.55407	2.76322	0.447523	0	0.205186	0.167874	6.23864	3.38344	5.27921	62.7447	10.5037	13.3681	16.9196	1	1	1	1	1	1	RIP_binding	NA	GTP-binding protein, putative	N/A
PF3D7_1464500	34	50	61	168	2	2	12	12	2.08923	3.26058	3.70948	8.14421	0.0895046	0.143772	0.615558	0.503621	1.75794	2.47584	27.9631	43.4372	5.7054	15.0043	16.0573	0.999375	1	1	1	1	1	RIP_binding	NA	conserved Plasmodium membrane protein, unknown function	N/A
PF3D7_1468100	318	289	487	766	26	24	30	46	19.5405	18.8461	29.6151	37.1337	1.16356	1.72526	1.53889	1.93055	1.5143	1.96787	24.5465	21.0046	18.76	18.8469	14.44	0.969189	0.999978	1	1	1	1	RIP_binding	NA	MORC family protein, putative	N/A
PF3D7_1469800	2	17	7	42	4	0	0	2	0.122896	1.1086	0.425678	2.03605	0.179009	0	0	0.0839368	2.7668	1.80155	2.10238	46.4961	11.1428	16.5047	13.4691	1	0.999591	0.999999	1	1	1	RIP_binding	NA	conserved Plasmodium protein, unknown function	N/A
PF3D7_1471400	18	44	42	92	4	5	6	16	1.10606	2.86931	2.55407	4.45993	0.179009	0.35943	0.307779	0.671494	2.25418	1.54515	11.6143	11.1452	7.42261	6.30992	6.71521	1	0.973239	1	1	1	1	RIP_binding	NA	diacylglycerol kinase, putative	N/A
PF3D7_1472300	0	8	8	30	0	2	0	2	0	0.521692	0.48649	1.45432	0	0.143772	0	0.0839368	11.0354	2.63571	11.8707	7.95163	12.5918	11.8843	9.66159	1	1	1	1	1	1	RIP_binding	NA	conserved protein, unknown function	N/A
PF3D7_1472400	1	2	8	15	0	0	2	0	0.061448	0.130423	0.48649	0.727162	0	0	0.102593	0	4.86663	4.33559	11.8707	17.2486	3.6556	18.3264	10.0506	1	1	1	1	1	1	RIP_binding	NA	M1-family alanyl aminopeptidase, putative	N/A
PF3D7_1472900	8	12	18	26	2	0	2	2	0.491584	0.782538	1.0946	1.26041	0.0895046	0	0.102593	0.0839368	2.11657	1.57505	8.48637	29.1642	7.8622	10.3442	9.92477	0.999999	0.983001	1	1	1	1	RIP_binding	NA	dihydroorotase, putative	N/A
PF3D7_0725700	4	8	20	17	1	1	1	1	0.245792	0.521692	1.21622	0.824117	0.0447523	0.071886	0.0512965	0.0419684	4.29776	1.53041	14.0884	7.44926	13.4905	10.3183	8.52911	1	0.966703	1	1	1	1	RIP_binding	NA	unspecified product	N/A
PF3D7_1329100	54	92	136	264	12	4	14	12	3.31819	5.99946	8.27032	12.7981	0.537027	0.287544	0.718151	0.503621	2.47093	2.12412	14.2925	38.6486	10.9355	23.5342	15.3343	1	0.999999	1	1	1	1	RIP_binding	NA	myosin F, putative	MyoF
PF3D7_1405400	1	6	6	19	2	0	0	0	0.061448	0.391269	0.364867	0.921072	0.0895046	0	0	0	3.76022	2.20479	3.05101	21.5816	9.69385	22.9468	10.5397	1	1	1	1	1	1	RIP_binding	NA	DNA mismatch repair protein, putative	MutS
PF3D7_0209200	2	5	6	17	2	2	4	2	0.122896	0.326058	0.364867	0.824117	0.0895046	0.143772	0.205186	0.0839368	2.41195	2.32981	3.05101	4.60879	1.64608	6.87887	3.48775	1	1	1	1	0.994762	1	RIP_binding	NA	exosome complex component MTR3, putative	MTR3
PF3D7_1235500	8	12	25	28	10	4	8	3	0.491584	0.782538	1.52028	1.35737	0.447523	0.287544	0.410372	0.125905	2.90477	1.69172	3.17918	4.21949	3.4537	8.33566	3.96409	1	0.997378	1	1	1	1	RIP_binding	NA	N6-adenosine-methyltransferase, putative	MT-A70.2
PF3D7_1334500	3	2	10	11	0	0	0	2	0.184344	0.130423	0.608112	0.533252	0	0	0	0.0839368	2.82014	3.25169	14.5884	12.9156	15.4898	4.56868	8.93905	1	1	1	1	1	1	RIP_binding	NA	MSP7-like protein	MSRP6
PF3D7_1334600	4	3	12	26	6	0	0	2	0.245792	0.195635	0.729734	1.26041	0.268514	0	0	0.0839368	2.64455	5.36185	2.4723	29.1642	18.3877	10.3442	11.3958	1	1	1	1	1	1	RIP_binding	NA	MSP7-like protein	MSRP3
PF3D7_1228600	231	325	886	1716	59	59	148	94	14.1945	21.1937	53.8787	83.1873	2.64038	4.24128	7.59188	3.94503	3.78623	3.91841	20.0822	19.4194	7.06337	20.8752	12.5241	1	1	1	1	1	1	RIP_binding	NA	merozoite surface protein 9	MSP9
PF3D7_1335100	110	246	354	697	29	28	54	46	6.75929	16.042	21.5272	33.7888	1.29782	2.01281	2.77001	1.93055	3.16927	2.10293	16.0676	16.4435	7.67045	17.1511	10.4342	1	0.999998	1	1	1	1	RIP_binding	NA	merozoite surface protein 7	MSP7
PF3D7_0207000	103	107	169	274	30	14	48	31	6.32915	6.97763	10.2771	13.2828	1.34257	1.0064	2.46223	1.30102	1.61903	1.89739	7.44013	12.679	4.1207	9.92175	6.27966	0.993809	0.999923	1	1	1	1	RIP_binding	NA	merozoite surface protein 4	MSP4
PF3D7_1035400	88	229	413	612	22	21	29	32	5.40743	14.9334	25.115	29.6682	0.98455	1.50961	1.4876	1.34299	4.61216	1.9835	24.4435	19.1159	16.4471	21.4521	14.6757	1	0.999984	1	1	1	1	RIP_binding	NA	merozoite surface protein 3	MSP3
PF3D7_0206800	126	205	454	626	34	22	60	88	7.74245	13.3684	27.6083	30.3469	1.52158	1.58149	3.07779	3.69322	3.54987	2.26546	17.6547	18.6882	8.86295	8.13583	9.8595	1	1	1	1	1	1	RIP_binding	NA	merozoite surface protein 2	MSP2
PF3D7_0620400	6	7	22	33	0	2	4	6	0.368688	0.456481	1.33785	1.59976	0	0.143772	0.205186	0.25181	3.3232	3.2641	30.8945	8.72306	5.58281	5.5883	9.56266	1	1	1	1	1	1	RIP_binding	NA	merozoite surface protein 10	MSP10
PF3D7_1034900	21	47	53	101	8	6	17	27	1.29041	3.06494	3.22299	4.89622	0.358018	0.431316	0.87204	1.13315	2.44343	1.58819	8.11317	10.3787	3.57214	4.2023	5.04966	1	0.986128	1	1	1	1	RIP_binding	NA	methionine--tRNA ligase	MRScyt
PF3D7_1229100	17	16	36	90	0	1	10	3	1.04462	1.04338	2.1892	4.36297	0	0.071886	0.512965	0.125905	2.04711	4.0403	49.9182	37.7897	4.02061	26.2396	20.6759	0.999996	1	1	1	1	1	RIP_binding	NA	multidrug resistance-associated protein 2	MRP2
PF3D7_0616800	6	14	21	35	4	0	8	4	0.368688	0.912962	1.27704	1.69671	0.179009	0	0.410372	0.167874	3.17742	1.81518	5.90713	38.9134	2.91596	8.28566	10.1691	1	0.999677	1	1	1	1	RIP_binding	NA	malate:quinone oxidoreductase	MQO
PF3D7_0803300	0	6	11	23	2	0	2	2	0	0.391269	0.668923	1.11498	0.0895046	0	0.102593	0.0839368	14.7986	2.64575	5.31575	25.9145	4.91758	9.18906	10.4635	1	1	1	1	1	1	RIP_binding	NA	mitogen-activated protein kinase organizer 1, putative	MORG1
PF3D7_1403800	0	8	8	25	2	0	0	0	0	0.521692	0.48649	1.21194	0.0895046	0	0	0	11.0354	2.21059	3.95691	28.081	12.5918	29.8774	14.6255	1	1	1	1	1	1	RIP_binding	NA	nuclear formin-like protein MISFIT, putative	MISFIT
PF3D7_1440800	1	4	7	16	2	2	4	2	0.061448	0.260846	0.425678	0.775639	0.0895046	0.143772	0.205186	0.0839368	4.31343	2.66425	3.50396	4.35165	1.89213	6.49384	3.86988	1	1	1	1	0.99992	1	RIP_binding	NA	major facilitator superfamily domain-containing protein, putative	MFS6
PF3D7_1428200	0	7	11	29	2	2	2	6	0	0.456481	0.668923	1.40585	0.0895046	0.143772	0.102593	0.25181	14.7986	2.88009	5.31575	7.69449	4.91758	4.92825	6.7558	1	1	1	1	1	1	RIP_binding	NA	major facilitator superfamily domain-containing protein, putative	MFS5
PF3D7_1203400	10	23	20	50	4	0	6	12	0.61448	1.49987	1.21622	2.42387	0.179009	0	0.307779	0.503621	1.90766	1.59677	5.63536	55.162	3.59743	4.51959	12.0698	0.999954	0.987867	1	1	1	1	RIP_binding	NA	major facilitator superfamily domain-containing protein, putative	MFS4
PF3D7_0916000	25	58	46	129	2	2	4	10	1.5362	3.78227	2.79732	6.25359	0.0895046	0.143772	0.205186	0.419684	1.79582	1.64513	21.1689	33.4087	11.4879	13.637	13.8572	0.999673	0.994381	1	1	1	1	RIP_binding	NA	major facilitator superfamily domain-containing protein, putative	MFS2
PF3D7_0516500	1	8	3	18	2	0	0	0	0.061448	0.521692	0.182434	0.872594	0.0895046	0	0	0	2.10061	1.61543	1.69217	20.4983	5.34693	21.7917	8.84086	0.999999	0.990959	0.997984	1	1	1	RIP_binding	NA	major facilitator superfamily domain-containing protein, putative	MFS1
PF3D7_1129900	5	3	27	36	2	6	2	1	0.30724	0.195635	1.6419	1.74519	0.0895046	0.431316	0.102593	0.0419684	4.75203	7.34772	12.5629	3.75984	11.6481	21.2917	10.2271	1	1	1	1	1	1	RIP_binding	NA	major facilitator superfamily-related transporter, putative	MFR5
PF3D7_0914700	6	13	22	50	2	0	6	21	0.368688	0.84775	1.33785	2.42387	0.0895046	0	0.307779	0.881336	3.3232	2.75862	10.2982	55.162	3.94518	2.67067	13.0263	1	1	1	1	1	1	RIP_binding	NA	major facilitator superfamily-related transporter, putative	MFR4
PF3D7_0614300	52	46	97	169	4	14	15	37	3.1953	2.99973	5.89869	8.19269	0.179009	1.0064	0.769447	1.55283	1.83341	2.70361	26.5615	7.83655	7.32135	5.16345	8.56998	0.99983	1	1	1	1	1	RIP_binding	NA	major facilitator superfamily-related transporter, putative	MFR1
PF3D7_0500800	133	348	699	1106	43	51	84	76	8.17259	22.6936	42.507	53.6161	1.92435	3.66619	4.3089	3.1896	5.1764	2.3597	21.6098	14.4602	9.77942	16.6043	11.665	1	1	1	1	1	1	RIP_binding	NA	mature parasite-infected erythrocyte surface antigen	MESA
PF3D7_1447900	11	10	19	26	0	4	4	0	0.675929	0.652115	1.15541	1.26041	0	0.287544	0.205186	0	1.6619	1.86826	26.818	3.92772	4.84467	31.0325	11.6922	0.996901	0.999872	1	1	1	1	RIP_binding	NA	multidrug resistance protein 2	MDR2
PF3D7_0518200	3	12	16	37	2	2	6	16	0.184344	0.782538	0.972979	1.79367	0.0895046	0.143772	0.307779	0.671494	4.38729	2.21674	7.58048	9.75163	2.90195	2.57285	4.90182	1	1	1	1	1	1	RIP_binding	NA	SWIB/MDM2 domain-containing protein	MDM2
PF3D7_1412100	15	31	32	73	6	3	0	12	0.921721	2.02156	1.94596	3.53886	0.268514	0.215658	0	0.503621	2.0557	1.73298	6.3547	13.7614	47.3672	6.56322	12.9725	0.999997	0.998683	1	1	1	1	RIP_binding	NA	mini-chromosome maintenance complex-binding protein, putative	MCMBP
PF3D7_1211300	13	19	24	40	2	0	2	8	0.798825	1.23902	1.45947	1.9391	0.0895046	0	0.102593	0.335747	1.7797	1.54375	11.2041	44.3296	10.3862	5.24486	12.4147	0.999569	0.972676	1	1	1	1	RIP_binding	NA	DNA helicase MCM8, putative	MCM8
PF3D7_1438400	14	37	35	122	2	2	2	3	0.860273	2.41283	2.12839	5.91425	0.0895046	0.143772	0.102593	0.125905	2.39545	2.42259	16.1865	31.6087	15.0134	35.4804	17.1845	1	1	1	1	1	1	RIP_binding	NA	metacaspase-2	MCA2
PF3D7_0516600	21	30	37	84	2	0	6	10	1.29041	1.95635	2.25001	4.07211	0.0895046	0	0.307779	0.419684	1.71672	2.05534	17.0924	91.9922	6.55326	8.91163	21.3869	0.998748	0.999996	1	1	1	1	RIP_binding	NA	sporozoite surface antigen MB2	MB2
PF3D7_0212800	5	6	14	28	0	0	0	0	0.30724	0.391269	0.851357	1.35737	0	0	0	0	2.52963	3.19695	20.0238	31.3307	21.2857	33.3426	18.6182	1	1	1	1	1	1	RIP_binding	NA	multidrug efflux pump, putative	MATE
PF3D7_1445200	7	10	13	28	2	0	3	4	0.430136	0.652115	0.790546	1.35737	0.0895046	0	0.153889	0.167874	1.75303	2.00665	6.22164	31.3307	4.2506	6.66853	8.7052	0.999321	0.999989	1	1	1	1	RIP_binding	NA	ATP-dependent RNA helicase MAK5, putative	MAK5
PF3D7_0203700	3	10	11	25	1	2	4	2	0.184344	0.652115	0.668923	1.21194	0.0447523	0.143772	0.205186	0.0839368	3.08133	1.79907	7.97362	6.66592	2.87631	9.95912	5.39256	1	0.999573	1	1	1	1	RIP_binding	NA	protein MAK16, putative	MAK16
PF3D7_0405200	20	28	32	86	4	2	10	6	1.22896	1.82592	1.94596	4.16906	0.179009	0.143772	0.512965	0.25181	1.56128	2.25007	8.89658	22.3516	3.58228	14.334	8.8293	0.984733	1	1	1	1	1	RIP_binding	NA	ag-1 blood stage membrane protein homologue	MAg-1
PF3D7_1147800	1	5	10	13	4	0	0	0	0.061448	0.326058	0.608112	0.630207	0.179009	0	0	0	5.97304	1.81207	2.91768	15.0821	15.4898	16.0162	9.54848	1	0.999659	1	1	1	1	RIP_binding	NA	membrane associated erythrocyte binding-like protein	MAEBL
PF3D7_1035900	23	67	164	285	21	8	21	38	1.41331	4.36917	9.97304	13.8161	0.939798	0.575088	1.07723	1.5948	6.85568	3.13845	10.175	22.3619	8.94841	8.46672	9.99103	1	1	1	1	1	1	RIP_binding	NA	merozoites-associated armadillo repeats protein	MAAP
PF3D7_1311800	42	97	129	214	24	8	25	34	2.58082	6.32552	7.84464	10.3742	1.07405	0.575088	1.28241	1.42693	3.00199	1.63518	7.05162	16.8091	5.95495	7.09115	6.92399	1	0.993404	1	1	1	1	RIP_binding	NA	M1-family alanyl aminopeptidase	M1AAP
PF3D7_1443300	3	5	11	14	0	0	8	0	0.184344	0.326058	0.668923	0.678685	0	0	0.410372	0	3.08133	1.94151	15.9472	16.1654	1.57159	17.1713	9.31306	1	0.999965	1	1	0.983017	1	RIP_binding	NA	U6 snRNA-associated Sm-like protein LSm5, putative	LSM5
PF3D7_1431300	5	9	17	20	0	0	0	0	0.30724	0.586904	1.03379	0.969549	0	0	0	0	3.04249	1.60223	24.1003	22.6648	25.6326	24.1019	16.8574	1	0.988863	1	1	1	1	RIP_binding	NA	large subunit GTPase 1, putative	LSG1
PF3D7_1249600	4	7	8	15	0	0	0	0	0.245792	0.456481	0.48649	0.727162	0	0	0	0	1.81795	1.53605	11.8707	17.2486	12.5918	18.3264	10.5653	0.999777	0.96936	1	1	1	1	RIP_binding	NA	leucine-rich repeat protein	LRR12
PF3D7_1232200	8	10	20	33	0	0	4	8	0.491584	0.652115	1.21622	1.59976	0	0	0.205186	0.335747	2.34177	2.35263	28.1768	36.7469	5.09072	4.34646	13.1759	1	1	1	1	1	1	RIP_binding	NA	dihydrolipoyl dehydrogenase, mitochondrial	LPD1
PF3D7_1444300	23	27	62	74	6	3	16	17	1.41331	1.76071	3.77029	3.58733	0.268514	0.215658	0.820743	0.713463	2.61241	2.00964	12.1783	13.9475	4.41893	4.80428	6.66185	1	0.99999	1	1	1	1	RIP_binding	NA	1-acyl-sn-glycerol-3-phosphate acyltransferase, putative	LPAAT
PF3D7_1304100	60	68	108	154	10	4	12	16	3.68688	4.43438	6.56761	7.46553	0.447523	0.287544	0.615558	0.671494	1.7712	1.67616	13.4322	22.6012	10.0522	10.5226	10.0093	0.999502	0.996611	1	1	1	1	RIP_binding	NA	DNA ligase I	LigI
PF3D7_1138700	10	26	26	55	0	2	6	2	0.61448	1.6955	1.58109	2.66626	0	0.143772	0.307779	0.0839368	2.45803	1.55664	36.3298	14.3802	4.64066	21.5101	13.4792	1	0.977486	1	1	1	1	RIP_binding	NA	protein KIC5	KIC5
PF3D7_1246300	10	43	55	121	2	4	12	4	0.61448	2.8041	3.34462	5.86577	0.0895046	0.287544	0.615558	0.167874	5.11811	2.0733	25.2454	17.7869	5.15049	28.1533	13.9213	1	0.999997	1	1	1	1	RIP_binding	NA	protein KIC4	KIC4
PF3D7_1227700	20	41	43	84	6	8	10	6	1.22896	2.67367	2.61488	4.07211	0.268514	0.575088	0.512965	0.25181	2.08492	1.51372	8.49002	6.64181	4.78769	14.004	6.25369	0.999998	0.957551	1	1	1	1	RIP_binding	NA	protein KIC2	KIC2
PF3D7_0201800	3	5	14	14	2	0	0	2	0.184344	0.326058	0.851357	0.678685	0.0895046	0	0	0.0839368	3.86491	1.94151	6.67459	16.1654	21.2857	5.72377	9.27597	1	0.999965	1	1	1	1	RIP_binding	NA	knob associated heat shock protein 40	KAHsp40
PF3D7_0202000	253	143	407	495	26	17	76	60	15.5464	9.32525	24.7502	23.9963	1.16356	1.22206	3.89853	2.5181	1.59018	2.56513	20.5203	18.9776	6.29162	9.3897	9.88909	0.990236	1	1	1	1	1	RIP_binding	NA	knob-associated histidine-rich protein	KAHRP
PF3D7_1227200	9	8	39	66	0	2	4	2	0.553032	0.521692	2.37164	3.19951	0	0.143772	0.205186	0.0839368	4.0234	5.69653	53.9948	17.2087	9.76558	25.7454	19.4057	1	1	1	1	1	1	RIP_binding	NA	potassium channel K1	K1
PF3D7_0809900	11	29	32	71	0	0	4	6	0.675929	1.89113	1.94596	3.4419	0	0	0.205186	0.25181	2.7532	1.79952	44.4829	77.9101	8.04326	11.8588	24.4746	1	0.999576	1	1	1	1	RIP_binding	NA	JmjC domain-containing protein, putative	JmjC1
PF3D7_1431900	1	3	8	16	0	0	0	0	0.061448	0.195635	0.48649	0.775639	0	0	0	0	4.86663	3.37598	11.8707	18.3318	12.5918	19.4815	11.7531	1	1	1	1	1	1	RIP_binding	NA	inner membrane complex suture component, putative	ISC3
PF3D7_1342100	18	59	89	142	2	2	16	10	1.10606	3.84748	5.4122	6.8838	0.0895046	0.143772	0.820743	0.419684	4.72973	1.77935	40.6456	36.7515	6.32212	15.0021	17.5384	1	0.999401	1	1	1	1	RIP_binding	NA	aconitate hydratase	IRP
PF3D7_1308800	16	17	49	52	6	6	16	16	0.983169	1.1086	2.97975	2.52083	0.268514	0.431316	0.820743	0.671494	2.93533	2.22052	9.65474	5.3891	3.50258	3.59205	4.54905	1	1	1	1	1	1	RIP_binding	NA	tyrosine recombinase	INT
PF3D7_1141900	1	1	13	32	0	0	0	0	0.061448	0.0652115	0.790546	1.55128	0	0	0	0	7.63265	14.0713	18.6649	35.6637	19.8367	37.963	22.3054	1	1	1	1	1	1	RIP_binding	NA	inner membrane complex protein 1b, putative	IMC1b
PF3D7_1034600	2	5	9	19	4	0	0	8	0.122896	0.326058	0.547301	0.921072	0.179009	0	0	0.335747	3.47649	2.58867	2.64591	21.5816	14.0408	2.54964	7.81384	1	1	1	1	1	1	RIP_binding	NA	translation initiation factor IF-3, putative	IF3b
PF3D7_1345700	9	23	42	49	4	6	21	10	0.553032	1.49987	2.55407	2.3754	0.179009	0.431316	1.07723	0.419684	4.32669	1.56546	11.6143	5.08361	2.31956	5.23633	5.02432	1	0.980312	1	1	1	1	RIP_binding	NA	isocitrate dehydrogenase [NADP], mitochondrial	IDH
PF3D7_0904700	4	17	18	42	2	0	6	4	0.245792	1.1086	1.0946	2.03605	0.0895046	0	0.307779	0.167874	3.88446	1.80155	8.48637	46.4961	3.24969	9.90279	12.3035	1	0.999591	1	1	1	1	RIP_binding	NA	bacterial histone-like protein	HU
PF3D7_0204700	9	29	55	94	10	5	14	14	0.553032	1.89113	3.34462	4.55688	0.447523	0.35943	0.718151	0.587558	5.64096	2.37437	6.88511	11.385	4.45533	7.30526	6.34101	1	1	1	1	1	1	RIP_binding	NA	hexose transporter	HT1
PF3D7_1443900	21	36	33	98	6	12	10	10	1.29041	2.34762	2.00677	4.75079	0.268514	0.862632	0.512965	0.419684	1.53504	2.00296	6.54882	5.28502	3.69186	10.3818	4.90758	0.977309	0.999988	1	1	1	1	RIP_binding	NA	heat shock protein 90, putative	HSP90
PF3D7_0831700	26	55	117	157	8	10	22	41	1.59765	3.58663	7.11491	7.61096	0.358018	0.71886	1.12852	1.7207	4.35166	2.10707	17.776	10.0257	6.11443	4.34166	7.45275	1	0.999998	1	1	1	1	RIP_binding	NA	heat shock protein 70	HSP70x
PF3D7_0501100	16	34	47	71	4	0	14	7	0.983169	2.21719	2.85813	3.4419	0.179009	0	0.718151	0.293779	2.81744	1.54055	12.9731	77.9101	3.81532	10.3765	18.2388	1	0.97134	1	1	1	1	RIP_binding	NA	heat shock protein 40, type II	HSP40
PF3D7_1448400	4	11	28	56	2	4	6	0	0.245792	0.717327	1.70271	2.71474	0.0895046	0.287544	0.307779	0	5.95097	3.60825	13.0158	8.30431	4.98841	65.6853	16.9255	1	1	1	1	1	1	RIP_binding	NA	ubiquitin-protein ligase, putative	HRD3
PF3D7_1422500	4	7	25	50	2	2	8	6	0.245792	0.456481	1.52028	2.42387	0.0895046	0.143772	0.410372	0.25181	5.33102	4.89615	11.657	13.0945	3.4537	8.39353	7.80431	1	1	1	1	1	1	RIP_binding	NA	ERAD-associated E3 ubiquitin-protein ligase HRD1	HRD1
PF3D7_0826100	94	164	203	377	20	4	28	30	5.77612	10.6947	12.3447	18.276	0.895046	0.287544	1.4363	1.25905	2.12773	1.70569	13.1831	55.1338	8.37915	14.0797	15.7682	0.999999	0.99792	1	1	1	1	RIP_binding	NA	HECT-like E3 ubiquitin ligase, putative	HEUL
PF3D7_0610400	1188	2059	2673	4168	343	253	487	516	73.0003	134.271	162.548	202.054	15.35	18.1872	24.9814	21.6557	2.22587	1.50465	10.5616	11.0849	6.49754	9.31419	6.86478	1	0.951665	1	1	1	1	RIP_binding	NA	histone H3	H3
PF3D7_1035600	7	16	32	33	2	0	2	2	0.430136	1.04338	1.94596	1.59976	0.0895046	0	0.102593	0.0839368	4.16711	1.50956	14.8276	36.7469	13.7514	13.0394	14.007	1	0.954938	1	1	1	1	RIP_binding	NA	merozoite surface protein	H101
PF3D7_1222300	59	60	152	297	14	12	26	26	3.62543	3.91269	9.2433	14.3978	0.626532	0.862632	1.33371	1.09118	2.52912	3.64697	13.8362	15.9167	6.7496	12.7431	9.23695	1	1	1	1	1	1	RIP_binding	NA	endoplasmin, putative	GRP94
PF3D7_1344200	29	23	51	113	11	12	10	6	1.78199	1.49987	3.10137	5.47795	0.492275	0.862632	0.512965	0.25181	1.72079	3.56926	5.8584	6.0864	5.66436	18.7894	6.9481	0.998831	1	1	1	1	1	RIP_binding	NA	endoplasmic reticulum chaperone GRP170	GRP170
PF3D7_1419800	3	7	23	42	0	2	6	10	0.184344	0.456481	1.39866	2.03605	0	0.143772	0.307779	0.419684	6.21564	4.12813	32.2533	11.0373	4.11905	4.50127	10.3758	1	1	1	1	1	1	RIP_binding	NA	glutathione reductase	GR
PF3D7_1320000	7	11	27	54	0	4	4	0	0.430136	0.717327	1.6419	2.61778	0	0.287544	0.205186	0	3.53182	3.48165	37.6887	8.01253	6.81304	63.3751	20.4838	1	1	1	1	1	1	RIP_binding	NA	golgi protein 1	GP1
PF3D7_0813800	2	6	14	20	2	0	0	6	0.122896	0.391269	0.851357	0.969549	0.0895046	0	0	0.25181	5.25072	2.31503	6.67459	22.6648	21.2857	3.44313	10.2723	1	1	1	1	1	1	RIP_binding	NA	GDP-mannose 4,6-dehydratase	GMD
PF3D7_1453800	6	11	28	43	2	0	4	4	0.368688	0.717327	1.70271	2.08453	0.0895046	0	0.205186	0.167874	4.19783	2.78532	13.0158	47.5793	7.05908	10.1338	14.1285	1	1	1	1	1	1	RIP_binding	NA	glucose-6-phosphate dehydrogenase-6-phosphogluconolactonase	GluPho
PF3D7_1025100	17	32	60	66	10	0	10	8	1.04462	2.08677	3.64867	3.19951	0.447523	0	0.512965	0.335747	3.38228	1.52113	7.50276	72.4939	6.6506	8.5818	16.6887	1	0.961864	1	1	1	1	RIP_binding	NA	glutamine--fructose-6-phosphate aminotransferase [isomerizing], putative	GFPT
PF3D7_0402400	9	28	25	101	6	2	10	10	0.553032	1.82592	1.52028	4.89622	0.268514	0.143772	0.512965	0.419684	2.60803	2.63802	4.99586	26.2087	2.8152	10.6968	8.3271	1	1	1	1	1	1	RIP_binding	NA	Plasmodium exported protein, unknown function	GEXP18
PF3D7_1253000	5	10	21	35	8	4	0	10	0.30724	0.652115	1.27704	1.69671	0.358018	0.287544	0	0.419684	3.7263	2.49102	3.28174	5.24069	31.4285	3.76621	8.32241	1	1	1	1	1	1	RIP_binding	NA	gametocyte erythrocyte cytosolic protein	GECO
PF3D7_1406300	7	13	20	29	0	2	4	8	0.430136	0.84775	1.21622	1.40585	0	0.143772	0.205186	0.335747	2.64243	1.62272	28.1768	7.69449	5.09072	3.83308	8.17671	1	0.991948	1	1	1	1	RIP_binding	NA	glycerophosphodiester phosphodiesterase	GDPD
PF3D7_1430700	2	0	11	20	2	2	2	8	0.122896	0	0.668923	0.969549	0.0895046	0.143772	0.102593	0.335747	4.18618	21	5.31575	5.38022	4.91758	2.67799	7.24628	1	1	1	1	1	1	RIP_binding	NA	NADP-specific glutamate dehydrogenase	GDH2
PF3D7_1365500	4	12	13	35	6	0	6	4	0.245792	0.782538	0.790546	1.69671	0.268514	0	0.307779	0.167874	2.8512	2.10007	2.66642	38.9134	2.38033	8.28566	9.53285	1	0.999998	1	1	1	1	RIP_binding	NA	aminomethyltransferase, mitochondrial, putative	GCVT
PF3D7_1305300	9	22	34	64	5	0	6	4	0.553032	1.43465	2.06758	3.10256	0.223761	0	0.307779	0.167874	3.51791	2.12458	7.86676	70.3274	6.03164	14.9852	17.4756	1	0.999999	1	1	1	1	RIP_binding	NA	translational activator GCN1, putative	GCN1
PF3D7_0912800	1	6	7	20	2	0	0	2	0.061448	0.391269	0.425678	0.969549	0.0895046	0	0	0.0839368	4.31343	2.31503	3.50396	22.6648	11.1428	8.03396	8.66234	1	1	1	1	1	1	RIP_binding	NA	tRNA (adenine(58)-N(1))-methyltransferase non-catalytic subunit TRM6, putative	GCD10
PF3D7_1138400	30	34	86	196	4	2	6	8	1.84344	2.21719	5.22976	9.50158	0.179009	0.143772	0.307779	0.335747	2.78989	4.21512	23.5721	50.6372	15.073	25.2665	20.2589	1	1	1	1	1	1	RIP_binding	NA	guanylyl cyclase alpha	GCalpha
PF3D7_0628800	2	8	10	23	0	2	2	0	0.122896	0.521692	0.608112	1.11498	0	0.143772	0.102593	0	3.83133	2.04055	14.5884	6.15164	4.49692	27.5672	9.77934	1	0.999994	1	1	1	1	RIP_binding	NA	glutamyl-tRNA(Gln) amidotransferase subunit B	GATB
PF3D7_0416100	26	49	64	101	2	4	18	12	1.59765	3.19537	3.89192	4.89622	0.0895046	0.287544	0.923336	0.503621	2.39374	1.52433	29.3219	14.8692	4.07528	9.05112	10.2059	1	0.963603	1	1	1	1	RIP_binding	NA	glutamyl-tRNA(Gln) amidotransferase subunit A	GATA
PF3D7_1212500	12	17	32	49	4	2	4	14	0.737377	1.1086	1.94596	2.3754	0.179009	0.143772	0.205186	0.587558	2.53792	2.09483	8.89658	12.8373	8.04326	3.83998	6.37498	1	0.999998	1	1	1	1	RIP_binding	NA	glycerol-3-phosphate 1-O-acyltransferase	GAT
PF3D7_1406800	58	100	184	300	28	8	42	53	3.56399	6.52115	11.1893	14.5432	1.25306	0.575088	2.15445	2.22433	3.11082	2.22109	8.65609	23.5351	5.11342	6.43571	8.1787	1	1	1	1	1	1	RIP_binding	NA	glideosome associated protein with multiple membrane spans 3	GAPM3
PF3D7_0423500	119	100	248	392	21	10	32	43	7.31232	6.52115	15.0812	19.0032	0.939798	0.71886	1.64149	1.80464	2.05544	2.89996	15.3633	24.9445	8.9834	10.3136	10.76	0.999997	1	1	1	1	1	RIP_binding	NA	glideosome associated protein with multiple membrane spans 2	GAPM2
PF3D7_1323700	65	86	189	263	16	12	24	31	3.99412	5.60819	11.4933	12.7496	0.716036	0.862632	1.23112	1.30102	2.85504	2.26247	15.1659	14.1002	9.0609	9.52468	8.82821	1	1	1	1	1	1	RIP_binding	NA	glideosome associated protein with multiple membrane spans 1	GAPM1
PF3D7_0918000	126	112	259	382	34	26	43	78	7.74245	7.30369	15.7501	18.5184	1.52158	1.86904	2.20575	3.27354	2.02782	2.52536	10.084	9.69968	7.02583	5.59805	6.16012	0.999995	1	1	1	1	1	RIP_binding	NA	glideosome-associated protein 50	GAP50
PF3D7_0515700	96	104	279	429	23	20	46	45	5.89901	6.782	16.9663	20.7968	1.0293	1.43772	2.35964	1.88858	2.86084	3.05181	15.8382	14.0587	7.08205	10.7943	8.94763	1	1	1	1	1	1	RIP_binding	NA	glideosome-associated protein 40, putative	GAP40
PF3D7_1239700	45	25	87	129	16	4	14	28	2.76516	1.63029	5.29057	6.25359	0.716036	0.287544	0.718151	1.17512	1.89756	3.75399	7.01289	18.954	7.01541	5.17266	7.30108	0.999945	1	1	1	1	1	RIP_binding	NA	ATP-dependent zinc metalloprotease FTSH 1	FTSH1
PF3D7_0828600	2	9	10	30	6	2	2	4	0.122896	0.586904	0.608112	1.45432	0.268514	0.143772	0.102593	0.167874	3.83133	2.3652	2.08406	7.95163	4.49692	7.13057	4.64328	1	1	0.999998	1	1	1	RIP_binding	NA	folate transporter 1	FT1
PF3D7_0806300	48	61	73	129	4	5	12	16	2.94951	3.9779	4.43922	6.25359	0.179009	0.35943	0.615558	0.671494	1.4969	1.56519	20.0391	15.5829	6.81522	8.82395	9.05388	0.960406	0.980231	1	1	1	1	RIP_binding	NA	ferlin-like protein, putative	FLP
PF3D7_0501400	29	46	102	152	0	8	28	10	1.78199	2.99973	6.20274	7.36858	0	0.575088	1.4363	0.419684	3.41509	2.43325	139.602	11.9601	4.22434	16.0522	29.6144	1	1	1	1	1	1	RIP_binding	NA	interspersed repeat antigen	FIRA
PF3D7_0902100	1	9	11	35	6	4	2	0	0.061448	0.586904	0.668923	1.69671	0.268514	0.287544	0.102593	0	6.52624	2.74668	2.27818	5.24069	4.91758	41.4283	10.5229	1	1	1	1	1	1	RIP_binding	NA	serine/threonine protein kinase, FIKK family	FIKK9.2
PF3D7_0805700	75	141	125	335	26	14	10	10	4.6086	9.19483	7.6014	16.24	1.16356	1.0064	0.512965	0.419684	1.64263	1.76219	6.32796	15.4922	13.7735	35.2688	12.3779	0.995761	0.999197	1	1	1	1	RIP_binding	NA	serine/threonine protein kinase, FIKK family	FIKK8
PF3D7_0731400	9	14	22	42	2	2	4	0	0.553032	0.912962	1.33785	2.03605	0.0895046	0.143772	0.205186	0	2.30474	2.16814	10.2982	11.0373	5.58281	49.514	13.4842	1	0.999999	1	1	1	1	RIP_binding	NA	serine/threonine protein kinase, FIKK family, pseudogene	FIKK7.2
PF3D7_0726200	2	4	17	17	0	0	2	0	0.122896	0.260846	1.03379	0.824117	0	0	0.102593	0	6.31526	2.82098	24.1003	19.4151	7.44154	20.6366	13.455	1	1	1	1	1	1	RIP_binding	NA	serine/threonine protein kinase, FIKK family	FIKK7.1
PF3D7_0500900	3	2	10	19	0	0	0	0	0.184344	0.130423	0.608112	0.921072	0	0	0	0	2.82014	5.41949	14.5884	21.5816	15.4898	22.9468	13.8077	1	1	1	1	1	1	RIP_binding	NA	serine/threonine protein kinase, FIKK family	FIKK5
PF3D7_1371700	0	3	7	15	0	0	0	0	0	0.195635	0.425678	0.727162	0	0	0	0	9.78095	3.17739	10.5119	17.2486	11.1428	18.3264	11.698	1	1	1	1	1	1	RIP_binding	NA	serine/threonine protein kinase, FIKK family	FIKK13
PF3D7_1039000	3	6	11	25	0	2	2	0	0.184344	0.391269	0.668923	1.21194	0	0.143772	0.102593	0	3.08133	2.86623	15.9472	6.66592	4.91758	29.8774	10.5593	1	1	1	1	1	1	RIP_binding	NA	serine/threonine protein kinase, FIKK family	FIKK10.2
PF3D7_1455600	8	25	19	52	1	2	2	2	0.491584	1.63029	1.15541	2.52083	0.0447523	0.143772	0.102593	0.0839368	2.22917	1.53047	13.409	13.6088	8.28286	20.355	9.90253	1	0.966733	1	1	1	1	RIP_binding	NA	ferlin, putative	FER2
PF3D7_0818400	0	5	6	21	0	0	3	6	0	0.326058	0.364867	1.01803	0	0	0.153889	0.25181	8.52653	2.84754	9.15304	23.748	2.0772	3.60814	8.32675	1	1	1	1	0.999997	1	RIP_binding	NA	rRNA-processing protein FCF1, putative	FCF1
PF3D7_1247000	2	2	11	12	2	0	0	2	0.122896	0.130423	0.668923	0.58173	0.0895046	0	0	0.0839368	4.18618	3.52267	5.31575	13.9989	16.9387	4.95371	8.15265	1	1	1	1	1	1	RIP_binding	NA	F-box only protein 9 homolog, putative	FBXO9
PF3D7_1408400	1	16	20	45	6	2	2	2	0.061448	1.04338	1.21622	2.18149	0.268514	0.143772	0.102593	0.0839368	11.5051	2.04235	4.02526	11.8088	8.70352	17.6598	9.29079	1	0.999994	1	1	1	1	RIP_binding	NA	FANCJ-like helicase, putative	FANCJ
PF3D7_1024800	109	100	197	299	12	14	8	28	6.69784	6.52115	11.9798	14.4948	0.537027	1.0064	0.410372	1.17512	1.78294	2.21371	20.6686	13.8319	26.5768	11.9439	12.8363	0.999592	1	1	1	1	1	RIP_binding	NA	exported protein 3	EXP3
PF3D7_0423700	92	257	337	547	26	21	58	82	5.65322	16.7594	20.4934	26.5172	1.16356	1.50961	2.9752	3.44141	3.60276	1.58055	16.9974	17.0887	6.80617	7.62454	8.95001	1	0.984384	1	1	1	1	RIP_binding	NA	early transcribed membrane protein 4	ETRAMP4
PF3D7_1033200	17	45	96	168	18	4	8	12	1.04462	2.93452	5.83787	8.14421	0.805541	0.287544	0.410372	0.503621	5.38504	2.74646	6.91835	24.6436	12.9987	15.0043	11.2827	1	1	1	1	1	1	RIP_binding	NA	early transcribed membrane protein 10.2	ETRAMP10.2
PF3D7_0718100	9	22	33	71	6	2	6	8	0.553032	1.43465	2.00677	3.4419	0.268514	0.143772	0.307779	0.335747	3.41681	2.35338	6.54882	18.4944	5.85777	9.22352	7.64912	1	1	1	1	1	1	RIP_binding	NA	exported serine/threonine protein kinase	EST
PF3D7_1353600	3	3	8	50	0	4	2	6	0.184344	0.195635	0.48649	2.42387	0	0.287544	0.102593	0.25181	2.29776	10.1279	11.8707	7.42899	3.6556	8.39353	7.29575	1	1	1	1	1	1	RIP_binding	NA	ER lumen protein retaining receptor	ERD2
PF3D7_1417400	20	47	34	102	8	4	0	2	1.22896	3.06494	2.06758	4.9447	0.358018	0.287544	0	0.0839368	1.65649	1.60376	5.24451	15.0151	50.2652	39.6065	18.8986	0.996614	0.989128	1	1	1	1	RIP_binding	NA	rap guanine nucleotide exchange factor, putative, pseudogene	EPAC
PF3D7_1217300	12	11	22	34	0	2	2	2	0.737377	0.717327	1.33785	1.64823	0	0.143772	0.102593	0.0839368	1.7641	2.21559	30.8945	8.9802	9.54484	13.4244	11.1373	0.999438	1	1	1	1	1	RIP_binding	NA	GTP-binding protein EngA	EngA
PF3D7_1360200	4	6	13	24	0	2	8	2	0.245792	0.391269	0.790546	1.16346	0	0.143772	0.410372	0.0839368	2.8512	2.75599	18.6649	6.40878	1.84046	9.57409	7.01591	1	1	1	1	0.999803	1	RIP_binding	NA	ER membrane protein complex subunit 3, putative	EMC3
PF3D7_1206700	40	47	93	99	2	2	6	8	2.45792	3.06494	5.65544	4.79927	0.0895046	0.143772	0.307779	0.335747	2.27574	1.55705	42.4574	25.6944	16.2901	12.8172	16.8486	1	0.977626	1	1	1	1	RIP_binding	NA	eukaryotic translation initiation factor 5, putative	EIF5
PF3D7_0612100	5	6	17	34	3	0	3	8	0.30724	0.391269	1.03379	1.64823	0.134257	0	0.153889	0.335747	3.04249	3.85838	6.02507	37.8302	5.49255	4.4748	10.1206	1	1	1	1	1	1	RIP_binding	NA	eukaryotic translation initiation factor 3 subunit L, putative	EIF3L
PF3D7_1401300	1	4	11	21	2	4	0	6	0.061448	0.260846	0.668923	1.01803	0.0895046	0.287544	0	0.25181	6.52624	3.44786	5.31575	3.19829	16.9387	3.60814	6.50584	1	1	1	1	1	1	RIP_binding	NA	epoxide hydrolase 2	EH2
PF3D7_1466200	34	42	79	94	6	2	2	8	2.08923	2.73888	4.80408	4.55688	0.268514	0.143772	0.102593	0.335747	2.26998	1.65223	15.4783	24.4087	33.5225	12.1754	14.9179	1	0.994991	1	1	1	1	RIP_binding	NA	early gametocyte enriched phosphoprotein EGXP	EGXP
PF3D7_1233000	5	11	10	23	0	6	2	4	0.30724	0.717327	0.608112	1.11498	0	0.431316	0.102593	0.167874	1.84582	1.51926	14.5884	2.43607	4.49692	5.51343	5.06665	0.999863	0.960816	1	1	1	1	RIP_binding	NA	elongation factor G	EF-G
PF3D7_1028300	3	6	12	21	0	0	4	6	0.184344	0.391269	0.729734	1.01803	0	0	0.205186	0.25181	3.34252	2.42527	17.3061	23.748	3.12235	3.60814	8.9254	1	1	1	1	1	1	RIP_binding	NA	rRNA-processing protein EBP2, putative	EBP2
PF3D7_1371600	86	78	193	303	2	4	2	8	5.28453	5.0865	11.7366	14.6887	0.0895046	0.287544	0.102593	0.335747	2.20983	2.86995	87.7521	44.3382	81.4777	38.9993	42.9412	1	1	1	1	1	1	RIP_binding	NA	erythrocyte binding like protein 1, pseudogene	EBL1
PF3D7_1301600	217	450	657	1126	12	10	70	60	13.3342	29.3452	39.953	54.5856	0.537027	0.71886	3.59075	2.5181	2.98904	1.8587	68.7506	71.542	11.0096	21.3383	29.5814	1	0.999849	1	1	1	1	RIP_binding	NA	erythrocyte binding antigen-140	EBA140
PF3D7_1337200	3	5	12	22	0	0	2	7	0.184344	0.326058	0.729734	1.0665	0	0	0.102593	0.293779	3.34252	2.97697	17.3061	24.8313	5.33824	3.30151	9.5161	1	1	1	1	1	1	RIP_binding	NA	1-deoxy-D-xylulose 5-phosphate synthase	DXS
PF3D7_1467300	2	6	8	20	2	0	4	0	0.122896	0.391269	0.48649	0.969549	0.0895046	0	0.205186	0	3.12164	2.31503	3.95691	22.6648	2.13817	24.1019	9.71641	1	1	1	1	0.999999	1	RIP_binding	NA	1-deoxy-D-xylulose 5-phosphate reductoisomerase	DXR
PF3D7_1251500	2	9	12	26	0	2	0	4	0.122896	0.586904	0.729734	1.26041	0	0.143772	0	0.167874	4.54103	2.06001	17.3061	6.92307	18.3877	6.20649	9.2374	1	0.999996	1	1	1	1	RIP_binding	NA	ATP-dependent RNA helicase DRS1, putative	DRS1
PF3D7_0806200	0	7	6	33	4	0	0	0	0	0.456481	0.364867	1.59976	0.179009	0	0	0	8.52653	3.2641	1.83061	36.7469	9.69385	39.1181	16.53	1	1	0.999809	1	1	1	RIP_binding	NA	Dpy-19-like C-mannosyltransferase	DPY19
PF3D7_1222500	9	13	23	41	6	2	0	0	0.553032	0.84775	1.39866	1.98758	0.268514	0.143772	0	0	2.40584	2.2718	4.60762	10.7802	34.3264	48.3589	17.1251	1	1	1	1	1	1	RIP_binding	NA	diphthine--ammonia ligase, putative	DPH6
PF3D7_1413800	5	7	11	16	2	2	0	4	0.30724	0.456481	0.668923	0.775639	0.0895046	0.143772	0	0.167874	2.01677	1.63205	5.31575	4.35165	16.9387	3.8963	5.69188	0.999993	0.993064	1	1	1	1	RIP_binding	NA	diphthamide biosynthesis protein 1, putative	DPH1
PF3D7_1443700	4	7	8	17	4	0	2	0	0.245792	0.456481	0.48649	0.824117	0.179009	0	0.102593	0	1.81795	1.72805	2.37414	19.4151	3.6556	20.6366	8.27124	0.999777	0.99857	1	1	1	1	RIP_binding	NA	dephospho-CoA kinase, putative	DPCK
PF3D7_1247800	4	10	15	32	0	0	2	4	0.245792	0.652115	0.912168	1.55128	0	0	0.102593	0.167874	3.26451	2.28343	21.3826	35.6637	6.60022	7.5926	12.7978	1	1	1	1	1	1	RIP_binding	NA	dipeptidyl aminopeptidase 2	DPAP2
PF3D7_0727300	2	4	7	14	0	2	2	4	0.122896	0.260846	0.425678	0.678685	0	0.143772	0.102593	0.167874	2.7668	2.35081	10.5119	3.83737	3.23494	3.43426	4.35601	1	1	1	1	1	1	RIP_binding	NA	DNA (cytosine-5)-methyltransferase	DNMT
PF3D7_0409400	10	14	20	33	4	6	6	6	0.61448	0.912962	1.21622	1.59976	0.179009	0.431316	0.307779	0.25181	1.90766	1.71434	5.63536	3.45435	3.59743	5.5883	3.64958	0.999954	0.9982	1	1	1	1	RIP_binding	NA	chaperone protein DnaJ	DnaJ
PF3D7_0715800	6	5	13	17	4	4	2	4	0.368688	0.326058	0.790546	0.824117	0.179009	0.287544	0.102593	0.167874	2.01125	2.32981	3.73298	2.61474	5.7589	4.12732	3.42917	0.999993	1	1	1	1	1	RIP_binding	NA	drug/metabolite transporter DMT1, putative	DMT1
PF3D7_1359300	6	15	22	34	2	0	8	0	0.368688	0.978173	1.33785	1.64823	0.0895046	0	0.410372	0	3.3232	1.65267	10.2982	37.8302	3.05039	40.2732	16.0713	1	0.995027	1	1	1	1	RIP_binding	NA	exosome complex exonuclease RRP44	DIS3
PF3D7_1321400	1	15	11	41	0	2	2	2	0.061448	0.978173	0.668923	1.98758	0	0.143772	0.102593	0.0839368	6.52624	1.9832	15.9472	10.7802	4.91758	16.1196	9.37901	1	0.999983	1	1	1	1	RIP_binding	NA	palmitoyltransferase DHHC8, putative	DHHC8
PF3D7_1322500	13	27	25	74	2	4	12	6	0.798825	1.76071	1.52028	3.58733	0.0895046	0.287544	0.615558	0.25181	1.85147	2.00964	11.657	10.9303	2.37595	12.3539	6.86303	0.999876	0.99999	1	1	1	1	RIP_binding	NA	palmitoyltransferase DHHC5	DHHC5
PF3D7_0609800	24	40	64	111	6	14	11	10	1.47475	2.60846	3.89192	5.381	0.268514	1.0064	0.564261	0.419684	2.58687	2.04351	12.5665	5.1617	6.4891	11.7469	6.76576	1	0.999994	1	1	1	1	RIP_binding	NA	palmitoyltransferase DHHC2, putative	DHHC2
PF3D7_1227100	9	9	24	33	2	4	0	2	0.553032	0.586904	1.45947	1.59976	0.0895046	0.287544	0	0.0839368	2.50693	2.59409	11.2041	4.94892	35.7754	13.0394	11.6781	1	1	1	1	1	1	RIP_binding	NA	DNA helicase 60	DH60
PF3D7_1032500	6	4	19	28	0	2	2	2	0.368688	0.260846	1.15541	1.35737	0	0.143772	0.102593	0.0839368	2.88588	4.54491	26.818	7.43735	8.28286	11.1142	10.1805	1	1	1	1	1	1	RIP_binding	NA	DER1-like protein, putative	Der1-2
PF3D7_0807700	4	17	19	45	4	2	2	2	0.245792	1.1086	1.15541	2.18149	0.179009	0.143772	0.102593	0.0839368	4.09111	1.92724	5.36359	11.8088	8.28286	17.6598	8.18889	1	0.999955	1	1	1	1	RIP_binding	NA	serine protease DegP	DegP
PF3D7_0903400	25	38	57	97	2	0	7	6	1.5362	2.47804	3.46624	4.70231	0.0895046	0	0.359075	0.25181	2.21794	1.88037	26.1513	106.074	8.74769	16.1492	26.8701	1	0.999896	1	1	1	1	RIP_binding	NA	ATP-dependent RNA helicase DDX60, putative	DDX60
PF3D7_0721300	8	4	14	15	6	0	2	0	0.491584	0.260846	0.851357	0.727162	0.268514	0	0.102593	0	1.66617	2.50753	2.86054	17.2486	6.17956	18.3264	8.13147	0.997109	1	1	1	1	1	RIP_binding	NA	ATP-dependent DNA helicase DDX31	DDX31
PF3D7_0504200	5	5	9	19	0	0	2	6	0.30724	0.326058	0.547301	0.921072	0	0	0.102593	0.25181	1.67486	2.58867	13.2296	21.5816	4.07626	3.27811	7.73817	0.997493	1	1	1	1	1	RIP_binding	NA	ATP-dependent RNA helicase DDX27, putative	DDX27
PF3D7_1409300	9	16	19	40	2	4	2	12	0.553032	1.04338	1.15541	1.9391	0.0895046	0.287544	0.102593	0.503621	2.00145	1.82035	8.93932	5.97013	8.28286	3.63106	5.10753	0.999991	0.999704	1	1	1	1	RIP_binding	NA	DNA damage-inducible protein 1, putative	DDI1
PF3D7_1308900	43	52	91	122	8	4	2	18	2.64227	3.391	5.53382	5.91425	0.358018	0.287544	0.102593	0.755431	2.07463	1.73361	13.8505	17.9328	38.5704	7.46955	13.6052	0.999998	0.998697	1	1	1	1	RIP_binding	NA	mRNA-decapping enzyme 2, putative	DCP2
PF3D7_1340600	15	34	36	75	2	6	4	4	0.921721	2.21719	2.1892	3.63581	0.0895046	0.431316	0.205186	0.167874	2.30642	1.62614	16.6394	7.73116	9.02744	17.5264	9.14283	1	0.992375	1	1	1	1	RIP_binding	NA	RNA lariat debranching enzyme, putative	DBR1
PF3D7_1241800	15	22	33	50	6	4	0	4	0.921721	1.43465	2.00677	2.42387	0.268514	0.287544	0	0.167874	2.11838	1.66698	6.54882	7.42899	48.8162	11.7509	13.0551	0.999999	0.996061	1	1	1	1	RIP_binding	NA	ATP-dependent RNA helicase DBP9, putative	DBP9
PF3D7_1332700	2	9	8	20	0	2	0	1	0.122896	0.586904	0.48649	0.969549	0	0.143772	0	0.0419684	3.12164	1.60223	11.8707	5.38022	12.5918	12.0509	7.76959	1	0.988863	1	1	1	1	RIP_binding	NA	ATP-dependent RNA helicase DBP8, putative	DBP8
PF3D7_1036300	10	5	18	34	0	0	0	0	0.61448	0.326058	1.0946	1.64823	0	0	0	0	1.72421	4.53018	25.4591	37.8302	27.0816	40.2732	22.8164	0.998896	1	1	1	1	1	RIP_binding	NA	duffy binding-like merozoite surface protein 2	DBLMSP2
PF3D7_1035700	97	126	383	625	10	6	27	46	5.96046	8.21665	23.2907	30.2984	0.447523	0.431316	1.385	1.93055	3.88407	3.67168	47.4033	63.737	16.3512	15.3816	25.0715	1	1	1	1	1	1	RIP_binding	NA	duffy binding-like merozoite surface protein	DBLMSP
PF3D7_1462700	30	31	58	74	7	6	29	14	1.84344	2.02156	3.52705	3.58733	0.313266	0.431316	1.4876	0.587558	1.88989	1.7564	9.97659	7.62933	2.33335	5.76513	4.89178	0.999937	0.999114	1	1	1	1	RIP_binding	NA	cytochrome c1, heme protein, mitochondrial, putative	CYT1
PF3D7_1215200	6	5	12	13	0	0	6	6	0.368688	0.326058	0.729734	0.630207	0	0	0.307779	0.25181	1.86547	1.81207	17.3061	15.0821	2.20646	2.28803	6.76004	0.999903	0.999659	1	1	1	1	RIP_binding	NA	peptidyl-prolyl cis-trans isomerase	CYP32
PF3D7_0804800	1	7	5	16	0	2	2	2	0.061448	0.456481	0.304056	0.775639	0	0.143772	0.102593	0.0839368	3.20702	1.63205	7.7942	4.35165	2.39362	6.49384	4.31206	1	0.993064	1	1	1	1	RIP_binding	NA	peptidyl-prolyl cis-trans isomerase	CYP24
PF3D7_0614400	2	9	8	19	1	2	0	6	0.122896	0.586904	0.48649	0.921072	0.0447523	0.143772	0	0.25181	3.12164	1.52593	5.93536	5.12307	12.5918	3.27811	5.26266	1	0.964443	1	1	1	1	RIP_binding	NA	pre-mRNA-splicing factor CWF7, putative	CWF7
PF3D7_1336900	0	7	11	20	4	0	5	0	0	0.456481	0.668923	0.969549	0.179009	0	0.256482	0	14.7986	2.01606	3.18945	22.6648	2.38194	24.1019	11.5255	1	0.999991	1	1	1	1	RIP_binding	NA	tryptophan--tRNA ligase	cTrpRS
PF3D7_1421900	10	10	19	34	2	0	4	2	0.61448	0.652115	1.15541	1.64823	0.0895046	0	0.205186	0.0839368	1.81594	2.42182	8.93932	37.8302	4.84467	13.4244	11.5461	0.999769	1	1	1	1	1	RIP_binding	NA	copper transporter, putative	CTR2
PF3D7_1439000	3	9	24	40	6	4	2	6	0.184344	0.586904	1.45947	1.9391	0.268514	0.287544	0.102593	0.25181	6.47683	3.12816	4.80174	5.97013	10.3862	6.7434	6.25107	1	1	1	1	1	1	RIP_binding	NA	copper transporter	CTR1
PF3D7_1475400	6	5	17	20	0	0	0	0	0.368688	0.326058	1.03379	0.969549	0	0	0	0	2.59434	2.71811	24.1003	22.6648	25.6326	24.1019	16.9687	1	1	1	1	1	1	RIP_binding	NA	cysteine repeat modular protein 4	CRMP4
PF3D7_0615500	24	31	42	78	6	4	17	10	1.47475	2.02156	2.55407	3.78124	0.268514	0.287544	0.87204	0.419684	1.70857	1.85007	8.2959	11.5138	2.84028	8.28158	5.74837	0.998566	0.999824	1	1	1	1	RIP_binding	NA	cdc2-related protein kinase 5	CRK5
PF3D7_0415300	19	22	36	50	2	0	12	12	1.16751	1.43465	2.1892	2.42387	0.0895046	0	0.615558	0.503621	1.84021	1.66698	16.6394	55.162	3.39328	4.51959	13.8702	0.999849	0.996061	1	1	1	1	RIP_binding	NA	cdc2-related protein kinase 3	CRK3
PF3D7_0417800	10	19	34	42	8	6	14	6	0.61448	1.23902	2.06758	2.03605	0.358018	0.431316	0.718151	0.25181	3.19184	1.61906	5.24451	4.37081	2.77529	7.07342	4.04582	1	0.991465	1	1	1	1	RIP_binding	NA	cdc2-related protein kinase 1	CRK1
PF3D7_1308200	29	72	82	196	15	14	17	18	1.78199	4.69523	4.98652	9.50158	0.671284	1.0064	0.87204	0.755431	2.75066	2.01321	7.02656	9.08174	5.50158	11.9683	6.39035	1	0.99999	1	1	1	1	RIP_binding	NA	carbamoyl phosphate synthetase	cpsSII
PF3D7_1232100	32	53	61	115	16	10	39	39	1.96634	3.45621	3.70948	5.57491	0.716036	0.71886	2.00056	1.63677	1.86516	1.60453	4.93466	7.35931	1.83667	3.3459	3.49104	0.999902	0.989259	1	1	0.999789	1	RIP_binding	NA	60 kDa chaperonin	CPN60
PF3D7_1333000	3	9	11	32	0	0	4	8	0.184344	0.586904	0.668923	1.55128	0	0	0.205186	0.335747	3.08133	2.51779	15.9472	35.6637	2.87631	4.21811	10.7174	1	1	1	1	1	1	RIP_binding	NA	20 kDa chaperonin	CPN20
PF3D7_1475300	0	4	9	12	0	0	2	2	0	0.260846	0.547301	0.58173	0	0	0.102593	0.0839368	12.2898	2.03737	13.2296	13.9989	4.07626	4.95371	8.43093	1	0.999994	1	1	1	1	RIP_binding	NA	cytochrome c oxidase assembly protein COX11, putative	COX11
PF3D7_0607500	1	10	14	30	1	0	0	0	0.061448	0.652115	0.851357	1.45432	0.0447523	0	0	0	8.18585	2.14504	10.0119	33.4972	21.2857	35.6528	18.4631	1	0.999999	1	1	1	1	RIP_binding	NA	4-hydroxybenzoate polyprenyltransferase, putative	COQ2
PF3D7_1465100	2	5	5	21	2	2	2	4	0.122896	0.326058	0.304056	1.01803	0.0895046	0.143772	0.102593	0.167874	2.05711	2.84754	2.59807	5.63736	2.39362	5.0514	3.43085	0.999997	1	1	1	1	1	RIP_binding	NA	conserved oligomeric Golgi complex subunit 6, putative	COG6
PF3D7_0615800	3	11	23	26	2	0	10	4	0.184344	0.717327	1.39866	1.26041	0.0895046	0	0.512965	0.167874	6.21564	1.70917	10.7511	29.1642	2.59604	6.20649	9.44045	1	0.998038	1	1	1	1	RIP_binding	NA	conserved oligomeric Golgi complex subunit 4, putative	COG4
PF3D7_1451700	3	19	31	68	8	0	2	0	0.184344	1.23902	1.88515	3.29647	0.358018	0	0.102593	0	8.30518	2.59802	4.79156	74.6603	13.3308	79.5464	30.5387	1	1	1	1	1	1	RIP_binding	NA	calcineurin subunit B	CNB
PF3D7_API03600	0	3	36	74	2	4	6	7	0	0.195635	2.1892	3.58733	0.0895046	0.287544	0.307779	0.293779	46.1592	14.894	16.6394	10.9303	6.37938	10.8096	17.6353	1	1	1	1	1	1	RIP_binding	NA	chaperone protein ClpM	ClpM
PF3D7_1406600	9	22	24	48	8	2	12	6	0.553032	1.43465	1.45947	2.32692	0.358018	0.143772	0.615558	0.25181	2.50693	1.60161	3.73468	12.5802	2.28346	8.0635	5.1284	1	0.988753	1	1	1	1	RIP_binding	NA	ATP-dependent Clp protease regulatory subunit ClpC	ClpC
PF3D7_0816600	9	16	32	48	2	0	4	10	0.553032	1.04338	1.94596	2.32692	0.0895046	0	0.205186	0.419684	3.31572	2.17555	14.8276	52.9955	8.04326	5.13132	14.4148	1	1	1	1	1	1	RIP_binding	NA	chaperone protein ClpB1	ClpB1
PF3D7_0821600	2	10	16	26	2	2	10	6	0.122896	0.652115	0.972979	1.26041	0.0895046	0.143772	0.512965	0.25181	5.96041	1.86826	7.58048	6.92307	1.82895	4.43321	4.76573	1	0.999872	1	1	0.999759	1	RIP_binding	NA	polyribonucleotide 5'-hydroxyl-kinase Clp1, putative	CLP1
PF3D7_1030200	21	37	38	85	8	6	29	9	1.29041	2.41283	2.31083	4.12058	0.358018	0.431316	1.4876	0.377716	1.76214	1.69384	5.84844	8.74945	1.53821	9.9183	4.9184	0.999419	0.997468	1	1	0.971872	1	RIP_binding	NA	claudin-like apicomplexan microneme protein, putative	CLAMP
PF3D7_0831600	60	118	197	543	11	2	23	19	3.68688	7.69496	11.9798	26.3233	0.492275	0.143772	1.17982	0.7974	3.22011	3.40569	22.391	139.865	9.8395	31.4108	35.0221	1	1	1	1	1	1	RIP_binding	NA	cytoadherence linked asexual protein 8	CLAG8
PF3D7_0220800	46	80	118	279	6	6	21	14	2.82661	5.21692	7.17572	13.5252	0.268514	0.431316	1.07723	0.587558	2.51269	2.5779	23.049	28.5042	6.44901	21.5514	14.1074	1	1	1	1	1	1	RIP_binding	NA	cytoadherence linked asexual protein 2	CLAG2
PF3D7_1219100	22	39	64	128	2	2	10	10	1.35186	2.54325	3.89192	6.20512	0.0895046	0.143772	0.512965	0.419684	2.81389	2.41291	29.3219	33.1515	7.08894	13.532	14.7202	1	1	1	1	1	1	RIP_binding	NA	clathrin heavy chain, putative	CHC
PF3D7_0628300	49	321	388	802	24	20	51	80	3.01095	20.9329	23.5947	38.8789	1.07405	1.43772	2.61612	3.35747	7.72798	1.85533	21.1292	26.2559	8.89237	11.4492	12.885	1	0.999839	1	1	1	1	RIP_binding	NA	choline/ethanolaminephosphotransferase, putative	CEPT
PF3D7_0504700	5	5	12	22	2	0	1	2	0.30724	0.326058	0.729734	1.0665	0.0895046	0	0.0512965	0.0839368	2.18772	2.97697	5.76869	24.8313	8.27431	8.80403	8.80717	1	1	1	1	1	1	RIP_binding	NA	centrosomal protein CEP120, putative	CEP120
PF3D7_1409900	16	20	32	69	11	8	12	13	0.983169	1.30423	1.94596	3.34495	0.492275	0.575088	0.615558	0.545589	1.93326	2.50861	3.70691	5.46866	3.02334	5.76439	3.7342	0.999971	1	1	1	1	1	RIP_binding	NA	cytidine diphosphate-diacylglycerol synthase	CDS
PF3D7_0217500	141	240	375	533	30	8	61	53	8.66417	15.6508	22.8042	25.8385	1.34257	0.575088	3.12908	2.22433	2.62293	1.64893	16.4698	41.7579	7.2046	11.4197	13.5207	1	0.994716	1	1	1	1	RIP_binding	NA	calcium-dependent protein kinase 1	CDPK1
PF3D7_0715900	16	14	28	45	5	4	8	11	0.983169	0.912962	1.70271	2.18149	0.223761	0.287544	0.410372	0.461652	1.69747	2.3194	6.50792	6.69956	3.85701	4.41494	4.24938	0.998275	1	1	1	1	1	RIP_binding	NA	cation diffusion facilitator family protein, putative	CDF
PF3D7_1029400	4	8	10	23	4	4	6	4	0.245792	0.521692	0.608112	1.11498	0.179009	0.287544	0.307779	0.167874	2.23125	2.04055	2.91768	3.49006	1.85871	5.51343	3.00861	1	0.999994	1	1	0.999857	1	RIP_binding	NA	LEM3/CDC50 family protein, putative	CDC50C
PF3D7_0719500	3	12	22	28	0	0	1	0	0.184344	0.782538	1.33785	1.35737	0	0	0.0512965	0	5.95445	1.69172	30.8945	31.3307	14.7946	33.3426	19.6681	1	0.997378	1	1	1	1	RIP_binding	NA	LEM3/CDC50 family protein, putative	CDC50A
PF3D7_0519500	23	30	47	83	6	5	4	10	1.41331	1.95635	2.85813	4.02363	0.268514	0.35943	0.205186	0.419684	1.9884	2.03115	9.2665	10.0657	11.7339	8.80662	7.31539	0.999989	0.999993	1	1	1	1	RIP_binding	NA	CCR4 domain-containing protein 1, putative	CCR4-1
PF3D7_1475500	3	5	7	23	0	0	0	0	0.184344	0.326058	0.425678	1.11498	0	0	0	0	2.03656	3.10641	10.5119	25.9145	11.1428	27.5672	13.3799	0.999995	1	1	1	1	1	RIP_binding	NA	LCCL domain-containing protein	CCp1
PF3D7_0603500	7	6	14	35	2	0	4	4	0.430136	0.391269	0.851357	1.69671	0.0895046	0	0.205186	0.167874	1.88008	3.96862	6.67459	38.9134	3.61444	8.28566	10.5561	0.999925	1	1	1	1	1	RIP_binding	NA	cation/H+ antiporter	CAX
PF3D7_1236100	19	30	37	83	8	6	4	9	1.16751	1.95635	2.25001	4.02363	0.358018	0.431316	0.205186	0.377716	1.89022	2.03115	5.69745	8.54579	9.27349	9.68728	6.18757	0.999937	0.999993	1	1	1	1	RIP_binding	NA	clustered-asparagine-rich protein	CARP
PF3D7_1304000	17	33	37	82	4	2	12	2	1.04462	2.15198	2.25001	3.97515	0.179009	0.143772	0.615558	0.0839368	2.10274	1.82854	10.2554	21.323	3.48577	31.9059	11.8169	0.999999	0.999744	1	1	1	1	RIP_binding	NA	condensin complex subunit 2, putative	CAPH
PF3D7_1449300	8	14	22	47	0	2	8	4	0.491584	0.912962	1.33785	2.27844	0	0.143772	0.410372	0.167874	2.56697	2.42025	30.8945	12.323	3.05039	11.0579	10.3855	1	1	1	1	1	1	RIP_binding	NA	transcription factor IIIb subunit, putative	BRF1
PF3D7_0917900	417	304	1032	1434	71	42	115	181	25.6238	19.8243	62.7572	69.5167	3.17741	3.01921	5.89909	7.59628	2.44643	3.50052	19.4906	22.7031	10.5704	9.10662	11.3029	1	1	1	1	1	1	RIP_binding	NA	heat shock protein 70	BIP
PF3D7_0724700	11	12	27	53	8	2	6	8	0.675929	0.782538	1.6419	2.56931	0.358018	0.143772	0.307779	0.335747	2.33347	3.1501	4.18763	13.8659	4.81454	6.91333	5.87749	1	1	1	1	1	1	RIP_binding	NA	bromodomain protein 6, putative	BDP6
PF3D7_1475600	4	9	9	27	2	0	2	2	0.245792	0.586904	0.547301	1.30889	0.0895046	0	0.102593	0.0839368	2.0246	2.13631	4.40985	30.2475	4.07626	10.7292	8.93728	0.999994	0.999999	1	1	1	1	RIP_binding	NA	bromodomain protein 4, putative	BDP4
PF3D7_1226800	10	18	16	39	2	0	7	14	0.61448	1.17381	0.972979	1.89062	0.0895046	0	0.359075	0.587558	1.54076	1.58645	7.58048	43.2464	2.53077	3.06991	9.92579	0.979168	0.985749	1	1	1	1	RIP_binding	NA	ataxin-3, putative	ATX3
PF3D7_0504000	6	9	19	76	6	0	3	7	0.368688	0.586904	1.15541	3.68429	0.268514	0	0.153889	0.293779	2.88588	5.87484	3.83114	83.3263	6.11352	11.0984	18.855	1	1	1	1	1	1	RIP_binding	NA	cation transporting P-ATPase	ATPase3
PF3D7_1219600	33	51	78	142	10	0	14	6	2.02779	3.32579	4.74327	6.8838	0.447523	0	0.718151	0.25181	2.30787	2.05446	9.72632	154.82	6.29539	23.5748	33.1298	1	0.999995	1	1	1	1	RIP_binding	NA	aminophospholipid-transporting P-ATPase	ATPase2
PF3D7_0905700	6	13	17	31	2	4	6	6	0.368688	0.84775	1.03379	1.5028	0.0895046	0.287544	0.307779	0.25181	2.59434	1.7309	8.03343	4.65715	3.07582	5.25828	4.22498	1	0.998636	1	1	1	1	RIP_binding	NA	autophagy-related protein 3, putative	ATG3
PF3D7_0212900	15	27	41	66	4	0	10	12	0.921721	1.76071	2.49326	3.19951	0.179009	0	0.512965	0.503621	2.61981	1.79527	11.3425	72.4939	4.56853	5.94125	16.4602	1	0.999544	1	1	1	1	RIP_binding	NA	arginyl-tRNA--protein transferase	ATEL1
PF3D7_1344800	2	9	10	19	0	0	4	10	0.122896	0.586904	0.608112	0.921072	0	0	0.205186	0.419684	3.83133	1.52593	14.5884	21.5816	2.63026	2.08607	7.70726	1	0.964443	1	1	1	0.999998	RIP_binding	NA	aspartate carbamoyltransferase	ATCase
PF3D7_1224500	16	19	27	52	2	6	7	14	0.983169	1.23902	1.6419	2.52083	0.0895046	0.431316	0.359075	0.587558	1.63853	1.99558	12.5629	5.3891	4.19872	4.07099	4.97597	0.995471	0.999987	1	1	1	1	RIP_binding	NA	histone chaperone ASF1, putative	ASF1
PF3D7_1356800	35	212	129	454	6	8	8	4	2.15068	13.8248	7.84464	22.0088	0.268514	0.575088	0.410372	0.167874	3.58915	1.5899	25.1843	35.5794	17.4351	105.083	31.4101	1	0.986493	1	1	1	1	RIP_binding	NA	serine/threonine protein kinase ARK3, putative	ARK3
PF3D7_1442900	62	93	118	203	9	6	13	13	3.80978	6.06467	7.17572	9.84093	0.402771	0.431316	0.666854	0.545589	1.8724	1.61773	16.1343	20.7652	10.1826	16.8203	11.2321	0.999914	0.991282	1	1	1	1	RIP_binding	NA	Sec7 domain-containing protein ARFGEF, putative	ARFGEF
PF3D7_1352700	9	19	25	49	0	2	12	2	0.553032	1.23902	1.52028	2.3754	0	0.143772	0.615558	0.0839368	2.60803	1.88263	34.971	12.8373	2.37595	19.1999	12.3125	1	0.999901	1	1	1	1	RIP_binding	NA	intron-binding protein aquarius, putative	AQR
PF3D7_1132800	31	27	84	123	6	7	6	14	1.90489	1.76071	5.10814	5.96273	0.268514	0.503202	0.307779	0.587558	2.63986	3.3226	16.4489	10.9635	14.7252	9.53844	9.60642	1	1	1	1	1	1	RIP_binding	NA	aquaglyceroporin	AQP
PF3D7_1454400	13	34	46	91	2	2	11	10	0.798825	2.21719	2.79732	4.41145	0.0895046	0.143772	0.564261	0.419684	3.35865	1.96848	21.1689	23.6373	4.68351	9.64669	10.7439	1	0.999978	1	1	1	1	RIP_binding	NA	aminopeptidase P	APP
PF3D7_1465000	7	14	13	41	4	10	10	0	0.430136	0.912962	0.790546	1.98758	0.179009	0.71886	0.512965	0	1.75303	2.11771	3.73298	2.66147	1.50021	48.3589	10.0207	0.999321	0.999999	1	1	0.951152	1	RIP_binding	NA	cytochrome c oxidase subunit ApiCOX25, putative	ApiCOX25
PF3D7_1239200	139	179	211	446	12	10	12	14	8.54128	11.6729	12.8312	21.621	0.537027	0.71886	0.615558	0.587558	1.49942	1.84872	22.1319	28.3726	19.5781	34.4115	17.9737	0.961802	0.99982	1	1	1	1	RIP_binding	NA	AP2 domain transcription factor, putative	ApiAP2
PF3D7_1317200	9	19	30	55	2	4	0	4	0.553032	1.23902	1.82434	2.66626	0.0895046	0.287544	0	0.167874	3.11352	2.10854	13.9217	8.15842	44.4693	12.906	14.1129	1	0.999998	1	1	1	1	RIP_binding	NA	AP2 domain transcription factor AP2-FG, putative	ApiAP2
PF3D7_1408200	6	19	29	44	0	0	2	2	0.368688	1.23902	1.76352	2.13301	0	0	0.102593	0.0839368	4.3436	1.69436	40.4064	48.6626	12.4895	17.2747	20.8118	1	0.99749	1	1	1	1	RIP_binding	NA	AP2 domain transcription factor AP2-G2, putative	ApiAP2
PF3D7_1222400	9	26	27	82	2	0	0	6	0.553032	1.6955	1.6419	3.97515	0.0895046	0	0	0.25181	2.81023	2.30716	12.5629	89.8257	40.1223	13.674	26.8837	1	1	1	1	1	1	RIP_binding	NA	AP2 domain transcription factor	ApiAP2
PF3D7_1440700	1	3	7	18	6	0	2	0	0.061448	0.195635	0.425678	0.872594	0.268514	0	0.102593	0	4.31343	3.77315	1.5017	20.4983	3.23494	21.7917	9.18554	1	1	0.960534	1	1	1	RIP_binding	NA	AP-3 complex subunit mu, putative	AP3M
PF3D7_1305100	1	4	5	16	2	0	2	4	0.061448	0.260846	0.304056	0.775639	0.0895046	0	0.102593	0.167874	3.20702	2.66425	2.59807	18.3318	2.39362	3.8963	5.51518	1	1	1	1	1	1	RIP_binding	NA	protein AMR3	AMR3
PF3D7_0518100	5	17	10	37	2	2	4	4	0.30724	1.1086	0.608112	1.79367	0.0895046	0.143772	0.205186	0.167874	1.84582	1.59207	4.8628	9.75163	2.63026	8.7477	4.90505	0.999863	0.986942	1	1	1	1	RIP_binding	NA	protein AMR2	AMR2
PF3D7_1329400	1	9	10	25	0	0	2	0	0.061448	0.586904	0.608112	1.21194	0	0	0.102593	0	5.97304	1.98371	14.5884	28.081	4.49692	29.8774	14.1667	1	0.999984	1	1	1	1	RIP_binding	NA	AMP deaminase	AMPD
PF3D7_0509000	13	17	21	42	0	10	16	10	0.798825	1.1086	1.27704	2.03605	0	0.71886	0.820743	0.419684	1.56439	1.80155	29.5356	2.72495	1.5289	4.50127	6.94279	0.985444	0.999591	1	1	0.967723	1	RIP_binding	NA	alpha-soluble NSF attachment protein, putative	alphaSNAP
PF3D7_0505200	9	9	18	26	0	2	2	6	0.553032	0.586904	1.0946	1.26041	0	0.143772	0.102593	0.25181	1.90035	2.06001	25.4591	6.92307	7.8622	4.43321	8.10633	0.999947	0.999996	1	1	1	1	RIP_binding	NA	actin-like protein, putative	ALP2b
PF3D7_1137200	3	10	6	34	0	0	2	0	0.184344	0.652115	0.364867	1.64823	0	0	0.102593	0	1.77537	2.42182	9.15304	37.8302	2.81428	40.2732	15.7113	0.999536	1	1	1	1	1	RIP_binding	NA	apical exonemal protein	AEP
PF3D7_1037300	12	20	31	43	18	6	12	27	0.737377	1.30423	1.88515	2.08453	0.805541	0.431316	0.615558	1.13315	2.46054	1.57684	2.26969	4.47264	2.93086	1.80961	2.5867	1	0.983464	1	1	1	0.999656	RIP_binding	NA	ADP/ATP transporter on adenylate translocase	ADT
PF3D7_0206700	4	12	23	77	2	0	6	4	0.245792	0.782538	1.39866	3.73277	0.0895046	0	0.307779	0.167874	4.91772	4.55014	10.7511	84.4095	4.11905	17.9885	21.1227	1	1	1	1	1	1	RIP_binding	NA	adenylosuccinate lyase	ADSL
PF3D7_1036800	4	10	11	44	4	0	8	2	0.245792	0.652115	0.668923	2.13301	0.179009	0	0.410372	0.0839368	2.4379	3.11377	3.18945	48.6626	1.57159	17.2747	12.7083	1	1	1	1	0.983017	1	RIP_binding	NA	acetyl-CoA transporter, putative	ACT
PF3D7_0215000	6	4	15	19	4	0	0	7	0.368688	0.260846	0.912168	0.921072	0.179009	0	0	0.293779	2.30279	3.13442	4.27652	21.5816	22.7346	2.86835	9.48305	1	1	1	1	1	1	RIP_binding	NA	acyl-CoA synthetase	ACS9
PF3D7_0731600	22	41	61	146	14	0	10	21	1.35186	2.67367	3.70948	7.07771	0.626532	0	0.512965	0.881336	2.68362	2.61785	5.59262	159.153	6.76019	7.71108	30.7531	1	1	1	1	1	1	RIP_binding	NA	acyl-CoA synthetase	ACS5
PF3D7_1469600	7	4	19	32	0	2	0	0	0.430136	0.260846	1.15541	1.55128	0	0.143772	0	0	2.51537	5.17179	26.818	8.46592	28.5305	37.963	18.2441	1	1	1	1	1	1	RIP_binding	NA	acetyl-CoA carboxylase	ACC
PF3D7_1209900	1	5	12	31	0	0	2	6	0.061448	0.326058	0.729734	1.5028	0	0	0.102593	0.25181	7.07945	4.14188	17.3061	34.5804	5.33824	5.25828	12.2841	1	1	1	1	1	1	RIP_binding	NA	ABC transporter B family member 7, putative	ABCB7
PF3D7_1352100	4	13	18	40	0	0	2	0	0.245792	0.84775	1.0946	1.9391	0	0	0.102593	0	3.88446	2.21771	25.4591	44.3296	7.8622	47.2038	21.8261	1	1	1	1	1	1	RIP_binding	NA	ABC transporter B family member 6, putative	ABCB6
PF3D7_0629500	5	16	21	44	2	2	8	4	0.30724	1.04338	1.27704	2.13301	0.0895046	0.143772	0.410372	0.167874	3.7263	1.99795	9.84521	11.5516	2.91596	10.3648	6.73365	1	0.999987	1	1	1	1	RIP_binding	NA	amino acid transporter AAT1	AAT1
PF3D7_1233600	82	95	132	249	11	12	17	26	5.03874	6.1951	8.02708	12.0709	0.492275	0.862632	0.87204	1.09118	1.58742	1.94109	15.0306	13.3523	8.8282	10.6896	8.57152	0.989806	0.999965	1	1	1	1	RIP_binding	NA	asparagine and aspartate rich protein 1	AARP1
PF3D7_1454700	19	30	48	69	16	4	24	26	1.16751	1.95635	2.91894	3.34495	0.716036	0.287544	1.23112	1.09118	2.44033	1.69263	3.89555	10.2008	2.32577	2.98895	3.92401	1	0.997417	1	1	1	1	RIP_binding	NA	6-phosphogluconate dehydrogenase, decarboxylating	6PGD
PF3D7_0408300	4	15	10	19	2	0	9	8	0.245792	0.978173	0.608112	0.921072	0.0895046	0	0.461668	0.335747	2.23125	0.944381	4.8628	21.5816	1.29077	2.54964	5.57674	1	0.0910124	1	1	0.53795	1	NA	NA	zinc finger Ran-binding domain-containing protein 2, putative	ZRANB2
PF3D7_1009400	NA	NA	NA	NA	NA	NA	NA	NA	NA	NA	NA	NA	NA	NA	NA	NA	NA	NA	NA	NA	NA	NA	NA	NA	NA	NA	NA	NA	NA	NA	NA	zinc finger protein, putative	ZNF2
PF3D7_1022300	NA	NA	NA	NA	NA	NA	NA	NA	NA	NA	NA	NA	NA	NA	NA	NA	NA	NA	NA	NA	NA	NA	NA	NA	NA	NA	NA	NA	NA	NA	NA	ZIP domain-containing protein, putative	ZIPCO
PF3D7_0309000	NA	NA	NA	NA	NA	NA	NA	NA	NA	NA	NA	NA	NA	NA	NA	NA	NA	NA	NA	NA	NA	NA	NA	NA	NA	NA	NA	NA	NA	NA	NA	dual specificity protein phosphatase	YVH1
PF3D7_0630500	1	0	2	0	0	0	2	0	0.061448	0	0.121622	0	0	0	0.102593	0	1.54741	1	3.71768	1	1.13164	1	1.56612	0.981153	0.0987588	1	0.137042	0.193643	0.101787	NA	NA	ribosome biogenesis protein YTM1, putative	YTM1
PF3D7_0309800	NA	NA	NA	NA	NA	NA	NA	NA	NA	NA	NA	NA	NA	NA	NA	NA	NA	NA	NA	NA	NA	NA	NA	NA	NA	NA	NA	NA	NA	NA	NA	YTH domain-containing protein 2, putative	YTH.2
PF3D7_1419900	2	7	4	12	2	0	0	0	0.122896	0.456481	0.243245	0.58173	0.0895046	0	0	0	1.70226	1.24804	2.14512	13.9989	6.7959	14.8611	6.79189	0.998407	0.404754	0.999999	1	1	1	NA	NA	YTH domain-containing protein 1, putative	YTH.1
PF3D7_0316700	NA	NA	NA	NA	NA	NA	NA	NA	NA	NA	NA	NA	NA	NA	NA	NA	NA	NA	NA	NA	NA	NA	NA	NA	NA	NA	NA	NA	NA	NA	NA	protein YOP1, putative	YOP1
PF3D7_1324700	6	20	35	33	6	4	2	6	0.368688	1.30423	2.12839	1.59976	0.268514	0.287544	0.102593	0.25181	5.21824	1.21847	6.93706	4.94892	15.0134	5.5883	6.4874	1	0.332605	1	1	1	1	NA	NA	SNARE protein, putative	YKT6.2
PF3D7_1472100	3	5	3	23	4	0	2	2	0.184344	0.326058	0.182434	1.11498	0.179009	0	0.102593	0.0839368	0.991794	3.10641	1.0153	25.9145	1.5523	9.18906	6.96156	0.128997	1	0.129557	1	0.977221	1	NA	NA	protein transport protein YIP1, putative	YIP1
PF3D7_0812220	0	5	5	10	0	0	0	0	0	0.326058	0.304056	0.484775	0	0	0	0	7.27211	1.42377	7.7942	11.8324	8.24488	12.5509	8.18638	1	0.859564	1	1	1	1	NA	NA	GTP-binding protein YihA3	YihA3
PF3D7_1442200	3	8	7	14	0	2	0	1	0.184344	0.521692	0.425678	0.678685	0	0.143772	0	0.0419684	2.03656	1.27534	10.5119	3.83737	11.1428	8.58566	6.23161	0.999995	0.479605	1	1	1	1	NA	NA	GTP-binding protein YihA2	YihA2
PF3D7_0513400	0	0	2	2	2	0	0	4	0	0	0.121622	0.0969549	0.0895046	0	0	0.167874	3.50884	3	1.23923	3.16648	3.89795	0.662038	2.57909	1	1	0.444136	1	1	0	NA	NA	GTP-binding protein YihA1	YihA1
PF3D7_0820500	8	21	22	42	4	0	6	8	0.491584	1.36944	1.33785	2.03605	0.179009	0	0.307779	0.335747	2.56697	1.47013	6.1789	46.4961	3.94518	5.50155	11.0265	1	0.922125	1	1	1	1	NA	NA	protein transport protein YIF1, putative	YIF1
PF3D7_1223800	4	7	10	8	2	0	0	2	0.245792	0.456481	0.608112	0.38782	0.0895046	0	0	0.0839368	2.23125	0.864026	4.8628	9.66592	15.4898	3.41359	6.08789	1	0.106117	1	1	1	1	NA	NA	citrate/oxoglutarate carrier protein, putative	YHM2
PF3D7_1361600	0	2	0	2	2	0	2	2	0	0.130423	0	0.0969549	0.0895046	0	0.102593	0.0839368	1	0.812923	0.333333	3.16648	0.290316	1.1034	1.11774	0.131562	0.142347	0	1	0	0.160231	NA	NA	Fe-S assembly protein IscX, putative	YfhJ
PF3D7_API04000	0	0	0	0	0	0	0	0	0	0	0	0	0	0	0	0	1	1	1	1	1	1	1	0.131562	0.0987588	0.123997	0.137042	0.103771	0.101787	NA	NA	hypothetical chloroplast reading frame 93	YCF93
PF3D7_1106300	NA	NA	NA	NA	NA	NA	NA	NA	NA	NA	NA	NA	NA	NA	NA	NA	NA	NA	NA	NA	NA	NA	NA	NA	NA	NA	NA	NA	NA	NA	NA	5'-3' exoribonuclease 1, putative	XRN1
PF3D7_0934100	NA	NA	NA	NA	NA	NA	NA	NA	NA	NA	NA	NA	NA	NA	NA	NA	NA	NA	NA	NA	NA	NA	NA	NA	NA	NA	NA	NA	NA	NA	NA	TFIIH basal transcription factor complex helicase XPD subunit	XPD
PF3D7_1037600	10	28	38	46	0	2	6	8	0.61448	1.82592	2.31083	2.22996	0	0.143772	0.307779	0.335747	3.55875	1.21556	52.6359	12.0659	6.72713	6.01493	13.703	1	0.326088	1	1	1	1	NA	NA	TFIIH basal transcription factor complex helicase XPB subunit, putative	XPB
PF3D7_1001600	NA	NA	NA	NA	NA	NA	NA	NA	NA	NA	NA	NA	NA	NA	NA	NA	NA	NA	NA	NA	NA	NA	NA	NA	NA	NA	NA	NA	NA	NA	NA	exported lipase 2	XL2
PF3D7_1001400	NA	NA	NA	NA	NA	NA	NA	NA	NA	NA	NA	NA	NA	NA	NA	NA	NA	NA	NA	NA	NA	NA	NA	NA	NA	NA	NA	NA	NA	NA	NA	exported lipase 1	XL1
PF3D7_1235900	5	12	12	31	2	2	12	4	0.30724	0.782538	0.729734	1.5028	0.0895046	0.143772	0.615558	0.167874	2.18772	1.86673	5.76869	8.20878	1.17365	7.36159	4.42786	1	0.999868	1	1	0.255016	1	NA	NA	pre-mRNA-splicing factor SYF1, putative	XAB2
PF3D7_1230800	14	28	26	31	2	8	1	4	0.860273	1.82592	1.58109	1.5028	0.0895046	0.575088	0.0512965	0.167874	1.7932	0.827613	12.1099	2.4967	17.4027	7.36159	6.99862	0.999658	0.128667	1	1	1	1	NA	NA	pre-mRNA-splicing regulator WTAP, putative	WTAP
PF3D7_1429900	23	34	39	48	2	4	6	8	1.41331	2.21719	2.37164	2.32692	0.0895046	0.287544	0.307779	0.335747	1.65559	1.04843	17.9983	7.13722	6.901	6.27161	6.83535	0.996565	0.117284	1	1	1	1	NA	NA	ADP-dependent DNA helicase RecQ	WRN
PF3D7_1443400	13	30	26	51	2	2	4	9	0.798825	1.95635	1.58109	2.47235	0.0895046	0.143772	0.205186	0.377716	1.92324	1.25738	12.1099	13.3516	6.56699	5.99098	6.86669	0.999965	0.429613	1	1	1	1	NA	NA	WD repeat-containing protein	WLP1
PF3D7_1428400	3	4	7	8	2	0	0	0	0.184344	0.260846	0.425678	0.38782	0.0895046	0	0	0	2.03656	1.41049	3.50396	9.66592	11.1428	10.2408	6.33342	0.999995	0.835885	1	1	1	1	NA	NA	WD and tetratricopeptide repeats protein 1, putative	WDTC1
PF3D7_1347000	2	2	2	9	0	4	0	0	0.122896	0.130423	0.121622	0.436297	0	0.287544	0	0	0.992568	2.70974	3.71768	1.44765	3.89795	11.3959	4.02691	0.129223	1	1	0.925471	1	1	NA	NA	WD repeat-containing protein 92, putative	WDR92
PF3D7_1105200	NA	NA	NA	NA	NA	NA	NA	NA	NA	NA	NA	NA	NA	NA	NA	NA	NA	NA	NA	NA	NA	NA	NA	NA	NA	NA	NA	NA	NA	NA	NA	WD repeat-containing protein WRAP73, putative	WDR8
PF3D7_1467200	0	1	2	2	0	0	0	0	0	0.0652115	0.121622	0.0969549	0	0	0	0	3.50884	1.27921	3.71768	3.16648	3.89795	3.31019	3.14673	1	0.490682	1	1	1	1	NA	NA	WD repeat-containing protein 79, putative	WDR79
PF3D7_1033500	2	13	21	25	2	0	0	12	0.122896	0.84775	1.27704	1.21194	0.0895046	0	0	0.503621	7.73464	1.40636	9.84521	28.081	31.4285	2.29826	13.4657	1	0.827964	1	1	1	1	NA	NA	WD repeat-containing protein 70, putative	WDR70
PF3D7_0905600	0	1	0	1	0	0	0	0	0	0.0652115	0	0.0484775	0	0	0	0	1	0.852808	1	2.08324	1	2.15509	1.34852	0.131562	0.111634	0.123997	0.999998	0.103771	0.999999	NA	NA	WD repeat-containing protein 66, putative	WDR66
PF3D7_1406500	0	1	1	5	0	0	0	0	0	0.0652115	0.0608112	0.242387	0	0	0	0	2.25442	2.55843	2.35884	6.4162	2.44898	6.77547	3.80206	1	1	1	1	1	1	NA	NA	WD repeat-containing protein 65, putative	WDR65
PF3D7_0526300	NA	NA	NA	NA	NA	NA	NA	NA	NA	NA	NA	NA	NA	NA	NA	NA	NA	NA	NA	NA	NA	NA	NA	NA	NA	NA	NA	NA	NA	NA	NA	WD repeat-containing protein 55, putative	WDR55
PF3D7_0518600	12	33	32	48	4	2	3	2	0.737377	2.15198	1.94596	2.32692	0.179009	0.143772	0.153889	0.0839368	2.53792	1.0795	8.89658	12.5802	10.1498	18.8148	9.00981	1	0.136339	1	1	1	1	NA	NA	WD repeat-containing protein 26, putative	WDR26
PF3D7_1348700	1	0	1	1	0	0	0	0	0.061448	0	0.0608112	0.0484775	0	0	0	0	0.994207	2	2.35884	2.08324	2.44898	2.15509	2.00673	0.129711	0.999988	1	0.999998	1	0.999999	NA	NA	WD repeat-containing protein 16, putative	WDR16
PF3D7_1428100	3	4	8	8	0	4	0	0	0.184344	0.260846	0.48649	0.38782	0	0.287544	0	0	2.29776	1.41049	11.8707	1.30177	12.5918	10.2408	6.61888	1	0.835885	1	0.645231	1	1	NA	NA	WW domain-binding protein 11, putative	WBP11
PF3D7_0919600	0	0	0	1	0	0	0	0	0	0	0	0.0484775	0	0	0	0	1	2	1	2.08324	1	2.15509	1.53972	0.131562	0.999988	0.123997	0.999998	0.103771	0.999999	NA	NA	dolichyl-diphosphooligosaccharide--protein glycosyltransferase subunit WBP1, putative	WBP1
PF3D7_0801300	0	1	1	2	0	0	0	0	0	0.0652115	0.0608112	0.0969549	0	0	0	0	2.25442	1.27921	2.35884	3.16648	2.44898	3.31019	2.46969	1	0.490682	1	1	1	1	NA	NA	von Willebrand factor A domain-related protein	WARP
PF3D7_1448600	2	8	12	13	0	0	2	2	0.122896	0.521692	0.729734	0.630207	0	0	0.102593	0.0839368	4.54103	1.19032	17.3061	15.0821	5.33824	5.33874	8.13276	1	0.274304	1	1	1	1	NA	NA	SNARE protein, putative	VTI1
PF3D7_0815800	136	219	172	276	16	12	6	26	8.35693	14.2813	10.4595	13.3798	0.716036	0.862632	0.307779	1.09118	1.25015	0.937086	13.8071	14.7948	30.026	11.8447	12.11	0.490277	0.0909967	1	1	1	1	NA	NA	vacuolar protein sorting-associated protein 9, putative	VPS9
PF3D7_0727000	4	14	16	23	8	2	10	6	0.245792	0.912962	0.972979	1.11498	0.358018	0.143772	0.512965	0.25181	3.47116	1.21012	2.52683	6.15164	1.82895	3.93817	3.18781	1	0.314225	1	1	0.999759	1	NA	NA	vacuolar protein sorting-associated protein 53, putative	VPS53
PF3D7_0103100	NA	NA	NA	NA	NA	NA	NA	NA	NA	NA	NA	NA	NA	NA	NA	NA	NA	NA	NA	NA	NA	NA	NA	NA	NA	NA	NA	NA	NA	NA	NA	vacuolar protein sorting-associated protein 51, putative	VPS51
PF3D7_0906100	5	16	17	30	2	4	10	8	0.30724	1.04338	1.03379	1.45432	0.0895046	0.287544	0.512965	0.335747	3.04249	1.37637	8.03343	4.51126	1.93854	3.96143	3.81059	1	0.762722	1	1	0.999965	1	NA	NA	vacuolar protein sorting-associated protein 46, putative	VPS46
PF3D7_0216400	2	3	3	8	2	2	2	0	0.122896	0.195635	0.182434	0.38782	0.0895046	0.143772	0.102593	0	1.34741	1.78728	1.69217	2.29452	1.5523	10.2408	3.15241	0.753099	0.999477	0.997984	1	0.977221	1	NA	NA	vacuolar protein sorting-associated protein 45	VPS45
PF3D7_1457500	11	25	29	32	2	2	6	10	0.675929	1.63029	1.76352	1.55128	0.0895046	0.143772	0.307779	0.419684	2.50136	0.952936	13.4688	8.46592	5.16228	3.45118	5.66708	1	0.0913301	1	1	1	1	NA	NA	vacuolar protein sorting-associated protein 4	VPS4
PF3D7_1110500	NA	NA	NA	NA	NA	NA	NA	NA	NA	NA	NA	NA	NA	NA	NA	NA	NA	NA	NA	NA	NA	NA	NA	NA	NA	NA	NA	NA	NA	NA	NA	vacuolar protein sorting-associated protein 35, putative	VPS35
PF3D7_0935200	NA	NA	NA	NA	NA	NA	NA	NA	NA	NA	NA	NA	NA	NA	NA	NA	NA	NA	NA	NA	NA	NA	NA	NA	NA	NA	NA	NA	NA	NA	NA	vacuolar protein sorting-associated protein 33, putative	VPS33
PF3D7_1406700	8	10	12	13	2	0	0	0	0.491584	0.652115	0.729734	0.630207	0.0895046	0	0	0	1.44097	0.968729	5.76869	15.0821	18.3877	16.0162	9.61074	0.915061	0.0927495	1	1	1	1	NA	NA	vacuolar protein sorting-associated protein 29	VPS29
PF3D7_1250300	16	29	32	53	4	6	12	26	0.983169	1.89113	1.94596	2.56931	0.179009	0.431316	0.615558	1.09118	1.93326	1.34964	8.89658	5.49093	3.02334	2.30444	3.83303	0.999971	0.694198	1	1	1	1	NA	NA	vacuolar protein sorting-associated protein 26, putative	VPS26
PF3D7_0816200	2	9	6	21	0	2	8	6	0.122896	0.586904	0.364867	1.01803	0	0.143772	0.410372	0.25181	2.41195	1.67853	9.15304	5.63736	0.899402	3.60814	3.89807	1	0.99674	1	1	0.0997882	1	NA	NA	vacuolar protein sorting-associated protein 2, putative	VPS2
PF3D7_0502000	2	8	5	12	2	4	2	0	0.122896	0.521692	0.304056	0.58173	0.0895046	0.287544	0.102593	0	2.05711	1.1053	2.59807	1.88531	2.39362	14.8611	4.15009	0.999997	0.157513	1	0.999935	1	1	NA	NA	vacuolar protein sorting-associated protein 11, putative	VPS11
PF3D7_1311900	85	105	117	167	11	8	33	44	5.22308	6.84721	7.11491	8.09574	0.492275	0.575088	1.69278	1.84661	1.35887	1.18106	13.332	13.1332	4.12559	4.30891	6.23994	0.779464	0.257412	1	1	1	1	NA	NA	V-type proton ATPase catalytic subunit A	vapA
PF3D7_0936500	NA	NA	NA	NA	NA	NA	NA	NA	NA	NA	NA	NA	NA	NA	NA	NA	NA	NA	NA	NA	NA	NA	NA	NA	NA	NA	NA	NA	NA	NA	NA	virulence-associated protein 1	VAP1
PF3D7_1303200	0	5	6	10	0	0	0	0	0	0.326058	0.364867	0.484775	0	0	0	0	8.52653	1.42377	9.15304	11.8324	9.69385	12.5509	8.86342	1	0.859564	1	1	1	1	NA	NA	SNARE protein, putative	VAMP8
PF3D7_0826600	0	1	2	4	0	0	0	0	0	0.0652115	0.121622	0.19391	0	0	0	0	3.50884	2.13202	3.71768	5.33296	3.89795	5.62038	4.03497	1	0.999999	1	1	1	1	NA	NA	SNARE protein, putative	VAMP7
PF3D7_0514100	14	20	26	38	2	2	6	5	0.860273	1.30423	1.58109	1.84214	0.0895046	0.143772	0.307779	0.209842	1.7932	1.39766	12.1099	10.0088	4.64066	7.48226	6.23875	0.999658	0.810431	1	1	1	1	NA	NA	ATP-dependent DNA helicase UvrD	UvrD
PF3D7_1307100	1	10	8	10	0	2	0	2	0.061448	0.652115	0.48649	0.484775	0	0.143772	0	0.0839368	4.86663	0.761144	11.8707	2.8088	12.5918	4.18365	6.18046	1	0.225339	1	1	1	1	NA	NA	U3 small nucleolar RNA-associated protein 6, putative	UTP6
PF3D7_1333600	5	9	8	13	2	6	0	4	0.30724	0.586904	0.48649	0.630207	0.0895046	0.431316	0	0.167874	1.50391	1.06815	3.95691	1.41778	12.5918	3.20325	3.95697	0.964186	0.128632	1	0.890852	1	1	NA	NA	U3 small nucleolar RNA-associated protein 4, putative	UTP4
PF3D7_1005100	NA	NA	NA	NA	NA	NA	NA	NA	NA	NA	NA	NA	NA	NA	NA	NA	NA	NA	NA	NA	NA	NA	NA	NA	NA	NA	NA	NA	NA	NA	NA	U3 small nucleolar RNA-associated protein 25, putative	UTP25
PF3D7_1357700	3	6	3	16	0	0	2	2	0.184344	0.391269	0.182434	0.775639	0	0	0.102593	0.0839368	0.991794	1.87407	5.07652	18.3318	1.5523	6.49384	5.72006	0.128997	0.999884	1	1	0.977221	1	NA	NA	U3 small nucleolar RNA-associated protein 21, putative	UTP21
PF3D7_0803100	33	45	32	42	6	0	2	4	2.02779	2.93452	1.94596	2.03605	0.268514	0	0.102593	0.167874	0.960589	0.698804	6.3547	46.4961	13.7514	9.90279	13.0274	0.122715	0.4508	1	1	1	1	NA	NA	U3 small nucleolar RNA-associated protein 14, putative	UTP14
PF3D7_1013100	NA	NA	NA	NA	NA	NA	NA	NA	NA	NA	NA	NA	NA	NA	NA	NA	NA	NA	NA	NA	NA	NA	NA	NA	NA	NA	NA	NA	NA	NA	NA	U3 small nucleolar RNA-associated protein 13, putative	UTP13
PF3D7_1247900	0	5	2	5	0	0	0	2	0	0.326058	0.121622	0.242387	0	0	0	0.0839368	3.50884	0.776602	3.71768	6.4162	3.89795	2.25849	3.42929	1	0.193381	1	1	1	1	NA	NA	U3 small nucleolar RNA-associated protein 11, putative	UTP11
PF3D7_0704600	NA	NA	NA	NA	NA	NA	NA	NA	NA	NA	NA	NA	NA	NA	NA	NA	NA	NA	NA	NA	NA	NA	NA	NA	NA	NA	NA	NA	NA	NA	NA	HECT-type E3 ubiquitin ligase UT	UT
PF3D7_1317000	18	16	13	48	2	2	12	6	1.10606	1.04338	0.790546	2.32692	0.0895046	0.143772	0.615558	0.25181	0.726715	2.17555	6.22164	12.5802	1.26613	8.0635	5.17229	0.40316	1	1	1	0.467325	1	NA	NA	U4/U6.U5 tri-snRNP-associated protein 2, putative	USP39
PF3D7_0527200	NA	NA	NA	NA	NA	NA	NA	NA	NA	NA	NA	NA	NA	NA	NA	NA	NA	NA	NA	NA	NA	NA	NA	NA	NA	NA	NA	NA	NA	NA	NA	ubiquitin carboxyl-terminal hydrolase 14	USP14
PF3D7_0413900	20	58	42	77	12	12	2	6	1.22896	3.78227	2.55407	3.73277	0.537027	0.862632	0.102593	0.25181	2.03732	0.987077	4.46702	4.16308	17.958	12.8489	7.07691	0.999995	0.0957516	1	1	1	1	NA	NA	ubiquitin carboxyl-terminal hydrolase 13, putative	USP13
PF3D7_0710800	NA	NA	NA	NA	NA	NA	NA	NA	NA	NA	NA	NA	NA	NA	NA	NA	NA	NA	NA	NA	NA	NA	NA	NA	NA	NA	NA	NA	NA	NA	NA	protein transport protein USE1, putative	USE1
PF3D7_1344500	2	1	1	11	2	0	0	4	0.122896	0.0652115	0.0608112	0.533252	0.0895046	0	0	0.167874	0.637722	5.11685	0.78628	12.9156	2.44898	2.74121	4.10778	0	1	0.217259	1	1	1	NA	NA	U6 snRNA phosphodiesterase, putative	USB1
PF3D7_0607300	0	1	0	2	0	0	0	0	0	0.0652115	0	0.0969549	0	0	0	0	1	1.27921	1	3.16648	1	3.31019	1.79265	0.131562	0.490682	0.123997	1	0.103771	1	NA	NA	uroporphyrinogen III decarboxylase	UROD
PF3D7_1138100	0	1	1	2	0	0	0	0	0	0.0652115	0.0608112	0.0969549	0	0	0	0	2.25442	1.27921	2.35884	3.16648	2.44898	3.31019	2.46969	1	0.490682	1	1	1	1	NA	NA	ubiquitin-related modifier 1, putative	URM1
PF3D7_1327700	0	0	0	4	0	0	0	0	0	0	0	0.19391	0	0	0	0	1	5	1	5.33296	1	5.62038	3.15889	0.131562	1	0.123997	1	0.103771	1	NA	NA	regulator of nonsense transcripts 3B, putative	UPF3B
PF3D7_0925800	NA	NA	NA	NA	NA	NA	NA	NA	NA	NA	NA	NA	NA	NA	NA	NA	NA	NA	NA	NA	NA	NA	NA	NA	NA	NA	NA	NA	NA	NA	NA	regulator of nonsense transcripts 2, putative	UPF2
PF3D7_1005500	NA	NA	NA	NA	NA	NA	NA	NA	NA	NA	NA	NA	NA	NA	NA	NA	NA	NA	NA	NA	NA	NA	NA	NA	NA	NA	NA	NA	NA	NA	NA	regulator of nonsense transcripts 1, putative	UPF1
PF3D7_1420200	7	31	19	55	2	4	14	5	0.430136	2.02156	1.15541	2.66626	0.0895046	0.287544	0.718151	0.209842	2.51537	1.31145	8.93932	8.15842	1.57525	10.755	5.54247	1	0.585069	1	1	0.983948	1	NA	NA	myosin-specific chaperone UNC, putative	UNC
PF3D7_0528000	NA	NA	NA	NA	NA	NA	NA	NA	NA	NA	NA	NA	NA	NA	NA	NA	NA	NA	NA	NA	NA	NA	NA	NA	NA	NA	NA	NA	NA	NA	NA	proteasome maturation factor UMP1, putative	UMP1
PF3D7_1234700	0	4	8	11	0	0	0	0	0	0.260846	0.48649	0.533252	0	0	0	0	11.0354	1.88065	11.8707	12.9156	12.5918	13.706	10.6667	1	0.999897	1	1	1	1	NA	NA	upregulated in late gametocytes ULG8	ULG8
PF3D7_1302200	1	0	1	3	0	0	2	2	0.061448	0	0.0608112	0.145432	0	0	0.102593	0.0839368	0.994207	4	2.35884	4.24972	0.710976	1.48843	2.30036	0.129711	1	1	1	0.406101	0.941196	NA	NA	protein UIS3	UIS3
PF3D7_1113300	NA	NA	NA	NA	NA	NA	NA	NA	NA	NA	NA	NA	NA	NA	NA	NA	NA	NA	NA	NA	NA	NA	NA	NA	NA	NA	NA	NA	NA	NA	NA	UDP-galactose transporter, putative	UGT
PF3D7_0524800	NA	NA	NA	NA	NA	NA	NA	NA	NA	NA	NA	NA	NA	NA	NA	NA	NA	NA	NA	NA	NA	NA	NA	NA	NA	NA	NA	NA	NA	NA	NA	ubiquitin fusion degradation protein 1, putative	UFD1
PF3D7_1418000	25	25	46	47	4	0	7	12	1.5362	1.63029	2.79732	2.27844	0.179009	0	0.359075	0.503621	1.79582	1.38609	12.7013	51.9123	7.07974	4.25303	13.188	0.999673	0.785334	1	1	1	1	NA	NA	ubiquitin fusion degradation protein 1, putative	UFD1
PF3D7_0916500	5	8	8	22	6	4	16	4	0.30724	0.521692	0.48649	1.0665	0.268514	0.287544	0.820743	0.167874	1.50391	1.95553	1.69582	3.34417	0.612554	5.28242	2.39907	0.964186	0.999973	0.998102	1	0	1	NA	NA	ubiquitin fusion degradation protein 1	UFD1
PF3D7_1415000	1	17	10	19	2	2	4	3	0.061448	1.1086	0.608112	0.921072	0.0895046	0.143772	0.205186	0.125905	5.97304	0.837932	4.8628	5.12307	2.63026	5.7367	4.19397	1	0.120821	1	1	1	1	NA	NA	uracil-DNA glycosylase	UDG
PF3D7_1460400	5	13	21	14	2	2	2	8	0.30724	0.84775	1.27704	0.678685	0.0895046	0.143772	0.102593	0.335747	3.7263	0.811359	9.84521	3.83737	9.12418	1.90792	4.87539	1	0.144001	1	1	1	0.999938	NA	NA	ubiquitin carboxyl-terminal hydrolase isozyme L3	UCHL3
PF3D7_1117100	NA	NA	NA	NA	NA	NA	NA	NA	NA	NA	NA	NA	NA	NA	NA	NA	NA	NA	NA	NA	NA	NA	NA	NA	NA	NA	NA	NA	NA	NA	NA	ubiquitin carboxyl-terminal hydrolase UCH54	UCH54
PF3D7_0104300	NA	NA	NA	NA	NA	NA	NA	NA	NA	NA	NA	NA	NA	NA	NA	NA	NA	NA	NA	NA	NA	NA	NA	NA	NA	NA	NA	NA	NA	NA	NA	ubiquitin carboxyl-terminal hydrolase 1, putative	UBP1
PF3D7_0826500	36	60	42	98	6	8	10	16	2.21213	3.91269	2.55407	4.75079	0.268514	0.575088	0.512965	0.671494	1.15126	1.21158	8.2959	7.73674	4.67811	6.7176	4.9652	0.26925	0.317365	1	1	1	1	NA	NA	ubiquitin conjugation factor E4 B, putative	UBE4B
PF3D7_0915100	7	14	19	21	8	0	0	2	0.430136	0.912962	1.15541	1.01803	0.358018	0	0	0.0839368	2.51537	1.10928	2.97977	23.748	28.5305	8.41899	11.217	1	0.161278	1	1	1	1	NA	NA	SUMO-conjugating enzyme UBC9	UBC9
PF3D7_0527100	NA	NA	NA	NA	NA	NA	NA	NA	NA	NA	NA	NA	NA	NA	NA	NA	NA	NA	NA	NA	NA	NA	NA	NA	NA	NA	NA	NA	NA	NA	NA	ubiquitin-conjugating enzyme E2 N, putative	UBC13
PF3D7_1245300	0	2	0	2	0	0	0	0	0	0.130423	0	0.0969549	0	0	0	0	1	0.812923	1	3.16648	1	3.31019	1.71493	0.131562	0.142347	0.123997	1	0.103771	1	NA	NA	NEDD8-conjugating enzyme UBC12, putative	UBC12
PF3D7_1203900	32	71	64	92	6	8	25	14	1.96634	4.63002	3.89192	4.45993	0.268514	0.575088	1.28241	0.587558	1.95571	0.963644	12.5665	7.26748	2.97036	7.15125	5.47916	0.99998	0.0921752	1	1	1	1	NA	NA	ubiquitin-conjugating enzyme E2	UBC
PF3D7_1365400	1	0	4	1	0	0	0	0	0.061448	0	0.243245	0.0484775	0	0	0	0	2.65382	2	6.43536	2.08324	6.7959	2.15509	3.68724	1	0.999988	1	0.999998	1	0.999999	NA	NA	adenylyltransferase and sulfurtransferase UBA4, putative	UBA4
PF3D7_0817000	0	0	2	1	0	0	0	0	0	0	0.121622	0.0484775	0	0	0	0	3.50884	2	3.71768	2.08324	3.89795	2.15509	2.8938	1	0.999988	1	0.999998	1	0.999999	NA	NA	NEDD8-activating enzyme E1 catalytic subunit, putative	UBA3
PF3D7_1237000	9	16	11	30	2	0	2	2	0.553032	1.04338	0.668923	1.45432	0.0895046	0	0.102593	0.0839368	1.19267	1.37637	5.31575	33.4972	4.91758	11.8843	9.69731	0.348252	0.762722	1	1	1	1	NA	NA	SUMO-activating enzyme subunit 2	UBA2
PF3D7_0815700	0	0	0	0	0	0	0	2	0	0	0	0	0	0	0	0.0839368	1	1	1	1	1	0.333333	0.888889	0.131562	0.0987588	0.123997	0.137042	0.103771	0	NA	NA	ubiquitin	Ub
PF3D7_0209800	49	107	89	121	22	18	26	43	3.01095	6.97763	5.4122	5.86577	0.98455	1.29395	1.33371	1.80464	1.78487	0.841753	5.3016	4.41512	3.96471	3.19924	3.25122	0.999606	0.118237	1	1	1	1	NA	NA	ATP-dependent RNA helicase UAP56	UAP56
PF3D7_1468800	16	49	33	68	6	4	6	5	0.983169	3.19537	2.00677	3.29647	0.268514	0.287544	0.307779	0.209842	1.9922	1.03117	6.54882	10.0549	5.85777	13.2577	6.45711	0.99999	0.10927	1	1	1	1	NA	NA	splicing factor U2AF large subunit, putative	U2AF2
PF3D7_1119300	NA	NA	NA	NA	NA	NA	NA	NA	NA	NA	NA	NA	NA	NA	NA	NA	NA	NA	NA	NA	NA	NA	NA	NA	NA	NA	NA	NA	NA	NA	NA	splicing factor U2AF small subunit, putative	U2AF1
PF3D7_0524900	NA	NA	NA	NA	NA	NA	NA	NA	NA	NA	NA	NA	NA	NA	NA	NA	NA	NA	NA	NA	NA	NA	NA	NA	NA	NA	NA	NA	NA	NA	NA	S-adenosyl-L-methionine-dependent tRNA 4-demethylwyosine synthase, putative	TYW1
PF3D7_1117500	NA	NA	NA	NA	NA	NA	NA	NA	NA	NA	NA	NA	NA	NA	NA	NA	NA	NA	NA	NA	NA	NA	NA	NA	NA	NA	NA	NA	NA	NA	NA	tyrosine--tRNA ligase	TyrRSapi
PF3D7_1458900	2	1	3	6	0	0	0	0	0.122896	0.0652115	0.182434	0.290865	0	0	0	0	1.34741	2.98483	5.07652	7.49944	5.34693	7.93057	5.03095	0.753099	1	1	1	1	1	NA	NA	golgi apparatus membrane protein TVP23, putative	TVP23
PF3D7_1206400	1	1	0	0	0	0	0	0	0.061448	0.0652115	0	0	0	0	0	0	0.441003	0.426404	1	1	1	1	0.811235	0	0	0.123997	0.137042	0.103771	0.101787	NA	NA	thiosulfate sulfurtransferase, putative	TUM1
PF3D7_0514000	0	1	3	6	0	0	0	0	0	0.0652115	0.182434	0.290865	0	0	0	0	4.76327	2.98483	5.07652	7.49944	5.34693	7.93057	5.60026	1	1	1	1	1	1	NA	NA	tubulin--tyrosine ligase, putative	TTL
PF3D7_1220500	1	0	2	4	0	1	0	0	0.061448	0	0.121622	0.19391	0	0.071886	0	0	1.54741	5	3.71768	2.04617	3.89795	5.62038	3.63827	0.981153	1	1	0.999996	1	1	NA	NA	ribosome biogenesis protein TSR3, putative	TSR3
PF3D7_1451900	4	19	16	32	3	0	2	4	0.245792	1.23902	0.972979	1.55128	0.134257	0	0.102593	0.167874	3.47116	1.24253	5.68536	35.6637	7.02088	7.5926	10.1127	1	0.390537	1	1	1	1	NA	NA	ribosome biogenesis protein TSR1, putative	TSR1
PF3D7_1136300	45	73	62	105	21	12	14	24	2.76516	4.76044	3.77029	5.09013	0.939798	0.862632	0.718151	1.00724	1.35724	1.06856	3.87491	5.659	5.01535	4.8914	3.64441	0.775799	0.128891	1	1	1	1	NA	NA	tudor staphylococcal nuclease	TSN
PF3D7_0830500	41	210	178	221	2	4	8	3	2.51937	13.6944	10.8244	10.7135	0.0895046	0.287544	0.410372	0.125905	4.23424	0.783095	80.9579	32.3755	24.0225	64.069	34.407	1	0.182036	1	1	1	1	NA	NA	sporozoite and liver stage tryptophan-rich protein, putative	TryThrA
PF3D7_0923800	NA	NA	NA	NA	NA	NA	NA	NA	NA	NA	NA	NA	NA	NA	NA	NA	NA	NA	NA	NA	NA	NA	NA	NA	NA	NA	NA	NA	NA	NA	NA	thioredoxin reductase	TRXR
PF3D7_1215000	7	6	4	13	0	2	0	8	0.430136	0.391269	0.243245	0.630207	0	0.143772	0	0.335747	0.609515	1.54335	6.43536	3.58022	6.7959	1.77958	3.45732	0	0.972513	1	1	1	0.999423	NA	NA	thioredoxin peroxidase 2	Trx-Px2
PF3D7_1438900	23	65	77	77	16	8	21	25	1.41331	4.23875	4.68246	3.73277	0.716036	0.575088	1.07723	1.04921	3.23642	0.881979	6.21357	6.09434	4.22128	3.45932	4.01782	1	0.0993912	1	1	1	1	NA	NA	thioredoxin peroxidase 1	Trx-Px1
PF3D7_1104400	NA	NA	NA	NA	NA	NA	NA	NA	NA	NA	NA	NA	NA	NA	NA	NA	NA	NA	NA	NA	NA	NA	NA	NA	NA	NA	NA	NA	NA	NA	NA	thioredoxin-like mero protein	Trx-mero
PF3D7_0916100	0	2	5	13	2	6	0	0	0	0.130423	0.304056	0.630207	0.0895046	0.431316	0	0	7.27211	3.79364	2.59807	1.41778	8.24488	16.0162	6.55712	1	1	1	0.890852	1	1	NA	NA	thioredoxin 3	TRX3
PF3D7_1345100	12	26	18	37	3	4	2	4	0.737377	1.6955	1.0946	1.79367	0.134257	0.287544	0.102593	0.167874	1.45457	1.05629	6.36478	5.53247	7.8622	8.7477	5.16967	0.92896	0.12151	1	1	1	1	NA	NA	thioredoxin 2	TRX2
PF3D7_1457200	39	65	54	86	35	12	31	49	2.39647	4.23875	3.2838	4.16906	1.56633	0.862632	1.59019	2.05645	1.36292	0.983745	2.06604	4.64391	2.03765	2.00676	2.18351	0.788369	0.0950973	0.999997	1	0.999994	0.99999	NA	NA	thioredoxin 1	TRX1
PF3D7_0104000	NA	NA	NA	NA	NA	NA	NA	NA	NA	NA	NA	NA	NA	NA	NA	NA	NA	NA	NA	NA	NA	NA	NA	NA	NA	NA	NA	NA	NA	NA	NA	thrombospondin-related sporozoite protein	TRSP
PF3D7_0505100	33	76	83	136	4	10	10	2	2.02779	4.95608	5.04733	6.59294	0.179009	0.71886	0.512965	0.0839368	2.45432	1.32707	22.7567	8.69248	9.17101	52.6976	16.1832	1	0.630727	1	1	1	1	NA	NA	trafficking protein particle complex subunit 8, putative	TRS85
PF3D7_0822700	1	0	1	4	0	0	0	2	0.061448	0	0.0608112	0.19391	0	0	0	0.0839368	0.994207	5	2.35884	5.33296	2.44898	1.87346	3.00141	0.129711	1	1	1	1	0.999887	NA	NA	thrombospondin-related protein 1, putative	TRP1
PF3D7_1407500	0	1	7	5	2	0	0	3	0	0.0652115	0.425678	0.242387	0.0895046	0	0	0.125905	9.78095	2.55843	3.50396	6.4162	11.1428	1.69387	5.84937	1	1	1	1	1	0.997553	NA	NA	multifunctional methyltransferase subunit TRM112, putative	TRM112
PF3D7_1442300	14	23	10	37	2	4	16	14	0.860273	1.49987	0.608112	1.79367	0.0895046	0.287544	0.820743	0.587558	0.722519	1.18975	4.8628	5.53247	0.753531	2.9159	2.66283	0.420618	0.273236	1	1	0.2543	1	NA	NA	tRNA import protein tRIP	tRIP
PF3D7_0924800	NA	NA	NA	NA	NA	NA	NA	NA	NA	NA	NA	NA	NA	NA	NA	NA	NA	NA	NA	NA	NA	NA	NA	NA	NA	NA	NA	NA	NA	NA	NA	telomeric repeat binding factor 1, putative	TRF1
PF3D7_1442600	0	15	15	22	0	0	0	0	0	0.978173	0.912168	1.0665	0	0	0	0	19.8163	1.08604	21.3826	24.8313	22.7346	26.4121	19.3772	1	0.141205	1	1	1	1	NA	NA	TRAP-like protein	TREP
PF3D7_1437800	1	11	4	5	0	0	0	0	0.061448	0.717327	0.243245	0.242387	0	0	0	0	2.65382	0.379816	6.43536	6.4162	6.7959	6.77547	4.90943	1	0	1	1	1	1	NA	NA	trafficking protein particle complex subunit 5, putative	TRAPPC5
PF3D7_0310700	NA	NA	NA	NA	NA	NA	NA	NA	NA	NA	NA	NA	NA	NA	NA	NA	NA	NA	NA	NA	NA	NA	NA	NA	NA	NA	NA	NA	NA	NA	NA	trafficking protein particle complex subunit 4, putative	TRAPPC4
PF3D7_0816700	0	2	2	4	0	0	1	0	0	0.130423	0.121622	0.19391	0	0	0.0512965	0	3.50884	1.35487	3.71768	5.33296	1.75405	5.62038	3.54813	1	0.708265	1	1	0.999127	1	NA	NA	trafficking protein particle complex subunit 2-like protein, putative	TRAPPC2L
PF3D7_1332300	1	1	2	10	0	0	2	0	0.061448	0.0652115	0.121622	0.484775	0	0	0.102593	0	1.54741	4.69045	3.71768	11.8324	1.13164	12.5509	5.91175	0.981153	1	1	1	0.193643	1	NA	NA	trafficking protein particle complex subunit 2, putative	TRAPPC2
PF3D7_1335900	1	1	6	5	0	0	1	0	0.061448	0.0652115	0.364867	0.242387	0	0	0.0512965	0	3.76022	2.55843	9.15304	6.4162	4.36215	6.77547	5.50425	1	1	1	1	1	1	NA	NA	thrombospondin-related anonymous protein	TRAP
PF3D7_1218000	28	41	41	78	6	0	4	7	1.72055	2.67367	2.49326	3.78124	0.268514	0	0.205186	0.293779	1.4368	1.40687	8.10178	85.4927	10.2577	11.3872	19.6805	0.910373	0.828971	1	1	1	1	NA	NA	thrombospondin-related apical membrane protein	TRAMP
PF3D7_1403700	1	1	0	5	0	0	0	0	0.061448	0.0652115	0	0.242387	0	0	0	0	0.441003	2.55843	1	6.4162	1	6.77547	3.03185	0	1	0.123997	1	0.103771	1	NA	NA	translocation associated membrane protein, putative	TRAM
PF3D7_1002400	NA	NA	NA	NA	NA	NA	NA	NA	NA	NA	NA	NA	NA	NA	NA	NA	NA	NA	NA	NA	NA	NA	NA	NA	NA	NA	NA	NA	NA	NA	NA	transformer-2 protein homolog beta, putative	TRA2B
PF3D7_0918500	80	234	326	660	146	96	496	455	4.91584	15.2595	19.8245	31.9951	6.53383	6.90106	25.443	19.0956	4.00315	2.09326	3.02029	4.61284	0.779533	1.67404	2.69718	1	0.999998	1	1	0.196678	0.996606	NA	NA	telomerase RNA	TR
PF3D7_1212000	2	4	6	30	0	0	6	6	0.122896	0.260846	0.364867	1.45432	0	0	0.307779	0.25181	2.41195	4.85835	9.15304	33.4972	1.16323	5.09326	9.36284	1	1	1	1	0.23783	1	NA	NA	glutathione peroxidase-like thioredoxin peroxidase	TPx(Gl)
PF3D7_0924300	NA	NA	NA	NA	NA	NA	NA	NA	NA	NA	NA	NA	NA	NA	NA	NA	NA	NA	NA	NA	NA	NA	NA	NA	NA	NA	NA	NA	NA	NA	NA	thiamine pyrophosphokinase	TPK
PF3D7_0510500	23	51	38	99	4	6	6	14	1.41331	3.32579	2.31083	4.79927	0.179009	0.431316	0.307779	0.587558	1.61399	1.43668	10.5272	10.1751	6.72713	7.69029	6.36172	0.993292	0.880019	1	1	1	1	NA	NA	topoisomerase I	TopoI
PF3D7_1365600	10	6	8	26	1	0	4	0	0.61448	0.391269	0.48649	1.26041	0.0447523	0	0.205186	0	0.80694	2.97647	5.93536	29.1642	2.13817	31.0325	12.0089	0.194759	1	1	1	0.999999	1	NA	NA	DNA topoisomerase 6 subunit B, putative	TOP6B
PF3D7_1347100	9	17	23	32	0	0	2	1	0.553032	1.1086	1.39866	1.55128	0	0	0.102593	0.0419684	2.40584	1.38259	32.2533	35.6637	9.9655	18.9815	16.7754	1	0.777349	1	1	1	1	NA	NA	DNA topoisomerase 3, putative	TOP3
PF3D7_1433500	145	334	289	418	18	13	16	36	8.90997	21.7807	17.5744	20.2636	0.805541	0.934518	0.820743	1.51086	1.96718	0.930502	20.7213	20.7382	20.4198	13.0765	12.9756	0.999984	0.091189	1	1	1	1	NA	NA	DNA topoisomerase 2	TOP2
PF3D7_0823700	0	0	0	2	0	0	0	0	0	0	0	0.0969549	0	0	0	0	1	3	1	3.16648	1	3.31019	2.07944	0.131562	1	0.123997	1	0.103771	1	NA	NA	mitochondrial import receptor subunit TOM7, putative	TOM7
PF3D7_0617000	2	14	22	24	0	2	2	7	0.122896	0.912962	1.33785	1.16346	0	0.143772	0.102593	0.293779	8.08948	1.26054	30.8945	6.40878	9.54484	3.59028	9.96474	1	0.438221	1	1	1	1	NA	NA	mitochondrial import receptor subunit TOM40, putative	TOM40
PF3D7_0524700	NA	NA	NA	NA	NA	NA	NA	NA	NA	NA	NA	NA	NA	NA	NA	NA	NA	NA	NA	NA	NA	NA	NA	NA	NA	NA	NA	NA	NA	NA	NA	mitochondrial import receptor subunit TOM22, putative	TOM22
PF3D7_0612300	0	1	0	3	0	0	0	0	0	0.0652115	0	0.145432	0	0	0	0	1	1.70562	1	4.24972	1	4.46528	2.23677	0.131562	0.997918	0.123997	1	0.103771	1	NA	NA	transmembrane protein 234, putative	TMEM234
PF3D7_1007000	NA	NA	NA	NA	NA	NA	NA	NA	NA	NA	NA	NA	NA	NA	NA	NA	NA	NA	NA	NA	NA	NA	NA	NA	NA	NA	NA	NA	NA	NA	NA	transmembrane protein 147, putative	TMEM147
PF3D7_1362300	1	1	3	6	2	0	0	6	0.061448	0.0652115	0.182434	0.290865	0.0895046	0	0	0.25181	2.10061	2.98483	1.69217	7.49944	5.34693	1.13294	3.45949	0.999999	1	0.997984	1	1	0.191885	NA	NA	transmembrane and coiled-coil domain-containing protein 1, putative	TMCO1
PF3D7_0323000	NA	NA	NA	NA	NA	NA	NA	NA	NA	NA	NA	NA	NA	NA	NA	NA	NA	NA	NA	NA	NA	NA	NA	NA	NA	NA	NA	NA	NA	NA	NA	translation machinery-associated protein 7, putative	TMA7
PF3D7_0925500	NA	NA	NA	NA	NA	NA	NA	NA	NA	NA	NA	NA	NA	NA	NA	NA	NA	NA	NA	NA	NA	NA	NA	NA	NA	NA	NA	NA	NA	NA	NA	thioredoxin-like protein 2	TLP2
PF3D7_1462000	0	0	1	0	0	0	0	0	0	0	0.0608112	0	0	0	0	0	2.25442	1	2.35884	1	2.44898	1	1.67704	1	0.0987588	1	0.137042	1	0.101787	NA	NA	thioredoxin-like protein	TLP1
PF3D7_0616500	0	0	2	6	0	0	0	0	0	0	0.121622	0.290865	0	0	0	0	3.50884	7	3.71768	7.49944	3.89795	7.93057	5.59241	1	1	1	1	1	1	NA	NA	TRAP-like protein	TLP
PF3D7_1034300	0	1	1	1	0	0	0	0	0	0.0652115	0.0608112	0.0484775	0	0	0	0	2.25442	0.852808	2.35884	2.08324	2.44898	2.15509	2.02556	1	0.111634	1	0.999998	1	0.999999	NA	NA	thioredoxin-like associated protein 2, putative	TLAP2
PF3D7_0623800	74	213	191	315	6	6	10	7	4.54716	13.8901	11.6149	15.2704	0.268514	0.431316	0.512965	0.293779	2.53793	1.09903	37.2198	32.1701	21.006	45.6068	23.2733	1	0.151869	1	1	1	1	NA	NA	tyrosine kinase-like protein, putative	TKL4
PF3D7_1121300	NA	NA	NA	NA	NA	NA	NA	NA	NA	NA	NA	NA	NA	NA	NA	NA	NA	NA	NA	NA	NA	NA	NA	NA	NA	NA	NA	NA	NA	NA	NA	tyrosine kinase-like protein	TKL2
PF3D7_0211700	5	14	21	24	5	4	5	2	0.30724	0.912962	1.27704	1.16346	0.223761	0.287544	0.256482	0.0839368	3.7263	1.26054	4.92261	3.63595	4.4195	9.57409	4.58983	1	0.438221	1	1	1	1	NA	NA	tyrosine kinase-like protein, putative	TKL1
PF3D7_0610800	44	64	72	77	8	2	20	19	2.70371	4.17354	4.37841	3.73277	0.358018	0.143772	1.02593	0.7974	1.60849	0.895601	10.9818	20.0373	4.13932	4.49711	7.02661	0.992681	0.0957598	1	1	1	1	NA	NA	transketolase	TK
PF3D7_1368600	1	4	4	14	0	0	0	2	0.061448	0.260846	0.243245	0.678685	0	0	0	0.0839368	2.65382	2.35081	6.43536	16.1654	6.7959	5.72377	6.68751	1	1	1	1	1	1	NA	NA	mitochondrial import inner membrane translocase subunit TIM9, putative	TIM9
PF3D7_1421500	0	1	0	3	0	0	0	0	0	0.0652115	0	0.145432	0	0	0	0	1	1.70562	1	4.24972	1	4.46528	2.23677	0.131562	0.997918	0.123997	1	0.103771	1	NA	NA	mitochondrial import inner membrane translocase subunit TIM8, putative	TIM8
PF3D7_0726900	5	11	8	22	0	6	8	4	0.30724	0.717327	0.48649	1.0665	0	0.431316	0.410372	0.167874	1.50391	1.45596	11.8707	2.33424	1.16828	5.28242	3.93592	0.964186	0.9061	1	1	0.245988	1	NA	NA	mitochondrial import inner membrane translocase subunit TIM50, putative	TIM50
PF3D7_1125400	NA	NA	NA	NA	NA	NA	NA	NA	NA	NA	NA	NA	NA	NA	NA	NA	NA	NA	NA	NA	NA	NA	NA	NA	NA	NA	NA	NA	NA	NA	NA	mitochondrial import inner membrane translocase subunit TIM44, putative	TIM44
PF3D7_1356200	2	9	3	11	2	0	7	4	0.122896	0.586904	0.182434	0.533252	0.0895046	0	0.359075	0.167874	1.34741	0.91556	1.69217	12.9156	0.559545	2.74121	3.36192	0.753099	0.0923828	0.997984	1	0	1	NA	NA	mitochondrial import inner membrane translocase subunit TIM23, putative	TIM23
PF3D7_0627400	0	3	2	3	0	4	0	2	0	0.195635	0.121622	0.145432	0	0.287544	0	0.0839368	3.50884	0.794348	3.71768	0.572335	3.89795	1.48843	2.32993	1	0.164869	1	0	1	0.941196	NA	NA	mitochondrial import inner membrane translocase subunit TIM22, putative	TIM22
PF3D7_1434700	3	3	9	6	1	2	7	4	0.184344	0.195635	0.547301	0.290865	0.0447523	0.143772	0.359075	0.167874	2.55895	1.39011	6.61478	1.78023	1.46934	1.58611	2.56659	1	0.794282	1	0.999593	0.925195	0.98614	NA	NA	mitochondrial import inner membrane translocase subunit TIM17, putative	TIM17
PF3D7_1242900	1	4	3	9	2	0	0	2	0.061448	0.260846	0.182434	0.436297	0.0895046	0	0	0.0839368	2.10061	1.56721	1.69217	10.7492	5.34693	3.79862	4.20912	0.999999	0.980829	0.997984	1	1	1	NA	NA	mitochondrial import inner membrane translocase subunit TIM13, putative	TIM13
PF3D7_1208600	1	2	4	5	0	0	0	2	0.061448	0.130423	0.243245	0.242387	0	0	0	0.0839368	2.65382	1.62585	6.43536	6.4162	6.7959	2.25849	4.36427	1	0.99234	1	1	1	1	NA	NA	mitochondrial import inner membrane translocase subunit TIM10, putative	TIM10
PF3D7_1439900	21	70	78	74	22	2	25	22	1.29041	4.56481	4.74327	3.58733	0.98455	0.143772	1.28241	0.923305	3.57891	0.788117	4.65172	19.2659	3.61319	3.75987	5.94295	1	0.174005	1	1	1	1	NA	NA	triosephosphate isomerase	TIM
PF3D7_0529300	NA	NA	NA	NA	NA	NA	NA	NA	NA	NA	NA	NA	NA	NA	NA	NA	NA	NA	NA	NA	NA	NA	NA	NA	NA	NA	NA	NA	NA	NA	NA	apicoplast TIC22 protein	TIC22
PF3D7_1144700	1	4	6	13	0	2	3	2	0.061448	0.260846	0.364867	0.630207	0	0.143772	0.153889	0.0839368	3.76022	2.19409	9.15304	3.58022	2.0772	5.33874	4.35059	1	1	1	1	0.999997	1	NA	NA	apicoplast import protein Tic20, putative	TIC20
PF3D7_1239600	4	11	13	19	0	0	0	6	0.245792	0.717327	0.790546	0.921072	0	0	0	0.25181	2.8512	1.26605	18.6649	21.5816	19.8367	3.27811	11.2464	1	0.453425	1	1	1	1	NA	NA	hydroxyethylthiazole kinase	ThzK
PF3D7_1126000	NA	NA	NA	NA	NA	NA	NA	NA	NA	NA	NA	NA	NA	NA	NA	NA	NA	NA	NA	NA	NA	NA	NA	NA	NA	NA	NA	NA	NA	NA	NA	threonine--tRNA ligase	ThrRS
PF3D7_1242200	5	19	21	21	2	4	4	3	0.30724	1.23902	1.27704	1.01803	0.0895046	0.287544	0.205186	0.125905	3.7263	0.828355	9.84521	3.19829	5.33676	6.31425	4.87486	1	0.128058	1	1	1	1	NA	NA	queuine tRNA-ribosyltransferase, putative	TGT
PF3D7_1202500	1	2	4	11	0	0	0	2	0.061448	0.130423	0.243245	0.533252	0	0	0	0.0839368	2.65382	3.25169	6.43536	12.9156	6.7959	4.56868	6.10352	1	1	1	1	1	1	NA	NA	trimethylguanosine synthase, putative	TGS1
PF3D7_1205700	0	1	0	1	0	0	0	2	0	0.0652115	0	0.0484775	0	0	0	0.0839368	1	0.852808	1	2.08324	1	0.718365	1.10907	0.131562	0.111634	0.123997	0.999998	0.103771	0.368847	NA	NA	targeted glyoxalase II	tGLO2
PF3D7_1441900	0	1	1	3	0	0	0	0	0	0.0652115	0.0608112	0.145432	0	0	0	0	2.25442	1.70562	2.35884	4.24972	2.44898	4.46528	2.91381	1	0.997918	1	1	1	1	NA	NA	RNA polymerase II transcription factor B subunit 5, putative	TFB5
PF3D7_1353500	2	5	2	4	0	0	2	0	0.122896	0.326058	0.121622	0.19391	0	0	0.102593	0	0.992568	0.647168	3.71768	5.33296	1.13164	5.62038	2.90707	0.129223	0	1	1	0.193643	1	NA	NA	RNA polymerase II transcription factor B subunit 4, putative	TFB4
PF3D7_0603400	16	29	30	50	2	0	4	6	0.983169	1.89113	1.82434	2.42387	0.0895046	0	0.205186	0.25181	1.81536	1.27466	13.9217	55.162	7.55117	8.39353	14.6864	0.999767	0.477666	1	1	1	1	NA	NA	trophozoite exported protein 1	TEX1
PF3D7_0511000	13	40	28	73	6	8	30	18	0.798825	2.60846	1.70271	3.53886	0.268514	0.575088	1.53889	0.755431	2.06678	1.35018	5.57822	5.7815	1.10363	4.49063	3.39516	0.999997	0.695643	1	1	0.163366	1	NA	NA	translationally-controlled tumor protein homolog	TCTP
PF3D7_1132200	32	56	70	85	13	8	6	15	1.96634	3.65185	4.25678	4.12058	0.58178	0.575088	0.307779	0.629526	2.1368	1.12668	6.86563	6.72001	12.291	6.19894	5.88985	0.999999	0.179457	1	1	1	1	NA	NA	T-complex protein 1 subunit alpha	TCP1
PF3D7_0506200	2	1	5	5	0	0	2	2	0.122896	0.0652115	0.304056	0.242387	0	0	0.102593	0.0839368	2.05711	2.55843	7.7942	6.4162	2.39362	2.25849	3.91301	0.999997	1	1	1	1	1	NA	NA	TATA-box-binding protein	TBP
PF3D7_0112000	NA	NA	NA	NA	NA	NA	NA	NA	NA	NA	NA	NA	NA	NA	NA	NA	NA	NA	NA	NA	NA	NA	NA	NA	NA	NA	NA	NA	NA	NA	NA	TatD-like deoxyribonuclease	TatD
PF3D7_0724200	1	3	3	2	0	0	8	0	0.061448	0.195635	0.182434	0.0969549	0	0	0.410372	0	2.10061	0.595761	5.07652	3.16648	0.496091	3.31019	2.45761	0.999999	0	1	1	0	1	NA	NA	type 2A phosphatase-associated protein 42, putative	TAP42
PF3D7_0929000	NA	NA	NA	NA	NA	NA	NA	NA	NA	NA	NA	NA	NA	NA	NA	NA	NA	NA	NA	NA	NA	NA	NA	NA	NA	NA	NA	NA	NA	NA	NA	transcription initiation factor TFIID subunit 7, putative	TAF7
PF3D7_0522200	NA	NA	NA	NA	NA	NA	NA	NA	NA	NA	NA	NA	NA	NA	NA	NA	NA	NA	NA	NA	NA	NA	NA	NA	NA	NA	NA	NA	NA	NA	NA	transcription initiation factor TFIID subunit 10, putative	TAF10
PF3D7_0621350	0	0	0	1	0	0	0	0	0	0	0	0.0484775	0	0	0	0	1	2	1	2.08324	1	2.15509	1.53972	0.131562	0.999988	0.123997	0.999998	0.103771	0.999999	NA	NA	protein SYS1, putative	SYS1
PF3D7_0530100	NA	NA	NA	NA	NA	NA	NA	NA	NA	NA	NA	NA	NA	NA	NA	NA	NA	NA	NA	NA	NA	NA	NA	NA	NA	NA	NA	NA	NA	NA	NA	SNARE protein, putative	SYN6
PF3D7_1210100	6	15	7	22	0	2	6	3	0.368688	0.978173	0.425678	1.0665	0	0.143772	0.307779	0.125905	1.13661	1.08604	10.5119	5.8945	1.3371	6.60302	4.42819	0.246307	0.141205	1	1	0.671662	1	NA	NA	syntaxin, Qa-SNARE family	SYN2
PF3D7_1326800	4	2	4	9	0	2	0	0	0.245792	0.130423	0.243245	0.436297	0	0.143772	0	0	0.991343	2.70974	6.43536	2.55166	6.7959	11.3959	5.14664	0.128868	1	1	1	1	1	NA	NA	syntaxin, Qa-SNARE family	SYN18
PF3D7_1104100	NA	NA	NA	NA	NA	NA	NA	NA	NA	NA	NA	NA	NA	NA	NA	NA	NA	NA	NA	NA	NA	NA	NA	NA	NA	NA	NA	NA	NA	NA	NA	syntaxin, Qa-SNARE family	SYN13
PF3D7_1432000	0	1	1	5	2	0	2	0	0	0.0652115	0.0608112	0.242387	0.0895046	0	0.102593	0	2.25442	2.55843	0.78628	6.4162	0.710976	6.77547	3.2503	1	1	0.217259	1	0.406101	1	NA	NA	syntaxin, Qa-SNARE family	SYN11
PF3D7_0623700	2	5	6	11	0	2	2	4	0.122896	0.326058	0.364867	0.533252	0	0.143772	0.102593	0.167874	2.41195	1.5532	9.15304	3.06594	2.81428	2.74121	3.62327	1	0.976289	1	1	1	1	NA	NA	ATP-dependent RNA helicase SUV3, putative	SUV3
PF3D7_0800700	5	6	11	9	0	0	0	0	0.30724	0.391269	0.668923	0.436297	0	0	0	0	2.01677	1.1024	15.9472	10.7492	16.9387	11.3959	9.69169	0.999993	0.154857	1	1	1	1	NA	NA	surface-associated interspersed protein 8.3 (SURFIN 8.3)	SURF8.3
PF3D7_0830800	2	13	17	14	4	0	0	0	0.122896	0.84775	1.03379	0.678685	0.179009	0	0	0	6.31526	0.811359	4.82006	16.1654	25.6326	17.1713	11.8193	1	0.144001	1	1	1	1	NA	NA	surface-associated interspersed protein 8.2 (SURFIN 8.2)	SURF8.2
PF3D7_0831100	0	2	0	2	0	0	0	0	0	0.130423	0	0.0969549	0	0	0	0	1	0.812923	1	3.16648	1	3.31019	1.71493	0.131562	0.142347	0.123997	1	0.103771	1	NA	NA	surface-associated interspersed protein 8.1 (SURFIN 8.1)	SURF8.1
PF3D7_0424400	1	1	7	7	0	0	0	0	0.061448	0.0652115	0.425678	0.339342	0	0	0	0	4.31343	3.41123	10.5119	8.58268	11.1428	9.08566	7.84129	1	1	1	1	1	1	NA	NA	surface-associated interspersed protein 4.2 (SURFIN 4.2)	SURF4.2
PF3D7_1477600	1	4	1	8	0	0	0	2	0.061448	0.260846	0.0608112	0.38782	0	0	0	0.0839368	0.994207	1.41049	2.35884	9.66592	2.44898	3.41359	3.382	0.129711	0.835885	1	1	1	1	NA	NA	surface-associated interspersed protein 14.1 (SURFIN 14.1)	SURF14.1
PF3D7_1301800	1	10	0	6	0	0	0	2	0.061448	0.652115	0	0.290865	0	0	0	0.0839368	0.441003	0.484364	1	7.49944	1	2.64352	2.17806	0	0	0.123997	1	0.103771	1	NA	NA	surface-associated interspersed protein 13.1 (SURFIN 13.1), pseudogene	SURF13.1
PF3D7_0115000	1	0	0	2	0	0	0	0	0.061448	0	0	0.0969549	0	0	0	0	0.441003	3	1	3.16648	1	3.31019	1.98628	0	1	0.123997	1	0.103771	1	NA	NA	surface-associated interspersed protein 1.3 (SURFIN 1.3)	SURF1.3
PF3D7_0113600	NA	NA	NA	NA	NA	NA	NA	NA	NA	NA	NA	NA	NA	NA	NA	NA	NA	NA	NA	NA	NA	NA	NA	NA	NA	NA	NA	NA	NA	NA	NA	surface-associated interspersed protein 1.2 (SURFIN 1.2), pseudogene	SURF1.2
PF3D7_0113100	NA	NA	NA	NA	NA	NA	NA	NA	NA	NA	NA	NA	NA	NA	NA	NA	NA	NA	NA	NA	NA	NA	NA	NA	NA	NA	NA	NA	NA	NA	NA	surface-associated interspersed protein 1.1 (SURFIN 1.1)	SURF1.1
PF3D7_0505800	22	50	37	53	24	13	35	44	1.35186	3.26058	2.25001	2.56931	1.07405	0.934518	1.79538	1.84661	1.64139	0.791097	2.05108	2.66939	1.24744	1.38267	1.63051	0.995675	0.169525	0.999996	1	0.416525	0.783283	NA	NA	small ubiquitin-related modifier	SUMO
PF3D7_0716600	3	5	8	8	2	0	4	2	0.184344	0.326058	0.48649	0.38782	0.0895046	0	0.205186	0.0839368	2.29776	1.1649	3.95691	9.66592	2.13817	3.41359	3.77287	1	0.230585	1	1	0.999999	1	NA	NA	cysteine desulfurase	SufS
PF3D7_1103400	NA	NA	NA	NA	NA	NA	NA	NA	NA	NA	NA	NA	NA	NA	NA	NA	NA	NA	NA	NA	NA	NA	NA	NA	NA	NA	NA	NA	NA	NA	NA	iron-sulfur cluster assembly protein SufD	SufD
PF3D7_1413500	9	13	9	25	4	4	8	4	0.553032	0.84775	0.547301	1.21194	0.179009	0.287544	0.410372	0.167874	0.990471	1.40636	2.64591	3.78183	1.30271	5.97547	2.68379	0.12862	0.827964	1	1	0.572861	1	NA	NA	iron-sulfur cluster assembly protein SufC	SufC
PF3D7_API04700	0	0	2	2	0	0	0	0	0	0	0.121622	0.0969549	0	0	0	0	3.50884	3	3.71768	3.16648	3.89795	3.31019	3.43352	1	1	1	1	1	1	NA	NA	iron-sulfur cluster assembly protein SufB	SUFB
PF3D7_0522700	NA	NA	NA	NA	NA	NA	NA	NA	NA	NA	NA	NA	NA	NA	NA	NA	NA	NA	NA	NA	NA	NA	NA	NA	NA	NA	NA	NA	NA	NA	NA	iron-sulfur cluster assembly protein SufA	SufA
PF3D7_0507400	1	7	10	28	2	0	12	4	0.061448	0.456481	0.608112	1.35737	0.0895046	0	0.615558	0.167874	5.97304	2.78408	4.8628	31.3307	0.988676	6.66853	8.76798	1	1	1	1	0.100975	1	NA	NA	subtilisin propeptide-like protein	SUB1-ProM
PF3D7_1203500	3	10	9	14	0	2	8	0	0.184344	0.652115	0.547301	0.678685	0	0.143772	0.410372	0	2.55895	1.03792	13.2296	3.83737	1.30271	17.1713	6.52297	1	0.112207	1	1	0.572861	1	NA	NA	threonylcarbamoyl-AMP synthase, putative	SUA5
PF3D7_1116600	NA	NA	NA	NA	NA	NA	NA	NA	NA	NA	NA	NA	NA	NA	NA	NA	NA	NA	NA	NA	NA	NA	NA	NA	NA	NA	NA	NA	NA	NA	NA	dolichyl-diphosphooligosaccharide--protein glycosyltransferase subunit STT3, putative	STT3
PF3D7_0318100	NA	NA	NA	NA	NA	NA	NA	NA	NA	NA	NA	NA	NA	NA	NA	NA	NA	NA	NA	NA	NA	NA	NA	NA	NA	NA	NA	NA	NA	NA	NA	stomatin-like protein, putative	STOML
PF3D7_0702300	NA	NA	NA	NA	NA	NA	NA	NA	NA	NA	NA	NA	NA	NA	NA	NA	NA	NA	NA	NA	NA	NA	NA	NA	NA	NA	NA	NA	NA	NA	NA	sporozoite threonine and asparagine-rich protein	STARP
PF3D7_0812300	1	0	1	0	0	0	0	0	0.061448	0	0.0608112	0	0	0	0	0	0.994207	1	2.35884	1	2.44898	1	1.467	0.129711	0.0987588	1	0.137042	1	0.101787	NA	NA	sporozoite surface protein 3, putative	SSP3
PF3D7_0508800	25	25	28	43	4	2	6	8	1.5362	1.63029	1.70271	2.08453	0.179009	0.143772	0.307779	0.335747	1.10508	1.27058	7.80951	11.2945	4.98841	5.6299	5.34966	0.205133	0.466107	1	1	1	1	NA	NA	single-stranded DNA-binding protein	SSB
PF3D7_1022400	NA	NA	NA	NA	NA	NA	NA	NA	NA	NA	NA	NA	NA	NA	NA	NA	NA	NA	NA	NA	NA	NA	NA	NA	NA	NA	NA	NA	NA	NA	NA	serine/arginine-rich splicing factor 4	SRSF4
PF3D7_0503300	47	39	41	57	10	5	12	8	2.88806	2.54325	2.49326	2.76322	0.447523	0.35943	0.615558	0.335747	0.865556	1.08487	5.15568	6.94728	3.85571	7.42671	4.22263	0.140128	0.140314	1	1	1	1	NA	NA	serine/arginine-rich splicing factor 12	SRSF12
PF3D7_0302100	NA	NA	NA	NA	NA	NA	NA	NA	NA	NA	NA	NA	NA	NA	NA	NA	NA	NA	NA	NA	NA	NA	NA	NA	NA	NA	NA	NA	NA	NA	NA	serine/threonine protein kinase	SRPK1
PF3D7_0729000	1	5	3	7	3	4	7	0	0.061448	0.326058	0.182434	0.339342	0.134257	0.287544	0.359075	0	2.10061	1.03547	1.26913	1.15588	0.559545	9.08566	2.53438	0.999999	0.111111	0.525924	0.286555	0	1	NA	NA	signal recognition particle subunit SRP9	SRP9
PF3D7_1136400	8	12	7	27	4	0	6	2	0.491584	0.782538	0.425678	1.30889	0.179009	0	0.307779	0.0839368	0.877966	1.63339	2.10238	30.2475	1.3371	10.7292	7.82125	0.134041	0.993211	0.999999	1	0.671662	1	NA	NA	signal recognition particle subunit SRP72, putative	SRP72
PF3D7_0621900	13	33	16	59	5	0	7	8	0.798825	2.15198	0.972979	2.86017	0.223761	0	0.359075	0.335747	1.20554	1.32184	3.79024	64.9112	2.53077	7.6834	13.5738	0.377078	0.615527	1	1	1	1	NA	NA	signal recognition particle subunit SRP68, putative	SRP68
PF3D7_1450100	54	52	78	90	2	4	14	18	3.31819	3.391	4.74327	4.36297	0.0895046	0.287544	0.718151	0.755431	1.42329	1.28259	35.6632	13.2644	6.29539	5.52413	10.5755	0.893677	0.500428	1	1	1	1	NA	NA	signal recognition particle subunit SRP54	SRP54
PF3D7_1216300	2	7	3	10	2	0	2	0	0.122896	0.456481	0.182434	0.484775	0.0895046	0	0.102593	0	1.34741	1.05603	1.69217	11.8324	1.5523	12.5509	5.00521	0.753099	0.121366	0.997984	1	0.977221	1	NA	NA	signal recognition particle subunit SRP19	SRP19
PF3D7_1203200	1	4	2	3	0	0	6	8	0.061448	0.260846	0.121622	0.145432	0	0	0.307779	0.335747	1.54741	0.626884	3.71768	4.24972	0.46774	0.496143	1.85093	0.981153	0	1	1	0	0	NA	NA	signal recognition particle subunit SRP14	SRP14
PF3D7_1126800	NA	NA	NA	NA	NA	NA	NA	NA	NA	NA	NA	NA	NA	NA	NA	NA	NA	NA	NA	NA	NA	NA	NA	NA	NA	NA	NA	NA	NA	NA	NA	alternative splicing factor SR-MG, putative	SR-MG
PF3D7_1202100	5	19	20	23	2	2	3	2	0.30724	1.23902	1.21622	1.11498	0.0895046	0.143772	0.153889	0.0839368	3.55535	0.90366	9.39227	6.15164	6.42401	9.18906	5.936	1	0.0941351	1	1	1	1	NA	NA	SRAP domain-containing protein, putative	SRAP1
PF3D7_1431400	34	36	45	116	0	8	9	2	2.08923	2.34762	2.7365	5.62339	0	0.575088	0.461668	0.0839368	1.30279	2.36713	62.1478	9.14451	5.51682	44.997	20.9127	0.637195	1	1	1	1	1	NA	NA	surface-related antigen SRA	SRA
PF3D7_1402700	21	20	25	31	2	2	8	6	1.29041	1.30423	1.52028	1.5028	0.0895046	0.143772	0.410372	0.25181	1.17169	1.14679	11.657	8.20878	3.4537	5.25828	5.14937	0.30558	0.204314	1	1	1	1	NA	NA	U2 snRNP-associated SURP motif-containing protein, putative	SR140
PF3D7_0422800	3	2	4	13	2	0	0	0	0.184344	0.130423	0.243245	0.630207	0.0895046	0	0	0	1.25299	3.79364	2.14512	15.0821	6.7959	16.0162	7.51433	0.498026	1	0.999999	1	1	1	NA	NA	serpentine receptor, putative	SR12
PF3D7_0517300	48	54	78	78	22	14	15	17	2.94951	3.52142	4.74327	3.78124	0.98455	1.0064	0.769447	0.713463	1.59832	1.07278	4.65172	3.6398	5.8974	5.06096	3.6535	0.991407	0.131665	1	1	1	1	NA	NA	serine/arginine-rich splicing factor 1	SR1
PF3D7_0610900	31	46	44	69	0	8	2	18	1.90489	2.99973	2.67569	3.34495	0	0.575088	0.102593	0.755431	1.3946	1.11325	60.789	5.46866	18.7994	4.24745	15.302	0.850098	0.165177	1	1	1	1	NA	NA	transcription elongation factor SPT5, putative	SPT5
PF3D7_1030000	3	18	12	23	2	2	5	10	0.184344	1.17381	0.729734	1.11498	0.0895046	0.143772	0.256482	0.419684	3.34252	0.951872	5.76869	6.15164	2.5857	2.50611	3.55109	1	0.0912732	1	1	1	1	NA	NA	transcription elongation factor SPT4, putative	SPT4
PF3D7_1415700	5	5	12	5	0	0	2	0	0.30724	0.326058	0.729734	0.242387	0	0	0.102593	0	2.18772	0.776602	17.3061	6.4162	5.33824	6.77547	6.46672	1	0.193381	1	1	1	1	NA	NA	serine palmitoyltransferase, putative	SPT
PF3D7_1027600	0	3	0	8	0	0	2	0	0	0.195635	0	0.38782	0	0	0.102593	0	1	1.78728	1	9.66592	0.290316	10.2408	3.99738	0.131562	0.999477	0.123997	1	0	1	NA	NA	meiotic recombination protein SPO11-2, putative	SPO11-2
PF3D7_1217100	2	4	3	11	0	0	0	0	0.122896	0.260846	0.182434	0.533252	0	0	0	0	1.34741	1.88065	5.07652	12.9156	5.34693	13.706	6.7122	0.753099	0.999897	1	1	1	1	NA	NA	meiotic recombination protein SPO11, putative	SPO11
PF3D7_1230300	0	3	5	5	0	0	2	2	0	0.195635	0.304056	0.242387	0	0	0.102593	0.0839368	7.27211	1.19152	7.7942	6.4162	2.39362	2.25849	4.55436	1	0.276578	1	1	1	1	NA	NA	subpellicular microtubule protein 2, putative	SPM2
PF3D7_0909500	11	7	5	8	2	0	0	0	0.675929	0.456481	0.304056	0.38782	0.0895046	0	0	0	0.486652	0.864026	2.59807	9.66592	8.24488	10.2408	5.35005	0	0.106117	1	1	1	1	NA	NA	subpellicular microtubule protein 1, putative	SPM1
PF3D7_1137800	5	1	3	1	0	0	0	0	0.30724	0.0652115	0.182434	0.0484775	0	0	0	0	0.649141	0.852808	5.07652	2.08324	5.34693	2.15509	2.69396	0	0.111634	1	0.999998	1	0.999999	NA	NA	sporozoite surface protein essential for liver stage development, putative	SPELD
PF3D7_1342500	3	4	7	3	0	0	0	0	0.184344	0.260846	0.425678	0.145432	0	0	0	0	2.03656	0.626884	10.5119	4.24972	11.1428	4.46528	5.50553	0.999995	0	1	1	1	1	NA	NA	sporozoite protein essential for cell traversal	SPECT1
PF3D7_1129000	33	28	46	97	10	9	21	17	2.02779	1.82592	2.79732	4.70231	0.447523	0.646974	1.07723	0.713463	1.37063	2.53457	5.77333	6.86264	2.5369	6.28023	4.22638	0.804701	1	1	1	1	1	NA	NA	spermidine synthase	SpdSyn
PF3D7_0904400	0	2	0	8	0	0	2	0	0	0.130423	0	0.38782	0	0	0.102593	0	1	2.43877	1	9.66592	0.290316	10.2408	4.10596	0.131562	1	0.123997	1	0	1	NA	NA	signal peptidase complex subunit 3, putative	SPC3
PF3D7_0320700	NA	NA	NA	NA	NA	NA	NA	NA	NA	NA	NA	NA	NA	NA	NA	NA	NA	NA	NA	NA	NA	NA	NA	NA	NA	NA	NA	NA	NA	NA	NA	signal peptidase complex subunit 2	SPC25
PF3D7_1320400	0	1	4	8	1	0	0	0	0	0.0652115	0.243245	0.38782	0.0447523	0	0	0	6.01769	3.83764	3.21768	9.66592	6.7959	10.2408	6.62926	1	1	1	1	1	1	NA	NA	type I signal peptidase	SPB
PF3D7_0507300	9	18	19	18	0	0	0	2	0.553032	1.17381	1.15541	0.872594	0	0	0	0.0839368	2.00145	0.753565	26.818	20.4983	28.5305	7.2639	14.311	0.999991	0.243907	1	1	1	1	NA	NA	subtilisin-like ookinete protein SOPT	SOPT
PF3D7_0409200	12	24	17	42	3	4	6	6	0.737377	1.56508	1.03379	2.03605	0.134257	0.287544	0.307779	0.25181	1.37719	1.29189	6.02507	6.2619	3.07582	7.07342	4.18421	0.817933	0.527497	1	1	1	1	NA	NA	protein SOF1, putative	SOF1
PF3D7_1440600	1	2	0	4	0	0	0	0	0.061448	0.130423	0	0.19391	0	0	0	0	0.441003	1.35487	1	5.33296	1	5.62038	2.4582	0	0.708265	0.123997	1	0.103771	1	NA	NA	protein SOC3, putative	SOC3
PF3D7_1227500	59	75	101	133	10	8	2	16	3.62543	4.89087	6.14193	6.4475	0.447523	0.575088	0.102593	0.671494	1.68496	1.31515	12.5675	10.4741	42.777	9.09574	12.9857	0.997878	0.595962	1	1	1	1	NA	NA	protein SOC2, putative	SOC2
PF3D7_1404300	0	0	0	4	0	0	0	0	0	0	0	0.19391	0	0	0	0	1	5	1	5.33296	1	5.62038	3.15889	0.131562	1	0.123997	1	0.103771	1	NA	NA	secreted ookinete adhesive protein, putative	SOAP
PF3D7_1123900	NA	NA	NA	NA	NA	NA	NA	NA	NA	NA	NA	NA	NA	NA	NA	NA	NA	NA	NA	NA	NA	NA	NA	NA	NA	NA	NA	NA	NA	NA	NA	13 kDa ribonucleoprotein-associated protein, putative	SNU13
PF3D7_0822300	1	8	5	8	0	2	4	0	0.061448	0.521692	0.304056	0.38782	0	0.143772	0.205186	0	3.20702	0.765206	7.7942	2.29452	1.40003	10.2408	4.28362	1	0.216211	1	1	0.823489	1	NA	NA	small nuclear ribonucleoprotein G, putative	SNRPG
PF3D7_1126900	NA	NA	NA	NA	NA	NA	NA	NA	NA	NA	NA	NA	NA	NA	NA	NA	NA	NA	NA	NA	NA	NA	NA	NA	NA	NA	NA	NA	NA	NA	NA	small nuclear ribonucleoprotein F, putative	SNRPF
PF3D7_1350200	2	6	3	17	2	2	2	8	0.122896	0.391269	0.182434	0.824117	0.0895046	0.143772	0.102593	0.335747	1.34741	1.98431	1.69217	4.60879	1.5523	2.29296	2.24632	0.753099	0.999984	0.997984	1	0.977221	1	NA	NA	small nuclear ribonucleoprotein E, putative	SNRPE
PF3D7_0909800	6	6	7	14	0	0	4	0	0.368688	0.391269	0.425678	0.678685	0	0	0.205186	0	1.13661	1.65359	10.5119	16.1654	1.89213	17.1713	8.08848	0.246307	0.995101	1	1	0.99992	1	NA	NA	small nuclear ribonucleoprotein Sm D3, putative	SNRPD3
PF3D7_0218500	1	14	15	15	4	4	3	6	0.061448	0.912962	0.912168	0.727162	0.179009	0.287544	0.153889	0.25181	8.73906	0.806749	4.27652	2.32297	4.87158	2.61806	3.93916	1	0.149119	1	1	1	1	NA	NA	small nuclear ribonucleoprotein Sm D2, putative	SNRPD2
PF3D7_1125500	NA	NA	NA	NA	NA	NA	NA	NA	NA	NA	NA	NA	NA	NA	NA	NA	NA	NA	NA	NA	NA	NA	NA	NA	NA	NA	NA	NA	NA	NA	NA	small nuclear ribonucleoprotein Sm D1, putative	SNRPD1
PF3D7_0812700	3	3	2	12	0	0	6	4	0.184344	0.195635	0.121622	0.58173	0	0	0.307779	0.167874	0.730602	2.58163	3.71768	13.9989	0.46774	2.97223	4.07813	0.387626	1	1	1	0	1	NA	NA	U1 small nuclear ribonucleoprotein C, putative	SNRPC
PF3D7_0935000	NA	NA	NA	NA	NA	NA	NA	NA	NA	NA	NA	NA	NA	NA	NA	NA	NA	NA	NA	NA	NA	NA	NA	NA	NA	NA	NA	NA	NA	NA	NA	U2 small nuclear ribonucleoprotein B'', putative	SNRPB2
PF3D7_1369700	0	0	1	6	0	0	2	0	0	0	0.0608112	0.290865	0	0	0.102593	0	2.25442	7	2.35884	7.49944	0.710976	7.93057	4.62571	1	1	1	1	0.406101	1	NA	NA	U2 small nuclear ribonucleoprotein A', putative	SNRPA1
PF3D7_0822800	6	19	25	28	4	2	0	4	0.368688	1.23902	1.52028	1.35737	0.179009	0.143772	0	0.167874	3.76051	1.09192	6.9942	7.43735	37.2244	6.66853	10.5295	1	0.145866	1	1	1	1	NA	NA	U5 small nuclear ribonucleoprotein 40 kDa protein, putative	SNRNP40
PF3D7_0818000	5	35	35	59	0	2	0	4	0.30724	2.2824	2.12839	2.86017	0	0.143772	0	0.167874	6.11965	1.24787	48.5594	15.4087	51.7142	13.8301	22.8133	1	0.404328	1	1	1	1	NA	NA	U4/U6.U5 small nuclear ribonucleoprotein, putative	SNRNP27
PF3D7_1367100	16	22	24	26	2	2	4	10	0.983169	1.43465	1.45947	1.26041	0.0895046	0.143772	0.205186	0.419684	1.46169	0.882519	11.2041	6.92307	6.0749	2.82113	4.89456	0.935427	0.0992245	1	1	1	1	NA	NA	U1 small nuclear ribonucleoprotein 70 kDa homolog, putative	SNP1
PF3D7_1243500	13	22	27	36	6	0	7	6	0.798825	1.43465	1.6419	1.74519	0.268514	0	0.359075	0.25181	1.99501	1.20938	5.3841	39.9966	4.19872	6.08334	9.8112	0.99999	0.312629	1	1	1	1	NA	NA	vacuolar-sorting protein SNF7, putative	SNF7
PF3D7_1104200	NA	NA	NA	NA	NA	NA	NA	NA	NA	NA	NA	NA	NA	NA	NA	NA	NA	NA	NA	NA	NA	NA	NA	NA	NA	NA	NA	NA	NA	NA	NA	chromatin remodeling protein	SNF2L
PF3D7_1460800	2	1	7	10	0	0	0	0	0.122896	0.0652115	0.425678	0.484775	0	0	0	0	2.7668	4.69045	10.5119	11.8324	11.1428	12.5509	8.91588	1	1	1	1	1	1	NA	NA	snRNA-activating protein complex subunit 3, putative	SNAPC3
PF3D7_1320500	3	9	14	17	2	2	4	2	0.184344	0.586904	0.851357	0.824117	0.0895046	0.143772	0.205186	0.0839368	3.86491	1.37334	6.67459	4.60879	3.61444	6.87887	4.50249	1	0.755414	1	1	1	1	NA	NA	SNARE protein, putative	SNAP23
PF3D7_0625100	0	0	0	2	0	0	0	0	0	0	0	0.0969549	0	0	0	0	1	3	1	3.16648	1	3.31019	2.07944	0.131562	1	0.123997	1	0.103771	1	NA	NA	sphingomyelin synthase 2, putative	SMS2
PF3D7_0625000	0	1	3	15	0	2	0	0	0	0.0652115	0.182434	0.727162	0	0.143772	0	0	4.76327	6.82247	5.07652	4.09451	5.34693	18.3264	7.40502	1	1	1	1	1	1	NA	NA	sphingomyelin synthase 1, putative	SMS1
PF3D7_0323500	NA	NA	NA	NA	NA	NA	NA	NA	NA	NA	NA	NA	NA	NA	NA	NA	NA	NA	NA	NA	NA	NA	NA	NA	NA	NA	NA	NA	NA	NA	NA	survival motor neuron-like protein	SMN
PF3D7_0525200	NA	NA	NA	NA	NA	NA	NA	NA	NA	NA	NA	NA	NA	NA	NA	NA	NA	NA	NA	NA	NA	NA	NA	NA	NA	NA	NA	NA	NA	NA	NA	structural maintenance of chromosomes protein 6, putative	SMC6
PF3D7_1123800	NA	NA	NA	NA	NA	NA	NA	NA	NA	NA	NA	NA	NA	NA	NA	NA	NA	NA	NA	NA	NA	NA	NA	NA	NA	NA	NA	NA	NA	NA	NA	structural maintenance of chromosomes protein 5, putative	SMC5
PF3D7_0509100	68	84	85	158	14	12	23	14	4.17847	5.47777	5.16895	7.65944	0.626532	0.862632	1.17982	0.587558	1.23433	1.39478	7.76676	8.49055	4.265	12.2337	5.89751	0.448088	0.804386	1	1	1	1	NA	NA	structural maintenance of chromosomes protein 4, putative	SMC4
PF3D7_0414000	34	72	53	127	8	2	14	10	2.08923	4.69523	3.22299	6.15664	0.358018	0.143772	0.718151	0.419684	1.53036	1.30807	8.11317	32.8944	4.29533	13.427	10.2614	0.975673	0.575135	1	1	1	1	NA	NA	structural maintenance of chromosomes protein 3	SMC3
PF3D7_1318400	42	64	68	109	14	8	20	17	2.58082	4.17354	4.13516	5.28404	0.626532	0.575088	1.02593	0.713463	1.59116	1.26303	6.22674	8.59704	3.91154	7.05029	4.7733	0.990385	0.445041	1	1	1	1	NA	NA	structural maintenance of chromosomes protein 2, putative	SMC2
PF3D7_1130700	32	36	47	54	6	2	2	14	1.96634	2.34762	2.85813	2.61778	0.268514	0.143772	0.102593	0.587558	1.44262	1.11275	9.2665	14.123	20.0613	4.22501	8.37188	0.916858	0.16468	1	1	1	1	NA	NA	structural maintenance of chromosomes protein 1, putative	SMC1
PF3D7_1414800	10	18	22	19	6	2	12	10	0.61448	1.17381	1.33785	0.921072	0.268514	0.143772	0.615558	0.419684	2.09112	0.793227	4.4135	5.12307	2.09849	2.08607	2.76758	0.999998	0.166448	1	1	0.999998	0.999998	NA	NA	small nuclear ribonucleoprotein-associated protein B, putative	SMB1
PF3D7_1034000	17	8	21	51	4	2	0	12	1.04462	0.521692	1.27704	2.47235	0.179009	0.143772	0	0.503621	1.21262	4.42119	5.90713	13.3516	31.4285	4.60845	10.1549	0.393753	1	1	1	1	1	NA	NA	Sec1 family protein, putative	SLY1
PF3D7_0610100	14	33	29	48	18	4	9	14	0.860273	2.15198	1.76352	2.32692	0.805541	0.287544	0.461668	0.587558	1.99395	1.0795	2.12665	7.13722	3.58491	3.76297	3.28087	0.99999	0.136339	0.999999	1	1	1	NA	NA	pre-mRNA-splicing factor SLU7, putative	SLU7
PF3D7_0519000	1	1	1	2	0	2	0	3	0.061448	0.0652115	0.0608112	0.0969549	0	0.143772	0	0.125905	0.994207	1.27921	2.35884	0.751665	2.44898	0.827547	1.44341	0.129711	0.490682	1	0.324424	1	0.132534	NA	NA	histone RNA hairpin-binding protein, putative	SLBP
PF3D7_1147000	6	5	9	18	0	0	0	0	0.368688	0.326058	0.547301	0.872594	0	0	0	0	1.42816	2.45924	13.2296	20.4983	14.0408	21.7917	12.2413	0.899959	1	1	1	1	1	NA	NA	sporozoite and liver stage asparagine-rich protein	SLARP
PF3D7_1367000	6	20	28	29	6	6	20	18	0.368688	1.30423	1.70271	1.40585	0.268514	0.431316	1.02593	0.755431	4.19783	1.07512	5.57822	3.04704	1.63375	1.81567	2.89127	1	0.133255	1	1	0.99361	0.99969	NA	NA	suppressor of kinetochore protein 1, putative	SKP1
PF3D7_0307500	NA	NA	NA	NA	NA	NA	NA	NA	NA	NA	NA	NA	NA	NA	NA	NA	NA	NA	NA	NA	NA	NA	NA	NA	NA	NA	NA	NA	NA	NA	NA	spindle and kinetochore-associated protein 2, putative	SKA2
PF3D7_0213100	13	29	27	37	4	0	8	19	0.798825	1.89113	1.6419	1.79367	0.179009	0	0.410372	0.7974	1.99501	0.949749	7.53774	41.0799	3.72258	2.18692	9.57865	0.99999	0.0911743	1	1	1	1	NA	NA	protein SIS1	SIS1
PF3D7_0604100	204	464	451	803	24	21	20	24	12.5354	30.2582	27.4258	38.9274	1.07405	1.50961	1.02593	1.00724	2.1833	1.28605	24.5535	25.0728	25.7214	37.1416	19.3264	1	0.510459	1	1	1	1	NA	NA	AP2 domain transcription factor	SIP2
PF3D7_0510300	0	1	1	3	0	0	0	0	0	0.0652115	0.0608112	0.145432	0	0	0	0	2.25442	1.70562	2.35884	4.24972	2.44898	4.46528	2.91381	1	0.997918	1	1	1	1	NA	NA	stripes inner membrane complex protein, putative	SIP
PF3D7_0830300	0	0	0	0	0	0	0	0	0	0	0	0	0	0	0	0	1	1	1	1	1	1	1	0.131562	0.0987588	0.123997	0.137042	0.103771	0.101787	NA	NA	sporozoite invasion-associated protein 2	SIAP2
PF3D7_0408600	20	4	9	20	0	0	4	2	1.22896	0.260846	0.547301	0.969549	0	0	0.205186	0.0839368	0.466385	3.29114	13.2296	22.6648	2.38422	8.03396	8.34501	0	1	1	1	1	1	NA	NA	sporozoite invasion-associated protein 1	SIAP1
PF3D7_1235600	38	134	128	158	18	10	46	36	2.33503	8.73835	7.78383	7.65944	0.805541	0.71886	2.35964	1.51086	3.28605	0.877213	9.20692	10.0891	3.25857	4.95959	5.27958	1	0.100947	1	1	1	1	NA	NA	serine hydroxymethyltransferase	SHMT
PF3D7_1456100	0	0	0	3	0	0	0	0	0	0	0	0.145432	0	0	0	0	1	4	1	4.24972	1	4.46528	2.61917	0.131562	1	0.123997	1	0.103771	1	NA	NA	serine hydroxymethyltransferase	SHMT
PF3D7_1224900	4	2	6	9	0	2	2	4	0.245792	0.130423	0.364867	0.436297	0	0.143772	0.102593	0.167874	1.40465	2.70974	9.15304	2.55166	2.81428	2.27917	3.48542	0.866664	1	1	1	1	1	NA	NA	splicing factor 3B subunit 6, putative	SF3B6
PF3D7_1355800	1	1	8	5	0	0	2	2	0.061448	0.0652115	0.48649	0.242387	0	0	0.102593	0.0839368	4.86663	2.55843	11.8707	6.4162	3.6556	2.25849	5.27101	1	1	1	1	1	1	NA	NA	splicing factor 3B subunit 5, putative	SF3B5
PF3D7_1234800	25	43	60	80	5	4	12	16	1.5362	2.8041	3.64867	3.8782	0.223761	0.287544	0.615558	0.671494	2.33306	1.37654	13.7551	11.8056	5.61292	5.49456	6.72962	1	0.763133	1	1	1	1	NA	NA	splicing factor 3B subunit 3, putative	SF3B3
PF3D7_0308900	NA	NA	NA	NA	NA	NA	NA	NA	NA	NA	NA	NA	NA	NA	NA	NA	NA	NA	NA	NA	NA	NA	NA	NA	NA	NA	NA	NA	NA	NA	NA	splicing factor 3B subunit 1, putative	SF3B1
PF3D7_0924700	NA	NA	NA	NA	NA	NA	NA	NA	NA	NA	NA	NA	NA	NA	NA	NA	NA	NA	NA	NA	NA	NA	NA	NA	NA	NA	NA	NA	NA	NA	NA	splicing factor 3A subunit 3, putative	SF3A3
PF3D7_0619900	2	8	11	14	2	4	6	0	0.122896	0.521692	0.668923	0.678685	0.0895046	0.287544	0.307779	0	4.18618	1.27534	5.31575	2.17708	2.03259	17.1713	5.35971	1	0.479605	1	1	0.999994	1	NA	NA	splicing factor 3A subunit 2, putative	SF3A2
PF3D7_1474500	15	28	25	57	6	0	10	12	0.921721	1.82592	1.52028	2.76322	0.268514	0	0.512965	0.503621	1.61695	1.50005	4.99586	62.7447	2.8152	5.14157	13.1357	0.9936	0.948414	1	1	1	1	NA	NA	splicing factor 3A subunit 1, putative	SF3A1
PF3D7_1115200	NA	NA	NA	NA	NA	NA	NA	NA	NA	NA	NA	NA	NA	NA	NA	NA	NA	NA	NA	NA	NA	NA	NA	NA	NA	NA	NA	NA	NA	NA	NA	histone-lysine N-methyltransferase SET7	SET7
PF3D7_1355300	0	5	5	14	0	0	0	0	0	0.326058	0.304056	0.678685	0	0	0	0	7.27211	1.94151	7.7942	16.1654	8.24488	17.1713	9.7649	1	0.999965	1	1	1	1	NA	NA	histone-lysine N-methyltransferase, putative	SET6
PF3D7_1214200	1	0	0	0	0	0	0	0	0.061448	0	0	0	0	0	0	0	0.441003	1	1	1	1	1	0.906834	0	0.0987588	0.123997	0.137042	0.103771	0.101787	NA	NA	histone-lysine N-methyltransferase, putative	SET5
PF3D7_0910000	1	3	2	2	0	0	0	0	0.061448	0.195635	0.121622	0.0969549	0	0	0	0	1.54741	0.595761	3.71768	3.16648	3.89795	3.31019	2.70591	0.981153	0	1	1	1	1	NA	NA	SET domain protein, putative	SET4
PF3D7_1322100	19	25	25	48	0	0	0	0	1.16751	1.63029	1.52028	2.32692	0	0	0	0	1.29011	1.41497	34.971	52.9955	37.2244	56.4445	30.7234	0.601825	0.84417	1	1	1	1	NA	NA	histone-lysine N-methyltransferase SET2	SET2
PF3D7_1221000	62	121	97	225	6	4	16	23	3.80978	7.8906	5.89869	10.9074	0.268514	0.287544	0.820743	0.965273	1.54141	1.38	18.9725	32.9591	6.88602	10.8707	12.1016	0.979372	0.771327	1	1	1	1	NA	NA	histone-lysine N-methyltransferase, H3 lysine-4 specific	SET10
PF3D7_0207300	3	1	2	2	0	0	0	0	0.184344	0.0652115	0.121622	0.0969549	0	0	0	0	0.730602	1.27921	3.71768	3.16648	3.89795	3.31019	2.68369	0.387626	0.490682	1	1	1	1	NA	NA	serine repeat antigen 8	SERA8
PF3D7_0801700	14	30	29	32	2	6	2	3	0.860273	1.95635	1.76352	1.55128	0.0895046	0.431316	0.102593	0.125905	1.99395	0.797954	13.4688	3.35252	12.4895	9.49076	6.93224	0.99999	0.159971	1	1	1	1	NA	NA	sentrin-specific protease 2, putative	SENP2
PF3D7_1233900	6	28	23	43	4	4	0	12	0.368688	1.82592	1.39866	2.08453	0.179009	0.287544	0	0.503621	3.46897	1.13797	6.45066	6.40778	34.3264	3.89762	9.28157	1	0.192874	1	1	1	1	NA	NA	sentrin-specific protease 1	SENP1
PF3D7_0702400	NA	NA	NA	NA	NA	NA	NA	NA	NA	NA	NA	NA	NA	NA	NA	NA	NA	NA	NA	NA	NA	NA	NA	NA	NA	NA	NA	NA	NA	NA	NA	small exported membrane protein 1	SEMP1
PF3D7_0110100	NA	NA	NA	NA	NA	NA	NA	NA	NA	NA	NA	NA	NA	NA	NA	NA	NA	NA	NA	NA	NA	NA	NA	NA	NA	NA	NA	NA	NA	NA	NA	selenocysteine-specific elongation factor, putative	SELB
PF3D7_1427200	0	0	1	10	0	0	0	0	0	0	0.0608112	0.484775	0	0	0	0	2.25442	11	2.35884	11.8324	2.44898	12.5509	7.07426	1	1	1	1	1	1	NA	NA	selenoprotein	Sel4
PF3D7_0815000	0	6	3	3	2	0	4	2	0	0.391269	0.182434	0.145432	0.0895046	0	0.205186	0.0839368	4.76327	0.440958	1.69217	4.24972	0.907943	1.48843	2.25708	1	0	0.997984	1	0.0981895	0.941196	NA	NA	selenoprotein	Sel3
PF3D7_0931200	NA	NA	NA	NA	NA	NA	NA	NA	NA	NA	NA	NA	NA	NA	NA	NA	NA	NA	NA	NA	NA	NA	NA	NA	NA	NA	NA	NA	NA	NA	NA	selenoprotein	Sel2
PF3D7_1403600	5	11	14	17	0	0	2	0	0.30724	0.717327	0.851357	0.824117	0	0	0.102593	0	2.52963	1.13945	20.0238	19.4151	6.17956	20.6366	11.654	1	0.194732	1	1	1	1	NA	NA	selenoprotein	Sel1
PF3D7_1438100	46	40	44	76	17	12	18	16	2.82661	2.60846	2.67569	3.68429	0.760789	0.862632	0.923336	0.671494	0.947509	1.40491	3.37716	4.10966	2.81534	5.22278	2.97956	0.121692	0.825135	1	1	1	1	NA	NA	translocation protein SEC62, putative	SEC62
PF3D7_0210000	12	31	17	42	6	2	5	2	0.737377	2.02156	1.03379	2.03605	0.268514	0.143772	0.256482	0.0839368	1.37719	1.007	3.4429	11.0373	3.60448	16.5047	6.16226	0.817933	0.100708	1	1	1	1	NA	NA	secretory complex protein 61 gamma subunit	Sec61-gamma
PF3D7_0821800	14	26	20	27	4	4	22	26	0.860273	1.6955	1.21622	1.30889	0.179009	0.287544	1.12852	1.09118	1.39169	0.778318	5.63536	4.0736	1.07493	1.19213	2.35767	0.845029	0.190272	1	1	0.139609	0.284524	NA	NA	protein transport protein SEC61 subunit beta, putative	SEC61B
PF3D7_0214100	127	145	174	323	18	12	26	39	7.8039	9.45567	10.5811	15.6582	0.805541	0.862632	1.33371	1.63677	1.35368	1.65261	12.4967	17.3058	7.7221	9.35239	8.31388	0.767728	0.995022	1	1	1	1	NA	NA	protein transport protein SEC31	SEC31
PF3D7_0808400	1	6	2	11	3	2	4	2	0.061448	0.391269	0.121622	0.533252	0.134257	0.143772	0.205186	0.0839368	1.54741	1.32287	0.92942	3.06594	0.661898	4.56868	2.01604	0.981153	0.618547	0.114801	1	0	1	NA	NA	coatomer subunit epsilon, putative	SEC28
PF3D7_0905900	20	53	51	99	12	6	13	14	1.22896	3.45621	3.10137	4.79927	0.537027	0.431316	0.666854	0.587558	2.46575	1.38322	5.40776	10.1751	4.43459	7.69029	5.25944	1	0.778798	1	1	1	1	NA	NA	coatomer subunit beta, putative	SEC27
PF3D7_1361100	78	151	167	248	18	14	7	25	4.79295	9.84694	10.1555	12.0224	0.805541	1.0064	0.359075	1.04921	2.10763	1.21985	11.9961	11.4799	25.4273	11.0563	10.5478	0.999999	0.335723	1	1	1	1	NA	NA	protein transport protein Sec24A	SEC24A
PF3D7_0822600	81	116	173	233	11	5	20	20	4.97729	7.56454	10.5203	11.2953	0.492275	0.35943	1.02593	0.839368	2.10292	1.49004	19.6733	28.0566	9.89075	12.8637	12.3462	0.999999	0.940656	1	1	1	1	NA	NA	protein transport protein SEC23	SEC23
PF3D7_0320100	NA	NA	NA	NA	NA	NA	NA	NA	NA	NA	NA	NA	NA	NA	NA	NA	NA	NA	NA	NA	NA	NA	NA	NA	NA	NA	NA	NA	NA	NA	NA	protein transport protein SEC22	SEC22
PF3D7_1316800	1	16	15	23	2	2	2	14	0.061448	1.04338	0.912168	1.11498	0.0895046	0.143772	0.102593	0.587558	8.73906	1.06557	7.12753	6.15164	6.60022	1.83781	5.25364	1	0.127004	1	1	1	0.999789	NA	NA	protein transport protein SEC20, putative	SEC20
PF3D7_1119900	NA	NA	NA	NA	NA	NA	NA	NA	NA	NA	NA	NA	NA	NA	NA	NA	NA	NA	NA	NA	NA	NA	NA	NA	NA	NA	NA	NA	NA	NA	NA	protein transport protein SEC16, putative	SEC16
PF3D7_1230700	83	98	88	164	24	8	16	49	5.10019	6.39073	5.35139	7.9503	1.07405	0.575088	0.820743	2.05645	1.04879	1.2422	4.82312	12.8986	6.25163	3.80871	5.01217	0.155415	0.389688	1	1	1	1	NA	NA	protein transport protein SEC13	SEC13
PF3D7_1116400	NA	NA	NA	NA	NA	NA	NA	NA	NA	NA	NA	NA	NA	NA	NA	NA	NA	NA	NA	NA	NA	NA	NA	NA	NA	NA	NA	NA	NA	NA	NA	guanine nucleotide-exchange factor SEC12	SEC12
PF3D7_1331300	20	13	19	49	4	3	12	16	1.22896	0.84775	1.15541	2.3754	0.179009	0.215658	0.615558	0.671494	0.942425	2.70453	5.36359	9.29359	1.82104	3.38821	3.9189	0.121555	1	1	1	0.999724	1	NA	NA	signal peptidase complex catalytic subunit SEC11	SEC11
PF3D7_1021800	NA	NA	NA	NA	NA	NA	NA	NA	NA	NA	NA	NA	NA	NA	NA	NA	NA	NA	NA	NA	NA	NA	NA	NA	NA	NA	NA	NA	NA	NA	NA	schizont egress antigen-1	SEA1
PF3D7_1212800	13	19	20	20	4	0	4	6	0.798825	1.23902	1.21622	0.969549	0.179009	0	0.205186	0.25181	1.49262	0.790703	5.63536	22.6648	5.09072	3.44313	6.51956	0.957921	0.170107	1	1	1	1	NA	NA	succinate dehydrogenase [ubiquinone] iron-sulfur subunit, mitochondrial	SDHB
PF3D7_1010300	NA	NA	NA	NA	NA	NA	NA	NA	NA	NA	NA	NA	NA	NA	NA	NA	NA	NA	NA	NA	NA	NA	NA	NA	NA	NA	NA	NA	NA	NA	NA	succinate dehydrogenase subunit 4, putative	SDH4
PF3D7_0611100	5	7	6	12	0	0	2	0	0.30724	0.456481	0.364867	0.58173	0	0	0.102593	0	1.162	1.24804	9.15304	13.9989	2.81428	14.8611	7.20623	0.287713	0.404754	1	1	1	1	NA	NA	succinate dehydrogenase subunit 3, putative	SDH3
PF3D7_0708900	NA	NA	NA	NA	NA	NA	NA	NA	NA	NA	NA	NA	NA	NA	NA	NA	NA	NA	NA	NA	NA	NA	NA	NA	NA	NA	NA	NA	NA	NA	NA	protein SCO1, putative	SCO1
PF3D7_0309700	NA	NA	NA	NA	NA	NA	NA	NA	NA	NA	NA	NA	NA	NA	NA	NA	NA	NA	NA	NA	NA	NA	NA	NA	NA	NA	NA	NA	NA	NA	NA	SECIS-binding protein 2, putative	SBP2
PF3D7_0501300	17	50	77	72	1	2	15	10	1.04462	3.26058	4.68246	3.49038	0.0447523	0.143772	0.769447	0.419684	4.32803	1.06945	52.8153	18.7516	5.82246	7.65153	15.0731	1	0.129464	1	1	1	1	NA	NA	skeleton-binding protein 1	SBP1
PF3D7_1316400	0	0	0	0	0	0	2	0	0	0	0	0	0	0	0.102593	0	1	1	1	1	0.290316	1	0.881719	0.131562	0.0987588	0.123997	0.137042	0	0.101787	NA	NA	SAS6-like protein, putative	SAS6L
PF3D7_1458500	20	34	33	57	12	8	3	6	1.22896	2.21719	2.00677	2.76322	0.537027	0.575088	0.153889	0.25181	1.60888	1.241	3.52629	4.53015	10.4603	9.54863	5.15255	0.992725	0.386636	1	1	1	1	NA	NA	spindle assembly abnormal protein 4, putative	SAS4
PF3D7_0323700	NA	NA	NA	NA	NA	NA	NA	NA	NA	NA	NA	NA	NA	NA	NA	NA	NA	NA	NA	NA	NA	NA	NA	NA	NA	NA	NA	NA	NA	NA	NA	U4/U6.U5 tri-snRNP-associated protein 1, putative	SART1
PF3D7_0416800	50	53	71	113	15	8	20	39	3.0724	3.45621	4.31759	5.47795	0.671284	0.575088	1.02593	1.63677	1.39899	1.57687	6.09235	8.90988	4.08238	3.28814	4.22477	0.857508	0.98347	1	1	1	1	NA	NA	small GTP-binding protein sar1	SAR1
PF3D7_0711400	NA	NA	NA	NA	NA	NA	NA	NA	NA	NA	NA	NA	NA	NA	NA	NA	NA	NA	NA	NA	NA	NA	NA	NA	NA	NA	NA	NA	NA	NA	NA	histone deacetylase complex subunit SAP18, putative	SAP18
PF3D7_0922200	NA	NA	NA	NA	NA	NA	NA	NA	NA	NA	NA	NA	NA	NA	NA	NA	NA	NA	NA	NA	NA	NA	NA	NA	NA	NA	NA	NA	NA	NA	NA	S-adenosylmethionine synthetase	SAMS
PF3D7_0608310	0	0	1	4	0	0	0	0	0	0	0.0608112	0.19391	0	0	0	0	2.25442	5	2.35884	5.33296	2.44898	5.62038	3.83593	1	1	1	1	1	1	NA	NA	sorting assembly machinery 50 kDa subunit, putative	SAM50
PF3D7_0520900	NA	NA	NA	NA	NA	NA	NA	NA	NA	NA	NA	NA	NA	NA	NA	NA	NA	NA	NA	NA	NA	NA	NA	NA	NA	NA	NA	NA	NA	NA	NA	adenosylhomocysteinase	SAHH
PF3D7_1354200	13	22	15	37	10	4	2	2	0.798825	1.43465	0.912168	1.79367	0.447523	0.287544	0.102593	0.0839368	1.13377	1.24206	1.94387	5.53247	6.60022	14.5795	5.17198	0.242145	0.389342	0.999974	1	1	1	NA	NA	phosphoinositide phosphatase SAC1	SAC1
PF3D7_1305600	1	1	3	12	2	0	2	0	0.061448	0.0652115	0.182434	0.58173	0.0895046	0	0.102593	0	2.10061	5.54325	1.69217	13.9989	1.5523	14.8611	6.62473	0.999999	1	0.997984	1	0.977221	1	NA	NA	site-2 protease S2P, putative	S2P
PF3D7_1362200	6	9	9	22	0	2	6	7	0.368688	0.586904	0.547301	1.0665	0	0.143772	0.307779	0.293779	1.42816	1.75482	13.2296	5.8945	1.68484	3.30151	4.5489	0.899959	0.99909	1	1	0.997219	1	NA	NA	RuvB-like helicase 3	RUVB3
PF3D7_1106000	NA	NA	NA	NA	NA	NA	NA	NA	NA	NA	NA	NA	NA	NA	NA	NA	NA	NA	NA	NA	NA	NA	NA	NA	NA	NA	NA	NA	NA	NA	NA	RuvB-like helicase 2	RUVB2
PF3D7_0809700	0	5	3	8	0	0	0	0	0	0.326058	0.182434	0.38782	0	0	0	0	4.76327	1.1649	5.07652	9.66592	5.34693	10.2408	6.04305	1	0.230585	1	1	1	1	NA	NA	RuvB-like helicase 1	RUVB1
PF3D7_1105700	NA	NA	NA	NA	NA	NA	NA	NA	NA	NA	NA	NA	NA	NA	NA	NA	NA	NA	NA	NA	NA	NA	NA	NA	NA	NA	NA	NA	NA	NA	NA	tRNA-splicing ligase RtcB, putative	RTCB
PF3D7_1215800	0	0	0	0	0	0	0	0	0	0	0	0	0	0	0	0	1	1	1	1	1	1	1	0.131562	0.0987588	0.123997	0.137042	0.103771	0.101787	NA	NA	radial spoke head protein 9, putative	RSPH9
PF3D7_1146000	2	23	9	14	2	0	6	2	0.122896	1.49987	0.547301	0.678685	0.0895046	0	0.307779	0.0839368	3.47649	0.469639	4.40985	16.1654	1.68484	5.72377	5.32166	1	0	1	1	0.997219	1	NA	NA	ribosome assembly protein 4, putative	RSA4
PF3D7_0913900	1	2	1	4	0	0	0	0	0.061448	0.130423	0.0608112	0.19391	0	0	0	0	0.994207	1.35487	2.35884	5.33296	2.44898	5.62038	3.01837	0.129711	0.708265	1	1	1	1	NA	NA	arginine--tRNA ligase, putative	RRSapi
PF3D7_1124800	NA	NA	NA	NA	NA	NA	NA	NA	NA	NA	NA	NA	NA	NA	NA	NA	NA	NA	NA	NA	NA	NA	NA	NA	NA	NA	NA	NA	NA	NA	NA	ribosome biogenesis regulatory protein, putative	RRS1
PF3D7_1226700	2	9	7	16	2	0	0	2	0.122896	0.586904	0.425678	0.775639	0.0895046	0	0	0.0839368	2.7668	1.29704	3.50396	18.3318	11.1428	6.49384	7.25605	1	0.542632	1	1	1	1	NA	NA	U3 small nucleolar RNA-interacting protein 2, putative	RRP9
PF3D7_0925200	NA	NA	NA	NA	NA	NA	NA	NA	NA	NA	NA	NA	NA	NA	NA	NA	NA	NA	NA	NA	NA	NA	NA	NA	NA	NA	NA	NA	NA	NA	NA	ribosomal RNA-processing protein 8, putative	RRP8
PF3D7_1449700	2	4	4	12	0	0	2	0	0.122896	0.260846	0.243245	0.58173	0	0	0.102593	0	1.70226	2.03737	6.43536	13.9989	1.97296	14.8611	6.83466	0.998407	0.999994	1	1	0.999981	1	NA	NA	exosome complex exonuclease RRP6	RRP6
PF3D7_1404500	1	14	3	18	2	0	0	8	0.061448	0.912962	0.182434	0.872594	0.0895046	0	0	0.335747	2.10061	0.958014	1.69217	20.4983	5.34693	2.4213	5.50289	0.999999	0.0916692	0.997984	1	1	1	NA	NA	rRNA biogenesis protein RRP5, putative	RRP5
PF3D7_1364500	1	5	7	7	2	0	0	2	0.061448	0.326058	0.425678	0.339342	0.0895046	0	0	0.0839368	4.31343	1.03547	3.50396	8.58268	11.1428	3.02855	5.26782	1	0.111111	1	1	1	1	NA	NA	exosome complex component RRP45, putative	RRP45
PF3D7_1427800	0	1	2	7	0	0	4	2	0	0.0652115	0.121622	0.339342	0	0	0.205186	0.0839368	3.50884	3.41123	3.71768	8.58268	0.661898	3.02855	3.81848	1	1	1	1	0	1	NA	NA	exosome complex component RRP41	RRP41
PF3D7_0410400	0	5	1	12	0	0	2	2	0	0.326058	0.0608112	0.58173	0	0	0.102593	0.0839368	2.25442	1.68264	2.35884	13.9989	0.710976	4.95371	4.32658	1	0.996954	1	1	0.406101	1	NA	NA	exosome complex component RRP4	RRP4
PF3D7_0109700	NA	NA	NA	NA	NA	NA	NA	NA	NA	NA	NA	NA	NA	NA	NA	NA	NA	NA	NA	NA	NA	NA	NA	NA	NA	NA	NA	NA	NA	NA	NA	rRNA biogenesis protein RRP36, putative	RRP36
PF3D7_1360100	4	5	5	12	4	4	1	0	0.245792	0.326058	0.304056	0.58173	0.179009	0.287544	0.0512965	0	1.19799	1.68264	1.55884	1.88531	3.71013	14.8611	4.14934	0.359946	0.996954	0.98306	0.999935	1	1	NA	NA	RNA-binding protein, putative	RRM1
PF3D7_0420400	7	9	6	8	4	4	4	4	0.430136	0.586904	0.364867	0.38782	0.179009	0.287544	0.205186	0.167874	0.863629	0.68667	1.83061	1.30177	1.64608	2.04815	1.39615	0.141208	0	0.999809	0.645231	0.994762	0.999995	NA	NA	ribosome-recycling factor	RRF2
PF3D7_0208600	17	15	22	26	8	6	8	14	1.04462	0.978173	1.33785	1.26041	0.358018	0.431316	0.410372	0.587558	1.26826	1.27491	3.43272	2.74155	3.05039	2.06883	2.30611	0.540368	0.478384	1	1	1	0.999997	NA	NA	ribosome-recycling factor	RRF1
PF3D7_0816000	1	4	4	10	0	0	4	2	0.061448	0.260846	0.243245	0.484775	0	0	0.205186	0.0839368	2.65382	1.72393	6.43536	11.8324	1.15399	4.18365	4.66386	1	0.998467	1	1	0.223708	1	NA	NA	ribosome assembly protein RRB1, putative	RRB1
PF3D7_1248900	57	101	115	130	17	18	41	28	3.50254	6.58637	6.99329	6.30207	0.760789	1.29395	2.10316	1.17512	1.98303	0.957151	8.73703	4.74103	3.27965	5.21249	4.15173	0.999988	0.0916037	1	1	1	1	NA	NA	26S protease regulatory subunit 8, putative	RPT6
PF3D7_1130400	86	99	122	150	12	10	26	26	5.28453	6.45594	7.41897	7.27162	0.537027	0.71886	1.33371	1.09118	1.40023	1.1254	12.8291	9.58126	5.42347	6.45423	6.13562	0.859559	0.178029	1	1	1	1	NA	NA	26S protease regulatory subunit 6A, putative	RPT5
PF3D7_1306400	107	186	140	218	29	18	45	41	6.57494	12.1293	8.51357	10.5681	1.29782	1.29395	2.30834	1.7207	1.29269	0.871795	6.37459	7.92772	3.64017	6.0193	4.35438	0.609079	0.102912	1	1	1	1	NA	NA	26S protease regulatory subunit 10B, putative	RPT4
PF3D7_0413600	101	163	134	194	24	20	47	43	6.20625	10.6295	8.1487	9.40463	1.07405	1.43772	2.41093	1.80464	1.31056	0.885292	7.32338	6.37407	3.33917	5.11564	4.05802	0.658524	0.0983997	1	1	1	1	NA	NA	26S protease regulatory subunit 6B, putative	RPT3
PF3D7_1008400	NA	NA	NA	NA	NA	NA	NA	NA	NA	NA	NA	NA	NA	NA	NA	NA	NA	NA	NA	NA	NA	NA	NA	NA	NA	NA	NA	NA	NA	NA	NA	26S protease regulatory subunit 4, putative	RPT2
PF3D7_1311500	139	130	189	190	34	22	48	69	8.54128	8.4775	11.4933	9.21072	1.52158	1.58149	2.46223	2.89582	1.34367	1.086	7.36631	5.69131	4.60638	3.14954	3.87387	0.744131	0.141174	1	1	1	1	NA	NA	26S protease regulatory subunit 7, putative	RPT1
PF3D7_0520000	74	103	100	121	28	21	34	28	4.54716	6.71679	6.08112	5.86577	1.25306	1.50961	1.74408	1.17512	1.33379	0.874208	4.72014	3.80255	3.42829	4.85401	3.16883	0.719688	0.10201	1	1	1	1	NA	NA	40S ribosomal protein S9, putative	RPS9
PF3D7_API02100	0	0	0	0	0	0	0	0	0	0	0	0	0	0	0	0	1	1	1	1	1	1	1	0.131562	0.0987588	0.123997	0.137042	0.103771	0.101787	NA	NA	apicoplast ribosomal protein S8	RPS8
PF3D7_API02800	0	0	0	1	0	0	0	0	0	0	0	0.0484775	0	0	0	0	1	2	1	2.08324	1	2.15509	1.53972	0.131562	0.999988	0.123997	0.999998	0.103771	0.999999	NA	NA	apicoplast ribosomal protein S7	RPS7
PF3D7_0932600	NA	NA	NA	NA	NA	NA	NA	NA	NA	NA	NA	NA	NA	NA	NA	NA	NA	NA	NA	NA	NA	NA	NA	NA	NA	NA	NA	NA	NA	NA	NA	apicoplast ribosomal protein S6, putative	RPS6
PF3D7_API02300	0	0	0	0	0	0	0	0	0	0	0	0	0	0	0	0	1	1	1	1	1	1	1	0.131562	0.0987588	0.123997	0.137042	0.103771	0.101787	NA	NA	apicoplast ribosomal protein S5	RPS5
PF3D7_1105400	NA	NA	NA	NA	NA	NA	NA	NA	NA	NA	NA	NA	NA	NA	NA	NA	NA	NA	NA	NA	NA	NA	NA	NA	NA	NA	NA	NA	NA	NA	NA	40S ribosomal protein S4, putative	RPS4
PF3D7_API00100	0	0	0	0	0	0	0	0	0	0	0	0	0	0	0	0	1	1	1	1	1	1	1	0.131562	0.0987588	0.123997	0.137042	0.103771	0.101787	NA	NA	apicoplast ribosomal protein S4	RPS4
PF3D7_0322900	NA	NA	NA	NA	NA	NA	NA	NA	NA	NA	NA	NA	NA	NA	NA	NA	NA	NA	NA	NA	NA	NA	NA	NA	NA	NA	NA	NA	NA	NA	NA	40S ribosomal protein S3A, putative	RPS3A
PF3D7_API01700	0	0	1	1	0	0	0	0	0	0	0.0608112	0.0484775	0	0	0	0	2.25442	2	2.35884	2.08324	2.44898	2.15509	2.21676	1	0.999988	1	0.999998	1	0.999999	NA	NA	ribosomal protein S3, putative	RPS3
PF3D7_1308300	27	39	45	44	20	5	27	27	1.6591	2.54325	2.7365	2.13301	0.895046	0.35943	1.385	1.13315	1.63096	0.841711	2.95942	5.38806	1.94711	1.85086	2.43635	0.994884	0.118264	1	1	0.99997	0.999832	NA	NA	40S ribosomal protein S27	RPS27
PF3D7_0217800	35	67	63	91	22	34	51	32	2.15068	4.36917	3.83111	4.41145	0.98455	2.44412	2.61612	1.34299	1.76412	1.00957	3.76552	1.79045	1.45709	3.21556	2.16705	0.999438	0.10148	1	0.999658	0.911993	1	NA	NA	40S ribosomal protein S26	RPS26
PF3D7_1421200	49	58	50	60	28	15	34	16	3.01095	3.78227	3.04056	2.90865	1.25306	1.07829	1.74408	0.671494	1.00968	0.771945	2.37731	2.62982	1.72589	4.13563	2.10838	0.135095	0.202238	1	1	0.998596	1	NA	NA	40S ribosomal protein S25	RPS25
PF3D7_0519400	49	114	82	92	36	23	42	28	3.01095	7.43412	4.98652	4.45993	1.61108	1.65338	2.15445	1.17512	1.64573	0.602519	3.03851	2.65273	2.2894	3.69892	2.3213	0.995968	0	1	1	1	1	NA	NA	40S ribosomal protein S24	RPS24
PF3D7_1144000	32	61	39	53	21	18	24	31	1.96634	3.9779	2.37164	2.56931	0.939798	1.29395	1.23112	1.30102	1.20116	0.650158	2.45431	1.95268	1.89587	1.94438	1.68309	0.367051	0	1	0.99998	0.999925	0.999968	NA	NA	40S ribosomal protein S21	RPS21
PF3D7_1026800	64	120	128	140	33	18	50	65	3.93268	7.82538	7.78383	6.78685	1.47683	1.29395	2.56482	2.72795	1.96735	0.868103	5.14505	5.10316	3.00208	2.46535	3.09185	0.999984	0.104376	1	1	1	1	NA	NA	40S ribosomal protein S2	RPS2
PF3D7_API04100	0	0	0	0	0	0	0	0	0	0	0	0	0	0	0	0	1	1	1	1	1	1	1	0.131562	0.0987588	0.123997	0.137042	0.103771	0.101787	NA	NA	30S ribosomal protein S2, putative	RPS2
PF3D7_0422400	56	126	91	104	51	22	54	62	3.44109	8.21665	5.53382	5.04166	2.28237	1.58149	2.77001	2.60204	1.59971	0.615856	2.3972	3.1277	1.98287	1.9227	1.94101	0.991592	0	1	1	0.999984	0.999953	NA	NA	40S ribosomal protein S19	RPS19
PF3D7_1317800	92	140	104	133	17	38	56	52	5.65322	9.12962	6.32436	6.4475	0.760789	2.73167	2.8726	2.18236	1.11771	0.70777	7.90663	2.33835	2.18431	2.9175	2.86205	0.22034	0.40749	1	1	1	1	NA	NA	40S ribosomal protein S19	RPS19
PF3D7_API01600	0	1	1	0	0	0	0	0	0	0.0652115	0.0608112	0	0	0	0	0	2.25442	0.426404	2.35884	1	2.44898	1	1.58144	1	0	1	0.137042	1	0.101787	NA	NA	apicoplast ribosomal protein S19	RPS19
PF3D7_1126200	NA	NA	NA	NA	NA	NA	NA	NA	NA	NA	NA	NA	NA	NA	NA	NA	NA	NA	NA	NA	NA	NA	NA	NA	NA	NA	NA	NA	NA	NA	NA	40S ribosomal protein S18, putative	RPS18
PF3D7_API01900	0	0	0	0	0	0	0	0	0	0	0	0	0	0	0	0	1	1	1	1	1	1	1	0.131562	0.0987588	0.123997	0.137042	0.103771	0.101787	NA	NA	apicoplast ribosomal protein S17	RPS17
PF3D7_0813900	52	92	91	106	34	18	40	63	3.1953	5.99946	5.53382	5.13861	1.52158	1.29395	2.05186	2.64401	1.72093	0.857662	3.56156	3.87194	2.66296	1.92875	2.43397	0.998833	0.10911	1	1	1	0.999958	NA	NA	40S ribosomal protein S16, putative	RPS16
PF3D7_1358800	27	60	67	66	24	17	29	24	1.6591	3.91269	4.07435	3.19951	1.07405	1.22206	1.4876	1.00724	2.41443	0.819957	3.68169	2.56096	2.69117	3.08945	2.54294	1	0.135396	1	1	1	1	NA	NA	40S ribosomal protein S15	RPS15
PF3D7_0307100	NA	NA	NA	NA	NA	NA	NA	NA	NA	NA	NA	NA	NA	NA	NA	NA	NA	NA	NA	NA	NA	NA	NA	NA	NA	NA	NA	NA	NA	NA	NA	40S ribosomal protein S12, putative	RPS12
PF3D7_0317600	NA	NA	NA	NA	NA	NA	NA	NA	NA	NA	NA	NA	NA	NA	NA	NA	NA	NA	NA	NA	NA	NA	NA	NA	NA	NA	NA	NA	NA	NA	NA	40S ribosomal protein S11, putative	RPS11
PF3D7_0516200	29	49	47	63	28	4	35	59	1.78199	3.19537	2.85813	3.05408	1.25306	0.287544	1.79538	2.47614	1.5879	0.956445	2.23674	9.32551	1.57842	1.22952	2.81909	0.989882	0.0915525	1	1	0.984712	0.366068	NA	NA	40S ribosomal protein S11	RPS11
PF3D7_API02600	0	0	1	1	0	0	0	0	0	0	0.0608112	0.0484775	0	0	0	0	2.25442	2	2.35884	2.08324	2.44898	2.15509	2.21676	1	0.999988	1	0.999998	1	0.999999	NA	NA	apicoplast ribosomal protein S11	RPS11
PF3D7_0719700	42	53	58	57	10	24	25	36	2.58082	3.45621	3.52705	2.76322	0.447523	1.72526	1.28241	1.51086	1.35988	0.802266	7.2557	1.58641	2.69486	1.8065	2.58427	0.781697	0.154463	1	0.990115	1	0.999637	NA	NA	40S ribosomal protein S10, putative	RPS10
PF3D7_1327200	0	2	1	5	0	2	0	2	0	0.130423	0.0608112	0.242387	0	0.143772	0	0.0839368	2.25442	1.62585	2.35884	1.52309	2.44898	2.25849	2.07828	1	0.99234	1	0.974128	1	1	NA	NA	ribonuclease P protein subunit RPR2, putative	RPR2
PF3D7_0621500	0	0	1	4	0	0	0	0	0	0	0.0608112	0.19391	0	0	0	0	2.25442	5	2.35884	5.33296	2.44898	5.62038	3.83593	1	1	1	1	1	1	NA	NA	ribonuclease P/MRP protein subunit RPP1, putative	RPP1
PF3D7_1103100	NA	NA	NA	NA	NA	NA	NA	NA	NA	NA	NA	NA	NA	NA	NA	NA	NA	NA	NA	NA	NA	NA	NA	NA	NA	NA	NA	NA	NA	NA	NA	60S acidic ribosomal protein P1, putative	RPP1
PF3D7_API04200	0	0	3	3	0	0	0	0	0	0	0.182434	0.145432	0	0	0	0	4.76327	4	5.07652	4.24972	5.34693	4.46528	4.65029	1	1	1	1	1	1	NA	NA	DNA-directed RNA polymerase subunit beta'', putative	rpoC2
PF3D7_API04300	0	0	2	0	0	0	0	0	0	0	0.121622	0	0	0	0	0	3.50884	1	3.71768	1	3.89795	1	2.35408	1	0.0987588	1	0.137042	1	0.101787	NA	NA	DNA-directed RNA polymerase subunit beta', putative	rpoC1
PF3D7_0912900	11	27	25	53	10	6	7	17	0.675929	1.76071	1.52028	2.56931	0.447523	0.431316	0.359075	0.713463	2.16558	1.44694	3.17918	5.49093	3.89546	3.45667	3.27246	1	0.894535	1	1	1	1	NA	NA	26S proteasome regulatory subunit RPN8, putative	RPN8
PF3D7_1129200	56	60	75	107	6	10	23	28	3.44109	3.91269	4.56084	5.18709	0.268514	0.71886	1.17982	1.17512	1.32088	1.32172	14.7019	6.85143	3.76728	4.29638	5.37659	0.686275	0.615192	1	1	1	1	NA	NA	26S proteasome regulatory subunit RPN7, putative	RPN7
PF3D7_1402300	18	31	31	57	4	0	6	9	1.10606	2.02156	1.88515	2.76322	0.179009	0	0.307779	0.377716	1.6748	1.35828	8.62481	62.7447	5.51002	6.68404	14.4328	0.997491	0.717281	1	1	1	1	NA	NA	26S proteasome regulatory subunit RPN6	RPN6
PF3D7_1017900	NA	NA	NA	NA	NA	NA	NA	NA	NA	NA	NA	NA	NA	NA	NA	NA	NA	NA	NA	NA	NA	NA	NA	NA	NA	NA	NA	NA	NA	NA	NA	26S proteasome regulatory subunit p55, putative	RPN5
PF3D7_1338100	72	88	89	145	22	5	31	24	4.42426	5.73862	5.4122	7.02923	0.98455	0.35943	1.59019	1.00724	1.22088	1.22302	5.3016	17.502	3.34169	6.73955	5.88812	0.413873	0.342999	1	1	1	1	NA	NA	26S proteasome regulatory subunit RPN3, putative	RPN3
PF3D7_1466300	138	198	235	358	17	29	23	46	8.47983	12.9119	14.2906	17.3549	0.760789	2.08469	1.17982	1.93055	1.68135	1.34282	17.796	8.17099	11.7308	8.81966	8.25694	0.997747	0.675435	1	1	1	1	NA	NA	26S proteasome regulatory subunit RPN2, putative	RPN2
PF3D7_1414000	31	47	62	75	7	14	26	10	1.90489	3.06494	3.77029	3.63581	0.313266	1.0064	1.33371	0.419684	1.95497	1.18336	10.656	3.50144	2.77119	7.96655	4.67225	0.99998	0.2615	1	1	1	1	NA	NA	26S proteasome regulatory subunit RPN13, putative	RPN13
PF3D7_0312300	NA	NA	NA	NA	NA	NA	NA	NA	NA	NA	NA	NA	NA	NA	NA	NA	NA	NA	NA	NA	NA	NA	NA	NA	NA	NA	NA	NA	NA	NA	NA	26S proteasome regulatory subunit RPN12, putative	RPN12
PF3D7_0807800	31	75	61	147	17	8	20	26	1.90489	4.89087	3.70948	7.12619	0.760789	0.575088	1.02593	1.09118	1.92384	1.45255	4.66051	11.569	3.51293	6.32588	4.90746	0.999965	0.901863	1	1	1	1	NA	NA	26S proteasome regulatory subunit RPN10, putative	RPN10
PF3D7_0205900	93	116	124	227	20	22	32	31	5.71467	7.56454	7.54059	11.0044	0.895046	1.58149	1.64149	1.30102	1.31683	1.45184	8.07125	6.79426	4.50416	8.2252	5.06059	0.675465	0.900951	1	1	1	1	NA	NA	26S proteasome regulatory subunit RPN1, putative	RPN1
PF3D7_1338200	26	46	56	79	19	5	22	18	1.59765	2.99973	3.40543	3.82972	0.850293	0.35943	1.12852	0.755431	2.0982	1.27229	3.85475	9.58595	2.94526	4.85539	4.10197	0.999999	0.470925	1	1	1	1	NA	NA	60S ribosomal protein L6, putative	RPL6
PF3D7_API02200	0	0	0	0	0	0	0	0	0	0	0	0	0	0	0	0	1	1	1	1	1	1	1	0.131562	0.0987588	0.123997	0.137042	0.103771	0.101787	NA	NA	apicoplast ribosomal protein L6	RPL6
PF3D7_1424100	83	142	134	153	52	48	70	80	5.10019	9.26004	8.1487	7.41705	2.32712	3.45053	3.59075	3.35747	1.5921	0.802011	3.45443	2.13482	2.25469	2.19419	2.07204	0.990524	0.154779	1	0.999999	1	1	NA	NA	60S ribosomal protein L5, putative	RPL5
PF3D7_0304400	NA	NA	NA	NA	NA	NA	NA	NA	NA	NA	NA	NA	NA	NA	NA	NA	NA	NA	NA	NA	NA	NA	NA	NA	NA	NA	NA	NA	NA	NA	NA	60S ribosomal protein L44	RPL44
PF3D7_1144300	18	43	38	40	16	7	24	12	1.10606	2.8041	2.31083	1.9391	0.716036	0.503202	1.23112	0.503621	2.0435	0.696766	3.09623	3.62047	1.84811	3.63106	2.48935	0.999996	0.461127	1	1	0.999827	1	NA	NA	60S ribosomal protein L41	RPL41
PF3D7_0507100	151	199	179	186	56	35	68	88	9.27866	12.9771	10.8852	9.01681	2.50613	2.51601	3.48816	3.69322	1.17224	0.695961	4.28478	3.53862	3.0954	2.42525	2.53538	0.306642	0.465253	1	1	1	1	NA	NA	60S ribosomal protein L4	RPL4
PF3D7_API01300	0	0	0	1	0	0	0	0	0	0	0	0.0484775	0	0	0	0	1	2	1	2.08324	1	2.15509	1.53972	0.131562	0.999988	0.123997	0.999998	0.103771	0.999999	NA	NA	50S ribosomal protein L4, putative	RPL4
PF3D7_0611700	8	40	30	65	7	4	15	8	0.491584	2.60846	1.82434	3.15104	0.313266	0.287544	0.769447	0.335747	3.46778	1.20421	5.22065	9.61728	2.30006	8.45346	5.04391	1	0.30176	1	1	1	1	NA	NA	60S ribosomal protein L39	RPL39
PF3D7_1130100	5	17	7	44	2	8	4	14	0.30724	1.1086	0.425678	2.13301	0.0895046	0.575088	0.205186	0.587558	1.33296	1.88535	3.50396	3.51342	1.89213	3.45494	2.59713	0.717582	0.999905	1	1	0.99992	1	NA	NA	60S ribosomal protein L38	RPL38
PF3D7_0706400	NA	NA	NA	NA	NA	NA	NA	NA	NA	NA	NA	NA	NA	NA	NA	NA	NA	NA	NA	NA	NA	NA	NA	NA	NA	NA	NA	NA	NA	NA	NA	60S ribosomal protein L37	RPL37
PF3D7_1109900	NA	NA	NA	NA	NA	NA	NA	NA	NA	NA	NA	NA	NA	NA	NA	NA	NA	NA	NA	NA	NA	NA	NA	NA	NA	NA	NA	NA	NA	NA	NA	60S ribosomal protein L36	RPL36
PF3D7_API02500	0	0	0	0	0	0	0	0	0	0	0	0	0	0	0	0	1	1	1	1	1	1	1	0.131562	0.0987588	0.123997	0.137042	0.103771	0.101787	NA	NA	apicoplast ribosomal protein L36	RPL36
PF3D7_1124900	NA	NA	NA	NA	NA	NA	NA	NA	NA	NA	NA	NA	NA	NA	NA	NA	NA	NA	NA	NA	NA	NA	NA	NA	NA	NA	NA	NA	NA	NA	NA	60S ribosomal protein L35, putative	RPL35
PF3D7_0710600	NA	NA	NA	NA	NA	NA	NA	NA	NA	NA	NA	NA	NA	NA	NA	NA	NA	NA	NA	NA	NA	NA	NA	NA	NA	NA	NA	NA	NA	NA	NA	60S ribosomal protein L34	RPL34
PF3D7_0903900	24	53	40	65	19	14	12	24	1.47475	3.45621	2.43245	3.15104	0.850293	1.0064	0.615558	1.00724	1.62873	0.912924	2.76768	3.04026	3.76322	3.04325	2.52601	0.994698	0.0927074	1	1	1	1	NA	NA	60S ribosomal protein L32	RPL32
PF3D7_0503800	20	60	63	59	18	14	24	20	1.22896	3.91269	3.83111	2.86017	0.805541	1.0064	1.23112	0.839368	3.037	0.73429	4.55826	2.76355	3.04228	3.29288	2.90471	1	0.301265	1	1	1	1	NA	NA	60S ribosomal protein L31	RPL31
PF3D7_1027800	127	208	199	226	34	42	67	70	7.8039	13.564	12.1014	10.9559	1.52158	3.01921	3.43686	2.93779	1.54729	0.808404	7.75455	3.59033	3.49065	3.69086	3.48035	0.981119	0.147238	1	1	1	1	NA	NA	60S ribosomal protein L3	RPL3
PF3D7_1460300	9	21	21	24	12	6	4	4	0.553032	1.36944	1.27704	1.16346	0.537027	0.431316	0.205186	0.167874	2.20364	0.854729	2.27197	2.53789	5.33676	5.74445	3.15824	1	0.110609	1	1	1	1	NA	NA	60S ribosomal protein L29, putative	RPL29
PF3D7_1142500	13	25	29	29	8	4	6	9	0.798825	1.63029	1.76352	1.40585	0.358018	0.287544	0.307779	0.377716	2.13856	0.866305	4.4896	4.36538	5.16228	3.44977	3.41198	0.999999	0.105127	1	1	1	1	NA	NA	60S ribosomal protein L28	RPL28
PF3D7_1034200	6	2	7	9	0	0	0	5	0.368688	0.130423	0.425678	0.436297	0	0	0	0.209842	1.13661	2.70974	10.5119	10.7492	11.1428	1.89931	6.35826	0.246307	1	1	1	1	0.999928	NA	NA	ribosomal protein L27, putative	RPL27
PF3D7_1460700	22	74	60	65	26	21	44	16	1.35186	4.82565	3.64867	3.15104	1.16356	1.50961	2.25704	0.671494	2.64019	0.656427	3.05668	2.05602	1.60532	4.47536	2.415	1	0	1	0.999997	0.989953	1	NA	NA	60S ribosomal protein L27	RPL27
PF3D7_1323400	51	100	92	139	30	29	58	44	3.13385	6.52115	5.59463	6.73837	1.34257	2.08469	2.9752	1.84661	1.77326	1.03306	4.06495	3.18539	1.86818	3.59018	2.58584	0.999519	0.110069	1	1	0.999879	1	NA	NA	60S ribosomal protein L23	RPL23
PF3D7_API01400	0	0	0	1	0	0	0	0	0	0	0	0.0484775	0	0	0	0	1	2	1	2.08324	1	2.15509	1.53972	0.131562	0.999988	0.123997	0.999998	0.103771	0.999999	NA	NA	ribosomal protein L23, putative	RPL23
PF3D7_1467400	1	5	6	7	0	0	2	0	0.061448	0.326058	0.364867	0.339342	0	0	0.102593	0	3.76022	1.03547	9.15304	8.58268	2.81428	9.08566	5.73856	1	0.111111	1	1	1	1	NA	NA	50S ribosomal protein L22, apicoplast, putative	RPL22
PF3D7_1426000	37	81	56	83	21	14	39	47	2.27358	5.28213	3.40543	4.02363	0.939798	1.0064	2.00056	1.97251	1.48743	0.76391	3.50432	3.87039	1.68781	2.01818	2.22201	0.954723	0.219063	1	1	0.997352	0.999991	NA	NA	60S ribosomal protein L21	RPL21
PF3D7_0516900	86	90	138	138	36	20	67	61	5.28453	5.86904	8.39195	6.68989	1.61108	1.43772	3.43686	2.56007	1.58268	1.13872	5.09513	4.54284	2.42435	2.58715	2.89514	0.989024	0.193809	1	1	1	1	NA	NA	60S ribosomal protein L2	RPL2
PF3D7_0614500	39	96	80	110	38	30	49	43	2.39647	6.26031	4.8649	5.33252	1.70059	2.15658	2.51353	1.80464	2.0096	0.852937	2.81301	2.44274	1.92012	2.91046	2.15814	0.999993	0.111564	1	1	0.999952	1	NA	NA	60S ribosomal protein L19	RPL19
PF3D7_0522500	NA	NA	NA	NA	NA	NA	NA	NA	NA	NA	NA	NA	NA	NA	NA	NA	NA	NA	NA	NA	NA	NA	NA	NA	NA	NA	NA	NA	NA	NA	NA	50S ribosomal protein L17, apicoplast, putative	RPL17
PF3D7_API01800	0	0	1	1	0	0	0	0	0	0	0.0608112	0.0484775	0	0	0	0	2.25442	2	2.35884	2.08324	2.44898	2.15509	2.21676	1	0.999988	1	0.999998	1	0.999999	NA	NA	apicoplast ribosomal protein L16	RPL16
PF3D7_API02000	0	0	0	0	0	0	0	0	0	0	0	0	0	0	0	0	1	1	1	1	1	1	1	0.131562	0.0987588	0.123997	0.137042	0.103771	0.101787	NA	NA	apicoplast ribosomal protein L14	RPL14
PF3D7_API03500	0	0	0	0	0	0	0	0	0	0	0	0	0	0	0	0	1	1	1	1	1	1	1	0.131562	0.0987588	0.123997	0.137042	0.103771	0.101787	NA	NA	apicoplast ribosomal protein L11, putative	RPL11
PF3D7_1210000	9	16	13	27	2	0	7	4	0.553032	1.04338	0.790546	1.30889	0.0895046	0	0.359075	0.167874	1.39486	1.24317	6.22164	30.2475	2.07587	6.43751	7.93676	0.850543	0.392164	1	1	0.999997	1	NA	NA	50S ribosomal protein L1, apicoplast, putative	RPL1
PF3D7_0710900	NA	NA	NA	NA	NA	NA	NA	NA	NA	NA	NA	NA	NA	NA	NA	NA	NA	NA	NA	NA	NA	NA	NA	NA	NA	NA	NA	NA	NA	NA	NA	50S ribosomal protein L1, mitochondrial, putative	RPL1
PF3D7_0921800	NA	NA	NA	NA	NA	NA	NA	NA	NA	NA	NA	NA	NA	NA	NA	NA	NA	NA	NA	NA	NA	NA	NA	NA	NA	NA	NA	NA	NA	NA	NA	ribosome production factor 1, putative	RPF1
PF3D7_1421400	0	5	2	3	2	0	2	0	0	0.326058	0.121622	0.145432	0.0895046	0	0.102593	0	3.50884	0.517735	1.23923	4.24972	1.13164	4.46528	2.51874	1	0	0.444136	1	0.193643	1	NA	NA	DNA-directed RNA polymerase III subunit RPC6, putative	RPC34
PF3D7_1104700	NA	NA	NA	NA	NA	NA	NA	NA	NA	NA	NA	NA	NA	NA	NA	NA	NA	NA	NA	NA	NA	NA	NA	NA	NA	NA	NA	NA	NA	NA	NA	DNA-directed RNA polymerase III subunit RPC8, putative	RPC25
PF3D7_0110400	NA	NA	NA	NA	NA	NA	NA	NA	NA	NA	NA	NA	NA	NA	NA	NA	NA	NA	NA	NA	NA	NA	NA	NA	NA	NA	NA	NA	NA	NA	NA	DNA-directed RNA polymerase II subunit RPB9, putative	RPB9
PF3D7_1213700	2	7	3	8	9	2	2	6	0.122896	0.456481	0.182434	0.38782	0.402771	0.143772	0.102593	0.25181	1.34741	0.864026	0.507652	2.29452	1.5523	1.46297	1.33814	0.753099	0.106117	0	1	0.977221	0.916927	NA	NA	DNA-directed RNA polymerases I, II, and III subunit RPABC3, putative	RPB8
PF3D7_1027400	4	4	11	14	6	0	10	6	0.245792	0.260846	0.668923	0.678685	0.268514	0	0.512965	0.25181	2.4379	2.35081	2.27818	16.1654	1.28104	2.45305	4.49439	1	1	1	1	0.509714	1	NA	NA	DNA-directed RNA polymerase II subunit RPB7, putative	RPB7
PF3D7_0303300	NA	NA	NA	NA	NA	NA	NA	NA	NA	NA	NA	NA	NA	NA	NA	NA	NA	NA	NA	NA	NA	NA	NA	NA	NA	NA	NA	NA	NA	NA	NA	DNA-directed RNA polymerases I, II, and III subunit RPABC2, putative	RPB6
PF3D7_1364800	4	12	17	20	2	0	6	4	0.245792	0.782538	1.03379	0.969549	0.0895046	0	0.307779	0.167874	3.67781	1.22504	8.03343	22.6648	3.07582	4.82038	7.24955	1	0.347707	1	1	1	1	NA	NA	DNA-directed RNA polymerases I, II, and III subunit RPABC1, putative	RPB5
PF3D7_1404000	0	1	0	0	0	0	0	0	0	0.0652115	0	0	0	0	0	0	1	0.426404	1	1	1	1	0.904401	0.131562	0	0.123997	0.137042	0.103771	0.101787	NA	NA	DNA-directed RNA polymerase II subunit RPB4, putative	RPB4
PF3D7_0923000	NA	NA	NA	NA	NA	NA	NA	NA	NA	NA	NA	NA	NA	NA	NA	NA	NA	NA	NA	NA	NA	NA	NA	NA	NA	NA	NA	NA	NA	NA	NA	DNA-directed RNA polymerase II subunit RPB3, putative	RPB3
PF3D7_0215700	53	84	100	114	2	10	11	30	3.25675	5.47777	6.08112	5.52643	0.0895046	0.71886	0.564261	1.25905	1.85452	1.00881	45.628	7.29583	10.1003	4.28002	11.6946	0.999882	0.101247	1	1	1	1	NA	NA	DNA-directed RNA polymerase II subunit RPB2, putative	RPB2
PF3D7_1342700	0	7	7	9	0	0	8	2	0	0.456481	0.425678	0.436297	0	0	0.410372	0.0839368	9.78095	0.960029	10.5119	10.7492	1.03384	3.79862	6.13908	1	0.0918346	1	1	0.115929	1	NA	NA	DNA-directed RNA polymerases I, II, and III subunit RPABC4, putative	RPB12
PF3D7_1304900	2	11	10	15	0	4	4	8	0.122896	0.717327	0.608112	0.727162	0	0.287544	0.205186	0.335747	3.83133	1.01284	14.5884	2.32297	2.63026	2.03627	4.40368	1	0.102511	1	1	1	0.999994	NA	NA	DNA-directed RNA polymerase II subunit RPB11, putative	RPB11
PF3D7_0708100	NA	NA	NA	NA	NA	NA	NA	NA	NA	NA	NA	NA	NA	NA	NA	NA	NA	NA	NA	NA	NA	NA	NA	NA	NA	NA	NA	NA	NA	NA	NA	DNA-directed RNA polymerases I, II, and III subunit RPABC5, putative	RPB10
PF3D7_0318200	NA	NA	NA	NA	NA	NA	NA	NA	NA	NA	NA	NA	NA	NA	NA	NA	NA	NA	NA	NA	NA	NA	NA	NA	NA	NA	NA	NA	NA	NA	NA	DNA-directed RNA polymerase II subunit RPB1	RPB1
PF3D7_0203000	50	97	84	164	4	8	12	2	3.0724	6.32552	5.10814	7.9503	0.179009	0.575088	0.615558	0.0839368	1.6523	1.25491	23.0285	12.8986	7.83256	63.4785	18.3576	0.996376	0.422948	1	1	1	1	NA	NA	repetitive organellar protein, putative	ROPE
PF3D7_1116000	NA	NA	NA	NA	NA	NA	NA	NA	NA	NA	NA	NA	NA	NA	NA	NA	NA	NA	NA	NA	NA	NA	NA	NA	NA	NA	NA	NA	NA	NA	NA	rhoptry neck protein 4	RON4
PF3D7_1017100	NA	NA	NA	NA	NA	NA	NA	NA	NA	NA	NA	NA	NA	NA	NA	NA	NA	NA	NA	NA	NA	NA	NA	NA	NA	NA	NA	NA	NA	NA	NA	rhoptry neck protein 12	RON12
PF3D7_1353700	3	2	1	5	0	0	2	4	0.184344	0.130423	0.0608112	0.242387	0	0	0.102593	0.167874	0.469409	1.62585	2.35884	6.4162	0.710976	1.35509	2.15606	0	0.99234	1	1	0.406101	0.715736	NA	NA	reactive oxygen species modulator 1, putative	ROMO1
PF3D7_0515100	5	6	7	8	0	2	0	4	0.30724	0.391269	0.425678	0.38782	0	0.143772	0	0.167874	1.33296	0.992156	10.5119	2.29452	11.1428	2.04815	4.72041	0.717582	0.0968437	1	1	1	0.999995	NA	NA	rhomboid protease ROM9	ROM9
PF3D7_1358300	0	0	1	1	0	0	0	0	0	0	0.0608112	0.0484775	0	0	0	0	2.25442	2	2.35884	2.08324	2.44898	2.15509	2.21676	1	0.999988	1	0.999998	1	0.999999	NA	NA	rhomboid protease ROM7, putative	ROM7
PF3D7_0828000	0	0	1	2	0	0	4	0	0	0	0.0608112	0.0969549	0	0	0.205186	0	2.25442	3	2.35884	3.16648	0.415852	3.31019	2.41763	1	1	1	1	0	1	NA	NA	rhomboid protease ROM3	ROM3
PF3D7_1114100	NA	NA	NA	NA	NA	NA	NA	NA	NA	NA	NA	NA	NA	NA	NA	NA	NA	NA	NA	NA	NA	NA	NA	NA	NA	NA	NA	NA	NA	NA	NA	rhomboid protease ROM1	ROM1
PF3D7_1021500	NA	NA	NA	NA	NA	NA	NA	NA	NA	NA	NA	NA	NA	NA	NA	NA	NA	NA	NA	NA	NA	NA	NA	NA	NA	NA	NA	NA	NA	NA	NA	ATP-dependent RNA helicase ROK1, putative	ROK1
PF3D7_1405600	23	72	53	104	11	6	25	15	1.41331	4.69523	3.22299	5.04166	0.492275	0.431316	1.28241	0.629526	2.238	1.07303	6.08488	10.6842	2.46528	7.57061	5.01933	1	0.131832	1	1	1	1	NA	NA	ribonucleoside-diphosphate reductase small chain, putative	RNR
PF3D7_0627300	59	88	98	126	5	20	34	19	3.62543	5.73862	5.9595	6.10816	0.223761	1.43772	1.74408	0.7974	1.63531	1.06386	22.3611	4.15044	3.36019	7.3271	6.64966	0.99523	0.125946	1	1	1	1	NA	NA	E3 ubiquitin-protein ligase RNF5, putative	RNF5
PF3D7_0314700	NA	NA	NA	NA	NA	NA	NA	NA	NA	NA	NA	NA	NA	NA	NA	NA	NA	NA	NA	NA	NA	NA	NA	NA	NA	NA	NA	NA	NA	NA	NA	RING finger protein RNF1	RNF1
PF3D7_0509400	34	59	55	103	0	6	12	4	2.08923	3.84748	3.34462	4.99318	0	0.431316	0.615558	0.167874	1.58726	1.29407	75.7362	10.5824	5.15049	23.9949	19.7242	0.989779	0.533906	1	1	1	1	NA	NA	RNA polymerase I	RNAPI
PF3D7_0201600	1	0	3	11	0	0	0	0	0.061448	0	0.182434	0.533252	0	0	0	0	2.10061	12	5.07652	12.9156	5.34693	13.706	8.52429	0.999999	1	1	1	1	1	NA	NA	PHISTb domain-containing RESA-like protein 1	RLP1
PF3D7_1406900	1	5	4	11	0	0	0	2	0.061448	0.326058	0.243245	0.533252	0	0	0	0.0839368	2.65382	1.5532	6.43536	12.9156	6.7959	4.56868	5.82043	1	0.976289	1	1	1	1	NA	NA	radical SAM protein, putative	RlmN
PF3D7_1219700	4	1	1	1	0	0	0	0	0.245792	0.0652115	0.0608112	0.0484775	0	0	0	0	0.37139	0.852808	2.35884	2.08324	2.44898	2.15509	1.71172	0	0.111634	1	0.999998	1	0.999999	NA	NA	raf kinase inhibitor	RKIP
PF3D7_0323400	NA	NA	NA	NA	NA	NA	NA	NA	NA	NA	NA	NA	NA	NA	NA	NA	NA	NA	NA	NA	NA	NA	NA	NA	NA	NA	NA	NA	NA	NA	NA	Rh5 interacting protein	RIPR
PF3D7_0420100	22	18	26	45	4	2	4	6	1.35186	1.17381	1.58109	2.18149	0.179009	0.143772	0.205186	0.25181	1.1637	1.82442	7.26597	11.8088	6.56699	7.56846	6.03305	0.290761	0.999725	1	1	1	1	NA	NA	serine/threonine protein kinase RIO2	RIO2
PF3D7_1230900	9	21	20	37	0	0	2	2	0.553032	1.36944	1.21622	1.79367	0	0	0.102593	0.0839368	2.10254	1.29919	28.1768	41.0799	8.70352	14.5795	15.9902	0.999999	0.548944	1	1	1	1	NA	NA	serine/threonine protein kinase RIO1, putative	RIO1
PF3D7_1400200	1	1	5	7	2	0	0	0	0.061448	0.0652115	0.304056	0.339342	0.0895046	0	0	0	3.20702	3.41123	2.59807	8.58268	8.24488	9.08566	5.85492	1	1	1	1	1	1	NA	NA	rifin	RIF
PF3D7_0832100	4	5	5	12	0	0	0	0	0.245792	0.326058	0.304056	0.58173	0	0	0	0	1.19799	1.68264	7.7942	13.9989	8.24488	14.8611	7.96329	0.359946	0.996954	1	1	1	1	NA	NA	rifin, pseudogene	RIF
PF3D7_0100200	4	4	6	15	0	0	0	0	0.245792	0.260846	0.364867	0.727162	0	0	0	0	1.40465	2.50753	9.15304	17.2486	9.69385	18.3264	9.72235	0.866664	1	1	1	1	1	NA	NA	rifin	RIF
PF3D7_0223400	NA	NA	NA	NA	NA	NA	NA	NA	NA	NA	NA	NA	NA	NA	NA	NA	NA	NA	NA	NA	NA	NA	NA	NA	NA	NA	NA	NA	NA	NA	NA	rifin	RIF
PF3D7_1400400	0	0	0	1	0	0	0	0	0	0	0	0.0484775	0	0	0	0	1	2	1	2.08324	1	2.15509	1.53972	0.131562	0.999988	0.123997	0.999998	0.103771	0.999999	NA	NA	rifin	RIF
PF3D7_1372600	0	0	1	3	0	0	0	0	0	0	0.0608112	0.145432	0	0	0	0	2.25442	4	2.35884	4.24972	2.44898	4.46528	3.29621	1	1	1	1	1	1	NA	NA	rifin	RIF
PF3D7_0400300	0	3	4	2	0	0	0	0	0	0.195635	0.243245	0.0969549	0	0	0	0	6.01769	0.595761	6.43536	3.16648	6.7959	3.31019	4.3869	1	0	1	1	1	1	NA	NA	rifin	RIF
PF3D7_1254800	0	0	0	0	0	0	0	0	0	0	0	0	0	0	0	0	1	1	1	1	1	1	1	0.131562	0.0987588	0.123997	0.137042	0.103771	0.101787	NA	NA	rifin	RIF
PF3D7_0900400	2	1	3	3	0	0	0	0	0.122896	0.0652115	0.182434	0.145432	0	0	0	0	1.34741	1.70562	5.07652	4.24972	5.34693	4.46528	3.69858	0.753099	0.997918	1	1	1	1	NA	NA	rifin	RIF
PF3D7_0300200	NA	NA	NA	NA	NA	NA	NA	NA	NA	NA	NA	NA	NA	NA	NA	NA	NA	NA	NA	NA	NA	NA	NA	NA	NA	NA	NA	NA	NA	NA	NA	rifin	RIF
PF3D7_1041200	NA	NA	NA	NA	NA	NA	NA	NA	NA	NA	NA	NA	NA	NA	NA	NA	NA	NA	NA	NA	NA	NA	NA	NA	NA	NA	NA	NA	NA	NA	NA	rifin	RIF
PF3D7_0324800	0	1	0	2	0	0	0	0	0	0.0652115	0	0.0969549	0	0	0	0	1	1.27921	1	3.16648	1	3.31019	1.79265	0.131562	0.490682	0.123997	1	0.103771	1	NA	NA	rifin	RIF
PF3D7_1219200	1	1	1	4	0	0	0	0	0.061448	0.0652115	0.0608112	0.19391	0	0	0	0	0.994207	2.13202	2.35884	5.33296	2.44898	5.62038	3.1479	0.129711	0.999999	1	1	1	1	NA	NA	rifin, pseudogene	RIF
PF3D7_1240700	0	0	0	1	0	0	0	0	0	0	0	0.0484775	0	0	0	0	1	2	1	2.08324	1	2.15509	1.53972	0.131562	0.999988	0.123997	0.999998	0.103771	0.999999	NA	NA	rifin, pseudogene	RIF
PF3D7_1000500	NA	NA	NA	NA	NA	NA	NA	NA	NA	NA	NA	NA	NA	NA	NA	NA	NA	NA	NA	NA	NA	NA	NA	NA	NA	NA	NA	NA	NA	NA	NA	rifin	RIF
PF3D7_0223200	NA	NA	NA	NA	NA	NA	NA	NA	NA	NA	NA	NA	NA	NA	NA	NA	NA	NA	NA	NA	NA	NA	NA	NA	NA	NA	NA	NA	NA	NA	NA	rifin	RIF
PF3D7_0808900	0	1	3	4	0	0	0	0	0	0.0652115	0.182434	0.19391	0	0	0	0	4.76327	2.13202	5.07652	5.33296	5.34693	5.62038	4.71201	1	0.999999	1	1	1	1	NA	NA	rifin	RIF
PF3D7_0901500	5	2	0	3	0	0	2	0	0.30724	0.130423	0	0.145432	0	0	0.102593	0	0.136281	1.0839	1	4.24972	0.290316	4.46528	1.87092	0	0.139576	0.123997	1	0	1	NA	NA	rifin	RIF
PF3D7_0712500	NA	NA	NA	NA	NA	NA	NA	NA	NA	NA	NA	NA	NA	NA	NA	NA	NA	NA	NA	NA	NA	NA	NA	NA	NA	NA	NA	NA	NA	NA	NA	rifin, pseudogene	RIF
PF3D7_0732200	1	0	0	0	0	0	0	0	0.061448	0	0	0	0	0	0	0	0.441003	1	1	1	1	1	0.906834	0	0.0987588	0.123997	0.137042	0.103771	0.101787	NA	NA	rifin	RIF
PF3D7_1101100	5	1	4	7	0	0	0	0	0.30724	0.0652115	0.243245	0.339342	0	0	0	0	0.820095	3.41123	6.43536	8.58268	6.7959	9.08566	5.85516	0.177806	1	1	1	1	1	NA	NA	rifin	RIF
PF3D7_1040300	NA	NA	NA	NA	NA	NA	NA	NA	NA	NA	NA	NA	NA	NA	NA	NA	NA	NA	NA	NA	NA	NA	NA	NA	NA	NA	NA	NA	NA	NA	NA	rifin	RIF
PF3D7_0800500	0	0	1	0	0	0	0	0	0	0	0.0608112	0	0	0	0	0	2.25442	1	2.35884	1	2.44898	1	1.67704	1	0.0987588	1	0.137042	1	0.101787	NA	NA	rifin	RIF
PF3D7_0401000	0	0	0	1	0	0	0	0	0	0	0	0.0484775	0	0	0	0	1	2	1	2.08324	1	2.15509	1.53972	0.131562	0.999988	0.123997	0.999998	0.103771	0.999999	NA	NA	rifin	RIF
PF3D7_1040500	NA	NA	NA	NA	NA	NA	NA	NA	NA	NA	NA	NA	NA	NA	NA	NA	NA	NA	NA	NA	NA	NA	NA	NA	NA	NA	NA	NA	NA	NA	NA	rifin	RIF
PF3D7_1255100	0	0	0	0	0	0	0	0	0	0	0	0	0	0	0	0	1	1	1	1	1	1	1	0.131562	0.0987588	0.123997	0.137042	0.103771	0.101787	NA	NA	rifin	RIF
PF3D7_1372700	0	0	0	0	0	0	0	0	0	0	0	0	0	0	0	0	1	1	1	1	1	1	1	0.131562	0.0987588	0.123997	0.137042	0.103771	0.101787	NA	NA	rifin	RIF
PF3D7_0500700	0	0	0	1	0	0	0	0	0	0	0	0.0484775	0	0	0	0	1	2	1	2.08324	1	2.15509	1.53972	0.131562	0.999988	0.123997	0.999998	0.103771	0.999999	NA	NA	rifin, pseudogene	RIF
PF3D7_0100600	0	0	1	2	0	0	0	0	0	0	0.0608112	0.0969549	0	0	0	0	2.25442	3	2.35884	3.16648	2.44898	3.31019	2.75648	1	1	1	1	1	1	NA	NA	rifin	RIF
PF3D7_0833200	0	0	1	0	0	0	0	0	0	0	0.0608112	0	0	0	0	0	2.25442	1	2.35884	1	2.44898	1	1.67704	1	0.0987588	1	0.137042	1	0.101787	NA	NA	rifin	RIF
PF3D7_0101900	NA	NA	NA	NA	NA	NA	NA	NA	NA	NA	NA	NA	NA	NA	NA	NA	NA	NA	NA	NA	NA	NA	NA	NA	NA	NA	NA	NA	NA	NA	NA	rifin	RIF
PF3D7_0412600	0	0	1	1	0	0	0	0	0	0	0.0608112	0.0484775	0	0	0	0	2.25442	2	2.35884	2.08324	2.44898	2.15509	2.21676	1	0.999988	1	0.999998	1	0.999999	NA	NA	rifin, pseudogene	RIF
PF3D7_0732900	0	1	0	1	0	0	0	0	0	0.0652115	0	0.0484775	0	0	0	0	1	0.852808	1	2.08324	1	2.15509	1.34852	0.131562	0.111634	0.123997	0.999998	0.103771	0.999999	NA	NA	rifin	RIF
PF3D7_0115600	5	11	16	21	0	0	0	0	0.30724	0.717327	0.972979	1.01803	0	0	0	0	2.87154	1.39266	22.7414	23.748	24.1836	25.257	16.699	1	0.799835	1	1	1	1	NA	NA	rifin	RIF
PF3D7_0833100	0	0	0	0	0	0	0	0	0	0	0	0	0	0	0	0	1	1	1	1	1	1	1	0.131562	0.0987588	0.123997	0.137042	0.103771	0.101787	NA	NA	rifin	RIF
PF3D7_1150200	0	0	0	0	0	0	0	0	0	0	0	0	0	0	0	0	1	1	1	1	1	1	1	0.131562	0.0987588	0.123997	0.137042	0.103771	0.101787	NA	NA	rifin	RIF
PF3D7_0937700	NA	NA	NA	NA	NA	NA	NA	NA	NA	NA	NA	NA	NA	NA	NA	NA	NA	NA	NA	NA	NA	NA	NA	NA	NA	NA	NA	NA	NA	NA	NA	rifin	RIF
PF3D7_0425600	0	0	0	0	0	0	0	0	0	0	0	0	0	0	0	0	1	1	1	1	1	1	1	0.131562	0.0987588	0.123997	0.137042	0.103771	0.101787	NA	NA	rifin, pseudogene	RIF
PF3D7_0617500	1	7	11	13	0	0	0	2	0.061448	0.456481	0.668923	0.630207	0	0	0	0.0839368	6.52624	1.34404	15.9472	15.0821	16.9387	5.33874	10.1962	1	0.678828	1	1	1	1	NA	NA	rifin, pseudogene	RIF
PF3D7_0500300	1	0	0	1	0	0	0	0	0.061448	0	0	0.0484775	0	0	0	0	0.441003	2	1	2.08324	1	2.15509	1.44656	0	0.999988	0.123997	0.999998	0.103771	0.999999	NA	NA	rifin, pseudogene	RIF
PF3D7_0401200	0	0	1	0	0	0	0	0	0	0	0.0608112	0	0	0	0	0	2.25442	1	2.35884	1	2.44898	1	1.67704	1	0.0987588	1	0.137042	1	0.101787	NA	NA	rifin	RIF
PF3D7_0800400	0	1	2	1	2	0	0	0	0	0.0652115	0.121622	0.0484775	0.0895046	0	0	0	3.50884	0.852808	1.23923	2.08324	3.89795	2.15509	2.28953	1	0.111634	0.444136	0.999998	1	0.999999	NA	NA	rifin	RIF
PF3D7_0900600	1	1	0	2	0	0	0	0	0.061448	0.0652115	0	0.0969549	0	0	0	0	0.441003	1.27921	1	3.16648	1	3.31019	1.69948	0	0.490682	0.123997	1	0.103771	1	NA	NA	rifin	RIF
PF3D7_0833400	2	0	0	0	0	0	0	0	0.122896	0	0	0	0	0	0	0	0.282876	1	1	1	1	1	0.880479	0	0.0987588	0.123997	0.137042	0.103771	0.101787	NA	NA	rifin	RIF
PF3D7_0300800	NA	NA	NA	NA	NA	NA	NA	NA	NA	NA	NA	NA	NA	NA	NA	NA	NA	NA	NA	NA	NA	NA	NA	NA	NA	NA	NA	NA	NA	NA	NA	rifin	RIF
PF3D7_0400900	0	0	1	1	0	0	0	0	0	0	0.0608112	0.0484775	0	0	0	0	2.25442	2	2.35884	2.08324	2.44898	2.15509	2.21676	1	0.999988	1	0.999998	1	0.999999	NA	NA	rifin	RIF
PF3D7_1200500	2	8	10	14	2	0	0	0	0.122896	0.521692	0.608112	0.678685	0.0895046	0	0	0	3.83133	1.27534	4.8628	16.1654	15.4898	17.1713	9.79932	1	0.479605	1	1	1	1	NA	NA	rifin	RIF
PF3D7_0100400	0	3	4	12	0	0	0	0	0	0.195635	0.243245	0.58173	0	0	0	0	6.01769	2.58163	6.43536	13.9989	6.7959	14.8611	8.44843	1	1	1	1	1	1	NA	NA	rifin	RIF
PF3D7_0100800	0	0	1	0	0	0	0	0	0	0	0.0608112	0	0	0	0	0	2.25442	1	2.35884	1	2.44898	1	1.67704	1	0.0987588	1	0.137042	1	0.101787	NA	NA	rifin	RIF
PF3D7_0100900	0	0	1	1	0	0	0	0	0	0	0.0608112	0.0484775	0	0	0	0	2.25442	2	2.35884	2.08324	2.44898	2.15509	2.21676	1	0.999988	1	0.999998	1	0.999999	NA	NA	rifin	RIF
PF3D7_0101000	0	0	0	1	0	0	0	0	0	0	0	0.0484775	0	0	0	0	1	2	1	2.08324	1	2.15509	1.53972	0.131562	0.999988	0.123997	0.999998	0.103771	0.999999	NA	NA	rifin	RIF
PF3D7_0101600	NA	NA	NA	NA	NA	NA	NA	NA	NA	NA	NA	NA	NA	NA	NA	NA	NA	NA	NA	NA	NA	NA	NA	NA	NA	NA	NA	NA	NA	NA	NA	rifin	RIF
PF3D7_0114700	0	0	0	0	0	0	0	0	0	0	0	0	0	0	0	0	1	1	1	1	1	1	1	0.131562	0.0987588	0.123997	0.137042	0.103771	0.101787	NA	NA	rifin	RIF
PF3D7_0115200	1	0	1	0	0	0	0	0	0.061448	0	0.0608112	0	0	0	0	0	0.994207	1	2.35884	1	2.44898	1	1.467	0.129711	0.0987588	1	0.137042	1	0.101787	NA	NA	rifin	RIF
PF3D7_0115300	0	0	0	1	0	0	0	0	0	0	0	0.0484775	0	0	0	0	1	2	1	2.08324	1	2.15509	1.53972	0.131562	0.999988	0.123997	0.999998	0.103771	0.999999	NA	NA	rifin	RIF
PF3D7_0200200	0	0	0	0	0	0	0	0	0	0	0	0	0	0	0	0	1	1	1	1	1	1	1	0.131562	0.0987588	0.123997	0.137042	0.103771	0.101787	NA	NA	rifin	RIF
PF3D7_0200500	1	0	0	1	0	0	0	0	0.061448	0	0	0.0484775	0	0	0	0	0.441003	2	1	2.08324	1	2.15509	1.44656	0	0.999988	0.123997	0.999998	0.103771	0.999999	NA	NA	rifin	RIF
PF3D7_0200600	0	0	1	0	0	0	0	0	0	0	0.0608112	0	0	0	0	0	2.25442	1	2.35884	1	2.44898	1	1.67704	1	0.0987588	1	0.137042	1	0.101787	NA	NA	rifin	RIF
PF3D7_0200700	0	0	0	1	0	0	0	0	0	0	0	0.0484775	0	0	0	0	1	2	1	2.08324	1	2.15509	1.53972	0.131562	0.999988	0.123997	0.999998	0.103771	0.999999	NA	NA	rifin	RIF
PF3D7_0201000	0	0	1	0	0	0	0	0	0	0	0.0608112	0	0	0	0	0	2.25442	1	2.35884	1	2.44898	1	1.67704	1	0.0987588	1	0.137042	1	0.101787	NA	NA	rifin	RIF
PF3D7_0201200	2	0	0	1	0	0	0	0	0.122896	0	0	0.0484775	0	0	0	0	0.282876	2	1	2.08324	1	2.15509	1.4202	0	0.999988	0.123997	0.999998	0.103771	0.999999	NA	NA	rifin	RIF
PF3D7_0222400	NA	NA	NA	NA	NA	NA	NA	NA	NA	NA	NA	NA	NA	NA	NA	NA	NA	NA	NA	NA	NA	NA	NA	NA	NA	NA	NA	NA	NA	NA	NA	rifin, pseudogene	RIF
PF3D7_0222500	NA	NA	NA	NA	NA	NA	NA	NA	NA	NA	NA	NA	NA	NA	NA	NA	NA	NA	NA	NA	NA	NA	NA	NA	NA	NA	NA	NA	NA	NA	NA	rifin	RIF
PF3D7_0222600	NA	NA	NA	NA	NA	NA	NA	NA	NA	NA	NA	NA	NA	NA	NA	NA	NA	NA	NA	NA	NA	NA	NA	NA	NA	NA	NA	NA	NA	NA	NA	rifin	RIF
PF3D7_0222700	NA	NA	NA	NA	NA	NA	NA	NA	NA	NA	NA	NA	NA	NA	NA	NA	NA	NA	NA	NA	NA	NA	NA	NA	NA	NA	NA	NA	NA	NA	NA	rifin	RIF
PF3D7_0223100	NA	NA	NA	NA	NA	NA	NA	NA	NA	NA	NA	NA	NA	NA	NA	NA	NA	NA	NA	NA	NA	NA	NA	NA	NA	NA	NA	NA	NA	NA	NA	rifin	RIF
PF3D7_0300500	NA	NA	NA	NA	NA	NA	NA	NA	NA	NA	NA	NA	NA	NA	NA	NA	NA	NA	NA	NA	NA	NA	NA	NA	NA	NA	NA	NA	NA	NA	NA	rifin	RIF
PF3D7_0300700	NA	NA	NA	NA	NA	NA	NA	NA	NA	NA	NA	NA	NA	NA	NA	NA	NA	NA	NA	NA	NA	NA	NA	NA	NA	NA	NA	NA	NA	NA	NA	rifin	RIF
PF3D7_0324400	0	1	0	1	0	0	0	0	0	0.0652115	0	0.0484775	0	0	0	0	1	0.852808	1	2.08324	1	2.15509	1.34852	0.131562	0.111634	0.123997	0.999998	0.103771	0.999999	NA	NA	rifin	RIF
PF3D7_0324500	0	0	0	1	0	0	0	0	0	0	0	0.0484775	0	0	0	0	1	2	1	2.08324	1	2.15509	1.53972	0.131562	0.999988	0.123997	0.999998	0.103771	0.999999	NA	NA	rifin	RIF
PF3D7_0400700	1	8	9	11	0	0	0	0	0.061448	0.521692	0.547301	0.533252	0	0	0	0	5.41984	1.02027	13.2296	12.9156	14.0408	13.706	10.0554	1	0.105046	1	1	1	1	NA	NA	rifin	RIF
PF3D7_0401300	0	0	0	1	0	0	0	0	0	0	0	0.0484775	0	0	0	0	1	2	1	2.08324	1	2.15509	1.53972	0.131562	0.999988	0.123997	0.999998	0.103771	0.999999	NA	NA	rifin	RIF
PF3D7_0401400	1	0	0	0	0	0	0	0	0.061448	0	0	0	0	0	0	0	0.441003	1	1	1	1	1	0.906834	0	0.0987588	0.123997	0.137042	0.103771	0.101787	NA	NA	rifin	RIF
PF3D7_0402500	0	0	0	1	0	0	0	0	0	0	0	0.0484775	0	0	0	0	1	2	1	2.08324	1	2.15509	1.53972	0.131562	0.999988	0.123997	0.999998	0.103771	0.999999	NA	NA	rifin, pseudogene	RIF
PF3D7_0402700	0	1	1	0	0	0	0	0	0	0.0652115	0.0608112	0	0	0	0	0	2.25442	0.426404	2.35884	1	2.44898	1	1.58144	1	0	1	0.137042	1	0.101787	NA	NA	rifin, pseudogene	RIF
PF3D7_0413200	0	0	0	1	0	0	0	0	0	0	0	0.0484775	0	0	0	0	1	2	1	2.08324	1	2.15509	1.53972	0.131562	0.999988	0.123997	0.999998	0.103771	0.999999	NA	NA	rifin	RIF
PF3D7_0413300	1	0	0	3	0	0	0	0	0.061448	0	0	0.145432	0	0	0	0	0.441003	4	1	4.24972	1	4.46528	2.526	0	1	0.123997	1	0.103771	1	NA	NA	rifin	RIF
PF3D7_0421500	1	0	1	1	0	0	0	0	0.061448	0	0.0608112	0.0484775	0	0	0	0	0.994207	2	2.35884	2.08324	2.44898	2.15509	2.00673	0.129711	0.999988	1	0.999998	1	0.999999	NA	NA	rifin, pseudogene	RIF
PF3D7_0425700	0	0	2	1	0	0	0	0	0	0	0.121622	0.0484775	0	0	0	0	3.50884	2	3.71768	2.08324	3.89795	2.15509	2.8938	1	0.999988	1	0.999998	1	0.999999	NA	NA	rifin	RIF
PF3D7_0500400	0	0	0	0	0	0	0	0	0	0	0	0	0	0	0	0	1	1	1	1	1	1	1	0.131562	0.0987588	0.123997	0.137042	0.103771	0.101787	NA	NA	rifin	RIF
PF3D7_0500500	0	0	1	0	0	0	0	0	0	0	0.0608112	0	0	0	0	0	2.25442	1	2.35884	1	2.44898	1	1.67704	1	0.0987588	1	0.137042	1	0.101787	NA	NA	rifin	RIF
PF3D7_0532900	NA	NA	NA	NA	NA	NA	NA	NA	NA	NA	NA	NA	NA	NA	NA	NA	NA	NA	NA	NA	NA	NA	NA	NA	NA	NA	NA	NA	NA	NA	NA	rifin	RIF
PF3D7_0533000	NA	NA	NA	NA	NA	NA	NA	NA	NA	NA	NA	NA	NA	NA	NA	NA	NA	NA	NA	NA	NA	NA	NA	NA	NA	NA	NA	NA	NA	NA	NA	rifin, pseudogene	RIF
PF3D7_0600300	NA	NA	NA	NA	NA	NA	NA	NA	NA	NA	NA	NA	NA	NA	NA	NA	NA	NA	NA	NA	NA	NA	NA	NA	NA	NA	NA	NA	NA	NA	NA	rifin	RIF
PF3D7_0600500	NA	NA	NA	NA	NA	NA	NA	NA	NA	NA	NA	NA	NA	NA	NA	NA	NA	NA	NA	NA	NA	NA	NA	NA	NA	NA	NA	NA	NA	NA	NA	rifin	RIF
PF3D7_0600700	NA	NA	NA	NA	NA	NA	NA	NA	NA	NA	NA	NA	NA	NA	NA	NA	NA	NA	NA	NA	NA	NA	NA	NA	NA	NA	NA	NA	NA	NA	NA	rifin	RIF
PF3D7_0600800	NA	NA	NA	NA	NA	NA	NA	NA	NA	NA	NA	NA	NA	NA	NA	NA	NA	NA	NA	NA	NA	NA	NA	NA	NA	NA	NA	NA	NA	NA	NA	rifin, pseudogene	RIF
PF3D7_0617700	1	4	3	5	0	0	0	0	0.061448	0.260846	0.182434	0.242387	0	0	0	0	2.10061	0.940325	5.07652	6.4162	5.34693	6.77547	4.44268	0.999999	0.0909744	1	1	1	1	NA	NA	rifin	RIF
PF3D7_0631800	NA	NA	NA	NA	NA	NA	NA	NA	NA	NA	NA	NA	NA	NA	NA	NA	NA	NA	NA	NA	NA	NA	NA	NA	NA	NA	NA	NA	NA	NA	NA	rifin	RIF
PF3D7_0632000	NA	NA	NA	NA	NA	NA	NA	NA	NA	NA	NA	NA	NA	NA	NA	NA	NA	NA	NA	NA	NA	NA	NA	NA	NA	NA	NA	NA	NA	NA	NA	rifin	RIF
PF3D7_0632100	NA	NA	NA	NA	NA	NA	NA	NA	NA	NA	NA	NA	NA	NA	NA	NA	NA	NA	NA	NA	NA	NA	NA	NA	NA	NA	NA	NA	NA	NA	NA	rifin	RIF
PF3D7_0632200	NA	NA	NA	NA	NA	NA	NA	NA	NA	NA	NA	NA	NA	NA	NA	NA	NA	NA	NA	NA	NA	NA	NA	NA	NA	NA	NA	NA	NA	NA	NA	rifin	RIF
PF3D7_0632300	NA	NA	NA	NA	NA	NA	NA	NA	NA	NA	NA	NA	NA	NA	NA	NA	NA	NA	NA	NA	NA	NA	NA	NA	NA	NA	NA	NA	NA	NA	NA	rifin	RIF
PF3D7_0632400	NA	NA	NA	NA	NA	NA	NA	NA	NA	NA	NA	NA	NA	NA	NA	NA	NA	NA	NA	NA	NA	NA	NA	NA	NA	NA	NA	NA	NA	NA	NA	rifin	RIF
PF3D7_0632600	NA	NA	NA	NA	NA	NA	NA	NA	NA	NA	NA	NA	NA	NA	NA	NA	NA	NA	NA	NA	NA	NA	NA	NA	NA	NA	NA	NA	NA	NA	NA	rifin, pseudogene	RIF
PF3D7_0700200	NA	NA	NA	NA	NA	NA	NA	NA	NA	NA	NA	NA	NA	NA	NA	NA	NA	NA	NA	NA	NA	NA	NA	NA	NA	NA	NA	NA	NA	NA	NA	rifin	RIF
PF3D7_0700300	NA	NA	NA	NA	NA	NA	NA	NA	NA	NA	NA	NA	NA	NA	NA	NA	NA	NA	NA	NA	NA	NA	NA	NA	NA	NA	NA	NA	NA	NA	NA	rifin	RIF
PF3D7_0700500	NA	NA	NA	NA	NA	NA	NA	NA	NA	NA	NA	NA	NA	NA	NA	NA	NA	NA	NA	NA	NA	NA	NA	NA	NA	NA	NA	NA	NA	NA	NA	rifin	RIF
PF3D7_0701100	2	6	6	7	0	0	0	0	0.122896	0.391269	0.364867	0.339342	0	0	0	0	2.41195	0.881916	9.15304	8.58268	9.69385	9.08566	6.63485	1	0.0994106	1	1	1	1	NA	NA	rifin	RIF
PF3D7_0701200	0	0	1	3	0	0	0	0	0	0	0.0608112	0.145432	0	0	0	0	2.25442	4	2.35884	4.24972	2.44898	4.46528	3.29621	1	1	1	1	1	1	NA	NA	rifin, pseudogene	RIF
PF3D7_0701800	NA	NA	NA	NA	NA	NA	NA	NA	NA	NA	NA	NA	NA	NA	NA	NA	NA	NA	NA	NA	NA	NA	NA	NA	NA	NA	NA	NA	NA	NA	NA	rifin	RIF
PF3D7_0711900	NA	NA	NA	NA	NA	NA	NA	NA	NA	NA	NA	NA	NA	NA	NA	NA	NA	NA	NA	NA	NA	NA	NA	NA	NA	NA	NA	NA	NA	NA	NA	rifin, pseudogene	RIF
PF3D7_0713000	NA	NA	NA	NA	NA	NA	NA	NA	NA	NA	NA	NA	NA	NA	NA	NA	NA	NA	NA	NA	NA	NA	NA	NA	NA	NA	NA	NA	NA	NA	NA	rifin	RIF
PF3D7_0731900	0	0	0	0	0	0	0	0	0	0	0	0	0	0	0	0	1	1	1	1	1	1	1	0.131562	0.0987588	0.123997	0.137042	0.103771	0.101787	NA	NA	rifin, pseudogene	RIF
PF3D7_0732300	0	0	0	1	0	0	0	0	0	0	0	0.0484775	0	0	0	0	1	2	1	2.08324	1	2.15509	1.53972	0.131562	0.999988	0.123997	0.999998	0.103771	0.999999	NA	NA	rifin	RIF
PF3D7_0732500	1	0	0	1	0	0	0	0	0.061448	0	0	0.0484775	0	0	0	0	0.441003	2	1	2.08324	1	2.15509	1.44656	0	0.999988	0.123997	0.999998	0.103771	0.999999	NA	NA	rifin	RIF
PF3D7_0808800	2	2	1	2	0	0	0	0	0.122896	0.130423	0.0608112	0.0969549	0	0	0	0	0.637722	0.812923	2.35884	3.16648	2.44898	3.31019	2.12252	0	0.142347	1	1	1	1	NA	NA	rifin	RIF
PF3D7_0832500	0	0	2	0	0	0	0	0	0	0	0.121622	0	0	0	0	0	3.50884	1	3.71768	1	3.89795	1	2.35408	1	0.0987588	1	0.137042	1	0.101787	NA	NA	rifin	RIF
PF3D7_0832800	0	0	2	2	0	0	0	0	0	0	0.121622	0.0969549	0	0	0	0	3.50884	3	3.71768	3.16648	3.89795	3.31019	3.43352	1	1	1	1	1	1	NA	NA	rifin	RIF
PF3D7_0833000	0	0	0	0	0	0	0	0	0	0	0	0	0	0	0	0	1	1	1	1	1	1	1	0.131562	0.0987588	0.123997	0.137042	0.103771	0.101787	NA	NA	rifin	RIF
PF3D7_0900300	0	2	2	2	0	0	0	0	0	0.130423	0.121622	0.0969549	0	0	0	0	3.50884	0.812923	3.71768	3.16648	3.89795	3.31019	3.06901	1	0.142347	1	1	1	1	NA	NA	rifin	RIF
PF3D7_0900700	0	0	0	0	0	0	0	0	0	0	0	0	0	0	0	0	1	1	1	1	1	1	1	0.131562	0.0987588	0.123997	0.137042	0.103771	0.101787	NA	NA	rifin	RIF
PF3D7_0901000	0	0	0	0	0	0	0	0	0	0	0	0	0	0	0	0	1	1	1	1	1	1	1	0.131562	0.0987588	0.123997	0.137042	0.103771	0.101787	NA	NA	rifin	RIF
PF3D7_0901300	0	0	0	0	0	0	0	0	0	0	0	0	0	0	0	0	1	1	1	1	1	1	1	0.131562	0.0987588	0.123997	0.137042	0.103771	0.101787	NA	NA	rifin	RIF
PF3D7_0901400	0	0	0	0	0	0	0	0	0	0	0	0	0	0	0	0	1	1	1	1	1	1	1	0.131562	0.0987588	0.123997	0.137042	0.103771	0.101787	NA	NA	rifin	RIF
PF3D7_0937300	NA	NA	NA	NA	NA	NA	NA	NA	NA	NA	NA	NA	NA	NA	NA	NA	NA	NA	NA	NA	NA	NA	NA	NA	NA	NA	NA	NA	NA	NA	NA	rifin	RIF
PF3D7_0937400	NA	NA	NA	NA	NA	NA	NA	NA	NA	NA	NA	NA	NA	NA	NA	NA	NA	NA	NA	NA	NA	NA	NA	NA	NA	NA	NA	NA	NA	NA	NA	rifin	RIF
PF3D7_0937500	NA	NA	NA	NA	NA	NA	NA	NA	NA	NA	NA	NA	NA	NA	NA	NA	NA	NA	NA	NA	NA	NA	NA	NA	NA	NA	NA	NA	NA	NA	NA	rifin	RIF
PF3D7_1000200	NA	NA	NA	NA	NA	NA	NA	NA	NA	NA	NA	NA	NA	NA	NA	NA	NA	NA	NA	NA	NA	NA	NA	NA	NA	NA	NA	NA	NA	NA	NA	rifin	RIF
PF3D7_1000400	NA	NA	NA	NA	NA	NA	NA	NA	NA	NA	NA	NA	NA	NA	NA	NA	NA	NA	NA	NA	NA	NA	NA	NA	NA	NA	NA	NA	NA	NA	NA	rifin	RIF
PF3D7_1040000	NA	NA	NA	NA	NA	NA	NA	NA	NA	NA	NA	NA	NA	NA	NA	NA	NA	NA	NA	NA	NA	NA	NA	NA	NA	NA	NA	NA	NA	NA	NA	rifin	RIF
PF3D7_1040400	NA	NA	NA	NA	NA	NA	NA	NA	NA	NA	NA	NA	NA	NA	NA	NA	NA	NA	NA	NA	NA	NA	NA	NA	NA	NA	NA	NA	NA	NA	NA	rifin	RIF
PF3D7_1040600	NA	NA	NA	NA	NA	NA	NA	NA	NA	NA	NA	NA	NA	NA	NA	NA	NA	NA	NA	NA	NA	NA	NA	NA	NA	NA	NA	NA	NA	NA	NA	rifin	RIF
PF3D7_1040700	NA	NA	NA	NA	NA	NA	NA	NA	NA	NA	NA	NA	NA	NA	NA	NA	NA	NA	NA	NA	NA	NA	NA	NA	NA	NA	NA	NA	NA	NA	NA	rifin	RIF
PF3D7_1041000	NA	NA	NA	NA	NA	NA	NA	NA	NA	NA	NA	NA	NA	NA	NA	NA	NA	NA	NA	NA	NA	NA	NA	NA	NA	NA	NA	NA	NA	NA	NA	rifin	RIF
PF3D7_1041100	NA	NA	NA	NA	NA	NA	NA	NA	NA	NA	NA	NA	NA	NA	NA	NA	NA	NA	NA	NA	NA	NA	NA	NA	NA	NA	NA	NA	NA	NA	NA	rifin	RIF
PF3D7_1100400	NA	NA	NA	NA	NA	NA	NA	NA	NA	NA	NA	NA	NA	NA	NA	NA	NA	NA	NA	NA	NA	NA	NA	NA	NA	NA	NA	NA	NA	NA	NA	rifin	RIF
PF3D7_1100500	NA	NA	NA	NA	NA	NA	NA	NA	NA	NA	NA	NA	NA	NA	NA	NA	NA	NA	NA	NA	NA	NA	NA	NA	NA	NA	NA	NA	NA	NA	NA	rifin	RIF
PF3D7_1101200	1	1	4	4	0	0	0	0	0.061448	0.0652115	0.243245	0.19391	0	0	0	0	2.65382	2.13202	6.43536	5.33296	6.7959	5.62038	4.82841	1	0.999999	1	1	1	1	NA	NA	rifin	RIF
PF3D7_1101300	1	5	7	9	0	0	0	0	0.061448	0.326058	0.425678	0.436297	0	0	0	0	4.31343	1.29434	10.5119	10.7492	11.1428	11.3959	8.23458	1	0.534679	1	1	1	1	NA	NA	rifin	RIF
PF3D7_1101400	0	0	1	0	0	0	0	0	0	0	0.0608112	0	0	0	0	0	2.25442	1	2.35884	1	2.44898	1	1.67704	1	0.0987588	1	0.137042	1	0.101787	NA	NA	rifin, pseudogene	RIF
PF3D7_1149800	0	4	1	0	0	0	0	0	0	0.260846	0.0608112	0	0	0	0	0	2.25442	0.156721	2.35884	1	2.44898	1	1.53649	1	0	1	0.137042	1	0.101787	NA	NA	rifin	RIF
PF3D7_1150000	0	0	0	1	0	0	0	0	0	0	0	0.0484775	0	0	0	0	1	2	1	2.08324	1	2.15509	1.53972	0.131562	0.999988	0.123997	0.999998	0.103771	0.999999	NA	NA	rifin	RIF
PF3D7_1150100	0	0	0	0	0	0	0	0	0	0	0	0	0	0	0	0	1	1	1	1	1	1	1	0.131562	0.0987588	0.123997	0.137042	0.103771	0.101787	NA	NA	rifin, pseudogene	RIF
PF3D7_1150300	0	0	0	2	0	0	0	0	0	0	0	0.0969549	0	0	0	0	1	3	1	3.16648	1	3.31019	2.07944	0.131562	1	0.123997	1	0.103771	1	NA	NA	rifin	RIF
PF3D7_1200200	0	1	3	3	0	0	0	2	0	0.0652115	0.182434	0.145432	0	0	0	0.0839368	4.76327	1.70562	5.07652	4.24972	5.34693	1.48843	3.77175	1	0.997918	1	1	1	0.941196	NA	NA	rifin	RIF
PF3D7_1200300	0	0	0	0	0	0	0	0	0	0	0	0	0	0	0	0	1	1	1	1	1	1	1	0.131562	0.0987588	0.123997	0.137042	0.103771	0.101787	NA	NA	rifin	RIF
PF3D7_1253600	0	0	0	0	0	0	0	0	0	0	0	0	0	0	0	0	1	1	1	1	1	1	1	0.131562	0.0987588	0.123997	0.137042	0.103771	0.101787	NA	NA	rifin, pseudogene	RIF
PF3D7_1253700	0	0	0	1	0	0	0	0	0	0	0	0.0484775	0	0	0	0	1	2	1	2.08324	1	2.15509	1.53972	0.131562	0.999988	0.123997	0.999998	0.103771	0.999999	NA	NA	rifin	RIF
PF3D7_1254000	0	0	1	0	0	0	0	0	0	0	0.0608112	0	0	0	0	0	2.25442	1	2.35884	1	2.44898	1	1.67704	1	0.0987588	1	0.137042	1	0.101787	NA	NA	rifin	RIF
PF3D7_1254200	0	0	0	0	0	0	0	0	0	0	0	0	0	0	0	0	1	1	1	1	1	1	1	0.131562	0.0987588	0.123997	0.137042	0.103771	0.101787	NA	NA	rifin	RIF
PF3D7_1254400	0	0	0	1	0	0	0	0	0	0	0	0.0484775	0	0	0	0	1	2	1	2.08324	1	2.15509	1.53972	0.131562	0.999988	0.123997	0.999998	0.103771	0.999999	NA	NA	rifin	RIF
PF3D7_1254500	0	0	0	0	0	0	0	0	0	0	0	0	0	0	0	0	1	1	1	1	1	1	1	0.131562	0.0987588	0.123997	0.137042	0.103771	0.101787	NA	NA	rifin	RIF
PF3D7_1254700	0	0	1	1	0	0	0	0	0	0	0.0608112	0.0484775	0	0	0	0	2.25442	2	2.35884	2.08324	2.44898	2.15509	2.21676	1	0.999988	1	0.999998	1	0.999999	NA	NA	rifin	RIF
PF3D7_1255000	0	0	1	0	0	0	0	0	0	0	0.0608112	0	0	0	0	0	2.25442	1	2.35884	1	2.44898	1	1.67704	1	0.0987588	1	0.137042	1	0.101787	NA	NA	rifin	RIF
PF3D7_1300400	0	0	1	2	0	0	0	0	0	0	0.0608112	0.0969549	0	0	0	0	2.25442	3	2.35884	3.16648	2.44898	3.31019	2.75648	1	1	1	1	1	1	NA	NA	rifin	RIF
PF3D7_1300500	0	0	0	0	0	0	0	0	0	0	0	0	0	0	0	0	1	1	1	1	1	1	1	0.131562	0.0987588	0.123997	0.137042	0.103771	0.101787	NA	NA	rifin	RIF
PF3D7_1301000	0	1	0	0	0	0	0	0	0	0.0652115	0	0	0	0	0	0	1	0.426404	1	1	1	1	0.904401	0.131562	0	0.123997	0.137042	0.103771	0.101787	NA	NA	rifin, pseudogene	RIF
PF3D7_1373000	0	0	0	0	0	0	0	0	0	0	0	0	0	0	0	0	1	1	1	1	1	1	1	0.131562	0.0987588	0.123997	0.137042	0.103771	0.101787	NA	NA	rifin	RIF
PF3D7_1373400	0	0	0	0	0	0	0	0	0	0	0	0	0	0	0	0	1	1	1	1	1	1	1	0.131562	0.0987588	0.123997	0.137042	0.103771	0.101787	NA	NA	rifin	RIF
PF3D7_1400300	0	1	0	1	0	0	0	0	0	0.0652115	0	0.0484775	0	0	0	0	1	0.852808	1	2.08324	1	2.15509	1.34852	0.131562	0.111634	0.123997	0.999998	0.103771	0.999999	NA	NA	rifin	RIF
PF3D7_1400500	1	0	0	1	0	0	0	0	0.061448	0	0	0.0484775	0	0	0	0	0.441003	2	1	2.08324	1	2.15509	1.44656	0	0.999988	0.123997	0.999998	0.103771	0.999999	NA	NA	rifin	RIF
PF3D7_1400600	0	0	1	0	0	0	0	0	0	0	0.0608112	0	0	0	0	0	2.25442	1	2.35884	1	2.44898	1	1.67704	1	0.0987588	1	0.137042	1	0.101787	NA	NA	rifin	RIF
PF3D7_1400800	0	1	0	2	0	0	0	0	0	0.0652115	0	0.0969549	0	0	0	0	1	1.27921	1	3.16648	1	3.31019	1.79265	0.131562	0.490682	0.123997	1	0.103771	1	NA	NA	rifin	RIF
PF3D7_1479400	0	0	0	0	0	0	0	0	0	0	0	0	0	0	0	0	1	1	1	1	1	1	1	0.131562	0.0987588	0.123997	0.137042	0.103771	0.101787	NA	NA	rifin	RIF
PF3D7_1479700	1	0	2	0	0	0	0	0	0.061448	0	0.121622	0	0	0	0	0	1.54741	1	3.71768	1	3.89795	1	2.02717	0.981153	0.0987588	1	0.137042	1	0.101787	NA	NA	rifin	RIF
PF3D7_1480000	0	0	0	0	0	0	0	0	0	0	0	0	0	0	0	0	1	1	1	1	1	1	1	0.131562	0.0987588	0.123997	0.137042	0.103771	0.101787	NA	NA	rifin	RIF
PF3D7_0400500	3	7	5	8	0	0	0	0	0.184344	0.456481	0.304056	0.38782	0	0	0	0	1.51418	0.864026	7.7942	9.66592	8.24488	10.2408	6.38733	0.969135	0.106117	1	1	1	1	NA	NA	rifin	RIF
PF3D7_0421200	0	0	0	0	0	0	0	0	0	0	0	0	0	0	0	0	1	1	1	1	1	1	1	0.131562	0.0987588	0.123997	0.137042	0.103771	0.101787	NA	NA	rifin	RIF
PF3D7_0600900	NA	NA	NA	NA	NA	NA	NA	NA	NA	NA	NA	NA	NA	NA	NA	NA	NA	NA	NA	NA	NA	NA	NA	NA	NA	NA	NA	NA	NA	NA	NA	rifin, pseudogene	RIF
PF3D7_0701300	0	0	0	0	0	0	0	0	0	0	0	0	0	0	0	0	1	1	1	1	1	1	1	0.131562	0.0987588	0.123997	0.137042	0.103771	0.101787	NA	NA	rifin, pseudogene	RIF
PF3D7_0732400	0	0	0	0	0	0	0	0	0	0	0	0	0	0	0	0	1	1	1	1	1	1	1	0.131562	0.0987588	0.123997	0.137042	0.103771	0.101787	NA	NA	rifin	RIF
PF3D7_0732700	0	0	0	1	0	0	0	0	0	0	0	0.0484775	0	0	0	0	1	2	1	2.08324	1	2.15509	1.53972	0.131562	0.999988	0.123997	0.999998	0.103771	0.999999	NA	NA	rifin	RIF
PF3D7_0900500	0	24	9	34	4	0	0	2	0	1.56508	0.547301	1.64823	0.179009	0	0	0.0839368	12.2898	1.05154	2.64591	37.8302	14.0408	13.4244	13.5471	1	0.118909	1	1	1	1	NA	NA	rifin	RIF
PF3D7_0901100	0	0	0	0	0	0	0	0	0	0	0	0	0	0	0	0	1	1	1	1	1	1	1	0.131562	0.0987588	0.123997	0.137042	0.103771	0.101787	NA	NA	rifin	RIF
PF3D7_1000300	NA	NA	NA	NA	NA	NA	NA	NA	NA	NA	NA	NA	NA	NA	NA	NA	NA	NA	NA	NA	NA	NA	NA	NA	NA	NA	NA	NA	NA	NA	NA	rifin	RIF
PF3D7_1040100	NA	NA	NA	NA	NA	NA	NA	NA	NA	NA	NA	NA	NA	NA	NA	NA	NA	NA	NA	NA	NA	NA	NA	NA	NA	NA	NA	NA	NA	NA	NA	rifin	RIF
PF3D7_1040800	NA	NA	NA	NA	NA	NA	NA	NA	NA	NA	NA	NA	NA	NA	NA	NA	NA	NA	NA	NA	NA	NA	NA	NA	NA	NA	NA	NA	NA	NA	NA	rifin	RIF
PF3D7_1040900	NA	NA	NA	NA	NA	NA	NA	NA	NA	NA	NA	NA	NA	NA	NA	NA	NA	NA	NA	NA	NA	NA	NA	NA	NA	NA	NA	NA	NA	NA	NA	rifin	RIF
PF3D7_1100300	NA	NA	NA	NA	NA	NA	NA	NA	NA	NA	NA	NA	NA	NA	NA	NA	NA	NA	NA	NA	NA	NA	NA	NA	NA	NA	NA	NA	NA	NA	NA	rifin	RIF
PF3D7_1300700	0	0	1	0	0	0	0	0	0	0	0.0608112	0	0	0	0	0	2.25442	1	2.35884	1	2.44898	1	1.67704	1	0.0987588	1	0.137042	1	0.101787	NA	NA	rifin	RIF
PF3D7_1373100	0	0	0	0	0	0	0	0	0	0	0	0	0	0	0	0	1	1	1	1	1	1	1	0.131562	0.0987588	0.123997	0.137042	0.103771	0.101787	NA	NA	rifin	RIF
PF3D7_1373300	1	0	0	2	0	0	0	0	0.061448	0	0	0.0969549	0	0	0	0	0.441003	3	1	3.16648	1	3.31019	1.98628	0	1	0.123997	1	0.103771	1	NA	NA	rifin	RIF
PF3D7_1479600	0	0	1	0	0	0	0	0	0	0	0.0608112	0	0	0	0	0	2.25442	1	2.35884	1	2.44898	1	1.67704	1	0.0987588	1	0.137042	1	0.101787	NA	NA	rifin	RIF
PF3D7_1479800	0	0	1	0	0	0	0	0	0	0	0.0608112	0	0	0	0	0	2.25442	1	2.35884	1	2.44898	1	1.67704	1	0.0987588	1	0.137042	1	0.101787	NA	NA	rifin	RIF
PF3D7_0929400	NA	NA	NA	NA	NA	NA	NA	NA	NA	NA	NA	NA	NA	NA	NA	NA	NA	NA	NA	NA	NA	NA	NA	NA	NA	NA	NA	NA	NA	NA	NA	high molecular weight rhoptry protein 2	RhopH2
PF3D7_1335200	0	0	1	1	0	0	0	0	0	0	0.0608112	0.0484775	0	0	0	0	2.25442	2	2.35884	2.08324	2.44898	2.15509	2.21676	1	0.999988	1	0.999998	1	0.999999	NA	NA	reticulocyte binding protein homologue 6, pseudogene	RH6
PF3D7_1252400	32	279	140	415	11	6	6	8	1.96634	18.194	8.51357	20.1181	0.492275	0.431316	0.307779	0.335747	4.24954	1.10548	15.9365	42.3529	24.4621	53.3738	23.58	1	0.157678	1	1	1	1	NA	NA	reticulocyte binding protein homologue 3, pseudogene	RH3
PF3D7_0402300	34	164	90	250	10	4	11	9	2.08923	10.6947	5.47301	12.1194	0.447523	0.287544	0.564261	0.377716	2.5829	1.13261	11.2087	36.6062	9.09717	28.9774	14.9342	1	0.186344	1	1	1	1	NA	NA	reticulocyte binding protein homologue 1	RH1
PF3D7_1111100	NA	NA	NA	NA	NA	NA	NA	NA	NA	NA	NA	NA	NA	NA	NA	NA	NA	NA	NA	NA	NA	NA	NA	NA	NA	NA	NA	NA	NA	NA	NA	replication factor C subunit 5, putative	RFC5
PF3D7_1241700	9	21	24	42	12	2	4	14	0.553032	1.36944	1.45947	2.03605	0.537027	0.143772	0.205186	0.587558	2.50693	1.47013	2.58555	11.0373	6.0749	3.30093	4.49596	1	0.922125	1	1	1	1	NA	NA	replication factor C subunit 4, putative	RFC4
PF3D7_1463200	7	21	29	41	4	0	4	11	0.430136	1.36944	1.76352	1.98758	0.179009	0	0.205186	0.461652	3.78594	1.43594	8.08127	45.4128	7.30513	4.02991	11.6752	1	0.878917	1	1	1	1	NA	NA	replication factor C subunit 3, putative	RFC3
PF3D7_0218000	11	14	31	27	2	2	8	16	0.675929	0.912962	1.88515	1.30889	0.0895046	0.143772	0.410372	0.671494	2.66926	1.41181	14.3747	7.18021	4.26032	1.89339	5.29828	1	0.838363	1	1	1	0.99992	NA	NA	replication factor C subunit 2, putative	RFC2
PF3D7_0219600	24	62	64	71	2	5	15	6	1.47475	4.04312	3.89192	3.4419	0.0895046	0.35943	0.769447	0.25181	2.58687	0.853061	29.3219	8.62643	4.84818	11.8588	9.68255	1	0.111497	1	1	1	1	NA	NA	replication factor C subunit 1, putative	RFC1
PF3D7_0704900	NA	NA	NA	NA	NA	NA	NA	NA	NA	NA	NA	NA	NA	NA	NA	NA	NA	NA	NA	NA	NA	NA	NA	NA	NA	NA	NA	NA	NA	NA	NA	peptide chain release factor 2	RF2
PF3D7_0409700	3	12	10	14	0	2	8	2	0.184344	0.782538	0.608112	0.678685	0	0.143772	0.410372	0.0839368	2.82014	0.875028	14.5884	3.83737	1.43715	5.72377	4.88031	1	0.101714	1	1	0.886381	1	NA	NA	peptide chain release factor 2	RF2
PF3D7_0932400	NA	NA	NA	NA	NA	NA	NA	NA	NA	NA	NA	NA	NA	NA	NA	NA	NA	NA	NA	NA	NA	NA	NA	NA	NA	NA	NA	NA	NA	NA	NA	peptide chain release factor 1	RF1
PF3D7_0936400	NA	NA	NA	NA	NA	NA	NA	NA	NA	NA	NA	NA	NA	NA	NA	NA	NA	NA	NA	NA	NA	NA	NA	NA	NA	NA	NA	NA	NA	NA	NA	ring-exported protein 4	REX4
PF3D7_0936300	NA	NA	NA	NA	NA	NA	NA	NA	NA	NA	NA	NA	NA	NA	NA	NA	NA	NA	NA	NA	NA	NA	NA	NA	NA	NA	NA	NA	NA	NA	NA	ring-exported protein 3	REX3
PF3D7_0936000	NA	NA	NA	NA	NA	NA	NA	NA	NA	NA	NA	NA	NA	NA	NA	NA	NA	NA	NA	NA	NA	NA	NA	NA	NA	NA	NA	NA	NA	NA	NA	ring-exported protein 2	REX2
PF3D7_0935900	NA	NA	NA	NA	NA	NA	NA	NA	NA	NA	NA	NA	NA	NA	NA	NA	NA	NA	NA	NA	NA	NA	NA	NA	NA	NA	NA	NA	NA	NA	NA	ring-exported protein 1	REX1
PF3D7_1037000	16	27	26	46	2	2	4	6	0.983169	1.76071	1.58109	2.22996	0.0895046	0.143772	0.205186	0.25181	1.57958	1.25937	12.1099	12.0659	6.56699	7.73348	6.88588	0.988483	0.435018	1	1	1	1	NA	NA	DNA polymerase zeta catalytic subunit, putative	REV3
PF3D7_1149200	255	1037	937	1279	18	23	36	54	15.6693	67.6244	56.9801	62.0027	0.805541	1.65338	1.84667	2.26629	3.6283	0.916929	67.0649	36.5387	30.1921	26.8794	27.5367	1	0.0922282	1	1	1	1	NA	NA	ring-infected erythrocyte surface antigen	RESA3
PF3D7_1149500	0	0	0	4	0	0	0	0	0	0	0	0.19391	0	0	0	0	1	5	1	5.33296	1	5.62038	3.15889	0.131562	1	0.123997	1	0.103771	1	NA	NA	ring-infected erythrocyte surface antigen 2, pseudogene	RESA2
PF3D7_0102200	NA	NA	NA	NA	NA	NA	NA	NA	NA	NA	NA	NA	NA	NA	NA	NA	NA	NA	NA	NA	NA	NA	NA	NA	NA	NA	NA	NA	NA	NA	NA	ring-infected erythrocyte surface antigen	RESA
PF3D7_0903100	1	0	1	7	0	0	0	0	0.061448	0	0.0608112	0.339342	0	0	0	0	0.994207	8	2.35884	8.58268	2.44898	9.08566	5.24506	0.129711	1	1	1	1	1	NA	NA	protein RER1, putative	RER1
PF3D7_1018500	NA	NA	NA	NA	NA	NA	NA	NA	NA	NA	NA	NA	NA	NA	NA	NA	NA	NA	NA	NA	NA	NA	NA	NA	NA	NA	NA	NA	NA	NA	NA	pre-mRNA-splicing factor RDS3, putative	RDS3
PF3D7_1020400	NA	NA	NA	NA	NA	NA	NA	NA	NA	NA	NA	NA	NA	NA	NA	NA	NA	NA	NA	NA	NA	NA	NA	NA	NA	NA	NA	NA	NA	NA	NA	rRNA (cytosine-C(5))-methyltransferase, putative	RCM1
PF3D7_1471000	0	1	1	4	0	0	0	2	0	0.0652115	0.0608112	0.19391	0	0	0	0.0839368	2.25442	2.13202	2.35884	5.33296	2.44898	1.87346	2.73345	1	0.999999	1	1	1	0.999887	NA	NA	RNA 3'-terminal phosphate cyclase-like protein, putative	RCL1
PF3D7_0919900	160	226	200	403	11	25	18	28	9.83169	14.7378	12.1622	19.5364	0.492275	1.79715	0.923336	1.17512	1.23588	1.32453	22.7307	10.6309	12.6429	16.0863	10.7752	0.452151	0.623363	1	1	1	1	NA	NA	regulator of chromosome condensation-PP1-interacting protein	RCC-PIP
PF3D7_0319100	NA	NA	NA	NA	NA	NA	NA	NA	NA	NA	NA	NA	NA	NA	NA	NA	NA	NA	NA	NA	NA	NA	NA	NA	NA	NA	NA	NA	NA	NA	NA	E3 ubiquitin-protein ligase RBX1, putative	RBX1
PF3D7_1406000	1	11	5	9	0	2	6	6	0.061448	0.717327	0.304056	0.436297	0	0.143772	0.307779	0.25181	3.20702	0.633027	7.7942	2.55166	0.989356	1.62798	2.80054	1	0	1	1	0.101126	0.992839	NA	NA	RNA-binding protein 8A, putative	RBM8A
PF3D7_1020000	NA	NA	NA	NA	NA	NA	NA	NA	NA	NA	NA	NA	NA	NA	NA	NA	NA	NA	NA	NA	NA	NA	NA	NA	NA	NA	NA	NA	NA	NA	NA	RNA-binding protein 34, putative	RBM34
PF3D7_1248200	7	19	16	31	2	4	2	6	0.430136	1.23902	0.972979	1.5028	0.0895046	0.287544	0.102593	0.25181	2.1342	1.20488	7.58048	4.65715	7.02088	5.25828	4.64264	0.999999	0.303149	1	1	1	1	NA	NA	pre-mRNA-splicing factor RBM22, putative	RBM22
PF3D7_0524400	NA	NA	NA	NA	NA	NA	NA	NA	NA	NA	NA	NA	NA	NA	NA	NA	NA	NA	NA	NA	NA	NA	NA	NA	NA	NA	NA	NA	NA	NA	NA	ribosome-interacting GTPase 1, putative	RBG1
PF3D7_1433300	8	33	34	49	6	0	12	12	0.491584	2.15198	2.06758	2.3754	0.268514	0	0.615558	0.503621	3.91818	1.10153	6.74294	54.0788	3.20831	4.43074	12.2467	1	0.154081	1	1	1	1	NA	NA	histone-binding protein RBBP7, putative	RBAP46
PF3D7_0419600	91	78	109	111	31	16	25	24	5.59177	5.0865	6.62842	5.381	1.38732	1.15018	1.28241	1.00724	1.18379	1.05735	4.6598	4.54065	5.03661	5.16862	3.6078	0.329545	0.122111	1	1	1	1	NA	NA	ran-specific GTPase-activating protein 1, putative	RANBP1
PF3D7_1117700	NA	NA	NA	NA	NA	NA	NA	NA	NA	NA	NA	NA	NA	NA	NA	NA	NA	NA	NA	NA	NA	NA	NA	NA	NA	NA	NA	NA	NA	NA	NA	GTP-binding nuclear protein RAN/TC4	RAN
PF3D7_0707300	NA	NA	NA	NA	NA	NA	NA	NA	NA	NA	NA	NA	NA	NA	NA	NA	NA	NA	NA	NA	NA	NA	NA	NA	NA	NA	NA	NA	NA	NA	NA	rhoptry-associated membrane antigen	RAMA
PF3D7_0803400	83	67	109	159	2	2	4	21	5.10019	4.36917	6.62842	7.70792	0.0895046	0.143772	0.205186	0.881336	1.29682	1.75577	49.7045	41.1229	26.9888	8.39364	21.5437	0.620622	0.999105	1	1	1	1	NA	NA	DNA repair and recombination protein RAD54, putative	RAD54
PF3D7_1107400	NA	NA	NA	NA	NA	NA	NA	NA	NA	NA	NA	NA	NA	NA	NA	NA	NA	NA	NA	NA	NA	NA	NA	NA	NA	NA	NA	NA	NA	NA	NA	DNA repair protein RAD51	RAD51
PF3D7_0605800	24	59	45	86	10	4	6	4	1.47475	3.84748	2.7365	4.16906	0.447523	0.287544	0.307779	0.167874	1.82834	1.08254	5.6498	12.6809	7.94423	20.0676	8.2089	0.999814	0.138563	1	1	1	1	NA	NA	DNA repair protein RAD50, putative	RAD50
PF3D7_1011700	NA	NA	NA	NA	NA	NA	NA	NA	NA	NA	NA	NA	NA	NA	NA	NA	NA	NA	NA	NA	NA	NA	NA	NA	NA	NA	NA	NA	NA	NA	NA	DNA repair protein RAD23, putative	RAD23
PF3D7_0206000	19	26	44	38	2	4	4	3	1.16751	1.6955	2.67569	1.84214	0.0895046	0.287544	0.205186	0.125905	2.24029	1.08409	20.263	5.67835	10.9958	11.2234	8.58082	1	0.139718	1	1	1	1	NA	NA	DNA repair protein RAD2, putative	RAD2
PF3D7_0710400	NA	NA	NA	NA	NA	NA	NA	NA	NA	NA	NA	NA	NA	NA	NA	NA	NA	NA	NA	NA	NA	NA	NA	NA	NA	NA	NA	NA	NA	NA	NA	DNA repair protein RAD14, putative	RAD14
PF3D7_0826700	58	115	143	151	30	28	74	79	3.56399	7.49933	8.696	7.3201	1.34257	2.01281	3.79594	3.3155	2.42064	0.976254	6.30046	3.57941	2.27675	2.19274	2.95771	1	0.0938038	1	1	1	1	NA	NA	receptor for activated c kinase	RACK1
PF3D7_1242800	40	86	83	141	7	14	28	18	2.45792	5.60819	5.04733	6.83532	0.313266	1.0064	1.4363	0.755431	2.03312	1.21694	14.223	6.54524	3.44274	8.62465	6.01428	0.999995	0.329158	1	1	1	1	NA	NA	rab specific GDP dissociation inhibitor	rabGDI
PF3D7_0903200	54	66	84	112	20	6	24	31	3.31819	4.30396	5.10814	5.42948	0.895046	0.431316	1.23112	1.30102	1.53167	1.25859	5.48298	11.4988	4.04538	4.07408	4.64859	0.97614	0.432902	1	1	1	1	NA	NA	ras-related protein RAB7	RAB7
PF3D7_1144900	60	49	58	83	8	9	14	20	3.68688	3.19537	3.52705	4.02363	0.358018	0.646974	0.718151	0.839368	0.957211	1.25533	8.86808	5.88149	4.69534	4.61299	4.37841	0.122359	0.424092	1	1	1	1	NA	NA	ras-related protein Rab-6	RAB6
PF3D7_0106800	NA	NA	NA	NA	NA	NA	NA	NA	NA	NA	NA	NA	NA	NA	NA	NA	NA	NA	NA	NA	NA	NA	NA	NA	NA	NA	NA	NA	NA	NA	NA	ras-related protein Rab-5C	RAB5c
PF3D7_1310600	6	30	48	47	6	4	14	14	0.368688	1.95635	2.91894	2.27844	0.268514	0.287544	0.718151	0.587558	7.11328	1.16066	9.46062	6.99133	3.89532	3.68596	5.38453	1	0.224079	1	1	1	1	NA	NA	ras-related protein Rab-5B	RAB5b
PF3D7_0211200	1	7	7	10	2	2	4	0	0.061448	0.456481	0.425678	0.484775	0.0895046	0.143772	0.205186	0	4.31343	1.05603	3.50396	2.8088	1.89213	12.5509	4.35421	1	0.121366	1	1	0.99992	1	NA	NA	ras-related protein Rab-5A	RAB5a
PF3D7_0512600	64	115	125	141	14	10	26	34	3.93268	7.49933	7.6014	6.83532	0.626532	0.71886	1.33371	1.42693	1.92152	0.912027	11.3903	9.0099	5.55608	4.68195	5.57864	0.999964	0.0928259	1	1	1	1	NA	NA	ras-related protein Rab-1B	RAB1b
PF3D7_0513800	5	11	19	15	0	0	4	12	0.30724	0.717327	1.15541	0.727162	0	0	0.205186	0.503621	3.3844	1.01284	26.818	17.2486	4.84467	1.40972	9.1197	1	0.102511	1	1	1	0.839027	NA	NA	ras-related protein Rab-1A	RAB1a
PF3D7_0807300	39	47	64	86	18	8	31	30	2.39647	3.06494	3.89192	4.16906	0.805541	0.575088	1.59019	1.25905	1.61165	1.35463	4.62978	6.79822	2.41023	3.23671	3.3402	0.993037	0.707627	1	1	1	1	NA	NA	ras-related protein Rab-18	RAB18
PF3D7_1320600	13	25	25	42	10	4	10	11	0.798825	1.63029	1.52028	2.03605	0.447523	0.287544	0.512965	0.461652	1.85147	1.2417	3.17918	6.2619	2.8152	4.12616	3.24594	0.999876	0.388428	1	1	1	1	NA	NA	ras-related protein Rab-11A	RAB11a
PF3D7_1012200	NA	NA	NA	NA	NA	NA	NA	NA	NA	NA	NA	NA	NA	NA	NA	NA	NA	NA	NA	NA	NA	NA	NA	NA	NA	NA	NA	NA	NA	NA	NA	rhoptry associated adhesin	RA
PF3D7_1242000	2	4	3	8	0	2	0	2	0.122896	0.260846	0.182434	0.38782	0	0.143772	0	0.0839368	1.34741	1.41049	5.07652	2.29452	5.34693	3.41359	3.14824	0.753099	0.835885	1	1	1	1	NA	NA	sulfhydryl oxidase, putative	QSOX
PF3D7_0622600	3	8	12	15	4	1	2	8	0.184344	0.521692	0.729734	0.727162	0.179009	0.071886	0.102593	0.335747	3.34252	1.36037	3.46122	6.61802	5.33824	2.03627	3.69277	1	0.722722	1	1	1	0.999994	NA	NA	cytochrome b-c1 complex subunit 9, putative	QCR9
PF3D7_0306000	NA	NA	NA	NA	NA	NA	NA	NA	NA	NA	NA	NA	NA	NA	NA	NA	NA	NA	NA	NA	NA	NA	NA	NA	NA	NA	NA	NA	NA	NA	NA	cytochrome b-c1 complex subunit 8, putative	QCR8
PF3D7_1012300	NA	NA	NA	NA	NA	NA	NA	NA	NA	NA	NA	NA	NA	NA	NA	NA	NA	NA	NA	NA	NA	NA	NA	NA	NA	NA	NA	NA	NA	NA	NA	cytochrome b-c1 complex subunit 7, putative	QCR7
PF3D7_1426900	8	28	19	30	7	4	2	4	0.491584	1.82592	1.15541	1.45432	0.313266	0.287544	0.102593	0.167874	2.22917	0.80175	3.35225	4.51126	8.28286	7.13057	4.38464	1	0.155103	1	1	1	1	NA	NA	cytochrome b-c1 complex subunit 6, putative	QCR6
PF3D7_0626800	150	358	376	443	82	56	112	130	9.21721	23.3457	22.865	21.4755	3.66969	4.02562	5.7452	5.45589	2.47294	0.920057	6.16776	5.28706	3.95823	3.91379	3.78664	1	0.0919097	1	1	1	1	NA	NA	pyruvate kinase	PyrK
PF3D7_1237600	0	6	4	9	0	0	0	0	0	0.391269	0.243245	0.436297	0	0	0	0	6.01769	1.1024	6.43536	10.7492	6.7959	11.3959	7.08273	1	0.154857	1	1	1	1	NA	NA	periodic tryptophan protein 1, putative	PWP1
PF3D7_0925900	NA	NA	NA	NA	NA	NA	NA	NA	NA	NA	NA	NA	NA	NA	NA	NA	NA	NA	NA	NA	NA	NA	NA	NA	NA	NA	NA	NA	NA	NA	NA	parasitophorous vacuolar protein 5, putative	PV5
PF3D7_1336700	15	31	28	39	6	4	10	8	0.921721	2.02156	1.70271	1.89062	0.268514	0.287544	0.512965	0.335747	1.80498	0.936747	5.57822	5.82424	3.14395	5.11652	3.73411	0.999721	0.0910018	1	1	1	1	NA	NA	parasitophorous vacuolar protein 3, putative	PV3
PF3D7_0621300	0	4	6	6	2	0	2	0	0	0.260846	0.364867	0.290865	0.0895046	0	0.102593	0	8.52653	1.09705	3.05101	7.49944	2.81428	7.93057	5.15315	1	0.150151	1	1	1	1	NA	NA	mRNA-binding protein PUF3	PUF3
PF3D7_0417100	0	0	0	2	0	0	0	0	0	0	0	0.0969549	0	0	0	0	1	3	1	3.16648	1	3.31019	2.07944	0.131562	1	0.123997	1	0.103771	1	NA	NA	mRNA-binding protein PUF2	PUF2
PF3D7_0628000	1	1	3	5	0	0	0	4	0.061448	0.0652115	0.182434	0.242387	0	0	0	0.167874	2.10061	2.55843	5.07652	6.4162	5.34693	1.35509	3.80896	0.999999	1	1	1	1	0.715736	NA	NA	6-pyruvoyltetrahydropterin synthase	PTPS
PF3D7_1331600	6	3	10	27	2	0	10	4	0.368688	0.195635	0.608112	1.30889	0.0895046	0	0.512965	0.167874	1.57393	5.56043	4.8628	30.2475	1.17146	6.43751	8.30894	0.98743	1	1	1	0.251293	1	NA	NA	protein tyrosine phosphatase-like protein, putative	PTPLA
PF3D7_1430100	1	10	8	17	4	0	1	8	0.061448	0.652115	0.48649	0.824117	0.179009	0	0.0512965	0.335747	4.86663	1.24551	2.37414	19.4151	5.66621	2.29296	5.97676	1	0.398181	1	1	1	1	NA	NA	serine/threonine protein phosphatase 2A activator	PTPA
PF3D7_1002100	NA	NA	NA	NA	NA	NA	NA	NA	NA	NA	NA	NA	NA	NA	NA	NA	NA	NA	NA	NA	NA	NA	NA	NA	NA	NA	NA	NA	NA	NA	NA	EMP1-trafficking protein	PTP5
PF3D7_0730900	27	141	133	213	22	18	4	10	1.6591	9.19483	8.08789	10.3257	0.98455	1.29395	0.205186	0.419684	4.76487	1.12235	7.90112	7.74666	32.8939	22.4577	12.8144	1	0.174659	1	1	1	1	NA	NA	EMP1-trafficking protein	PTP4
PF3D7_1478600	2	4	11	13	0	7	8	2	0.122896	0.260846	0.668923	0.630207	0	0.503202	0.410372	0.0839368	4.18618	2.19409	15.9472	1.23178	1.57159	5.33874	5.07827	1	1	1	0.453133	0.983017	1	NA	NA	EMP1-trafficking protein	PTP3
PF3D7_0731100	65	59	85	116	4	8	8	10	3.99412	3.84748	5.16895	5.62339	0.179009	0.575088	0.410372	0.419684	1.29061	1.45583	23.3003	9.14451	11.5199	12.2719	9.83051	0.603244	0.905943	1	1	1	1	NA	NA	EMP1-trafficking protein	PTP2
PF3D7_1106800	NA	NA	NA	NA	NA	NA	NA	NA	NA	NA	NA	NA	NA	NA	NA	NA	NA	NA	NA	NA	NA	NA	NA	NA	NA	NA	NA	NA	NA	NA	NA	pseudo-tyrosine kinase-like protein	pTKL
PF3D7_1105600	NA	NA	NA	NA	NA	NA	NA	NA	NA	NA	NA	NA	NA	NA	NA	NA	NA	NA	NA	NA	NA	NA	NA	NA	NA	NA	NA	NA	NA	NA	NA	translocon component PTEX88	PTEX88
PF3D7_1436300	143	466	429	798	16	13	20	34	8.78707	30.3886	26.088	38.685	0.716036	0.934518	1.02593	1.42693	2.95811	1.27258	34.3496	39.5496	24.4686	26.3647	21.4939	1	0.471745	1	1	1	1	NA	NA	translocon component PTEX150	PTEX150
PF3D7_0202400	30	21	44	57	0	0	10	2	1.84344	1.36944	2.67569	2.76322	0	0	0.512965	0.0839368	1.4399	1.98297	60.789	62.7447	4.89728	22.2801	25.689	0.913876	0.999983	1	1	1	1	NA	NA	translation-enhancing factor	PTEF
PF3D7_0103700	NA	NA	NA	NA	NA	NA	NA	NA	NA	NA	NA	NA	NA	NA	NA	NA	NA	NA	NA	NA	NA	NA	NA	NA	NA	NA	NA	NA	NA	NA	NA	L-seryl-tRNA(Sec) kinase, putative	PSTK
PF3D7_1340000	0	4	3	6	0	0	2	0	0	0.260846	0.182434	0.290865	0	0	0.102593	0	4.76327	1.09705	5.07652	7.49944	1.5523	7.93057	4.65319	1	0.150151	1	1	0.977221	1	NA	NA	secreted ookinete protein, putative	PSOP7
PF3D7_0630200	0	0	1	5	0	0	0	0	0	0	0.0608112	0.242387	0	0	0	0	2.25442	6	2.35884	6.4162	2.44898	6.77547	4.37565	1	1	1	1	1	1	NA	NA	secreted ookinete protein, putative	PSOP6
PF3D7_1244500	2	3	3	7	0	0	0	2	0.122896	0.195635	0.182434	0.339342	0	0	0	0.0839368	1.34741	1.5887	5.07652	8.58268	5.34693	3.02855	4.1618	0.753099	0.986237	1	1	1	1	NA	NA	conserved Plasmodium protein, unknown function	PSOP26
PF3D7_0108700	NA	NA	NA	NA	NA	NA	NA	NA	NA	NA	NA	NA	NA	NA	NA	NA	NA	NA	NA	NA	NA	NA	NA	NA	NA	NA	NA	NA	NA	NA	NA	secreted ookinete protein, putative	PSOP24
PF3D7_0715400	1	4	3	6	0	2	2	2	0.061448	0.260846	0.182434	0.290865	0	0.143772	0.102593	0.0839368	2.10061	1.09705	5.07652	1.78023	1.5523	2.64352	2.37504	0.999999	0.150151	1	0.999593	0.977221	1	NA	NA	secreted ookinete protein, putative	PSOP20
PF3D7_1367800	0	0	0	3	0	0	0	0	0	0	0	0.145432	0	0	0	0	1	4	1	4.24972	1	4.46528	2.61917	0.131562	1	0.123997	1	0.103771	1	NA	NA	secreted ookinete protein, putative	PSOP2
PF3D7_1218800	0	1	2	3	0	0	0	0	0	0.0652115	0.121622	0.145432	0	0	0	0	3.50884	1.70562	3.71768	4.24972	3.89795	4.46528	3.59085	1	0.997918	1	1	1	1	NA	NA	secreted ookinete protein, putative	PSOP17
PF3D7_0518800	0	0	1	4	0	0	0	0	0	0	0.0608112	0.19391	0	0	0	0	2.25442	5	2.35884	5.33296	2.44898	5.62038	3.83593	1	1	1	1	1	1	NA	NA	secreted ookinete protein, putative	PSOP13
PF3D7_0513700	0	5	4	8	2	0	0	0	0	0.326058	0.243245	0.38782	0.0895046	0	0	0	6.01769	1.1649	2.14512	9.66592	6.7959	10.2408	6.00505	1	0.230585	0.999999	1	1	1	NA	NA	secreted ookinete protein, putative	PSOP12
PF3D7_0721700	3	4	2	5	2	0	0	0	0.184344	0.260846	0.121622	0.242387	0.0895046	0	0	0	0.730602	0.940325	1.23923	6.4162	3.89795	6.77547	3.3333	0.387626	0.0909744	0.444136	1	1	1	NA	NA	secreted ookinete protein, putative	PSOP1
PF3D7_0103600	NA	NA	NA	NA	NA	NA	NA	NA	NA	NA	NA	NA	NA	NA	NA	NA	NA	NA	NA	NA	NA	NA	NA	NA	NA	NA	NA	NA	NA	NA	NA	ATP-dependent DNA/RNA helicase PSH1	PSH1
PF3D7_0927900	NA	NA	NA	NA	NA	NA	NA	NA	NA	NA	NA	NA	NA	NA	NA	NA	NA	NA	NA	NA	NA	NA	NA	NA	NA	NA	NA	NA	NA	NA	NA	phosphatidylserine decarboxylase	PSD
PF3D7_0322100	NA	NA	NA	NA	NA	NA	NA	NA	NA	NA	NA	NA	NA	NA	NA	NA	NA	NA	NA	NA	NA	NA	NA	NA	NA	NA	NA	NA	NA	NA	NA	mRNA-capping enzyme subunit beta	Prt1
PF3D7_1213800	33	40	62	52	7	6	4	16	2.02779	2.60846	3.77029	2.52083	0.313266	0.431316	0.205186	0.671494	1.83925	0.967017	10.656	5.3891	15.4246	3.59205	6.31134	0.999846	0.0925437	1	1	1	1	NA	NA	proline--tRNA ligase	PRS
PF3D7_0405400	218	206	309	389	30	22	26	39	13.3957	13.4336	18.7907	18.8577	1.34257	1.58149	1.33371	1.63677	1.40129	1.40232	13.5768	11.6234	13.6897	11.2583	8.82531	0.861286	0.819984	1	1	1	1	NA	NA	pre-mRNA-processing-splicing factor 8, putative	PRPF8
PF3D7_1110200	NA	NA	NA	NA	NA	NA	NA	NA	NA	NA	NA	NA	NA	NA	NA	NA	NA	NA	NA	NA	NA	NA	NA	NA	NA	NA	NA	NA	NA	NA	NA	pre-mRNA-processing factor 6, putative	PRPF6
PF3D7_0409100	13	33	38	50	6	10	17	26	0.798825	2.15198	2.31083	2.42387	0.268514	0.71886	0.87204	1.09118	2.78449	1.12356	7.51942	3.23283	2.57415	2.1761	3.23509	1	0.175988	1	1	1	1	NA	NA	U4/U6 small nuclear ribonucleoprotein PRP31, putative	PRPF31
PF3D7_1309300	14	31	28	49	3	5	12	10	0.860273	2.02156	1.70271	2.3754	0.134257	0.35943	0.615558	0.419684	1.92703	1.17093	9.76188	5.98776	2.6534	5.23633	4.45622	0.999967	0.240213	1	1	1	1	NA	NA	U4/U6 small nuclear ribonucleoprotein PRP3, putative	PRPF3
PF3D7_0308600	NA	NA	NA	NA	NA	NA	NA	NA	NA	NA	NA	NA	NA	NA	NA	NA	NA	NA	NA	NA	NA	NA	NA	NA	NA	NA	NA	NA	NA	NA	NA	pre-mRNA-processing factor 19, putative	PRPF19
PF3D7_0508700	21	41	34	82	6	10	10	10	1.29041	2.67367	2.06758	3.97515	0.268514	0.71886	0.512965	0.419684	1.58046	1.47811	6.74294	5.26433	3.80145	8.70161	4.59482	0.988639	0.930073	1	1	1	1	NA	NA	pre-mRNA-processing ATP-dependent RNA helicase PRP5, putative	PRP5
PF3D7_0302000	NA	NA	NA	NA	NA	NA	NA	NA	NA	NA	NA	NA	NA	NA	NA	NA	NA	NA	NA	NA	NA	NA	NA	NA	NA	NA	NA	NA	NA	NA	NA	pre-mRNA-splicing factor PRP46, putative	PRP46
PF3D7_0218700	6	21	17	29	2	0	4	0	0.368688	1.36944	1.03379	1.40585	0.0895046	0	0.205186	0	2.59434	1.02567	8.03343	32.414	4.35258	34.4977	13.8196	1	0.107063	1	1	1	1	NA	NA	pre-mRNA-processing protein 45, putative	PRP45
PF3D7_0917600	7	31	32	20	4	4	4	15	0.430136	2.02156	1.94596	0.969549	0.179009	0.287544	0.205186	0.629526	4.16711	0.491792	8.89658	3.0524	8.04326	1.50637	4.35958	1	0	1	1	1	0.954321	NA	NA	pre-mRNA-splicing factor ATP-dependent RNA helicase PRP43, putative	PRP43
PF3D7_1132600	7	15	9	19	2	2	0	8	0.430136	0.978173	0.547301	0.921072	0.0895046	0.143772	0	0.335747	1.2448	0.944381	4.40985	5.12307	14.0408	2.54964	4.71876	0.475815	0.0910124	1	1	1	1	NA	NA	pre-mRNA-splicing factor 38A, putative	PRP38A
PF3D7_0920900	NA	NA	NA	NA	NA	NA	NA	NA	NA	NA	NA	NA	NA	NA	NA	NA	NA	NA	NA	NA	NA	NA	NA	NA	NA	NA	NA	NA	NA	NA	NA	U4/U6 snRNA-associated-splicing factor, putative	PRP24
PF3D7_1030100	26	49	71	75	4	8	14	19	1.59765	3.19537	4.31759	3.63581	0.179009	0.575088	0.718151	0.7974	2.65233	1.13578	19.4955	5.93792	5.73537	4.3816	6.55642	1	0.190168	1	1	1	1	NA	NA	pre-mRNA-splicing factor ATP-dependent RNA helicase PRP22, putative	PRP22
PF3D7_1231600	21	31	39	46	6	6	9	8	1.29041	2.02156	2.37164	2.22996	0.268514	0.431316	0.461668	0.335747	1.80756	1.10068	7.71354	4.77813	4.79235	6.01493	4.36786	0.999733	0.153319	1	1	1	1	NA	NA	pre-mRNA-splicing factor ATP-dependent RNA helicase PRP2, putative	PRP2
PF3D7_0922700	NA	NA	NA	NA	NA	NA	NA	NA	NA	NA	NA	NA	NA	NA	NA	NA	NA	NA	NA	NA	NA	NA	NA	NA	NA	NA	NA	NA	NA	NA	NA	pre-mRNA-splicing factor 18, putative	PRP18
PF3D7_1220100	5	12	13	19	0	0	4	8	0.30724	0.782538	0.790546	0.921072	0	0	0.205186	0.335747	2.35868	1.1667	18.6649	21.5816	3.3684	2.54964	8.28165	1	0.233413	1	1	1	1	NA	NA	pre-mRNA-processing factor 17, putative	PRP17
PF3D7_1364300	5	15	13	27	0	4	0	6	0.30724	0.978173	0.790546	1.30889	0	0.287544	0	0.25181	2.35868	1.32213	18.6649	4.0736	19.8367	4.59822	8.47571	1	0.61639	1	1	1	1	NA	NA	pre-mRNA-splicing factor ATP-dependent RNA helicase PRP16	PRP16
PF3D7_1361000	0	6	4	11	0	0	0	0	0	0.391269	0.243245	0.533252	0	0	0	0	6.01769	1.32287	6.43536	12.9156	6.7959	13.706	7.86558	1	0.618547	1	1	1	1	NA	NA	protein arginine N-methyltransferase 5, putative	PRMT5
PF3D7_1426200	12	33	36	42	12	8	13	10	0.737377	2.15198	2.1892	2.03605	0.537027	0.575088	0.666854	0.419684	2.84745	0.947317	3.83987	3.357	3.14772	4.50127	3.10677	1	0.0910853	1	1	1	1	NA	NA	protein arginine N-methyltransferase 1	PRMT1
PF3D7_1113100	NA	NA	NA	NA	NA	NA	NA	NA	NA	NA	NA	NA	NA	NA	NA	NA	NA	NA	NA	NA	NA	NA	NA	NA	NA	NA	NA	NA	NA	NA	NA	protein tyrosine phosphatase	PRL
PF3D7_1411400	4	15	22	26	0	1	4	0	0.245792	0.978173	1.33785	1.26041	0	0.071886	0.205186	0	4.71107	1.27491	30.8945	11.1899	5.58281	31.0325	14.1143	1	0.478384	1	1	1	1	NA	NA	plastid replication-repair enzyme	PREX
PF3D7_1011800	NA	NA	NA	NA	NA	NA	NA	NA	NA	NA	NA	NA	NA	NA	NA	NA	NA	NA	NA	NA	NA	NA	NA	NA	NA	NA	NA	NA	NA	NA	NA	PRE-binding protein	PREBP
PF3D7_0530200	NA	NA	NA	NA	NA	NA	NA	NA	NA	NA	NA	NA	NA	NA	NA	NA	NA	NA	NA	NA	NA	NA	NA	NA	NA	NA	NA	NA	NA	NA	NA	phosphoenolpyruvate/phosphate translocator	PPT
PF3D7_1233300	8	21	21	33	4	4	6	2	0.491584	1.36944	1.27704	1.59976	0.179009	0.287544	0.307779	0.0839368	2.45437	1.16243	5.90713	4.94892	3.77131	13.0394	5.21392	1	0.226768	1	1	1	1	NA	NA	pentatricopeptide repeat domain-containing protein 2, putative	PPR2
PF3D7_0810800	3	16	11	10	4	4	0	2	0.184344	1.04338	0.668923	0.484775	0.179009	0.287544	0	0.0839368	3.08133	0.488388	3.18945	1.59354	16.9387	4.18365	4.91251	1	0	1	0.991159	1	1	NA	NA	hydroxymethyldihydropterin pyrophosphokinase-dihydropteroate synthase	PPPK-DHPS
PF3D7_1018200	NA	NA	NA	NA	NA	NA	NA	NA	NA	NA	NA	NA	NA	NA	NA	NA	NA	NA	NA	NA	NA	NA	NA	NA	NA	NA	NA	NA	NA	NA	NA	serine/threonine protein phosphatase 8, putative	PPP8
PF3D7_0314400	NA	NA	NA	NA	NA	NA	NA	NA	NA	NA	NA	NA	NA	NA	NA	NA	NA	NA	NA	NA	NA	NA	NA	NA	NA	NA	NA	NA	NA	NA	NA	serine/threonine protein phosphatase 6, putative	PPP6
PF3D7_0927700	NA	NA	NA	NA	NA	NA	NA	NA	NA	NA	NA	NA	NA	NA	NA	NA	NA	NA	NA	NA	NA	NA	NA	NA	NA	NA	NA	NA	NA	NA	NA	serine/threonine protein phosphatase 4, putative	PPP4
PF3D7_1028100	0	2	3	4	0	0	0	0	0	0.130423	0.182434	0.19391	0	0	0	0	4.76327	1.35487	5.07652	5.33296	5.34693	5.62038	4.58249	1	0.708265	1	1	1	1	NA	NA	protoporphyrinogen oxidase	PPO
PF3D7_0810500	3	13	10	17	0	0	2	4	0.184344	0.84775	0.608112	0.824117	0	0	0.102593	0.167874	2.82014	0.973631	14.5884	19.4151	4.49692	4.12732	7.73692	1	0.0934084	1	1	1	1	NA	NA	protein phosphatase PPM7, putative	PPM7
PF3D7_1309200	24	48	41	74	10	8	6	12	1.47475	3.13015	2.49326	3.58733	0.447523	0.575088	0.307779	0.503621	1.66865	1.14383	5.15568	5.85971	7.24874	6.65208	4.62145	0.997224	0.200373	1	1	1	1	NA	NA	protein phosphatase PPM6, putative	PPM6
PF3D7_0810300	114	210	351	424	17	10	30	39	7.00508	13.6944	21.3447	20.5544	0.760789	0.71886	1.53889	1.63677	3.03297	1.49917	26.5529	26.976	13.5285	12.269	13.9764	1	0.947769	1	1	1	1	NA	NA	protein phosphatase PPM5, putative	PPM5
PF3D7_1249300	30	51	48	84	12	14	8	13	1.84344	3.32579	2.91894	4.07211	0.537027	1.0064	0.410372	0.545589	1.56847	1.22118	5.09418	3.9165	6.54575	7.002	4.22468	0.986327	0.338768	1	1	1	1	NA	NA	protein phosphatase PPM4, putative	PPM4
PF3D7_1455000	0	1	0	5	0	0	0	0	0	0.0652115	0	0.242387	0	0	0	0	1	2.55843	1	6.4162	1	6.77547	3.12502	0.131562	1	0.123997	1	0.103771	1	NA	NA	protein phosphatase PPM3, putative	PPM3
PF3D7_1138500	130	193	177	271	22	14	15	22	7.98825	12.5858	10.7636	13.1374	0.98455	1.0064	0.769447	0.923305	1.34533	1.04366	10.5006	12.5406	13.3169	13.6535	8.73344	0.748133	0.114898	1	1	1	1	NA	NA	protein phosphatase PPM2	PPM2
PF3D7_0704800	NA	NA	NA	NA	NA	NA	NA	NA	NA	NA	NA	NA	NA	NA	NA	NA	NA	NA	NA	NA	NA	NA	NA	NA	NA	NA	NA	NA	NA	NA	NA	protein phosphatase PPM12, putative	PPM12
PF3D7_1009600	NA	NA	NA	NA	NA	NA	NA	NA	NA	NA	NA	NA	NA	NA	NA	NA	NA	NA	NA	NA	NA	NA	NA	NA	NA	NA	NA	NA	NA	NA	NA	protein phosphatase PPM10, putative	PPM10
PF3D7_0410300	14	18	20	22	4	4	4	6	0.860273	1.17381	1.21622	1.0665	0.179009	0.287544	0.205186	0.25181	1.39169	0.912211	5.63536	3.34417	5.09072	3.77315	3.35788	0.845029	0.0928012	1	1	1	1	NA	NA	protein phosphatase PPM1, putative	PPM1
PF3D7_1466100	30	47	61	95	14	10	6	28	1.84344	3.06494	3.70948	4.60536	0.626532	0.71886	0.307779	1.17512	1.98632	1.49477	5.59262	6.08962	10.7262	3.81841	4.95132	0.999989	0.944438	1	1	1	1	NA	NA	protein phosphatase containing kelch-like domains	PPKL
PF3D7_0321400	NA	NA	NA	NA	NA	NA	NA	NA	NA	NA	NA	NA	NA	NA	NA	NA	NA	NA	NA	NA	NA	NA	NA	NA	NA	NA	NA	NA	NA	NA	NA	pseudo protein kinase 1, putative	pPK1
PF3D7_1102400	NA	NA	NA	NA	NA	NA	NA	NA	NA	NA	NA	NA	NA	NA	NA	NA	NA	NA	NA	NA	NA	NA	NA	NA	NA	NA	NA	NA	NA	NA	NA	phosphopantothenate--cysteine ligase, putative	PPCS
PF3D7_0816100	2	17	4	19	0	0	0	2	0.122896	1.1086	0.243245	0.921072	0	0	0	0.0839368	1.70226	0.837932	6.43536	21.5816	6.7959	7.64893	7.50033	0.998407	0.120821	1	1	1	1	NA	NA	phosphopantothenoylcysteine decarboxylase, putative	PPCDC
PF3D7_0704700	NA	NA	NA	NA	NA	NA	NA	NA	NA	NA	NA	NA	NA	NA	NA	NA	NA	NA	NA	NA	NA	NA	NA	NA	NA	NA	NA	NA	NA	NA	NA	phosphopantetheine adenylyltransferase, putative	PPAT
PF3D7_0316300	NA	NA	NA	NA	NA	NA	NA	NA	NA	NA	NA	NA	NA	NA	NA	NA	NA	NA	NA	NA	NA	NA	NA	NA	NA	NA	NA	NA	NA	NA	NA	inorganic pyrophosphatase	PPase
PF3D7_1423300	83	239	246	418	22	2	47	33	5.10019	15.5856	14.9596	20.2636	0.98455	0.143772	2.41093	1.38496	2.91494	1.29922	14.5772	107.723	6.11583	14.2303	24.4767	1	0.549041	1	1	1	1	NA	NA	serine/threonine protein phosphatase 7	PP7
PF3D7_1414400	93	139	149	253	16	17	28	54	5.71467	9.0644	9.06087	12.2648	0.716036	1.22206	1.4363	2.26629	1.58062	1.35119	11.9687	9.71693	6.15777	5.33162	6.0178	0.988667	0.698402	1	1	1	1	NA	NA	serine/threonine protein phosphatase PP1	PP1
PF3D7_0709600	NA	NA	NA	NA	NA	NA	NA	NA	NA	NA	NA	NA	NA	NA	NA	NA	NA	NA	NA	NA	NA	NA	NA	NA	NA	NA	NA	NA	NA	NA	NA	ribonucleases P/MRP protein subunit POP1, putative	POP1
PF3D7_0909200	1	0	0	0	0	0	0	0	0.061448	0	0	0	0	0	0	0	0.441003	1	1	1	1	1	0.906834	0	0.0987588	0.123997	0.137042	0.103771	0.101787	NA	NA	GDP-fucose protein O-fucosyltransferase 2	POFUT2
PF3D7_0715000	1	4	3	14	0	0	0	0	0.061448	0.260846	0.182434	0.678685	0	0	0	0	2.10061	2.35081	5.07652	16.1654	5.34693	17.1713	8.03526	0.999999	1	1	1	1	1	NA	NA	4-nitrophenylphosphatase	PNPase
PF3D7_0513300	32	133	134	153	36	30	46	82	1.96634	8.67313	8.1487	7.41705	1.61108	2.15658	2.35964	3.44141	4.06845	0.855981	4.94823	3.38968	3.4105	2.14132	3.13569	1	0.10996	1	1	1	0.999999	NA	NA	purine nucleoside phosphorylase	PNP
PF3D7_1469300	1	4	3	11	0	2	2	0	0.061448	0.260846	0.182434	0.533252	0	0.143772	0.102593	0	2.10061	1.88065	5.07652	3.06594	1.5523	13.706	4.56368	0.999999	0.999897	1	1	0.977221	1	NA	NA	pre-rRNA-processing protein PNO1, putative	PNO1
PF3D7_1363200	1	3	3	4	0	0	0	0	0.061448	0.195635	0.182434	0.19391	0	0	0	0	2.10061	0.992935	5.07652	5.33296	5.34693	5.62038	4.07839	0.999999	0.0970214	1	1	1	1	NA	NA	bifunctional polynucleotide phosphatase/kinase	PNKP
PF3D7_1343000	172	410	448	666	119	89	157	182	10.5691	26.7367	27.2434	32.286	5.32552	6.39786	8.05355	7.63825	2.57045	1.20718	5.08134	5.01827	3.37043	4.20925	3.57615	1	0.307956	1	1	1	1	NA	NA	phosphoethanolamine N-methyltransferase	PMT
PF3D7_0726300	7	19	29	36	0	2	0	2	0.430136	1.23902	1.76352	1.74519	0	0.143772	0	0.0839368	3.78594	1.39314	40.4064	9.49448	43.0203	14.1945	18.7158	1	0.800877	1	1	1	1	NA	NA	DNA mismatch repair protein PMS1, putative	PMS1
PF3D7_1017400	NA	NA	NA	NA	NA	NA	NA	NA	NA	NA	NA	NA	NA	NA	NA	NA	NA	NA	NA	NA	NA	NA	NA	NA	NA	NA	NA	NA	NA	NA	NA	phosphomannomutase, putative	PMM
PF3D7_1407900	1	12	20	21	0	2	4	0	0.061448	0.782538	1.21622	1.01803	0	0.143772	0.205186	0	11.5051	1.28337	28.1768	5.63736	5.09072	25.257	12.8251	1	0.502689	1	1	1	1	NA	NA	plasmepsin I	PMI
PF3D7_1465700	0	1	1	1	0	0	0	0	0	0.0652115	0.0608112	0.0484775	0	0	0	0	2.25442	0.852808	2.35884	2.08324	2.44898	2.15509	2.02556	1	0.111634	1	0.999998	1	0.999999	NA	NA	plasmepsin VIII, putative	PM8
PF3D7_0311700	NA	NA	NA	NA	NA	NA	NA	NA	NA	NA	NA	NA	NA	NA	NA	NA	NA	NA	NA	NA	NA	NA	NA	NA	NA	NA	NA	NA	NA	NA	NA	plasmepsin VI	PM6
PF3D7_1407800	15	91	87	173	12	10	18	18	0.921721	5.93425	5.29057	8.3866	0.537027	0.71886	0.923336	0.755431	5.50305	1.40991	9.1707	11.0414	5.52421	10.5701	7.20322	1	0.834785	1	1	1	1	NA	NA	plasmepsin IV	PM4
PF3D7_0303600	NA	NA	NA	NA	NA	NA	NA	NA	NA	NA	NA	NA	NA	NA	NA	NA	NA	NA	NA	NA	NA	NA	NA	NA	NA	NA	NA	NA	NA	NA	NA	plasmoredoxin	Plrx
PF3D7_0819200	0	0	3	1	0	0	0	4	0	0	0.182434	0.0484775	0	0	0	0.167874	4.76327	2	5.07652	2.08324	5.34693	0.431019	3.2835	1	0.999988	1	0.999998	1	0	NA	NA	perforin-like protein 5	PLP5
PF3D7_0819400	0	2	1	1	0	0	0	0	0	0.130423	0.0608112	0.0484775	0	0	0	0	2.25442	0.541949	2.35884	2.08324	2.44898	2.15509	1.97375	1	0	1	0.999998	1	0.999999	NA	NA	perforin-like protein 4	PLP4
PF3D7_0923300	NA	NA	NA	NA	NA	NA	NA	NA	NA	NA	NA	NA	NA	NA	NA	NA	NA	NA	NA	NA	NA	NA	NA	NA	NA	NA	NA	NA	NA	NA	NA	perforin-like protein 3	PLP3
PF3D7_1216700	3	6	3	9	0	0	0	0	0.184344	0.391269	0.182434	0.436297	0	0	0	0	0.991794	1.1024	5.07652	10.7492	5.34693	11.3959	5.77711	0.128997	0.154857	1	1	1	1	NA	NA	perforin-like protein 2	PLP2
PF3D7_0408700	1	1	1	6	0	0	0	0	0.061448	0.0652115	0.0608112	0.290865	0	0	0	0	0.994207	2.98483	2.35884	7.49944	2.44898	7.93057	4.03614	0.129711	1	1	1	1	1	NA	NA	perforin-like protein 1	PLP1
PF3D7_0623400	0	1	0	2	0	0	0	2	0	0.0652115	0	0.0969549	0	0	0	0.0839368	1	1.27921	1	3.16648	1	1.1034	1.42485	0.131562	0.490682	0.123997	1	0.103771	0.160231	NA	NA	MEI2-like RNA-binding protein, putative	PlasMei2
PF3D7_0311400	NA	NA	NA	NA	NA	NA	NA	NA	NA	NA	NA	NA	NA	NA	NA	NA	NA	NA	NA	NA	NA	NA	NA	NA	NA	NA	NA	NA	NA	NA	NA	kinase-related protein PKRP, putative	PKRP
PF3D7_1436600	58	141	120	202	16	10	40	33	3.56399	9.19483	7.29734	9.79245	0.716036	0.71886	2.05186	1.38496	2.03347	1.06465	9.65064	12.8825	3.50521	6.89203	6.00474	0.999995	0.126435	1	1	1	1	NA	NA	cGMP-dependent protein kinase	PKG
PF3D7_1246900	2	5	5	14	0	0	4	0	0.122896	0.326058	0.304056	0.678685	0	0	0.205186	0	2.05711	1.94151	7.7942	16.1654	1.40003	17.1713	7.75492	0.999997	0.999965	1	1	0.823489	1	NA	NA	RAC-beta serine/threonine protein kinase	PKB
PF3D7_1223100	173	471	397	578	62	40	82	61	10.6305	30.7146	24.142	28.02	2.77464	2.87544	4.20631	2.56007	2.26524	0.912406	8.57872	9.61057	5.69266	10.7846	6.30737	1	0.0927753	1	1	1	1	NA	NA	cAMP-dependent protein kinase regulatory subunit	PKAr
PF3D7_0934800	NA	NA	NA	NA	NA	NA	NA	NA	NA	NA	NA	NA	NA	NA	NA	NA	NA	NA	NA	NA	NA	NA	NA	NA	NA	NA	NA	NA	NA	NA	NA	cAMP-dependent protein kinase catalytic subunit	PKAc
PF3D7_1315100	0	0	0	3	0	0	0	0	0	0	0	0.145432	0	0	0	0	1	4	1	4.24972	1	4.46528	2.61917	0.131562	1	0.123997	1	0.103771	1	NA	NA	serine/threonine protein kinase PK9	PK9
PF3D7_0213400	2	5	5	12	2	0	2	0	0.122896	0.326058	0.304056	0.58173	0.0895046	0	0.102593	0	2.05711	1.68264	2.59807	13.9989	2.39362	14.8611	6.26524	0.999997	0.996954	1	1	1	1	NA	NA	protein kinase 7	PK7
PF3D7_1337100	1	5	6	3	0	1	1	2	0.061448	0.326058	0.364867	0.145432	0	0.071886	0.0512965	0.0839368	3.76022	0.517735	9.15304	1.63055	4.36215	1.48843	3.48536	1	0	1	0.995087	1	0.941196	NA	NA	protein kinase 6	PK6
PF3D7_1356900	5	26	29	36	0	0	14	8	0.30724	1.6955	1.76352	1.74519	0	0	0.718151	0.335747	5.09393	1.02849	40.4064	39.9966	2.37528	4.73149	15.6054	1	0.108175	1	1	1	1	NA	NA	protein kinase 5	PK5
PF3D7_0821100	10	33	18	57	0	0	4	10	0.61448	2.15198	1.0946	2.76322	0	0	0.205186	0.419684	1.72421	1.27778	25.4591	62.7447	4.59863	6.0764	16.9801	0.998896	0.486559	1	1	1	1	NA	NA	protein kinase 1	PK1
PF3D7_1340900	73	161	233	315	10	8	28	47	4.48571	10.4991	14.169	15.2704	0.447523	0.575088	1.4363	1.97251	3.13562	1.45237	28.8736	24.7082	9.61325	7.60114	12.564	1	0.901624	1	1	1	1	NA	NA	sodium-dependent phosphate transporter	PiT
PF3D7_1315600	7	23	43	46	8	2	8	4	0.430136	1.49987	2.61488	2.22996	0.358018	0.143772	0.410372	0.167874	5.56473	1.47154	6.60335	12.0659	5.87357	10.8269	7.06766	1	0.923576	1	1	1	1	NA	NA	CDP-diacylglycerol--inositol 3-phosphatidyltransferase	PIS
PF3D7_1013500	NA	NA	NA	NA	NA	NA	NA	NA	NA	NA	NA	NA	NA	NA	NA	NA	NA	NA	NA	NA	NA	NA	NA	NA	NA	NA	NA	NA	NA	NA	NA	phosphoinositide-specific phospholipase C	PI-PLC
PF3D7_0110600	NA	NA	NA	NA	NA	NA	NA	NA	NA	NA	NA	NA	NA	NA	NA	NA	NA	NA	NA	NA	NA	NA	NA	NA	NA	NA	NA	NA	NA	NA	NA	phosphatidylinositol-4-phosphate 5-kinase	PIP5K
PF3D7_1430800	6	4	6	3	0	2	2	0	0.368688	0.260846	0.364867	0.145432	0	0.143772	0.102593	0	0.99084	0.626884	9.15304	1.00881	2.81428	4.46528	3.17652	0.128724	0	1	0.140345	1	1	NA	NA	PhIL1 interacting protein PIP3	PIP3
PF3D7_1355600	0	0	1	1	0	0	0	0	0	0	0.0608112	0.0484775	0	0	0	0	2.25442	2	2.35884	2.08324	2.44898	2.15509	2.21676	1	0.999988	1	0.999998	1	0.999999	NA	NA	PhIL1 interacting protein PIP1	PIP1
PF3D7_0620000	0	0	2	3	0	0	0	0	0	0	0.121622	0.145432	0	0	0	0	3.50884	4	3.71768	4.24972	3.89795	4.46528	3.97325	1	1	1	1	1	1	NA	NA	PIMMS43 protein	PIMMS43
PF3D7_1235000	3	0	4	4	0	2	0	0	0.184344	0	0.243245	0.19391	0	0.143772	0	0	1.25299	5	6.43536	1.26595	6.7959	5.62038	4.3951	0.498026	1	1	0.545621	1	1	NA	NA	PIH1 domain-containing protein, putative	PIH1
PF3D7_1210900	0	2	0	5	0	0	0	0	0	0.130423	0	0.242387	0	0	0	0	1	1.62585	1	6.4162	1	6.77547	2.96959	0.131562	0.99234	0.123997	1	0.103771	1	NA	NA	GPI mannosyltransferase 1	PIGM
PF3D7_0624700	1	5	4	11	0	2	2	0	0.061448	0.326058	0.243245	0.533252	0	0.143772	0.102593	0	2.65382	1.5532	6.43536	3.06594	1.97296	13.706	4.89789	1	0.976289	1	1	0.999981	1	NA	NA	N-acetylglucosaminyl-phosphatidylinositol de-N-acetylase, putative	PIGL
PF3D7_0103900	NA	NA	NA	NA	NA	NA	NA	NA	NA	NA	NA	NA	NA	NA	NA	NA	NA	NA	NA	NA	NA	NA	NA	NA	NA	NA	NA	NA	NA	NA	NA	parasite-infected erythrocyte surface protein	PIESP15
PF3D7_0310400	NA	NA	NA	NA	NA	NA	NA	NA	NA	NA	NA	NA	NA	NA	NA	NA	NA	NA	NA	NA	NA	NA	NA	NA	NA	NA	NA	NA	NA	NA	NA	parasite-infected erythrocyte surface protein	PIESP1
PF3D7_0509800	34	84	75	164	10	10	12	26	2.08923	5.47777	4.56084	7.9503	0.447523	0.71886	0.615558	1.09118	2.15619	1.44742	9.35573	10.47	7.00019	7.05317	6.24712	0.999999	0.895177	1	1	1	1	NA	NA	phosphatidylinositol 4-kinase	PI4K
[truncated: 3,749 more rows]

## Sheet: S3B
Table S3B. PfDOZI target mRNAs in schizonts identified with input control (fold enrichment ratio>2, probability>0.95)
[truncated: 5,631 more rows]

[truncated: 5 more sheets: S3C, S3D, S3E, S3F, S3G]
