# Supplementary material for: The DEAD-box RNA helicase PfDOZI imposes opposing actions on RNA metabolism in Plasmodium falciparum
Source: Nat Commun. 2024 May 3;15:3747. doi: 10.1038/s41467-024-48140-4 (PMC11068891; doi:10.1038/s41467-024-48140-4)
Supplement: Supplementary file 6 — Supplementary Data 4 [file 41467_2024_48140_MOESM6_ESM.xlsx]

## Sheet: S4A
Table S4. The PfDOZI interactomes in asexual and sexual stages
Table S4A. Full list of detected proteins in PfDOZI::GFP schizonts sorted by their false discovery rates (FDR)
Identified protein	PreyGene	IP	Spec	SpecSum	NumRep	Prob	iProb	ctrlCounts	AvgP	MaxP	FDR	SG or PB
PF3D7_0320800	ATP-dependent RNA helicase DDX6	R1|R2|R3	734|1613|1842	4189	3	1	1.00|1.00|1.00	23|12|5	1	1	0	Both
PF3D7_1437900	HSP40, subfamily A	R1|R2|R3	77|71|65	213	3	1	1.00|1.00|1.00	0|0|0	1	1	0
PF3D7_1233600	asparagine and aspartate rich protein 1	R1|R2|R3	40|63|39	142	3	1	1.00|1.00|1.00	0|0|0	1	1	0
PF3D7_0317700	CPSF (cleavage and polyadenylation specific factor), subunit A, putative	R1|R2|R3	34|56|63	153	3	1	1.00|1.00|1.00	0|0|0	1	1	0
PF3D7_0726500	ubiquitin carboxyl-terminal hydrolase, putative	R1|R2|R3	26|49|67	142	3	1	1.00|1.00|1.00	0|0|0	1	1	0
PF3D7_0405700	lysine decarboxylase, putative	R1|R2|R3	26|37|26	89	3	1	1.00|1.00|1.00	0|0|0	1	1	0
PF3D7_1225700	VAC14 domain-containing protein, putative	R1|R2|R3	23|34|42	99	3	1	1.00|1.00|1.00	0|0|0	1	1	0
PF3D7_0629800	cullin-like protein, putative	R1|R2|R3	22|34|40	96	3	1	1.00|1.00|1.00	0|0|0	1	1	0
PF3D7_0814200	DNA/RNA-binding protein Alba 1	R1|R2|R3	22|37|11	70	3	1	1.00|1.00|1.00	0|0|0	1	1	0	Both
PF3D7_1246200	actin I	R1|R2|R3	22|38|29	89	3	1	1.00|1.00|1.00	0|3|3	1	1	0
PF3D7_1224300	polyadenylate-binding protein 1, putative	R1|R2|R3	21|75|45	141	3	1	1.00|1.00|1.00	0|0|0	1	1	0	SG
PF3D7_1130200	60S ribosomal protein P0	R1|R2|R3	21|14|11	46	3	1	1.00|1.00|1.00	2|0|0	1	1	0
PF3D7_0708400	heat shock protein 90	R1|R2|R3	18|38|28	84	3	1	1.00|1.00|1.00	0|0|2	1	1	0
PF3D7_1338100	26S proteasome regulatory subunit RPN3, putative	R1|R2|R3	17|14|8	39	3	1	1.00|1.00|1.00	0|0|0	1	1	0
PF3D7_0706000	importin-7, putative	R1|R2|R3	17|8|6	31	3	1	1.00|1.00|1.00	0|0|0	1	1	0
PF3D7_1306400	26S protease regulatory subunit 10B, putative	R1|R2|R3	16|26|26	68	3	1	1.00|1.00|1.00	0|0|0	1	1	0
PF3D7_1329100	myosin F, putative	R1|R2|R3	15|55|11	81	3	1	1.00|1.00|1.00	0|0|0	1	1	0
PF3D7_0629200	DnaJ protein, putative	R1|R2|R3	15|32|28	75	3	1	1.00|1.00|1.00	0|0|0	1	1	0
PF3D7_1466300	26S proteasome regulatory subunit RPN2, putative	R1|R2|R3	15|30|27	72	3	1	1.00|1.00|1.00	0|0|0	1	1	0
PF3D7_1451100	elongation factor 2	R1|R2|R3	15|26|18	59	3	1	1.00|1.00|1.00	0|0|0	1	1	0
PF3D7_0309500	asparagine synthetase [glutamine-hydrolyzing], putative	R1|R2|R3	14|21|7	42	3	1	1.00|1.00|1.00	0|0|0	1	1	0
PF3D7_0205900	26S proteasome regulatory subunit RPN1, putative	R1|R2|R3	14|25|16	55	3	1	1.00|1.00|1.00	0|0|0	1	1	0
PF3D7_1308900	mRNA-decapping enzyme 2, putative	R1|R2|R3	13|69|68	150	3	1	1.00|1.00|1.00	0|0|0	1	1	0	PB
PF3D7_0321800	WD repeat-containing protein, putative	R1|R2|R3	13|56|67	136	3	1	1.00|1.00|1.00	0|0|0	1	1	0
PF3D7_1211400	heat shock protein DNAJ homologue Pfj4	R1|R2|R3	13|32|21	66	3	1	1.00|1.00|1.00	0|0|0	1	1	0
PF3D7_1138500	protein phosphatase PPM2	R1|R2|R3	13|12|6	31	3	1	1.00|1.00|1.00	0|0|0	1	1	0
PF3D7_0524000	karyopherin beta	R1|R2|R3	12|51|29	92	3	1	1.00|1.00|1.00	0|0|0	1	1	0
PF3D7_0804500	conserved Plasmodium membrane protein, unknown function	R1|R2|R3	12|49|57	118	3	1	1.00|1.00|1.00	0|0|0	1	1	0
PF3D7_1017900	26S proteasome regulatory subunit p55, putative	R1|R2|R3	11|18|9	38	3	1	1.00|1.00|1.00	0|0|0	1	1	0
PF3D7_1338300	elongation factor 1-gamma, putative	R1|R2|R3	11|21|15	47	3	1	1.00|1.00|1.00	0|0|0	1	1	0
PF3D7_1402300	26S proteasome regulatory subunit RPN6	R1|R2|R3	11|15|11	37	3	1	1.00|1.00|1.00	0|0|0	1	1	0
PF3D7_1008700	tubulin beta chain	R1|R2|R3	11|18|13	42	3	1	1.00|1.00|1.00	0|0|0	1	1	0
PF3D7_1129100	parasitophorous vacuolar protein 1	R1|R2|R3	11|8|16	35	3	1	1.00|1.00|1.00	0|0|0	1	1	0
PF3D7_0611900	lsm12, putative	R1|R2|R3	11|6|5	22	3	1	1.00|1.00|1.00	0|0|0	1	1	0	SG
PF3D7_1311500	26S protease regulatory subunit 7, putative	R1|R2|R3	10|23|25	58	3	1	1.00|1.00|1.00	0|0|0	1	1	0
PF3D7_1130400	26S protease regulatory subunit 6A, putative	R1|R2|R3	10|29|23	62	3	1	1.00|1.00|1.00	0|0|0	1	1	0
PF3D7_0827900	protein disulfide isomerase	R1|R2|R3	10|16|10	36	3	1	1.00|1.00|1.00	0|0|0	1	1	0
PF3D7_1357800	T-complex protein 1 subunit delta	R1|R2|R3	9|25|23	57	3	1	1.00|1.00|1.00	0|0|0	1	1	0
PF3D7_0609000	nucleoporin NUP637, putative	R1|R2|R3	9|11|8	28	3	1	1.00|1.00|1.00	0|0|0	1	1	0
PF3D7_1444800	fructose-bisphosphate aldolase	R1|R2|R3	9|16|10	35	3	1	1.00|1.00|1.00	0|0|0	1	1	0
PF3D7_1021900	PHAX domain-containing protein, putative	R1|R2|R3	8|43|11	62	3	1	1.00|1.00|1.00	0|0|0	1	1	0
PF3D7_0413600	26S protease regulatory subunit 6B, putative	R1|R2|R3	8|17|20	45	3	1	1.00|1.00|1.00	0|0|0	1	1	0
PF3D7_1129200	26S proteasome regulatory subunit RPN7, putative	R1|R2|R3	8|16|13	37	3	1	1.00|1.00|1.00	0|0|0	1	1	0
PF3D7_0903700	alpha tubulin 1	R1|R2|R3	8|8|8	24	3	1	1.00|1.00|1.00	0|0|0	1	1	0
PF3D7_0912900	26S proteasome regulatory subunit RPN8, putative	R1|R2|R3	8|7|5	20	3	1	1.00|1.00|1.00	0|0|0	1	1	0
PF3D7_1407800	plasmepsin IV	R1|R2|R3	8|6|6	20	3	1	1.00|1.00|1.00	0|0|0	1	1	0
PF3D7_0707200	conserved Plasmodium protein, unknown function	R1|R2|R3	7|13|8	28	3	1	1.00|1.00|1.00	0|0|0	1	1	0
PF3D7_0719900	conserved Plasmodium membrane protein, unknown function	R1|R2|R3	6|18|11	35	3	1	1.00|1.00|1.00	0|0|0	1	1	0
PF3D7_1230700	protein transport protein SEC13	R1|R2|R3	6|5|4	15	3	1	1.00|1.00|1.00	0|0|0	1	1	0
PF3D7_1412400	conserved Plasmodium protein, unknown function	R1|R2|R3	5|9|22	36	3	1	1.00|1.00|1.00	0|0|0	1	1	0
PF3D7_1203700	nucleosome assembly protein	R1|R2|R3	5|18|20	43	3	1	1.00|1.00|1.00	0|0|0	1	1	0
PF3D7_0320300	T-complex protein 1 subunit epsilon	R1|R2|R3	5|16|13	34	3	1	1.00|1.00|1.00	0|0|0	1	1	0
PF3D7_0812400	karyopherin alpha	R1|R2|R3	5|14|9	28	3	1	1.00|1.00|1.00	0|0|0	1	1	0
PF3D7_1327400	conserved Plasmodium protein, unknown function	R1|R2|R3	5|9|5	19	3	1	1.00|1.00|1.00	0|0|0	1	1	0
PF3D7_1424100	60S ribosomal protein L5, putative	R1|R2|R3	4|17|13	34	3	1	1.00|1.00|1.00	0|0|0	1	1	0
PF3D7_1412500	actin II	R1|R2|R3	4|10|6	20	3	1	1.00|1.00|1.00	0|0|0	1	1	0
PF3D7_1429800	coatomer subunit beta, putative	R1|R2|R3	4|7|7	18	3	1	1.00|1.00|1.00	0|0|0	1	1	0
PF3D7_1341200	60S ribosomal protein L18, putative	R1|R2|R3	4|7|4	15	3	1	1.00|1.00|1.00	0|0|0	1	1	0
PF3D7_1015600	heat shock protein 60	R1|R2|R3	69|28|17	114	3	1	1.00|1.00|1.00	0|0|0	0.9997	1	0
PF3D7_0619400	cell division cycle protein 48 homologue, putative	R1|R2|R3	8|26|13	47	3	1	1.00|1.00|1.00	0|0|0	0.9997	1	0
PF3D7_1030500	26S proteasome regulatory subunit RPN9, putative	R1|R2|R3	7|9|5	21	3	1	1.00|1.00|1.00	0|0|0	0.9997	1	0
PF3D7_1405600	ribonucleoside-diphosphate reductase small chain, putative	R1|R2|R3	7|4|3	14	3	1	1.00|1.00|1.00	0|0|0	0.9997	1	0
PF3D7_1006800	single-strand telomeric DNA-binding protein GBP2, putative	R1|R2|R3	5|8|3	16	3	1	1.00|1.00|1.00	0|0|0	0.9997	1	0
PF3D7_0520300	U6 snRNA-associated Sm-like protein LSm2, putative	R1|R2|R3	3|6|5	14	3	1	1.00|1.00|1.00	0|0|0	0.9997	1	0	PB
PF3D7_1408000	plasmepsin II	R1|R2|R3	5|15|7	27	3	1	1.00|1.00|1.00	0|0|0	0.9993	1	0.0001
PF3D7_0308200	T-complex protein 1 subunit eta	R1|R2|R3	4|17|15	36	3	1	1.00|1.00|1.00	0|0|0	0.9993	1	0.0001
PF3D7_0913200	elongation factor 1-beta	R1|R2|R3	4|10|7	21	3	1	1.00|1.00|1.00	0|0|0	0.9993	1	0.0001
PF3D7_1006200	DNA/RNA-binding protein Alba 3	R1|R2|R3	12|36|17	65	3	1	1.00|1.00|1.00	0|0|0	0.999	1	0.0001	both
PF3D7_1443600	gamma-tubulin complex component, putative	R1|R2|R3	6|3|7	16	3	1	1.00|1.00|1.00	0|0|0	0.999	0.999	0.0001
PF3D7_1419400	conserved Plasmodium membrane protein, unknown function	R1|R2|R3	62|332|149	543	3	1	1.00|1.00|1.00	0|0|0	0.9983	1	0.0002
PF3D7_1468700	eukaryotic initiation factor 4A	R1|R2|R3	54|16|8	78	3	1	1.00|1.00|1.00	0|0|0	0.9983	1	0.0002	both
PF3D7_0803700	tubulin gamma chain	R1|R2|R3	5|18|23	46	3	1	1.00|1.00|1.00	0|0|0	0.9983	1	0.0002
PF3D7_1347500	DNA/RNA-binding protein Alba 4	R1|R2|R3	5|22|14	41	3	1	1.00|1.00|1.00	0|0|0	0.9983	1	0.0002	both
PF3D7_1139800	conserved Plasmodium protein, unknown function	R1|R2|R3	4|19|13	36	3	1	1.00|1.00|1.00	0|0|0	0.9983	1	0.0002
PF3D7_1343000	phosphoethanolamine N-methyltransferase	R1|R2|R3	2|6|3	11	3	1	1.00|1.00|1.00	0|0|0	0.998	0.999	0.0002
PF3D7_0519400	40S ribosomal protein S24	R1|R2|R3	4|3|3	10	3	1	1.00|1.00|1.00	0|0|0	0.9977	0.998	0.0002	SG
PF3D7_1026800	40S ribosomal protein S2	R1|R2|R3	16|16|4	36	3	1	1.00|1.00|0.99	0|0|0	0.9973	1	0.0003	SG
PF3D7_1008400	26S protease regulatory subunit 4, putative	R1|R2|R3	10|23|21	54	3	1	0.99|1.00|1.00	0|0|5	0.9973	1	0.0003
PF3D7_1106000	RuvB-like helicase 2	R1|R2|R3	3|13|6	22	3	1	0.99|1.00|1.00	0|0|0	0.9973	1	0.0003
PF3D7_1346400	VPS13 domain-containing protein, putative	R1|R2|R3	9|52|53	114	3	1	0.99|1.00|1.00	0|0|0	0.9967	1	0.0004
PF3D7_1248900	26S protease regulatory subunit 8, putative	R1|R2|R3	9|32|27	68	3	0.99	0.99|1.00|1.00	0|0|2	0.996	1	0.0005
PF3D7_1015800	ribonucleoside-diphosphate reductase small chain, putative	R1|R2|R3	5|25|13	43	3	1	0.99|1.00|1.00	0|0|0	0.996	1	0.0005
PF3D7_1368100	26S proteasome regulatory subunit RPN11, putative	R1|R2|R3	7|12|9	28	3	1	0.99|1.00|1.00	2|0|2	0.9957	0.998	0.0005
PF3D7_1308200	carbamoyl phosphate synthetase	R1|R2|R3	7|42|15	64	3	1	0.99|1.00|1.00	0|0|0	0.9953	1	0.0006
PF3D7_0516200	40S ribosomal protein S11	R1|R2|R3	2|7|5	14	3	1	0.99|1.00|1.00	0|0|0	0.9953	1	0.0006	SG
PF3D7_0719600	60S ribosomal protein L11a, putative	R1|R2|R3	2|5|6	13	3	1	0.99|1.00|1.00	0|0|0	0.995	0.998	0.0007
PF3D7_1209200	U6 snRNA-associated Sm-like protein LSm7, putative	R1|R2|R3	2|6|3	11	3	0.99	0.99|1.00|1.00	0|0|0	0.9947	0.998	0.0007	PB
PF3D7_0919000	nucleosome assembly protein	R1|R2|R3	3|13|8	24	3	0.99	0.98|1.00|1.00	0|0|0	0.994	1	0.0008
PF3D7_1222300	endoplasmin, putative	R1|R2|R3	5|7|2	14	3	0.99	1.00|1.00|0.98	0|0|0	0.993	0.999	0.001
PF3D7_1302800	40S ribosomal protein S7, putative	R1|R2|R3	2|8|4	14	3	0.99	0.98|1.00|1.00	0|0|0	0.993	1	0.001	SG
PF3D7_0416800	small GTP-binding protein sar1	R1|R2|R3	2|4|4	10	3	0.99	0.98|1.00|1.00	0|0|0	0.993	0.999	0.001
PF3D7_0813900	40S ribosomal protein S16, putative	R1|R2|R3	2|8|7	17	3	0.99	0.97|1.00|1.00	0|0|0	0.9903	1	0.0011	SG
PF3D7_0627700	transportin	R1|R2|R3	8|3|2	13	3	0.99	1.00|0.99|0.98	0|0|0	0.9897	0.998	0.0012
PF3D7_1447800	calponin homology domain-containing protein, putative	R1|R2|R3	7|48|40	95	3	0.98	0.96|1.00|1.00	0|0|0	0.987	1	0.0013
PF3D7_1224000	GTP cyclohydrolase 1	R1|R2|R3	3|2|2	7	3	0.99	0.99|0.98|0.98	0|0|0	0.9853	0.991	0.0014
PF3D7_1007700	AP2 domain transcription factor AP2-I	R1|R2|R3	3|20|5	28	3	0.99	0.96|1.00|0.99	0|0|0	0.982	0.997	0.0016
PF3D7_1105400	40S ribosomal protein S4, putative	R1|R2|R3	2|9|6	17	3	0.98	0.95|1.00|1.00	0|0|0	0.982	1	0.0018	SG
PF3D7_1355100	DNA replication licensing factor MCM6	R1|R2|R3	2|11|4	17	3	0.98	0.95|1.00|1.00	0|0|0	0.9817	1	0.0019
PF3D7_0517000	60S ribosomal protein L12, putative	R1|R2|R3	2|9|7	18	3	0.98	0.93|1.00|1.00	0|0|0	0.9777	1	0.0022
PF3D7_0826700	receptor for activated c kinase	R1|R2|R3	2|11|5	18	3	0.98	0.93|1.00|1.00	0|0|0	0.977	0.999	0.0024
PF3D7_0315100	eukaryotic translation initiation factor 4E	R1|R2|R3	2|13|5	20	3	0.97	0.91|1.00|1.00	0|0|0	0.968	0.999	0.0027	SG
PF3D7_1145400	dynamin-like protein	R1|R2|R3	9|84|40	133	3	0.96	0.89|1.00|1.00	0|0|0	0.9633	1	0.003
PF3D7_1004200	WD repeat-containing protein, putative	R1|R2|R3	4|17|34	55	3	0.95	0.88|1.00|1.00	0|0|0	0.957	0.997	0.0034
PF3D7_1132200	T-complex protein 1 subunit alpha	R1|R2|R3	3|22|17	42	3	0.94	0.85|1.00|1.00	0|0|0	0.951	1	0.0038
PF3D7_1107000	U6 snRNA-associated Sm-like protein LSm4, putative	R1|R2|R3	2|16|9	27	3	0.94	0.85|1.00|1.00	0|0|0	0.9487	0.997	0.0043	PB
PF3D7_1232100	60 kDa chaperonin	R1|R2|R3	2|15|2	19	3	0.95	0.92|1.00|0.92	0|0|0	0.9453	0.999	0.0047
PF3D7_0818900	heat shock protein 70	R1|R2|R3	141|421|324	886	3	0.93	0.81|1.00|1.00	28|47|45	0.937	1	0.0053
PF3D7_0621200	pyridoxine biosynthesis protein PDX1	R1|R2|R3	6|17|12	35	3	0.89	0.75|0.98|0.98	2|5|3	0.9037	0.982	0.0061
PF3D7_1324900	L-lactate dehydrogenase	R1|R2|R3	2|6|3	11	3	0.91	0.84|0.94|0.91	0|0|2	0.897	0.942	0.007
PF3D7_0405400	pre-mRNA-processing-splicing factor 8, putative	R1|R2|R3	2|6|11	19	3	0.9	0.81|0.93|0.95	0|0|0	0.896	0.948	0.0079
PF3D7_0708800	heat shock protein 110	R1|R2|R3	2|19|4	25	3	0.9	0.73|1.00|0.96	0|0|0	0.894	0.995	0.0088
PF3D7_1010700	dolichyl-phosphate-mannose--protein mannosyltransferase, putative	R1|R2|R3	2|12|18	32	3	0.87	0.65|0.99|1.00	0|0|0	0.8773	0.995	0.0098
PF3D7_1423700	conserved Plasmodium protein, unknown function	R1|R2|R3	5|48|20	73	3	0.88	0.63|1.00|0.99	0|0|0	0.8733	1	0.0108
PF3D7_1357000	elongation factor 1-alpha	R1|R2|R3	16|67|58	141	3	0.87	0.61|1.00|1.00	3|7|6	0.869	1	0.0119
PF3D7_1015900	enolase	R1|R2|R3	3|21|8	32	3	0.85	0.55|1.00|1.00	0|3|0	0.8487	0.998	0.0131
PF3D7_1474900	trailer hitch homolog, putative	R1|R2|R3	5|47|63	115	3	0.83	0.51|1.00|1.00	0|0|0	0.8357	1	0.0144
PF3D7_0608700	T-complex protein 1 subunit zeta	R1|R2|R3	2|19|16	37	3	0.82	0.43|1.00|1.00	0|0|0	0.808	0.995	0.0159
PF3D7_0917900	heat shock protein 70	R1|R2|R3	26|116|65	207	3	0.78	0.29|1.00|1.00	12|17|15	0.7617	0.998	0.0178
PF3D7_1229500	T-complex protein 1 subunit gamma	R1|R2|R3	2|29|19	50	3	0.75	0.24|1.00|1.00	0|0|0	0.744	0.999	0.0198
PF3D7_0922100	ubiquitin-like protein, putative	R1|R2|R3	5|30|113	148	3	0.74	0.23|1.00|1.00	0|0|0	0.742	0.999	0.0218
PF3D7_0305500	conserved Plasmodium protein, unknown function	R1|R2|R3	13|193|86	292	3	0.74	0.22|1.00|1.00	0|0|0	0.7387	0.997	0.0238
PF3D7_0929400	high molecular weight rhoptry protein 2	R1|R2|R3	5|28|59	92	3	0.74	0.23|0.99|0.99	0|0|0	0.7387	0.994	0.0257
PF3D7_0507600	protein CAF40, putative	R1|R2|R3	2|39|14	55	3	0.74	0.17|1.00|1.00	0|0|0	0.7193	0.997	0.0278
PF3D7_0321500	peptidase, putative	R1|R2|R3	2|23|25	50	3	0.74	0.16|1.00|1.00	0|0|0	0.7157	0.996	0.0299
PF3D7_0613800	AP2 domain transcription factor, putative	R1|R2|R3	2|18|13	33	3	0.71	0.34|0.91|0.88	0|0|0	0.7117	0.913	0.0319
PF3D7_0108300	conserved Plasmodium protein, unknown function	R1|R2|R3	4|89|34	127	3	0.67	0.11|1.00|0.98	0|0|0	0.696	0.998	0.0341
PF3D7_1103800	CCR4-NOT transcription complex subunit 1, putative	R1|R2|R3	4|98|53	155	3	0.69	0.09|1.00|1.00	0|0|0	0.694	0.998	0.0362
PF3D7_0606600	conserved Plasmodium protein, unknown function	R1|R2|R3	3|49|22	74	3	0.7	0.10|0.99|0.97	0|0|0	0.689	0.992	0.0384
PF3D7_1359600	conserved Plasmodium protein, unknown function	R1|R2|R3	2|90|38	130	3	0.7	0.07|0.99|0.99	0|0|0	0.6833	0.993	0.0405
PF3D7_1408700	conserved protein, unknown function	R1|R2|R3	7|129|202	338	3	0.68	0.06|0.99|1.00	0|0|0	0.6817	0.996	0.0427
PF3D7_0510100	conserved protein, unknown function	R1|R2|R3	2|118|35	155	3	0.69	0.04|1.00|0.99	0|0|0	0.6747	0.999	0.0448
PF3D7_0628100	HECT-domain (ubiquitin-transferase), putative	R1|R2|R3	3|333|440	776	3	0.65	0.01|1.00|1.00	0|0|0	0.6703	0.999	0.047
PF3D7_1012400	hypoxanthine-guanine phosphoribosyltransferase	R1|R2|R3	3|43|27	73	3	0.7	0.01|1.00|1.00	7|0|4	0.6697	0.999	0.0491
PF3D7_0915400	ATP-dependent 6-phosphofructokinase	R1|R2|R3	8|58|44	110	3	0.68	0.00|1.00|1.00	9|8|14	0.667	1	0.0512
PF3D7_0608800	ornithine aminotransferase	R1|R2|R3	0|17|10	27	3	0.65	0.00|1.00|1.00	0|0|2	0.666	1	0.0533
PF3D7_0801000	Plasmodium exported protein (PHISTc), unknown function	R1|R2|R3	0|31|68	99	3	0.67	0.00|1.00|1.00	0|0|0	0.665	0.998	0.0574
PF3D7_1134100	protein disulfide isomerase	R1|R2|R3	0|17|9	26	3	0.67	0.00|1.00|1.00	0|4|0	0.665	0.998	0.0574
PF3D7_1036900	conserved Plasmodium protein, unknown function	R1|R2|R3	0|94|56	150	3	0.68	0.00|1.00|1.00	0|0|0	0.6647	0.997	0.0595
PF3D7_1472200	histone deacetylase, putative	R1|R2|R3	0|43|62	105	3	0.69	0.00|0.99|1.00	0|0|0	0.6643	0.999	0.0634
PF3D7_1360900	RNA-binding protein, putative	R1|R2|R3	0|18|14	32	3	0.65	0.00|1.00|1.00	0|0|0	0.6643	0.998	0.0634
PF3D7_0306800	T-complex protein 1 subunit beta	R1|R2|R3	0|32|19	51	3	0.65	0.00|1.00|0.99	0|0|0	0.664	0.998	0.0653
PF3D7_0507100	60S ribosomal protein L4	R1|R2|R3	0|22|14	36	3	0.68	0.00|1.00|1.00	0|0|0	0.6637	0.996	0.0672
PF3D7_0831700	heat shock protein 70	R1|R2|R3	0|77|55	132	3	0.68	0.00|1.00|0.99	0|0|0	0.6633	0.996	0.0764
PF3D7_0905400	high molecular weight rhoptry protein 3	R1|R2|R3	0|25|39	64	3	0.67	0.00|0.99|1.00	0|0|0	0.6633	0.996	0.0764
PF3D7_0932300	M18 aspartyl aminopeptidase	R1|R2|R3	0|28|10	38	3	0.66	0.00|1.00|1.00	0|0|0	0.6633	0.995	0.0764
PF3D7_1111100	replication factor C subunit 5, putative	R1|R2|R3	0|8|7	15	3	0.67	0.00|1.00|0.99	0|0|0	0.6633	0.996	0.0764
PF3D7_0307200	60S ribosomal protein L7, putative	R1|R2|R3	0|13|9	22	3	0.68	0.00|0.99|1.00	0|0|0	0.6633	0.998	0.0764
PF3D7_1019000	eukaryotic translation initiation factor subunit eIF2A, putative	R1|R2|R3	0|103|45	148	3	0.67	0.00|1.00|0.99	0|0|0	0.6627	0.995	0.085
PF3D7_1454400	aminopeptidase P	R1|R2|R3	0|37|21	58	3	0.66	0.00|1.00|0.99	4|5|7	0.6627	1	0.085
PF3D7_1417800	DNA replication licensing factor MCM2	R1|R2|R3	0|24|13	37	3	0.67	0.00|1.00|0.99	0|0|0	0.6627	0.995	0.085
PF3D7_0408100	conserved Plasmodium protein, unknown function	R1|R2|R3	0|20|24	44	3	0.68	0.00|0.99|1.00	0|0|0	0.6627	0.996	0.085
PF3D7_0209800	ATP-dependent RNA helicase UAP56	R1|R2|R3	0|10|9	19	3	0.69	0.00|0.99|0.99	0|0|0	0.6627	0.994	0.085
PF3D7_1032100	mRNA-decapping enzyme subunit 1, putative	R1|R2|R3	0|37|19	56	3	0.68	0.00|1.00|0.99	0|0|0	0.662	0.996	0.0883
PF3D7_0214000	T-complex protein 1 subunit theta	R1|R2|R3	0|19|14	33	3	0.64	0.00|1.00|0.99	0|0|0	0.662	0.995	0.0883
PF3D7_1027800	60S ribosomal protein L3	R1|R2|R3	0|14|14	28	3	0.66	0.00|0.99|0.99	0|0|0	0.6617	0.993	0.0899
PF3D7_0527000	DNA replication licensing factor MCM3, putative	R1|R2|R3	0|41|23	64	3	0.65	0.00|0.99|0.99	0|0|0	0.6613	0.992	0.0915
PF3D7_0520000	40S ribosomal protein S9, putative	R1|R2|R3	0|13|12	25	3	0.68	0.00|0.99|0.99	0|0|0	0.6613	0.993	0.0931
PF3D7_1239600	hydroxyethylthiazole kinase	R1|R2|R3	0|13|5	18	3	0.66	0.00|0.99|0.99	0|0|0	0.661	0.992	0.0962
PF3D7_0823200	RNA-binding protein, putative	R1|R2|R3	0|11|9	20	3	0.63	0.00|0.99|0.99	0|0|0	0.661	0.992	0.0962
PF3D7_1105600	translocon component PTEX88	R1|R2|R3	0|12|17	29	3	0.66	0.00|0.99|0.99	0|0|0	0.6603	0.992	0.0992
PF3D7_1415300	RNA-binding protein Nova-1, putative	R1|R2|R3	0|7|9	16	3	0.66	0.00|0.99|0.99	0|0|0	0.6603	0.992	0.0992
PF3D7_1465900	40S ribosomal protein S3	R1|R2|R3	0|26|14	40	3	0.64	0.00|0.99|0.99	0|0|0	0.6603	0.993	0.1021
PF3D7_1315300	conserved protein, unknown function	R1|R2|R3	0|8|7	15	3	0.65	0.00|0.99|0.99	0|0|0	0.6603	0.993	0.1021
PF3D7_0926700	glutamine-dependent NAD(+) synthetase, putative	R1|R2|R3	0|28|12	40	3	0.66	0.00|1.00|0.98	2|0|2	0.66	1	0.1064
PF3D7_1211800	polyubiquitin	R1|R2|R3	0|15|24	39	3	0.67	0.00|0.99|0.99	0|0|0	0.66	0.99	0.1064
PF3D7_1447000	40S ribosomal protein S5	R1|R2|R3	0|11|12	23	3	0.67	0.00|0.99|0.99	0|0|0	0.66	0.991	0.1064
PF3D7_0322900	40S ribosomal protein S3A, putative	R1|R2|R3	0|17|11	28	3	0.67	0.00|0.99|0.99	0|0|0	0.6597	0.99	0.1078
PF3D7_0607700	conserved Plasmodium protein, unknown function	R1|R2|R3	0|66|44	110	3	0.67	0.00|0.99|0.99	0|0|0	0.6593	0.992	0.1197
PF3D7_1211700	DNA replication licensing factor MCM5, putative	R1|R2|R3	0|17|19	36	3	0.66	0.00|0.99|0.99	0|0|0	0.6593	0.989	0.1197
PF3D7_1466400	AP2 domain transcription factor AP2-EXP	R1|R2|R3	0|10|12	22	3	0.66	0.00|0.99|0.99	0|0|0	0.6593	0.991	0.1197
PF3D7_1409800	CUGBP Elav-like family member 2, putative	R1|R2|R3	0|9|10	19	3	0.64	0.00|0.99|0.99	0|0|0	0.6593	0.991	0.1197
PF3D7_0422400	40S ribosomal protein S19	R1|R2|R3	0|18|20	38	3	0.7	0.00|0.99|0.99	0|0|0	0.6593	0.991	0.1197
PF3D7_1408600	40S ribosomal protein S8e, putative	R1|R2|R3	0|13|6	19	3	0.68	0.00|1.00|0.98	0|0|0	0.6593	0.995	0.1197
PF3D7_1424400	60S ribosomal protein L7-3, putative	R1|R2|R3	0|11|11	22	3	0.65	0.00|0.99|0.99	0|0|0	0.6593	0.992	0.1197
PF3D7_0516900	60S ribosomal protein L2	R1|R2|R3	0|8|8	16	3	0.66	0.00|0.99|0.99	0|0|0	0.6593	0.989	0.1197
PF3D7_0807000	YEATS domain-containing protein, putative	R1|R2|R3	0|5|6	11	3	0.67	0.00|0.99|0.99	0|0|0	0.6593	0.99	0.1197
PF3D7_0727400	proteasome subunit alpha type-5, putative	R1|R2|R3	0|7|6	13	3	0.65	0.00|0.99|0.99	0|0|0	0.659	0.989	0.1247
PF3D7_0828500	translation initiation factor eIF-2B subunit alpha, putative	R1|R2|R3	0|12|5	17	3	0.68	0.00|0.99|0.99	0|0|0	0.659	0.991	0.1247
PF3D7_0626800	pyruvate kinase	R1|R2|R3	0|8|6	14	3	0.64	0.00|0.99|0.99	0|0|0	0.659	0.991	0.1247
PF3D7_1244600	ADP-ribosylation factor GTPase-activating protein	R1|R2|R3	0|6|5	11	3	0.66	0.00|0.99|0.99	0|0|0	0.659	0.991	0.1247
PF3D7_0413700	lysine decarboxylase-like protein, putative	R1|R2|R3	0|10|10	20	3	0.69	0.00|0.99|0.99	0|0|0	0.6587	0.99	0.1316
PF3D7_0934800	cAMP-dependent protein kinase catalytic subunit	R1|R2|R3	0|11|6	17	3	0.67	0.00|0.99|0.99	0|0|0	0.6587	0.99	0.1316
PF3D7_1460700	60S ribosomal protein L27	R1|R2|R3	0|9|7	16	3	0.65	0.00|0.99|0.99	0|0|0	0.6587	0.989	0.1316
PF3D7_1323100	60S ribosomal protein L6, putative	R1|R2|R3	0|8|6	14	3	0.68	0.00|0.99|0.99	0|0|0	0.6587	0.991	0.1316
PF3D7_0916700	RNA-binding protein musashi, putative	R1|R2|R3	0|6|5	11	3	0.68	0.00|0.99|0.99	0|0|0	0.6587	0.989	0.1316
PF3D7_0303600	plasmoredoxin	R1|R2|R3	0|9|4	13	3	0.68	0.00|0.99|0.99	0|0|0	0.6587	0.991	0.1316
PF3D7_0814000	60S ribosomal protein L13-2, putative	R1|R2|R3	0|16|17	33	3	0.69	0.00|0.99|0.99	0|0|0	0.6587	0.988	0.1339
PF3D7_1342000	40S ribosomal protein S6	R1|R2|R3	0|8|8	16	3	0.67	0.00|0.99|0.99	0|0|0	0.6587	0.988	0.1339
PF3D7_1449500	AP2 domain transcription factor AP2-O5, putative	R1|R2|R3	0|12|9	21	3	0.66	0.00|0.99|0.98	0|0|0	0.6583	0.992	0.135
PF3D7_0317200	cdc2-related protein kinase 4	R1|R2|R3	0|22|13	35	3	0.66	0.00|1.00|0.98	0|0|0	0.658	0.996	0.1403
PF3D7_0810800	hydroxymethyldihydropterin pyrophosphokinase-dihydropteroate synthase	R1|R2|R3	0|13|8	21	3	0.64	0.00|0.99|0.99	0|0|2	0.658	0.989	0.1403
PF3D7_1414300	60S ribosomal protein L10, putative	R1|R2|R3	0|8|10	18	3	0.66	0.00|0.99|0.99	0|0|0	0.658	0.989	0.1403
PF3D7_1126200	40S ribosomal protein S18, putative	R1|R2|R3	0|11|10	21	3	0.67	0.00|0.99|0.99	0|0|0	0.658	0.988	0.1403
PF3D7_1445900	ATP-dependent RNA helicase DDX5, putative	R1|R2|R3	0|8|7	15	3	0.64	0.00|0.99|0.99	0|0|0	0.658	0.989	0.1403
PF3D7_0822600	protein transport protein SEC23	R1|R2|R3	0|11|9	20	3	0.67	0.00|0.99|0.99	0|0|0	0.6577	0.988	0.1434
PF3D7_0716800	eukaryotic translation initiation factor 3 subunit I, putative	R1|R2|R3	0|9|5	14	3	0.66	0.00|0.99|0.98	0|0|0	0.6577	0.99	0.1434
PF3D7_1351400	60S ribosomal protein L17, putative	R1|R2|R3	0|7|6	13	3	0.67	0.00|0.99|0.99	0|0|0	0.6577	0.988	0.1434
PF3D7_0811300	CCR4-associated factor 1	R1|R2|R3	0|39|20	59	3	0.66	0.00|1.00|0.98	0|0|0	0.6573	0.995	0.1493
PF3D7_1437200	ribonucleoside-diphosphate reductase large subunit, putative	R1|R2|R3	0|10|11	21	3	0.65	0.00|0.99|0.99	0|0|0	0.6573	0.987	0.1493
PF3D7_1338200	60S ribosomal protein L6, putative	R1|R2|R3	0|10|8	18	3	0.64	0.00|0.99|0.99	0|0|0	0.6573	0.986	0.1493
PF3D7_0721600	40S ribosomal protein S5, putative	R1|R2|R3	0|11|10	21	3	0.64	0.00|0.99|0.99	0|0|0	0.6573	0.986	0.1493
PF3D7_1124900	60S ribosomal protein L35, putative	R1|R2|R3	0|7|6	13	3	0.66	0.00|0.99|0.99	0|0|0	0.6573	0.986	0.1493
PF3D7_1353900	proteasome subunit alpha type-7, putative	R1|R2|R3	0|3|6	9	3	0.66	0.00|0.98|0.99	0|0|0	0.6573	0.991	0.1493
PF3D7_0802000	glutamate dehydrogenase, putative	R1|R2|R3	0|24|14	38	3	0.64	0.00|0.99|0.98	0|0|0	0.657	0.994	0.1502
PF3D7_0415900	60S ribosomal protein L15, putative	R1|R2|R3	0|7|6	13	3	0.65	0.00|0.98|0.99	0|0|0	0.657	0.988	0.1512
PF3D7_0105800	cyclin-dependent kinases regulatory subunit, putative	R1|R2|R3	0|22|11	33	3	0.64	0.00|0.99|0.98	0|0|0	0.6567	0.992	0.1557
PF3D7_1104000	phenylalanine--tRNA ligase beta subunit	R1|R2|R3	0|14|6	20	3	0.65	0.00|0.99|0.98	0|0|0	0.6567	0.993	0.1557
PF3D7_1438900	thioredoxin peroxidase 1	R1|R2|R3	0|14|7	21	3	0.65	0.00|0.99|0.98	0|0|0	0.6567	0.987	0.1557
PF3D7_1474800	proteasome subunit alpha type-1, putative	R1|R2|R3	0|4|4	8	3	0.69	0.00|0.98|0.99	0|0|0	0.6567	0.986	0.1557
PF3D7_0406100	V-type proton ATPase subunit B	R1|R2|R3	0|6|4	10	3	0.68	0.00|0.99|0.98	0|0|0	0.6567	0.99	0.1557
PF3D7_1219100	clathrin heavy chain, putative	R1|R2|R3	0|55|23	78	3	0.66	0.00|0.99|0.98	0|0|0	0.6563	0.992	0.1566
PF3D7_0504900	conserved protein, unknown function	R1|R2|R3	3|6|0	9	3	0.64	0.98|0.99|0.00	0|0|0	0.6563	0.986	0.1601
PF3D7_1252100	rhoptry neck protein 3	R1|R2|R3	0|27|35	62	3	0.64	0.00|0.98|0.99	0|0|0	0.6563	0.99	0.1601
PF3D7_1331800	60S ribosomal protein L23, putative	R1|R2|R3	0|8|5	13	3	0.68	0.00|0.99|0.98	0|0|0	0.6563	0.986	0.1601
PF3D7_0305600	DNA-(apurinic or apyrimidinic site) lyase, putative	R1|R2|R3	0|6|11	17	3	0.66	0.00|0.98|0.99	0|0|0	0.6563	0.991	0.1601
PF3D7_1124600	ethanolamine kinase	R1|R2|R3	0|5|6	11	3	0.62	0.00|0.98|0.99	0|0|0	0.656	0.987	0.1643
PF3D7_0317600	40S ribosomal protein S11, putative	R1|R2|R3	0|14|13	27	3	0.64	0.00|0.99|0.98	0|0|0	0.656	0.987	0.1643
PF3D7_0810600	ATP-dependent RNA helicase DBP1, putative	R1|R2|R3	0|14|9	23	3	0.65	0.00|0.99|0.98	0|0|0	0.656	0.989	0.1643
PF3D7_1323400	60S ribosomal protein L23	R1|R2|R3	0|9|4	13	3	0.64	0.00|0.99|0.98	0|0|0	0.656	0.988	0.1643
PF3D7_1364800	DNA-directed RNA polymerases I, II, and III subunit RPABC1, putative	R1|R2|R3	0|4|3	7	3	0.66	0.00|0.98|0.98	0|0|0	0.656	0.984	0.1643
PF3D7_1210600	conserved Plasmodium protein, unknown function	R1|R2|R3	0|14|22	36	3	0.65	0.00|0.97|0.99	0|0|0	0.6557	0.994	0.1659
PF3D7_0618300	60S ribosomal protein L27a, putative	R1|R2|R3	0|7|5	12	3	0.64	0.00|0.98|0.98	0|0|0	0.6557	0.984	0.1659
PF3D7_1005500	regulator of nonsense transcripts 1, putative	R1|R2|R3	0|27|14	41	3	0.65	0.00|1.00|0.97	0|0|0	0.6553	0.996	0.1675
PF3D7_1414800	small nuclear ribonucleoprotein-associated protein B, putative	R1|R2|R3	0|3|4	7	3	0.64	0.00|0.98|0.98	0|0|0	0.6553	0.984	0.1675
PF3D7_1004000	60S ribosomal protein L13, putative	R1|R2|R3	0|5|4	9	3	0.67	0.00|0.99|0.98	0|0|0	0.655	0.985	0.1683
PF3D7_0807800	26S proteasome regulatory subunit RPN10, putative	R1|R2|R3	0|12|4	16	3	0.66	0.00|1.00|0.97	0|0|0	0.6547	0.997	0.1691
PF3D7_1427500	DNA mismatch repair protein MSH2, putative	R1|R2|R3	0|11|7	18	3	0.64	0.00|0.99|0.97	0|0|0	0.6547	0.991	0.1714
PF3D7_0903900	60S ribosomal protein L32	R1|R2|R3	0|5|4	9	3	0.66	0.00|0.98|0.98	0|0|0	0.6547	0.983	0.1714
PF3D7_1414400	serine/threonine protein phosphatase PP1	R1|R2|R3	0|11|4	15	3	0.64	0.00|0.99|0.97	0|0|0	0.6547	0.99	0.1714
PF3D7_1311900	V-type proton ATPase catalytic subunit A	R1|R2|R3	0|13|6	19	3	0.65	0.00|0.99|0.97	0|0|0	0.6543	0.993	0.1744
PF3D7_1358800	40S ribosomal protein S15	R1|R2|R3	0|13|6	19	3	0.66	0.00|0.98|0.98	0|0|0	0.6543	0.982	0.1744
PF3D7_1414000	26S proteasome regulatory subunit RPN13, putative	R1|R2|R3	0|4|3	7	3	0.64	0.00|0.98|0.98	0|0|0	0.6543	0.982	0.1744
PF3D7_1345100	thioredoxin 2	R1|R2|R3	0|5|8	13	3	0.65	0.00|0.98|0.98	0|0|0	0.6543	0.984	0.1744
PF3D7_1142500	60S ribosomal protein L28	R1|R2|R3	0|12|9	21	3	0.63	0.00|0.98|0.98	0|0|0	0.654	0.983	0.178
PF3D7_1441200	60S ribosomal protein L1, putative	R1|R2|R3	0|7|5	12	3	0.64	0.00|0.98|0.98	0|0|0	0.654	0.984	0.178
PF3D7_1309100	60S ribosomal protein L24, putative	R1|R2|R3	0|6|5	11	3	0.65	0.00|0.98|0.98	0|0|0	0.654	0.983	0.178
PF3D7_1117700	GTP-binding nuclear protein RAN/TC4	R1|R2|R3	0|4|4	8	3	0.68	0.00|0.98|0.98	0|0|0	0.654	0.982	0.178
PF3D7_1417500	H/ACA ribonucleoprotein complex subunit 4, putative	R1|R2|R3	0|7|4	11	3	0.65	0.00|0.99|0.97	0|0|0	0.654	0.994	0.178
PF3D7_1420400	glycine--tRNA ligase	R1|R2|R3	0|17|10	27	3	0.66	0.00|0.99|0.97	0|0|0	0.6537	0.99	0.1821
PF3D7_0627800	acetyl-CoA synthetase, putative	R1|R2|R3	0|12|13	25	3	0.64	0.00|0.98|0.98	0|0|0	0.6537	0.982	0.1821
PF3D7_0935800	cytoadherence linked asexual protein 9	R1|R2|R3	0|9|21	30	3	0.65	0.00|0.97|1.00	0|0|0	0.6537	0.996	0.1821
PF3D7_0306900	40S ribosomal protein S23, putative	R1|R2|R3	0|5|3	8	3	0.66	0.00|0.98|0.98	0|0|0	0.6537	0.982	0.1821
PF3D7_1002400	transformer-2 protein homolog beta, putative	R1|R2|R3	0|3|4	7	3	0.68	0.00|0.98|0.98	0|0|0	0.6537	0.982	0.1821
PF3D7_1142600	60S ribosomal protein L35ae, putative	R1|R2|R3	0|6|5	11	3	0.65	0.00|0.99|0.98	0|0|0	0.6537	0.985	0.1821
PF3D7_1105000	histone H4	R1|R2|R3	0|5|6	11	3	0.65	0.00|0.99|0.97	0|0|0	0.6537	0.988	0.1828
PF3D7_1238100	calcyclin binding protein, putative	R1|R2|R3	0|5|3	8	3	0.66	0.00|0.98|0.98	0|0|0	0.6533	0.984	0.1848
PF3D7_0606700	coatomer alpha subunit, putative	R1|R2|R3	0|18|10	28	3	0.66	0.00|0.99|0.97	0|0|0	0.6533	0.992	0.1848
PF3D7_1426000	60S ribosomal protein L21	R1|R2|R3	0|3|4	7	3	0.65	0.00|0.98|0.98	0|0|0	0.6533	0.982	0.1848
PF3D7_1021600	deoxyribose-phosphate aldolase, putative	R1|R2|R3	0|31|15	46	3	0.66	0.00|1.00|0.96	6|2|5	0.653	0.999	0.1861
PF3D7_1317800	40S ribosomal protein S19	R1|R2|R3	0|8|5	13	3	0.65	0.00|0.98|0.98	0|0|0	0.653	0.982	0.1861
PF3D7_1126000	threonine--tRNA ligase	R1|R2|R3	0|22|8	30	3	0.67	0.00|1.00|0.96	0|0|0	0.653	0.996	0.188
PF3D7_1435700	ataxin-2 like protein, putative	R1|R2|R3	0|20|8	28	3	0.69	0.00|0.99|0.97	0|0|0	0.653	0.991	0.188
PF3D7_0608500	proteasome subunit alpha type-2, putative	R1|R2|R3	0|3|5	8	3	0.62	0.00|0.98|0.98	0|0|0	0.653	0.984	0.188
PF3D7_0213100	protein SIS1	R1|R2|R3	0|8|3	11	3	0.66	0.00|1.00|0.96	0|0|0	0.6527	0.996	0.1905
PF3D7_1326400	translation initiation factor eIF-2B subunit gamma, putative	R1|R2|R3	0|5|4	9	3	0.66	0.00|0.99|0.97	0|0|0	0.6527	0.986	0.1905
PF3D7_0217800	40S ribosomal protein S26	R1|R2|R3	0|5|4	9	3	0.67	0.00|0.98|0.98	0|0|0	0.6527	0.98	0.1905
PF3D7_0316800	40S ribosomal protein S15A, putative	R1|R2|R3	0|3|6	9	3	0.67	0.00|0.98|0.98	0|0|0	0.6527	0.983	0.1905
PF3D7_0825900	conserved Plasmodium protein, unknown function	R1|R2|R3	0|13|6	19	3	0.63	0.00|0.99|0.97	0|0|0	0.6523	0.99	0.1929
PF3D7_0210100	60S ribosomal protein L37ae, putative	R1|R2|R3	0|4|3	7	3	0.65	0.00|0.98|0.98	0|0|0	0.6523	0.979	0.1929
PF3D7_0617800	histone H2A	R1|R2|R3	0|3|5	8	3	0.64	0.00|0.98|0.98	0|0|0	0.6523	0.98	0.1929
PF3D7_0719700	40S ribosomal protein S10, putative	R1|R2|R3	0|8|3	11	3	0.63	0.00|0.98|0.98	0|0|0	0.6523	0.981	0.1929
PF3D7_0930300	merozoite surface protein 1	R1|R2|R3	15|20|0	35	3	0.66	0.97|0.98|0.00	0|0|0	0.652	0.982	0.1952
PF3D7_0610400	histone H3	R1|R2|R3	0|5|4	9	3	0.67	0.00|0.98|0.98	0|0|0	0.652	0.981	0.1952
PF3D7_1445700	conserved Plasmodium protein, unknown function	R1|R2|R3	0|9|3	12	3	0.66	0.00|0.99|0.97	0|0|0	0.652	0.991	0.1952
PF3D7_1332300	trafficking protein particle complex subunit 2, putative	R1|R2|R3	0|3|2	5	3	0.62	0.00|0.98|0.97	0|0|0	0.652	0.984	0.1952
PF3D7_1014100	merozoite surface protein MSA180, putative	R1|R2|R3	0|19|55	74	3	0.65	0.00|0.97|0.99	0|0|0	0.652	0.99	0.1958
PF3D7_0911200	conserved Plasmodium protein, unknown function	R1|R2|R3	0|6|3	9	3	0.66	0.00|0.98|0.97	0|0|0	0.6517	0.982	0.1964
PF3D7_1361000	protein arginine N-methyltransferase 5, putative	R1|R2|R3	0|9|5	14	3	0.65	0.00|0.99|0.97	0|0|0	0.6517	0.989	0.1975
PF3D7_1117100	ubiquitin carboxyl-terminal hydrolase UCH54	R1|R2|R3	0|6|4	10	3	0.66	0.00|0.99|0.97	0|0|0	0.6517	0.989	0.1975
PF3D7_0417200	bifunctional dihydrofolate reductase-thymidylate synthase	R1|R2|R3	0|13|5	18	3	0.66	0.00|0.99|0.96	0|0|0	0.6513	0.993	0.2008
PF3D7_1324100	conserved Plasmodium membrane protein, unknown function	R1|R2|R3	0|8|4	12	3	0.65	0.00|0.99|0.97	0|0|0	0.6513	0.986	0.2008
PF3D7_1124400	U6 snRNA-associated Sm-like protein LSm1, putative	R1|R2|R3	0|11|3	14	3	0.64	0.00|0.98|0.97	0|0|0	0.6513	0.983	0.2008
PF3D7_1453700	HSP90 co-chaperone p23	R1|R2|R3	0|3|5	8	3	0.66	0.00|0.97|0.99	0|0|0	0.6513	0.985	0.2008
PF3D7_1457200	thioredoxin 1	R1|R2|R3	0|3|4	7	3	0.65	0.00|0.97|0.98	0|0|0	0.6513	0.98	0.2008
PF3D7_1003500	40S ribosomal protein S20e, putative	R1|R2|R3	0|5|3	8	3	0.64	0.00|0.98|0.98	0|0|0	0.6513	0.978	0.2008
PF3D7_0527500	Hsc70-interacting protein	R1|R2|R3	0|7|4	11	3	0.63	0.00|0.99|0.97	0|0|0	0.651	0.986	0.2019
PF3D7_1108400	casein kinase 2, alpha subunit	R1|R2|R3	0|10|3	13	3	0.64	0.00|0.99|0.96	0|0|0	0.651	0.994	0.2019
PF3D7_0702400	small exported membrane protein 1	R1|R2|R3	2|6|0	8	3	0.64	0.97|0.99|0.00	0|0|0	0.6507	0.986	0.2029
PF3D7_0614500	60S ribosomal protein L19	R1|R2|R3	0|4|3	7	3	0.66	0.00|0.98|0.98	0|0|0	0.6507	0.977	0.2029
PF3D7_0211800	asparagine--tRNA ligase	R1|R2|R3	0|29|14	43	3	0.67	0.00|1.00|0.95	2|5|7	0.65	1	0.204
PF3D7_0819900	U6 snRNA-associated Sm-like protein LSm3, putative	R1|R2|R3	0|11|7	18	3	0.67	0.00|0.97|0.98	0|0|0	0.65	0.978	0.204
PF3D7_0927200	zinc finger protein, putative	R1|R2|R3	0|21|10	31	3	0.66	0.00|0.99|0.96	0|0|0	0.6497	0.989	0.205
PF3D7_0706500	conserved Plasmodium protein, unknown function	R1|R2|R3	0|25|15	40	3	0.64	0.00|0.99|0.96	0|0|0	0.6497	0.989	0.205
PF3D7_0925900	parasitophorous vacuolar protein 5, putative	R1|R2|R3	0|3|4	7	3	0.65	0.00|0.98|0.97	0|0|0	0.6493	0.976	0.2055
PF3D7_0309600	60S acidic ribosomal protein P2	R1|R2|R3	0|5|2	7	3	0.68	0.00|0.98|0.97	0|0|0	0.649	0.981	0.206
PF3D7_0811400	conserved protein, unknown function	R1|R2|R3	0|9|5	14	3	0.64	0.00|0.99|0.96	0|0|0	0.6487	0.986	0.2065
PF3D7_1359400	CUGBP Elav-like family member 1	R1|R2|R3	5|5|0	10	3	0.64	0.97|0.97|0.00	0|0|0	0.648	0.972	0.2075
PF3D7_1313000	ubiquitin-like protein nedd8 homologue, putative	R1|R2|R3	0|4|6	10	3	0.64	0.00|0.97|0.98	0|0|0	0.648	0.977	0.2075
PF3D7_1468100	kelch domain-containing protein, putative	R1|R2|R3	0|36|22	58	3	0.64	0.00|0.98|0.96	0|0|0	0.648	0.984	0.21
PF3D7_1223200	nucleus export protein BRR6, putative	R1|R2|R3	0|4|8	12	3	0.66	0.00|0.96|0.99	0|0|0	0.648	0.986	0.21
PF3D7_0317000	proteasome subunit alpha type-3, putative	R1|R2|R3	0|5|3	8	3	0.66	0.00|0.98|0.97	0|0|0	0.648	0.979	0.21
PF3D7_1431700	60S ribosomal protein L14, putative	R1|R2|R3	0|2|5	7	3	0.68	0.00|0.96|0.98	0|0|0	0.648	0.983	0.21
PF3D7_1250300	vacuolar protein sorting-associated protein 26, putative	R1|R2|R3	0|5|2	7	3	0.65	0.00|0.99|0.95	0|0|0	0.648	0.992	0.21
PF3D7_0813300	conserved protein, unknown function	R1|R2|R3	3|4|0	7	3	0.64	0.96|0.98|0.00	0|0|0	0.6477	0.98	0.211
PF3D7_0310700	trafficking protein particle complex subunit 4, putative	R1|R2|R3	0|2|3	5	3	0.67	0.00|0.97|0.98	0|0|0	0.6477	0.977	0.211
PF3D7_1213900	conserved Plasmodium protein, unknown function	R1|R2|R3	0|14|13	27	3	0.62	0.00|0.97|0.97	0|0|0	0.6473	0.972	0.2124
PF3D7_0803800	proteasome subunit beta type-4	R1|R2|R3	0|4|3	7	3	0.65	0.00|0.97|0.97	0|0|0	0.6473	0.971	0.2124
PF3D7_1109900	60S ribosomal protein L36	R1|R2|R3	0|2|4	6	3	0.66	0.00|0.96|0.98	0|0|0	0.6473	0.979	0.2124
PF3D7_1473700	nucleoporin NUP116/NSP116, putative	R1|R2|R3	0|10|14	24	3	0.64	0.00|0.96|0.98	0|0|0	0.6467	0.981	0.2133
PF3D7_1130100	60S ribosomal protein L38	R1|R2|R3	0|6|4	10	3	0.65	0.00|0.98|0.97	0|0|0	0.6467	0.975	0.2133
PF3D7_1317100	DNA replication licensing factor MCM4	R1|R2|R3	0|17|6	23	3	0.65	0.00|0.99|0.95	0|0|0	0.6467	0.994	0.2138
PF3D7_0604500	conserved Plasmodium protein, unknown function	R1|R2|R3	0|42|20	62	3	0.65	0.00|0.99|0.95	0|0|0	0.6463	0.987	0.2147
PF3D7_1328100	proteasome subunit beta type-7, putative	R1|R2|R3	0|3|3	6	3	0.68	0.00|0.97|0.97	0|0|0	0.6463	0.971	0.2147
PF3D7_1006700	conserved Plasmodium protein, unknown function	R1|R2|R3	0|5|3	8	3	0.63	0.00|0.98|0.96	0|0|0	0.646	0.979	0.2152
PF3D7_0517700	eukaryotic translation initiation factor 3 subunit B, putative	R1|R2|R3	0|9|7	16	3	0.66	0.00|0.96|0.97	0|0|2	0.6457	0.973	0.2156
PF3D7_0617200	conserved protein, unknown function	R1|R2|R3	0|4|4	8	3	0.65	0.00|0.97|0.97	0|0|0	0.645	0.968	0.2161
PF3D7_0629100	nicotinate phosphoribosyltransferase, putative	R1|R2|R3	0|14|4	18	3	0.63	0.00|1.00|0.94	0|0|0	0.644	0.997	0.2179
PF3D7_0605100	RNA-binding protein, putative	R1|R2|R3	0|7|5	12	3	0.64	0.00|0.98|0.95	0|0|0	0.644	0.978	0.2179
PF3D7_1410600	eukaryotic translation initiation factor 2 subunit gamma, putative	R1|R2|R3	0|13|4	17	3	0.63	0.00|0.99|0.94	0|0|0	0.644	0.99	0.2179
PF3D7_1366900	conserved protein, unknown function	R1|R2|R3	0|11|4	15	3	0.65	0.00|0.99|0.94	0|0|0	0.644	0.993	0.2179
PF3D7_0717700	serine--tRNA ligase, putative	R1|R2|R3	0|7|5	12	3	0.65	0.00|0.97|0.96	0|0|0	0.6437	0.974	0.2197
PF3D7_1236100	clustered-asparagine-rich protein	R1|R2|R3	0|7|3	10	3	0.65	0.00|0.99|0.94	0|0|0	0.6437	0.988	0.2197
PF3D7_1421200	40S ribosomal protein S25	R1|R2|R3	0|6|5	11	3	0.64	0.00|0.97|0.97	0|0|0	0.6437	0.966	0.2197
PF3D7_0710600	60S ribosomal protein L34	R1|R2|R3	0|2|3	5	3	0.65	0.00|0.96|0.97	0|0|0	0.6437	0.97	0.2197
PF3D7_1033100	S-adenosylmethionine decarboxylase/ornithine decarboxylase	R1|R2|R3	7|20|0	27	3	0.66	0.94|0.99|0.00	0|0|0	0.6433	0.991	0.2205
PF3D7_0922200	S-adenosylmethionine synthetase	R1|R2|R3	5|27|23	55	3	0.67	0.11|0.91|0.91	7|11|11	0.6433	0.913	0.2205
PF3D7_1008800	nucleolar protein 5, putative	R1|R2|R3	0|6|5	11	3	0.65	0.00|0.97|0.96	0|0|0	0.643	0.97	0.221
PF3D7_1324800	dihydrofolate synthase/folylpolyglutamate synthase	R1|R2|R3	0|5|4	9	3	0.64	0.00|0.97|0.96	0|0|0	0.6427	0.973	0.2214
PF3D7_1013900	translation initiation factor eIF-2B subunit delta, putative	R1|R2|R3	0|19|7	26	3	0.66	0.00|0.99|0.94	0|0|0	0.6423	0.988	0.2222
PF3D7_1223100	cAMP-dependent protein kinase regulatory subunit	R1|R2|R3	0|6|5	11	3	0.63	0.00|0.97|0.96	0|0|0	0.6423	0.971	0.2222
PF3D7_1230800	pre-mRNA-splicing regulator, putative	R1|R2|R3	0|7|4	11	3	0.65	0.00|0.98|0.95	0|0|0	0.642	0.98	0.2231
PF3D7_0704400	phosphoinositide-binding protein, putative	R1|R2|R3	0|11|6	17	3	0.64	0.00|0.98|0.94	0|0|0	0.642	0.983	0.2231
PF3D7_0217900	conserved Plasmodium protein, unknown function	R1|R2|R3	0|10|3	13	3	0.63	0.00|0.99|0.93	0|0|0	0.6417	0.992	0.2239
PF3D7_1213600	dynein light chain 1, putative	R1|R2|R3	0|2|2	4	3	0.62	0.00|0.97|0.96	0|0|0	0.6417	0.965	0.2239
PF3D7_1349200	glutamate--tRNA ligase, putative	R1|R2|R3	0|12|6	18	3	0.64	0.00|0.98|0.94	0|0|0	0.641	0.982	0.2243
PF3D7_0518300	proteasome subunit beta type-1, putative	R1|R2|R3	0|2|3	5	3	0.64	0.00|0.95|0.97	0|0|0	0.6407	0.974	0.2247
PF3D7_0418200	eukaryotic translation initiation factor 3 subunit M, putative	R1|R2|R3	0|5|3	8	3	0.64	0.00|0.98|0.94	0|0|0	0.6403	0.979	0.2252
PF3D7_1120100	phosphoglycerate mutase, putative	R1|R2|R3	0|3|2	5	3	0.66	0.00|0.98|0.94	0|0|0	0.64	0.976	0.2256
PF3D7_0501100	heat shock protein 40, type II	R1|R2|R3	0|4|4	8	3	0.65	0.00|0.96|0.96	0|0|0	0.64	0.963	0.226
PF3D7_0418300	conserved Plasmodium protein, unknown function	R1|R2|R3	0|14|8	22	3	0.65	0.00|0.98|0.94	0|0|0	0.6397	0.975	0.2268
PF3D7_0931800	proteasome subunit beta type-6, putative	R1|R2|R3	0|2|4	6	3	0.63	0.00|0.93|0.99	0|0|0	0.6397	0.985	0.2268
PF3D7_0420200	holo-[acyl-carrier-protein] synthase, putative	R1|R2|R3	0|9|3	12	3	0.63	0.00|0.99|0.93	0|0|0	0.6393	0.993	0.2272
PF3D7_1353800	proteasome subunit alpha type-4, putative	R1|R2|R3	0|2|3	5	3	0.62	0.00|0.95|0.97	0|0|0	0.639	0.971	0.2284
PF3D7_0815600	eukaryotic translation initiation factor 3 subunit G, putative	R1|R2|R3	0|5|2	7	3	0.64	0.00|0.98|0.94	0|0|0	0.639	0.977	0.2284
PF3D7_0519700	FoP domain-containing protein, putative	R1|R2|R3	0|3|2	5	3	0.65	0.00|0.97|0.95	0|0|0	0.639	0.972	0.2284
PF3D7_1206200	eukaryotic translation initiation factor 3 subunit C, putative	R1|R2|R3	0|8|6	14	3	0.64	0.00|0.97|0.95	0|0|0	0.6387	0.966	0.2288
PF3D7_0312300	26S proteasome regulatory subunit RPN12, putative	R1|R2|R3	0|6|2	8	3	0.64	0.00|0.99|0.92	0|0|0	0.6377	0.992	0.2292
PF3D7_1355800	splicing factor 3B subunit 5, putative	R1|R2|R3	0|3|2	5	3	0.64	0.00|0.96|0.95	0|0|0	0.6373	0.96	0.2296
PF3D7_1420600	pantothenate kinase 1, putative	R1|R2|R3	0|8|3	11	3	0.64	0.00|0.98|0.93	0|0|0	0.637	0.982	0.23
PF3D7_0212500	conserved Plasmodium protein, unknown function	R1|R2|R3	0|16|47	63	3	0.65	0.00|0.91|1.00	0|0|0	0.6363	0.996	0.2308
PF3D7_1027300	peroxiredoxin	R1|R2|R3	0|4|3	7	3	0.62	0.00|0.97|0.94	0|0|0	0.6363	0.967	0.2308
PF3D7_1247400	peptidyl-prolyl cis-trans isomerase FKBP35	R1|R2|R3	0|8|2	10	3	0.61	0.00|0.99|0.92	0|0|0	0.636	0.991	0.2315
PF3D7_0623500	superoxide dismutase [Fe]	R1|R2|R3	0|3|2	5	3	0.65	0.00|0.97|0.94	0|0|0	0.636	0.972	0.2315
PF3D7_1208900	protein phosphatase PPM11, putative	R1|R2|R3	0|21|9	30	3	0.64	0.00|0.98|0.92	0|0|0	0.6357	0.984	0.2319
PF3D7_0218200	SUZ domain-containing protein, putative	R1|R2|R3	0|10|5	15	3	0.62	0.00|0.98|0.93	0|0|0	0.6353	0.976	0.2323
PF3D7_0722200	rhoptry-associated leucine zipper-like protein 1	R1|R2|R3	0|35|5	40	3	0.65	0.00|0.99|0.92	0|0|0	0.6353	0.99	0.2327
PF3D7_0905900	coatomer subunit beta, putative	R1|R2|R3	0|10|7	17	3	0.64	0.00|0.96|0.94	0|0|0	0.635	0.961	0.2335
PF3D7_1308300	40S ribosomal protein S27	R1|R2|R3	0|2|2	4	3	0.63	0.00|0.95|0.96	0|0|0	0.635	0.958	0.2335
PF3D7_1205600	tetratricopeptide repeat protein, putative	R1|R2|R3	2|4|0	6	3	0.63	0.93|0.98|0.00	0|0|0	0.6347	0.978	0.2346
PF3D7_1212700	eukaryotic translation initiation factor 3 subunit A, putative	R1|R2|R3	0|12|7	19	3	0.64	0.00|0.98|0.93	0|0|0	0.6347	0.975	0.2346
PF3D7_1103700	casein kinase II beta chain	R1|R2|R3	0|4|2	6	3	0.62	0.00|0.97|0.93	0|0|0	0.6347	0.974	0.2346
PF3D7_0513600	deoxyribodipyrimidine photo-lyase, putative	R1|R2|R3	0|11|6	17	3	0.64	0.00|0.98|0.93	0|0|0	0.6343	0.976	0.2349
PF3D7_0602200	MYND-type zinc finger protein, putative	R1|R2|R3	3|2|0	5	3	0.62	0.97|0.94|0.00	0|0|0	0.634	0.965	0.2353
PF3D7_0727900	conserved Plasmodium protein, unknown function	R1|R2|R3	0|18|22	40	3	0.63	0.00|0.94|0.96	0|0|0	0.6333	0.956	0.2357
PF3D7_1459700	pyridoxal 5'-phosphate synthase, putative	R1|R2|R3	0|3|2	5	3	0.64	0.00|0.96|0.94	0|0|0	0.6327	0.955	0.2361
PF3D7_0705700	40S ribosomal protein S29, putative	R1|R2|R3	0|2|2	4	3	0.62	0.00|0.95|0.95	0|0|0	0.6323	0.95	0.2364
PF3D7_0807500	proteasome subunit alpha type-6, putative	R1|R2|R3	0|3|2	5	3	0.63	0.00|0.97|0.93	0|0|0	0.632	0.966	0.2372
PF3D7_1234800	splicing factor 3B subunit 3, putative	R1|R2|R3	0|9|8	17	3	0.63	0.00|0.95|0.94	0|0|0	0.632	0.954	0.2372
PF3D7_1417200	NOT family protein, putative	R1|R2|R3	0|59|24	83	3	0.62	0.00|0.98|0.91	0|0|0	0.6313	0.984	0.2375
PF3D7_0511800	inositol-3-phosphate synthase	R1|R2|R3	0|11|4	15	3	0.62	0.00|0.98|0.92	0|0|0	0.631	0.977	0.2383
PF3D7_0728000	eukaryotic translation initiation factor 2 subunit alpha	R1|R2|R3	0|8|2	10	3	0.62	0.00|0.99|0.90	0|0|0	0.631	0.992	0.2383
PF3D7_0624000	hexokinase	R1|R2|R3	0|6|3	9	3	0.65	0.00|0.98|0.92	0|0|0	0.6307	0.977	0.2386
PF3D7_1463200	replication factor C subunit 3, putative	R1|R2|R3	0|4|2	6	3	0.62	0.00|0.98|0.91	0|0|0	0.6307	0.978	0.239
PF3D7_1410400	rhoptry-associated protein 1	R1|R2|R3	0|4|20	24	3	0.62	0.00|0.90|0.99	0|0|0	0.6297	0.994	0.2393
PF3D7_0615400	ribonuclease, putative	R1|R2|R3	0|44|17	61	3	0.6	0.00|0.98|0.90	0|0|0	0.629	0.984	0.2397
PF3D7_1453800	glucose-6-phosphate dehydrogenase-6-phosphogluconolactonase	R1|R2|R3	0|10|5	15	3	0.62	0.00|0.97|0.90	0|0|0	0.6247	0.97	0.2401
PF3D7_0906500	arginase	R1|R2|R3	0|9|2	11	3	0.62	0.00|0.99|0.88	0|0|0	0.6243	0.993	0.2408
PF3D7_1148000	serine/threonine protein kinase, putative	R1|R2|R3	0|9|8	17	3	0.62	0.00|0.94|0.93	0|0|0	0.6243	0.942	0.2408
PF3D7_1410200	CTP synthase	R1|R2|R3	0|16|4	20	3	0.64	0.00|0.99|0.88	0|0|0	0.6237	0.99	0.2412
PF3D7_0611400	SWIB/MDM2 domain-containing protein	R1|R2|R3	0|6|4	10	3	0.64	0.00|0.95|0.91	0|0|0	0.622	0.954	0.2419
PF3D7_0808400	coatomer subunit epsilon, putative	R1|R2|R3	0|2|2	4	3	0.62	0.00|0.94|0.93	0|0|0	0.622	0.938	0.2419
PF3D7_0519500	CCR4 domain-containing protein 1, putative	R1|R2|R3	0|17|10	27	3	0.63	0.00|0.96|0.90	0|0|0	0.6203	0.957	0.2423
PF3D7_0934500	V-type proton ATPase subunit E, putative	R1|R2|R3	0|2|2	4	3	0.6	0.00|0.93|0.93	0|0|0	0.6197	0.93	0.2427
PF3D7_0731100	EMP1-trafficking protein	R1|R2|R3	0|4|18	22	3	0.63	0.00|0.86|0.99	0|0|0	0.617	0.991	0.243
PF3D7_0511500	RNA pseudouridylate synthase, putative	R1|R2|R3	9|72|58	139	3	0.61	0.08|0.90|0.87	0|0|0	0.6167	0.9	0.2445
PF3D7_0705400	DNA replication licensing factor MCM7	R1|R2|R3	0|15|3	18	3	0.61	0.00|0.99|0.86	0|0|0	0.6167	0.99	0.2445
PF3D7_1364000	conserved protein, unknown function	R1|R2|R3	0|7|5	12	3	0.63	0.00|0.94|0.91	0|0|0	0.6167	0.939	0.2445
PF3D7_1108700	heat shock protein J2	R1|R2|R3	0|6|2	8	3	0.63	0.00|0.98|0.87	0|0|0	0.6167	0.981	0.2445
PF3D7_0320500	nicotinamidase, putative	R1|R2|R3	0|2|3	5	3	0.62	0.00|0.90|0.95	0|0|0	0.6163	0.946	0.2449
PF3D7_0926500	tetratricopeptide repeat protein, putative	R1|R2|R3	0|16|11	27	3	0.64	0.00|0.94|0.91	0|0|0	0.6157	0.942	0.2453
PF3D7_1115400	cysteine proteinase falcipain 3	R1|R2|R3	4|0|2	6	3	0.63	0.97|0.00|0.87	0|0|0	0.614	0.969	0.2456
PF3D7_0315600	zinc finger protein, putative	R1|R2|R3	0|3|3	6	3	0.61	0.00|0.92|0.92	0|0|0	0.6113	0.918	0.246
PF3D7_1118300	insulinase, putative	R1|R2|R3	0|9|6	15	3	0.61	0.00|0.94|0.89	0|0|0	0.6107	0.939	0.2464
PF3D7_1104400	thioredoxin-like mero protein	R1|R2|R3	0|4|2	6	3	0.59	0.00|0.95|0.88	0|0|0	0.6103	0.949	0.2467
PF3D7_0308700	conserved protein, unknown function	R1|R2|R3	0|2|4	6	3	0.64	0.00|0.86|0.97	0|0|0	0.609	0.968	0.2471
PF3D7_1342400	casein kinase II beta chain	R1|R2|R3	0|3|2	5	3	0.61	0.00|0.93|0.89	0|0|0	0.6087	0.933	0.2475
PF3D7_1475600	bromodomain protein, putative	R1|R2|R3	0|4|3	7	3	0.65	0.00|0.94|0.88	0|0|0	0.607	0.943	0.2479
PF3D7_1466800	conserved Plasmodium protein, unknown function	R1|R2|R3	0|9|3	12	3	0.63	0.00|0.97|0.85	0|0|0	0.6063	0.966	0.2486
PF3D7_1355300	histone-lysine N-methyltransferase, putative	R1|R2|R3	0|10|2	12	3	0.6	0.00|0.99|0.83	0|0|0	0.6063	0.987	0.2486
PF3D7_1239000	HD superfamily phosphohydrolase protein, putative	R1|R2|R3	0|4|4	8	3	0.59	0.00|0.91|0.91	0|0|0	0.6047	0.908	0.2494
PF3D7_0215700	DNA-directed RNA polymerase II subunit RPB2, putative	R1|R2|R3	0|11|5	16	3	0.61	0.00|0.95|0.86	0|0|0	0.6047	0.952	0.2494
PF3D7_1110500	vacuolar protein sorting-associated protein 35, putative	R1|R2|R3	0|6|4	10	3	0.61	0.00|0.94|0.88	0|0|0	0.6043	0.935	0.2497
PF3D7_0720700	phosphoinositide-binding protein, putative	R1|R2|R3	0|12|20	32	3	0.61	0.00|0.88|0.93	0|0|0	0.6037	0.934	0.2505
PF3D7_1306600	V-type proton ATPase subunit H, putative	R1|R2|R3	0|3|2	5	3	0.61	0.00|0.93|0.88	0|0|0	0.6037	0.933	0.2505
PF3D7_1415400	conserved Plasmodium protein, unknown function	R1|R2|R3	0|14|6	20	3	0.58	0.00|0.96|0.85	0|0|0	0.603	0.96	0.2509
PF3D7_0618000	conserved Plasmodium membrane protein, unknown function	R1|R2|R3	0|4|4	8	3	0.61	0.00|0.90|0.90	0|0|0	0.601	0.903	0.2512
PF3D7_0105700	asparagine-rich antigen Pfa35-2	R1|R2|R3	0|26|12	38	3	0.59	0.00|0.94|0.86	0|0|0	0.601	0.943	0.2516
PF3D7_1105100	histone H2B	R1|R2|R3	2|10|8	20	3	0.61	0.34|0.73|0.73	8|0|5	0.6007	0.733	0.2523
PF3D7_0904800	replication protein A1, small fragment	R1|R2|R3	0|4|2	6	3	0.61	0.00|0.95|0.85	0|0|0	0.6007	0.949	0.2523
PF3D7_1361100	protein transport protein Sec24A	R1|R2|R3	0|9|3	12	3	0.58	0.00|0.97|0.83	0|0|0	0.6003	0.97	0.2527
PF3D7_0219600	replication factor C subunit 1, putative	R1|R2|R3	0|9|3	12	3	0.6	0.00|0.97|0.83	0|0|0	0.6	0.974	0.2534
PF3D7_1103600	actin-like protein, putative	R1|R2|R3	0|5|2	7	3	0.58	0.00|0.96|0.84	0|0|0	0.6	0.956	0.2534
PF3D7_1469200	shewanella-like protein phosphatase 1, putative	R1|R2|R3	0|2|2	4	3	0.6	0.00|0.90|0.90	0|0|0	0.5997	0.903	0.2538
PF3D7_1245500	conserved Plasmodium protein, unknown function	R1|R2|R3	0|3|2	5	3	0.6	0.00|0.92|0.87	0|0|0	0.5977	0.922	0.2542
PF3D7_1218500	dynamin-like protein, putative	R1|R2|R3	0|3|10	13	3	0.62	0.00|0.82|0.97	0|0|0	0.5973	0.974	0.2545
PF3D7_1247500	serine/threonine protein kinase, putative	R1|R2|R3	0|5|5	10	3	0.6	0.00|0.90|0.89	0|0|0	0.5967	0.896	0.2553
PF3D7_0604300	conserved Plasmodium protein, unknown function	R1|R2|R3	0|5|3	8	3	0.61	0.00|0.93|0.86	0|0|0	0.5967	0.929	0.2553
PF3D7_0933600	mitochondrial-processing peptidase subunit beta, putative	R1|R2|R3	3|2|0	5	3	0.62	0.92|0.86|0.00	0|0|0	0.595	0.923	0.256
PF3D7_1412100	mini-chromosome maintenance complex-binding protein, putative	R1|R2|R3	0|8|3	11	3	0.6	0.00|0.96|0.83	0|0|0	0.595	0.955	0.256
PF3D7_1332200	conserved protein, unknown function	R1|R2|R3	0|4|7	11	3	0.59	0.00|0.85|0.93	0|0|0	0.5947	0.932	0.2567
PF3D7_1468400	zinc finger protein, putative	R1|R2|R3	0|7|3	10	3	0.58	0.00|0.94|0.84	0|0|0	0.5947	0.942	0.2567
PF3D7_0823300	histone acetyltransferase GCN5	R1|R2|R3	0|6|7	13	3	0.57	0.00|0.88|0.90	0|0|0	0.5927	0.899	0.2571
PF3D7_1004300	E3 ubiquitin-protein ligase, putative	R1|R2|R3	0|8|4	12	3	0.58	0.00|0.94|0.83	0|0|0	0.5917	0.941	0.2575
PF3D7_0933500	gamma-tubulin complex component, putative	R1|R2|R3	0|7|12	19	3	0.61	0.00|0.85|0.92	0|0|0	0.591	0.919	0.2578
PF3D7_1134800	coatomer subunit delta	R1|R2|R3	0|2|2	4	3	0.58	0.00|0.88|0.89	0|0|0	0.5897	0.89	0.2582
PF3D7_1011800	PRE-binding protein	R1|R2|R3	0|9|3	12	3	0.61	0.00|0.96|0.80	0|0|0	0.5893	0.964	0.2586
PF3D7_0528100	AP-1 complex subunit beta, putative	R1|R2|R3	0|5|4	9	3	0.61	0.00|0.90|0.87	0|0|0	0.587	0.896	0.2589
PF3D7_0703500	erythrocyte membrane-associated antigen	R1|R2|R3	0|15|7	22	3	0.61	0.00|0.93|0.83	0|0|0	0.5867	0.931	0.2593
PF3D7_1023900	chromodomain-helicase-DNA-binding protein 1 homolog, putative	R1|R2|R3	0|11|19	30	3	0.59	0.00|0.84|0.92	0|0|0	0.5863	0.921	0.2597
PF3D7_0704200	tRNA m5C-methyltransferase, putative	R1|R2|R3	0|7|5	12	3	0.6	0.00|0.90|0.86	0|0|0	0.586	0.903	0.26
PF3D7_0111400	conserved Plasmodium protein, unknown function	R1|R2|R3	0|4|2	6	3	0.57	0.00|0.93|0.82	0|0|0	0.5833	0.933	0.2604
PF3D7_1145100	coatomer subunit gamma, putative	R1|R2|R3	0|8|3	11	3	0.6	0.00|0.94|0.81	0|0|0	0.583	0.944	0.2608
PF3D7_1347100	DNA topoisomerase 3, putative	R1|R2|R3	0|5|2	7	3	0.57	0.00|0.94|0.79	0|0|0	0.5793	0.944	0.2612
PF3D7_0714000	histone H2B variant	R1|R2|R3	0|9|3	12	3	0.58	0.00|0.96|0.77	6|0|0	0.579	0.964	0.2615
PF3D7_1434100	queuine tRNA-ribosyltransferase, putative	R1|R2|R3	0|2|2	4	3	0.57	0.00|0.87|0.86	0|0|0	0.5767	0.872	0.2619
PF3D7_0904000	GTPase-activating protein, putative	R1|R2|R3	0|2|2	4	3	0.55	0.00|0.87|0.86	0|0|0	0.5763	0.867	0.2623
PF3D7_0629400	polyadenylate-binding protein 3, putative	R1|R2|R3	0|8|2	10	3	0.59	0.00|0.96|0.77	0|0|0	0.575	0.955	0.2627
PF3D7_1456700	conserved Plasmodium protein, unknown function	R1|R2|R3	3|0|2	5	3	0.57	0.90|0.00|0.82	0|0|0	0.5727	0.902	0.2631
PF3D7_1003800	U5 small nuclear ribonucleoprotein component, putative	R1|R2|R3	0|8|3	11	3	0.56	0.00|0.92|0.79	0|0|0	0.5703	0.923	0.2635
PF3D7_1104200	chromatin remodeling protein	R1|R2|R3	0|13|4	17	3	0.54	0.00|0.93|0.76	0|0|0	0.5647	0.931	0.2639
PF3D7_1402100	pseudouridine synthase, putative	R1|R2|R3	0|6|2	8	3	0.56	0.00|0.94|0.75	0|0|0	0.562	0.938	0.2643
PF3D7_0813400	conserved protein, unknown function	R1|R2|R3	0|3|2	5	3	0.57	0.00|0.87|0.81	0|0|0	0.5597	0.874	0.2647
PF3D7_1228800	WD repeat-containing protein, putative	R1|R2|R3	0|10|11	21	3	0.54	0.00|0.83|0.84	0|0|0	0.558	0.843	0.2651
PF3D7_0935200	vacuolar protein sorting-associated protein 33, putative	R1|R2|R3	0|4|4	8	3	0.54	0.00|0.83|0.84	0|0|0	0.5563	0.838	0.2655
PF3D7_1316600	choline-phosphate cytidylyltransferase	R1|R2|R3	0|6|2	8	3	0.57	0.00|0.93|0.74	0|0|0	0.5553	0.926	0.2659
PF3D7_0508100	SET domain protein, putative	R1|R2|R3	0|3|13	16	3	0.56	0.00|0.72|0.95	0|0|0	0.555	0.949	0.2663
PF3D7_1471400	diacylglycerol kinase, putative	R1|R2|R3	0|2|2	4	3	0.55	0.00|0.83|0.83	0|0|0	0.554	0.834	0.2667
PF3D7_1412700	AAA family ATPase, putative	R1|R2|R3	0|5|3	8	3	0.54	0.00|0.88|0.79	0|0|0	0.5537	0.875	0.2671
PF3D7_1352400	conserved Plasmodium protein, unknown function	R1|R2|R3	0|6|5	11	3	0.55	0.00|0.84|0.82	0|0|0	0.5533	0.843	0.2675
PF3D7_0507700	nuclear protein localization protein 4, putative	R1|R2|R3	0|2|2	4	3	0.53	0.00|0.83|0.82	0|0|0	0.5507	0.833	0.268
PF3D7_0303500	spindle pole body protein, putative	R1|R2|R3	0|7|13	20	3	0.54	0.00|0.77|0.88	0|0|0	0.5493	0.882	0.2684
PF3D7_0910100	exportin-7, putative	R1|R2|R3	18|3|0	21	3	0.55	0.98|0.67|0.00	0|0|0	0.5483	0.975	0.2688
PF3D7_1142100	conserved Plasmodium protein, unknown function	R1|R2|R3	0|20|6	26	3	0.58	0.00|0.92|0.73	0|0|0	0.5467	0.915	0.2696
PF3D7_1312800	conserved Plasmodium protein, unknown function	R1|R2|R3	0|4|12	16	3	0.57	0.00|0.73|0.92	0|0|0	0.5467	0.915	0.2696
PF3D7_1251200	coronin	R1|R2|R3	0|2|2	4	3	0.56	0.00|0.82|0.81	0|0|0	0.5417	0.816	0.27
PF3D7_0817700	rhoptry neck protein 5	R1|R2|R3	0|2|8	10	3	0.57	0.00|0.69|0.94	0|0|0	0.5407	0.935	0.2705
PF3D7_0527900	ATP-dependent RNA helicase DDX41, putative	R1|R2|R3	0|2|2	4	3	0.54	0.00|0.80|0.82	0|0|0	0.5383	0.816	0.2709
PF3D7_1235300	CCR4-NOT transcription complex subunit 4, putative	R1|R2|R3	0|9|3	12	3	0.55	0.00|0.90|0.70	0|0|0	0.5353	0.904	0.2713
PF3D7_1004400	RNA-binding protein, putative	R1|R2|R3	0|3|2	5	3	0.54	0.00|0.84|0.76	0|0|0	0.5323	0.837	0.2718
PF3D7_0407800	conserved Plasmodium protein, unknown function	R1|R2|R3	0|6|9	15	3	0.53	0.00|0.76|0.83	0|0|0	0.531	0.83	0.2722
PF3D7_0805700	serine/threonine protein kinase, FIKK family	R1|R2|R3	0|7|3	10	3	0.55	0.00|0.87|0.72	0|0|0	0.5287	0.87	0.2726
PF3D7_0302200	cytoadherence linked asexual protein 3.2	R1|R2|R3	0|3|5	8	3	0.52	0.00|0.73|0.84	0|0|0	0.523	0.84	0.2731
PF3D7_0310400	parasite-infected erythrocyte surface protein	R1|R2|R3	4|5|0	9	3	0.49	0.77|0.80|0.00	0|0|0	0.5213	0.796	0.2735
PF3D7_0820900	conserved Plasmodium protein, unknown function	R1|R2|R3	0|5|6	11	3	0.53	0.00|0.77|0.80	0|0|0	0.521	0.798	0.274
PF3D7_0212400	conserved Plasmodium membrane protein, unknown function	R1|R2|R3	0|7|17	24	3	0.53	0.00|0.69|0.87	0|0|0	0.5207	0.868	0.2744
PF3D7_0311300	phosphatidylinositol 3- and 4-kinase, putative	R1|R2|R3	0|5|2	7	3	0.5	0.00|0.86|0.69	0|0|0	0.5163	0.862	0.2754
PF3D7_1307700	TOM1-like protein, putative	R1|R2|R3	0|4|4	8	3	0.51	0.00|0.78|0.77	0|0|0	0.5163	0.776	0.2754
PF3D7_0500800	mature parasite-infected erythrocyte surface antigen	R1|R2|R3	0|4|4	8	3	0.52	0.00|0.77|0.77	0|0|0	0.5147	0.774	0.2758
PF3D7_0603400	trophozoite exported protein 1	R1|R2|R3	0|6|2	8	3	0.5	0.00|0.86|0.66	0|0|0	0.5073	0.86	0.2763
PF3D7_1025000	EF-hand calcium-binding domain-containing protein, putative	R1|R2|R3	0|2|5	7	3	0.52	0.00|0.68|0.84	0|0|0	0.507	0.837	0.2768
PF3D7_0214100	protein transport protein SEC31	R1|R2|R3	4|4|0	8	3	0.51	0.75|0.76|0.00	0|0|0	0.504	0.758	0.2772
PF3D7_1136300	tudor staphylococcal nuclease	R1|R2|R3	0|3|3	6	3	0.52	0.00|0.75|0.76	0|0|0	0.502	0.755	0.2777
PF3D7_1205500	zinc finger protein, putative	R1|R2|R3	0|10|2	12	3	0.5	0.00|0.91|0.59	0|0|0	0.4993	0.905	0.2782
PF3D7_0909400	exoribonuclease, putative	R1|R2|R3	0|5|3	8	3	0.49	0.00|0.79|0.70	0|0|0	0.4983	0.792	0.2787
PF3D7_0802500	inositol 5-phosphatase, putative	R1|R2|R3	0|2|16	18	3	0.48	0.00|0.52|0.97	0|0|0	0.498	0.973	0.2792
PF3D7_1460500	conserved Plasmodium protein, unknown function	R1|R2|R3	0|12|2	14	3	0.53	0.00|0.93|0.55	0|0|0	0.4937	0.933	0.2796
PF3D7_1239900	vacuolar protein sorting-associated protein 16, putative	R1|R2|R3	0|3|2	5	3	0.46	0.00|0.78|0.70	0|0|0	0.4913	0.775	0.2801
PF3D7_1315900	exportin-T, putative	R1|R2|R3	4|2|0	6	3	0.49	0.79|0.67|0.00	0|0|0	0.489	0.794	0.2811
PF3D7_0801800	mannose-6-phosphate isomerase, putative	R1|R2|R3	0|2|2	4	3	0.49	0.00|0.74|0.73	0|0|0	0.489	0.741	0.2811
PF3D7_1134000	heat shock protein 70	R1|R2|R3	0|25|2	27	3	0.49	0.00|0.99|0.47	0|0|0	0.4863	0.99	0.2816
PF3D7_0515300	phosphatidylinositol 3-kinase	R1|R2|R3	0|4|9	13	3	0.49	0.00|0.66|0.80	0|0|0	0.4857	0.795	0.2821
PF3D7_0215800	origin recognition complex subunit 5	R1|R2|R3	0|2|2	4	3	0.47	0.00|0.71|0.72	0|0|0	0.477	0.72	0.2826
PF3D7_1428900	conserved Plasmodium protein, unknown function	R1|R2|R3	0|3|3	6	3	0.46	0.00|0.71|0.72	0|0|0	0.4757	0.716	0.2831
PF3D7_0212100	conserved Plasmodium protein, unknown function	R1|R2|R3	0|4|4	8	3	0.49	0.00|0.71|0.70	0|0|0	0.471	0.711	0.2837
PF3D7_0904100	AP-4 complex subunit epsilon, putative	R1|R2|R3	0|4|2	6	3	0.47	0.00|0.77|0.64	0|0|0	0.4697	0.769	0.2842
PF3D7_1249300	protein phosphatase PPM4, putative	R1|R2|R3	0|2|3	5	3	0.46	0.00|0.67|0.73	0|0|0	0.4673	0.732	0.2847
PF3D7_0310500	ATP-dependent RNA helicase DHX57, putative	R1|R2|R3	0|5|5	10	3	0.47	0.00|0.70|0.70	0|0|0	0.4667	0.701	0.2852
PF3D7_1231800	asparagine-rich protein, putative	R1|R2|R3	0|19|2	21	3	0.47	0.00|0.99|0.41	0|0|0	0.466	0.987	0.2857
PF3D7_0303100	CLP1 P-loop domain-containing protein, putative	R1|R2|R3	0|2|5	7	3	0.43	0.00|0.61|0.76	0|0|0	0.4573	0.763	0.2863
PF3D7_0714200	conserved Plasmodium protein, unknown function	R1|R2|R3	0|3|3	6	3	0.46	0.00|0.68|0.69	0|0|0	0.4557	0.686	0.2868
PF3D7_0411900	DNA polymerase alpha catalytic subunit A	R1|R2|R3	0|5|2	7	3	0.45	0.00|0.77|0.59	0|0|0	0.4533	0.77	0.2874
PF3D7_0621100	conserved Plasmodium protein, unknown function	R1|R2|R3	0|3|2	5	3	0.45	0.00|0.70|0.64	0|0|0	0.446	0.698	0.2879
PF3D7_1308400	conserved Plasmodium protein, unknown function	R1|R2|R3	0|25|12	37	3	0.44	0.00|0.73|0.60	0|0|0	0.4453	0.733	0.2885
PF3D7_1433800	conserved Plasmodium protein, unknown function	R1|R2|R3	0|6|4	10	3	0.47	0.00|0.70|0.64	0|0|0	0.4447	0.696	0.289
PF3D7_0826500	ubiquitin conjugation factor E4 B, putative	R1|R2|R3	0|2|3	5	3	0.44	0.00|0.63|0.70	0|0|0	0.4427	0.695	0.2896
PF3D7_1462800	glyceraldehyde-3-phosphate dehydrogenase	R1|R2|R3	2|33|23	58	3	0.42	0.07|0.67|0.57	19|18|12	0.4383	0.67	0.2901
PF3D7_1345700	isocitrate dehydrogenase [NADP], mitochondrial	R1|R2|R3	0|29|12	41	3	0.4	0.00|0.95|0.37	13|9|9	0.4377	0.948	0.2907
PF3D7_0624600	ISWI chromatin-remodeling complex ATPase	R1|R2|R3	0|5|4	9	3	0.45	0.00|0.67|0.64	0|0|0	0.437	0.674	0.2918
PF3D7_1312900	eukaryotic translation initation factor 4 gamma	R1|R2|R3	0|3|2	5	3	0.43	0.00|0.69|0.62	0|0|0	0.437	0.691	0.2918
PF3D7_0318200	DNA-directed RNA polymerase II subunit RPB1	R1|R2|R3	0|5|3	8	3	0.45	0.00|0.70|0.60	0|0|0	0.4323	0.698	0.2924
PF3D7_0411800	conserved Plasmodium protein, unknown function	R1|R2|R3	0|5|2	7	3	0.43	0.00|0.73|0.56	0|0|0	0.432	0.733	0.2929
PF3D7_1019700	conserved Plasmodium protein, unknown function	R1|R2|R3	0|2|2	4	3	0.43	0.00|0.64|0.65	0|0|0	0.428	0.645	0.2935
PF3D7_0302900	exportin-1, putative	R1|R2|R3	0|3|2	5	3	0.42	0.00|0.68|0.61	0|0|0	0.4273	0.677	0.2941
PF3D7_1119900	protein transport protein SEC16, putative	R1|R2|R3	3|4|0	7	3	0.44	0.61|0.67|0.00	0|0|0	0.4233	0.665	0.2946
PF3D7_1443000	serine/threonine protein kinase	R1|R2|R3	0|2|2	4	3	0.43	0.00|0.63|0.62	0|0|0	0.4163	0.626	0.2952
PF3D7_0404600	conserved Plasmodium membrane protein, unknown function	R1|R2|R3	3|28|0	31	3	0.39	0.33|0.91|0.00	0|0|0	0.4117	0.906	0.2958
PF3D7_1326600	conserved Plasmodium protein, unknown function	R1|R2|R3	0|11|4	15	3	0.41	0.00|0.71|0.53	0|0|0	0.4113	0.707	0.2964
PF3D7_1426800	conserved Plasmodium protein, unknown function	R1|R2|R3	0|5|2	7	3	0.4	0.00|0.70|0.53	0|0|0	0.409	0.698	0.297
PF3D7_0728100	conserved Plasmodium membrane protein, unknown function	R1|R2|R3	0|16|8	24	3	0.43	0.00|0.68|0.55	0|0|0	0.409	0.676	0.2976
PF3D7_0705500	inositol-phosphate phosphatase, putative	R1|R2|R3	0|8|2	10	3	0.41	0.00|0.72|0.47	0|0|0	0.398	0.722	0.2982
PF3D7_1107800	AP2 domain transcription factor, putative	R1|R2|R3	0|3|3	6	3	0.38	0.00|0.59|0.59	0|0|0	0.3943	0.594	0.2988
PF3D7_1122500	conserved Plasmodium protein, unknown function	R1|R2|R3	0|2|4	6	3	0.37	0.00|0.53|0.63	0|0|0	0.386	0.633	0.2994
PF3D7_0610900	transcription elongation factor SPT5, putative	R1|R2|R3	0|2|2	4	3	0.38	0.00|0.58|0.57	0|0|0	0.385	0.582	0.3
PF3D7_1433400	zinc finger protein, putative	R1|R2|R3	0|6|14	20	3	0.39	0.00|0.49|0.65	0|0|0	0.3827	0.654	0.3007
PF3D7_1220300	cell cycle associated protein, putative	R1|R2|R3	0|4|3	7	3	0.38	0.00|0.59|0.54	0|0|0	0.3787	0.593	0.3013
PF3D7_0605800	DNA repair protein RAD50, putative	R1|R2|R3	0|6|2	8	3	0.37	0.00|0.65|0.48	0|0|0	0.376	0.651	0.3019
PF3D7_1134600	zinc finger protein, putative	R1|R2|R3	0|3|2	5	3	0.39	0.00|0.60|0.53	0|0|0	0.3743	0.595	0.3026
PF3D7_1128000	conserved Plasmodium protein, unknown function	R1|R2|R3	0|2|2	4	3	0.35	0.00|0.52|0.52	0|0|0	0.3483	0.523	0.3033
PF3D7_0103100	vacuolar protein sorting-associated protein 51, putative	R1|R2|R3	2|2|0	4	3	0.34	0.51|0.52|0.00	0|0|0	0.3433	0.516	0.304
PF3D7_1116800	heat shock protein 101	R1|R2|R3	0|0|12	12	3	0.36	0.00|0.00|0.99	0|0|0	0.3287	0.986	0.3054
PF3D7_0818100	zinc finger protein, putative	R1|R2|R3	0|9|0	9	3	0.32	0.00|0.99|0.00	0|0|0	0.3287	0.986	0.3054
PF3D7_1361900	proliferating cell nuclear antigen 1	R1|R2|R3	0|9|0	9	3	0.32	0.00|0.99|0.00	0|0|3	0.3283	0.985	0.3068
PF3D7_0302100	serine/threonine protein kinase	R1|R2|R3	0|22|0	22	3	0.32	0.00|0.99|0.00	0|0|0	0.3283	0.985	0.3068
PF3D7_0704600	E3 ubiquitin-protein ligase	R1|R2|R3	0|6|4	10	3	0.34	0.00|0.52|0.46	0|0|0	0.328	0.522	0.3075
PF3D7_0906600	zinc finger protein, putative	R1|R2|R3	0|11|0	11	3	0.31	0.00|0.98|0.00	0|0|0	0.3273	0.982	0.3083
PF3D7_1463300	DNA polymerase alpha subunit B, putative	R1|R2|R3	0|8|0	8	3	0.32	0.00|0.98|0.00	0|0|0	0.327	0.981	0.309
PF3D7_1250600	translation initiation factor eIF-2B subunit beta, putative	R1|R2|R3	0|9|0	9	3	0.32	0.00|0.98|0.00	0|0|0	0.326	0.978	0.3097
PF3D7_0317800	26S proteasome non-ATPase regulatory subunit 9, putative	R1|R2|R3	0|5|0	5	3	0.3	0.00|0.97|0.00	0|0|0	0.3247	0.974	0.3104
PF3D7_1442300	tRNA import protein tRIP	R1|R2|R3	0|6|0	6	3	0.32	0.00|0.97|0.00	0|0|0	0.3243	0.973	0.3118
PF3D7_0822100	mediator of RNA polymerase II transcription subunit 7, putative	R1|R2|R3	0|5|0	5	3	0.32	0.00|0.97|0.00	0|0|0	0.3243	0.973	0.3118
PF3D7_0923900	polyadenylate-binding protein 2, putative	R1|R2|R3	0|0|4	4	3	0.35	0.00|0.00|0.97	0|0|0	0.324	0.972	0.3132
PF3D7_0218000	replication factor C subunit 2, putative	R1|R2|R3	0|5|0	5	3	0.29	0.00|0.97|0.00	0|0|0	0.324	0.972	0.3132
PF3D7_0918300	eukaryotic translation initiation factor 3 subunit F, putative	R1|R2|R3	0|5|0	5	3	0.32	0.00|0.97|0.00	0|0|0	0.3237	0.971	0.3139
PF3D7_0618700	trafficking protein particle complex subunit 6A, putative	R1|R2|R3	0|4|0	4	3	0.33	0.00|0.97|0.00	0|0|0	0.3233	0.97	0.3152
PF3D7_1304500	small heat shock protein, putative	R1|R2|R3	0|4|0	4	3	0.31	0.00|0.97|0.00	0|0|0	0.3233	0.97	0.3152
PF3D7_1010100	PI31 domain-containing protein, putative	R1|R2|R3	0|4|0	4	3	0.34	0.00|0.97|0.00	0|0|0	0.323	0.969	0.3159
PF3D7_0424600	Plasmodium exported protein (PHISTb), unknown function	R1|R2|R3	0|0|6	6	3	0.33	0.00|0.00|0.97	0|0|0	0.3227	0.968	0.318
PF3D7_0402400	Plasmodium exported protein, unknown function	R1|R2|R3	0|0|5	5	3	0.33	0.00|0.00|0.97	0|0|0	0.3227	0.968	0.318
PF3D7_1437300	conserved Plasmodium protein, unknown function	R1|R2|R3	0|4|0	4	3	0.32	0.00|0.97|0.00	0|0|0	0.3227	0.968	0.318
PF3D7_0512700	orotate phosphoribosyltransferase	R1|R2|R3	0|4|0	4	3	0.31	0.00|0.97|0.00	0|0|0	0.3223	0.967	0.3187
PF3D7_0312800	60S ribosomal protein L26, putative	R1|R2|R3	0|5|0	5	3	0.32	0.00|0.97|0.00	0|0|0	0.322	0.966	0.3193
PF3D7_1143300	DNA-directed RNA polymerases I and III subunit RPAC1, putative	R1|R2|R3	0|5|0	5	3	0.33	0.00|0.97|0.00	0|0|0	0.3217	0.965	0.3207
PF3D7_0624200	conserved Plasmodium protein, unknown function	R1|R2|R3	0|4|0	4	3	0.35	0.00|0.97|0.00	0|0|0	0.3217	0.965	0.3207
PF3D7_1250700	transcription initiation factor IIA subunit 2, putative	R1|R2|R3	0|3|0	3	3	0.35	0.00|0.96|0.00	0|0|0	0.3213	0.964	0.3214
PF3D7_0418500	trafficking protein particle complex subunit 3, putative	R1|R2|R3	0|3|0	3	3	0.3	0.00|0.96|0.00	0|0|0	0.321	0.963	0.322
PF3D7_1007900	eukaryotic translation initiation factor 3 subunit D, putative	R1|R2|R3	0|6|0	6	3	0.34	0.00|0.96|0.00	0|0|0	0.3207	0.962	0.3227
PF3D7_0704000	conserved Plasmodium membrane protein, unknown function	R1|R2|R3	0|6|2	8	3	0.31	0.00|0.59|0.38	0|0|0	0.3203	0.586	0.3234
PF3D7_0923800	thioredoxin reductase	R1|R2|R3	0|6|0	6	3	0.32	0.00|0.96|0.00	0|0|0	0.3203	0.961	0.3253
PF3D7_1341300	60S ribosomal protein L18-2, putative	R1|R2|R3	0|0|4	4	3	0.32	0.00|0.00|0.96	0|0|0	0.3203	0.961	0.3253
PF3D7_0218500	small nuclear ribonucleoprotein Sm D2, putative	R1|R2|R3	0|3|0	3	3	0.31	0.00|0.96|0.00	0|0|0	0.3203	0.961	0.3253
PF3D7_0319100	E3 ubiquitin-protein ligase RBX1, putative	R1|R2|R3	0|0|3	3	3	0.32	0.00|0.00|0.96	0|0|0	0.3197	0.959	0.326
PF3D7_0323800	conserved Plasmodium protein, unknown function	R1|R2|R3	0|12|0	12	3	0.3	0.00|0.96|0.00	0|0|0	0.3193	0.958	0.3266
PF3D7_1470900	proteasome subunit beta type-2, putative	R1|R2|R3	0|0|3	3	3	0.33	0.00|0.00|0.96	0|0|0	0.319	0.957	0.3273
PF3D7_1003300	N-terminal acetyltransferase A complex catalytic subunit ARD1, putative	R1|R2|R3	0|3|0	3	3	0.29	0.00|0.96|0.00	0|0|0	0.3187	0.956	0.3286
PF3D7_1213200	mediator of RNA polymerase II transcription subunit 18, putative	R1|R2|R3	0|3|0	3	3	0.33	0.00|0.96|0.00	0|0|0	0.3187	0.956	0.3286
PF3D7_0520900	adenosylhomocysteinase	R1|R2|R3	6|0|0	6	3	0.31	0.96|0.00|0.00	0|0|0	0.3183	0.955	0.3312
PF3D7_1242700	40S ribosomal protein S17, putative	R1|R2|R3	0|8|0	8	3	0.33	0.00|0.96|0.00	0|0|0	0.3183	0.955	0.3312
PF3D7_0909800	small nuclear ribonucleoprotein Sm D3, putative	R1|R2|R3	0|5|0	5	3	0.31	0.00|0.96|0.00	0|0|0	0.3183	0.955	0.3312
PF3D7_1038000	antigen UB05	R1|R2|R3	0|4|0	4	3	0.31	0.00|0.96|0.00	0|0|0	0.3183	0.955	0.3312
PF3D7_1231100	ras-related protein Rab-2	R1|R2|R3	3|0|0	3	3	0.32	0.95|0.00|0.00	0|0|0	0.318	0.954	0.3324
PF3D7_1331700	glutamine--tRNA ligase, putative	R1|R2|R3	0|8|0	8	3	0.31	0.00|0.95|0.00	0|0|0	0.318	0.954	0.3324
PF3D7_0320900	histone H2A.Z	R1|R2|R3	0|3|0	3	3	0.32	0.00|0.95|0.00	0|0|0	0.3177	0.953	0.3337
PF3D7_0304400	60S ribosomal protein L44	R1|R2|R3	0|0|3	3	3	0.31	0.00|0.00|0.95	0|0|0	0.3177	0.953	0.3337
PF3D7_1348600	conserved Plasmodium protein, unknown function	R1|R2|R3	0|0|4	4	3	0.29	0.00|0.00|0.95	0|0|0	0.3173	0.952	0.335
PF3D7_1421000	DIX domain-containing protein, putative	R1|R2|R3	0|3|0	3	3	0.33	0.00|0.95|0.00	0|0|0	0.3173	0.952	0.335
PF3D7_1403900	serine/threonine protein phosphatase CPPED1, putative	R1|R2|R3	0|3|0	3	3	0.32	0.00|0.95|0.00	0|0|0	0.317	0.951	0.3356
PF3D7_1115700	cysteine proteinase falcipain 2a	R1|R2|R3	5|0|0	5	3	0.3	0.95|0.00|0.00	0|0|0	0.3167	0.95	0.3362
PF3D7_0923000	DNA-directed RNA polymerase II subunit RPB3, putative	R1|R2|R3	0|0|3	3	3	0.33	0.00|0.00|0.95	0|0|0	0.3163	0.949	0.3375
PF3D7_1103100	60S acidic ribosomal protein P1, putative	R1|R2|R3	0|3|0	3	3	0.33	0.00|0.95|0.00	0|0|0	0.3163	0.949	0.3375
PF3D7_1221600	protein TSSC1, putative	R1|R2|R3	5|0|0	5	3	0.32	0.95|0.00|0.00	0|0|0	0.316	0.948	0.3393
PF3D7_1358500	zinc finger protein, putative	R1|R2|R3	5|0|0	5	3	0.32	0.95|0.00|0.00	0|0|0	0.316	0.948	0.3393
PF3D7_1366300	conserved Plasmodium protein, unknown function	R1|R2|R3	3|6|0	9	3	0.31	0.42|0.53|0.00	0|0|0	0.316	0.533	0.3393
PF3D7_0706400	60S ribosomal protein L37	R1|R2|R3	0|3|0	3	3	0.31	0.00|0.95|0.00	0|0|0	0.315	0.945	0.3399
PF3D7_1346300	DNA/RNA-binding protein Alba 2	R1|R2|R3	0|0|3	3	3	0.32	0.00|0.00|0.94	0|0|0	0.3147	0.944	0.3405
PF3D7_0207600	serine repeat antigen 5	R1|R2|R3	8|0|0	8	3	0.3	0.94|0.00|0.00	0|0|0	0.3143	0.943	0.343
PF3D7_0412200	conserved Plasmodium protein, unknown function	R1|R2|R3	0|3|0	3	3	0.31	0.00|0.94|0.00	0|0|0	0.3143	0.943	0.343
PF3D7_1437800	trafficking protein particle complex subunit 5, putative	R1|R2|R3	0|3|0	3	3	0.32	0.00|0.94|0.00	0|0|0	0.3143	0.943	0.343
PF3D7_1434800	mitochondrial acidic protein MAM33, putative	R1|R2|R3	0|3|0	3	3	0.28	0.00|0.94|0.00	0|0|0	0.3143	0.943	0.343
PF3D7_0307500	spindle and kinetochore-associated protein 2, putative	R1|R2|R3	0|4|0	4	3	0.35	0.00|0.94|0.00	0|0|0	0.314	0.942	0.3442
PF3D7_0601900	conserved Plasmodium protein, unknown function	R1|R2|R3	0|2|0	2	3	0.31	0.00|0.94|0.00	0|0|0	0.314	0.942	0.3442
PF3D7_1250900	conserved protein, unknown function	R1|R2|R3	0|0|3	3	3	0.31	0.00|0.00|0.94	0|0|0	0.3137	0.941	0.3448
PF3D7_0822300	small nuclear ribonucleoprotein G, putative	R1|R2|R3	0|2|0	2	3	0.31	0.00|0.94|0.00	0|0|0	0.3133	0.94	0.3454
PF3D7_1358900	GTP-binding protein, putative	R1|R2|R3	0|4|0	4	3	0.33	0.00|0.94|0.00	0|0|0	0.313	0.939	0.3466
PF3D7_0503400	actin-depolymerizing factor 1	R1|R2|R3	0|2|0	2	3	0.33	0.00|0.94|0.00	0|0|0	0.313	0.939	0.3466
PF3D7_1138800	WD repeat-containing protein, putative	R1|R2|R3	0|2|2	4	3	0.31	0.00|0.47|0.47	0|0|0	0.3127	0.471	0.3472
PF3D7_0319600	elongation factor 1-delta, putative	R1|R2|R3	0|2|0	2	3	0.33	0.00|0.94|0.00	0|0|0	0.3123	0.937	0.3477
PF3D7_1461300	40S ribosomal protein S28e, putative	R1|R2|R3	0|5|0	5	3	0.31	0.00|0.94|0.00	0|0|0	0.312	0.936	0.3483
PF3D7_1406700	vacuolar protein sorting-associated protein 29	R1|R2|R3	0|2|0	2	3	0.3	0.00|0.94|0.00	0|0|0	0.3117	0.935	0.3489
PF3D7_0528200	eukaryotic translation initiation factor 3 subunit E, putative	R1|R2|R3	0|5|0	5	3	0.31	0.00|0.93|0.00	0|0|0	0.3113	0.934	0.3518
PF3D7_1418000	ubiquitin fusion degradation protein 1, putative	R1|R2|R3	0|3|0	3	3	0.32	0.00|0.93|0.00	0|0|0	0.3113	0.934	0.3518
PF3D7_1349600	conserved Plasmodium protein, unknown function	R1|R2|R3	0|3|0	3	3	0.29	0.00|0.93|0.00	0|0|0	0.3113	0.934	0.3518
PF3D7_1019400	60S ribosomal protein L30e, putative	R1|R2|R3	0|2|0	2	3	0.34	0.00|0.93|0.00	0|0|0	0.3113	0.934	0.3518
PF3D7_1325000	U6 snRNA-associated Sm-like protein LSm6, putative	R1|R2|R3	0|3|0	3	3	0.3	0.00|0.93|0.00	0|0|0	0.3113	0.934	0.3518
PF3D7_1323200	V-type proton ATPase subunit G, putative	R1|R2|R3	0|2|0	2	3	0.3	0.00|0.93|0.00	0|0|0	0.311	0.933	0.3524
PF3D7_1458000	cysteine proteinase falcipain 1	R1|R2|R3	5|0|0	5	3	0.31	0.93|0.00|0.00	0|0|0	0.31	0.93	0.3536
PF3D7_1032800	leucine-rich repeat protein	R1|R2|R3	0|5|0	5	3	0.34	0.00|0.93|0.00	0|2|2	0.31	0.93	0.3536
PF3D7_1425900	conserved Plasmodium protein, unknown function	R1|R2|R3	0|3|0	3	3	0.31	0.00|0.93|0.00	0|0|0	0.3087	0.926	0.3541
PF3D7_1311400	AP-1 complex subunit mu-1	R1|R2|R3	0|4|0	4	3	0.3	0.00|0.93|0.00	0|0|0	0.3083	0.925	0.3547
PF3D7_0108000	proteasome subunit beta type-3, putative	R1|R2|R3	0|0|2	2	3	0.31	0.00|0.00|0.92	0|0|0	0.3077	0.923	0.3553
PF3D7_1465200	mediator of RNA polymerase II transcription subunit 4, putative	R1|R2|R3	0|3|0	3	3	0.3	0.00|0.92|0.00	0|0|0	0.307	0.921	0.3576
PF3D7_1107400	DNA repair protein RAD51	R1|R2|R3	0|3|0	3	3	0.31	0.00|0.92|0.00	0|0|0	0.307	0.921	0.3576
PF3D7_0816100	phosphopantothenoylcysteine decarboxylase, putative	R1|R2|R3	0|2|0	2	3	0.34	0.00|0.92|0.00	0|0|0	0.307	0.921	0.3576
PF3D7_1309500	H/ACA ribonucleoprotein complex subunit 1, putative	R1|R2|R3	0|2|0	2	3	0.31	0.00|0.92|0.00	0|0|0	0.307	0.921	0.3576
PF3D7_0409400	chaperone protein DnaJ	R1|R2|R3	0|5|0	5	3	0.33	0.00|0.92|0.00	0|0|0	0.3067	0.92	0.3581
PF3D7_1419700	conserved Plasmodium protein, unknown function	R1|R2|R3	0|5|0	5	3	0.3	0.00|0.92|0.00	0|0|0	0.3063	0.919	0.3587
PF3D7_1419300	glutathione S-transferase	R1|R2|R3	0|2|0	2	3	0.3	0.00|0.92|0.00	0|0|0	0.306	0.918	0.3593
PF3D7_0925700	histone deacetylase 1	R1|R2|R3	0|4|0	4	3	0.32	0.00|0.92|0.00	0|0|0	0.3057	0.917	0.3609
PF3D7_0708100	DNA-directed RNA polymerases I, II, and III subunit RPABC5, putative	R1|R2|R3	0|2|0	2	3	0.34	0.00|0.92|0.00	0|0|0	0.3057	0.917	0.3609
PF3D7_1441100	conserved Plasmodium protein, unknown function	R1|R2|R3	0|2|0	2	3	0.32	0.00|0.92|0.00	0|0|0	0.3057	0.917	0.3609
PF3D7_1022000	RNA-binding protein, putative	R1|R2|R3	0|10|0	10	3	0.29	0.00|0.92|0.00	0|0|0	0.3053	0.916	0.362
PF3D7_1212000	glutathione peroxidase-like thioredoxin peroxidase	R1|R2|R3	0|2|0	2	3	0.29	0.00|0.92|0.00	0|0|0	0.3053	0.916	0.362
PF3D7_0531200	ribosomal protein S16, mitochondrial, putative	R1|R2|R3	0|2|0	2	3	0.31	0.00|0.92|0.00	0|0|0	0.305	0.915	0.3626
PF3D7_1112400	nucleic acid binding protein, putative	R1|R2|R3	0|2|0	2	3	0.32	0.00|0.91|0.00	0|0|0	0.3043	0.913	0.3632
PF3D7_1144500	SUMO-activating enzyme subunit 1	R1|R2|R3	0|4|0	4	3	0.3	0.00|0.91|0.00	2|0|0	0.303	0.909	0.3637
PF3D7_1227800	elongator complex protein 3, putative	R1|R2|R3	0|7|0	7	3	0.3	0.00|0.91|0.00	0|0|0	0.3027	0.908	0.3643
PF3D7_0708300	EKC/KEOPS complex subunit BUD32	R1|R2|R3	0|2|0	2	3	0.31	0.00|0.91|0.00	0|0|0	0.3017	0.905	0.3648
PF3D7_1368300	conserved Plasmodium protein, unknown function	R1|R2|R3	0|2|0	2	3	0.3	0.00|0.90|0.00	0|0|0	0.3007	0.902	0.3654
PF3D7_0212900	arginyl-tRNA--protein transferase	R1|R2|R3	0|0|3	3	3	0.32	0.00|0.00|0.90	0|0|0	0.3	0.9	0.3659
PF3D7_1220900	heterochromatin protein 1	R1|R2|R3	0|2|0	2	3	0.3	0.00|0.90|0.00	0|0|0	0.2993	0.898	0.367
PF3D7_1307000	exosome complex component RRP40, putative	R1|R2|R3	0|2|0	2	3	0.3	0.00|0.90|0.00	0|0|0	0.2993	0.898	0.367
PF3D7_1022100	methyltransferase, putative	R1|R2|R3	0|0|2	2	3	0.32	0.00|0.00|0.90	0|0|0	0.299	0.897	0.3676
PF3D7_1128400	bifunctional farnesyl/geranylgeranyl diphosphate synthase	R1|R2|R3	0|3|0	3	3	0.29	0.00|0.90|0.00	0|0|0	0.2987	0.896	0.3686
PF3D7_0113200	Plasmodium exported protein, unknown function	R1|R2|R3	0|0|4	4	3	0.32	0.00|0.00|0.90	0|0|0	0.2987	0.896	0.3686
PF3D7_1139100	RNA-binding protein, putative	R1|R2|R3	0|12|0	12	3	0.3	0.00|0.89|0.00	0|0|0	0.2977	0.893	0.3692
PF3D7_0918000	glideosome-associated protein 50	R1|R2|R3	3|0|0	3	3	0.29	0.89|0.00|0.00	0|0|0	0.2963	0.889	0.3708
PF3D7_1438600	conserved protein, unknown function	R1|R2|R3	0|2|0	2	3	0.29	0.00|0.89|0.00	0|0|0	0.2963	0.889	0.3708
PF3D7_0417500	memo-like protein	R1|R2|R3	0|2|0	2	3	0.29	0.00|0.89|0.00	0|0|0	0.2963	0.889	0.3708
PF3D7_0109200	cleavage and polyadenylation specificity factor subunit 5, putative	R1|R2|R3	0|2|0	2	3	0.3	0.00|0.88|0.00	0|0|0	0.2943	0.883	0.3724
PF3D7_0517300	serine/arginine-rich splicing factor 1	R1|R2|R3	0|0|2	2	3	0.32	0.00|0.00|0.88	0|0|0	0.2943	0.883	0.3724
PF3D7_1025300	conserved protein, unknown function	R1|R2|R3	0|5|0	5	3	0.28	0.00|0.88|0.00	0|0|0	0.2943	0.883	0.3724
PF3D7_1464500	conserved Plasmodium membrane protein, unknown function	R1|R2|R3	0|2|6	8	3	0.29	0.00|0.35|0.53	0|0|0	0.294	0.534	0.373
PF3D7_0406400	cytosolic glyoxalase II	R1|R2|R3	0|0|2	2	3	0.31	0.00|0.00|0.88	0|0|0	0.293	0.879	0.3735
PF3D7_0804900	GTPase-activating protein, putative	R1|R2|R3	0|3|0	3	3	0.3	0.00|0.88|0.00	0|0|0	0.2923	0.877	0.374
PF3D7_1224500	histone chaperone ASF1, putative	R1|R2|R3	2|0|0	2	3	0.32	0.88|0.00|0.00	0|0|0	0.292	0.876	0.3746
PF3D7_0831400	Plasmodium exported protein, unknown function	R1|R2|R3	0|0|2	2	3	0.31	0.00|0.00|0.88	0|0|0	0.2917	0.875	0.3751
PF3D7_0308600	pre-mRNA-processing factor 19, putative	R1|R2|R3	0|3|0	3	3	0.27	0.00|0.87|0.00	0|0|0	0.2903	0.871	0.3756
PF3D7_1459600	conserved Plasmodium protein, unknown function	R1|R2|R3	0|5|0	5	3	0.29	0.00|0.87|0.00	0|0|0	0.2893	0.868	0.3767
PF3D7_1427900	leucine-rich repeat protein	R1|R2|R3	0|2|0	2	3	0.29	0.00|0.87|0.00	0|0|0	0.2893	0.868	0.3767
PF3D7_0110400	DNA-directed RNA polymerase II subunit RPB9, putative	R1|R2|R3	0|2|0	2	3	0.28	0.00|0.87|0.00	0|0|0	0.2887	0.866	0.3772
PF3D7_0822800	U5 small nuclear ribonucleoprotein 40 kDa protein, putative	R1|R2|R3	0|2|0	2	3	0.28	0.00|0.87|0.00	0|0|0	0.2883	0.865	0.3778
PF3D7_0523100	mitochondrial-processing peptidase subunit alpha, putative	R1|R2|R3	0|3|0	3	3	0.28	0.00|0.86|0.00	0|0|0	0.2853	0.856	0.3783
PF3D7_0924400	conserved Plasmodium protein, unknown function	R1|R2|R3	0|6|0	6	3	0.29	0.00|0.86|0.00	0|0|0	0.285	0.855	0.3788
PF3D7_1450100	signal recognition particle subunit SRP54	R1|R2|R3	0|3|0	3	3	0.31	0.00|0.85|0.00	0|0|0	0.2843	0.853	0.3794
PF3D7_0917500	conserved protein, unknown function	R1|R2|R3	0|4|0	4	3	0.27	0.00|0.85|0.00	0|0|0	0.2837	0.851	0.3804
PF3D7_0621500	ribonuclease P/MRP protein subunit RPP1, putative	R1|R2|R3	0|2|0	2	3	0.31	0.00|0.85|0.00	0|0|0	0.2837	0.851	0.3804
PF3D7_0707700	E3 ubiquitin-protein ligase, putative	R1|R2|R3	0|5|0	5	3	0.31	0.00|0.85|0.00	0|0|0	0.2827	0.848	0.3815
PF3D7_1104100	syntaxin, Qa-SNARE family	R1|R2|R3	0|2|0	2	3	0.29	0.00|0.85|0.00	0|0|0	0.2827	0.848	0.3815
PF3D7_1242600	protein farnesyltransferase subunit alpha	R1|R2|R3	0|3|0	3	3	0.31	0.00|0.84|0.00	0|0|0	0.281	0.843	0.382
PF3D7_1330800	RNA-binding protein, putative	R1|R2|R3	0|3|0	3	3	0.3	0.00|0.84|0.00	0|0|0	0.2803	0.841	0.3826
PF3D7_0309300	N2227-like protein, putative	R1|R2|R3	0|5|0	5	3	0.27	0.00|0.84|0.00	0|0|0	0.2797	0.839	0.3841
PF3D7_1139200	VPS9 domain-containing protein, putative	R1|R2|R3	0|2|0	2	3	0.27	0.00|0.84|0.00	0|0|0	0.2797	0.839	0.3841
PF3D7_0501600	rhoptry-associated protein 2	R1|R2|R3	0|2|0	2	3	0.29	0.00|0.84|0.00	0|0|0	0.2797	0.839	0.3841
PF3D7_1033200	early transcribed membrane protein 10.2	R1|R2|R3	0|2|0	2	3	0.29	0.00|0.84|0.00	0|0|0	0.2793	0.838	0.3847
PF3D7_0306100	conserved Plasmodium protein, unknown function	R1|R2|R3	0|3|0	3	3	0.29	0.00|0.84|0.00	0|0|0	0.2787	0.836	0.3852
PF3D7_0422200	erythrocyte membrane-associated antigen	R1|R2|R3	0|5|3	8	3	0.29	0.00|0.46|0.38	0|0|0	0.2773	0.457	0.3862
PF3D7_0709700	prodrug activation and resistance esterase	R1|R2|R3	0|2|0	2	3	0.26	0.00|0.83|0.00	0|0|0	0.2773	0.832	0.3862
PF3D7_1426700	phosphoenolpyruvate carboxylase	R1|R2|R3	0|6|0	6	3	0.28	0.00|0.83|0.00	0|0|0	0.276	0.828	0.3867
PF3D7_1446700	conserved Plasmodium protein, unknown function	R1|R2|R3	0|0|2	2	3	0.25	0.00|0.00|0.82	0|0|0	0.2747	0.824	0.3873
PF3D7_1428800	transcription initiation TFIID-like, putative	R1|R2|R3	0|2|0	2	3	0.31	0.00|0.82|0.00	0|0|0	0.2743	0.823	0.3878
PF3D7_1113400	ubiquitin domain-containing protein DSK2, putative	R1|R2|R3	0|2|0	2	3	0.26	0.00|0.82|0.00	0|0|0	0.274	0.822	0.3883
PF3D7_0628600	DNA methyltransferase 1-associated protein 1, putative	R1|R2|R3	0|2|0	2	3	0.26	0.00|0.82|0.00	0|0|0	0.2723	0.817	0.3888
PF3D7_0414000	structural maintenance of chromosomes protein 3, putative	R1|R2|R3	0|6|0	6	3	0.3	0.00|0.82|0.00	0|0|0	0.272	0.816	0.3893
PF3D7_1363100	conserved Plasmodium protein, unknown function	R1|R2|R3	5|0|0	5	3	0.25	0.81|0.00|0.00	0|0|0	0.2703	0.811	0.3904
PF3D7_0922500	phosphoglycerate kinase	R1|R2|R3	0|2|0	2	3	0.25	0.00|0.81|0.00	0|0|0	0.2703	0.811	0.3904
PF3D7_1367100	U1 small nuclear ribonucleoprotein 70 kDa homolog, putative	R1|R2|R3	0|2|0	2	3	0.25	0.00|0.80|0.00	0|0|0	0.2667	0.8	0.3909
PF3D7_1448300	conserved protein, unknown function	R1|R2|R3	0|6|0	6	3	0.27	0.00|0.80|0.00	0|0|0	0.2657	0.797	0.3914
PF3D7_1306900	U1 small nuclear ribonucleoprotein A, putative	R1|R2|R3	0|2|0	2	3	0.27	0.00|0.79|0.00	0|0|0	0.2643	0.793	0.392
PF3D7_1102400	phosphopantothenate--cysteine ligase, putative	R1|R2|R3	0|3|0	3	3	0.25	0.00|0.79|0.00	0|0|0	0.263	0.789	0.3925
PF3D7_1362700	conserved Plasmodium protein, unknown function	R1|R2|R3	0|0|11	11	3	0.28	0.00|0.00|0.79	0|0|0	0.2627	0.788	0.393
PF3D7_1037500	dynamin-like protein	R1|R2|R3	0|0|3	3	3	0.26	0.00|0.00|0.79	0|0|0	0.2617	0.785	0.3935
PF3D7_1147300	conserved Plasmodium protein, unknown function	R1|R2|R3	0|6|0	6	3	0.25	0.00|0.78|0.00	0|0|0	0.259	0.777	0.3941
PF3D7_0727000	vacuolar protein sorting-associated protein 53, putative	R1|R2|R3	0|5|0	5	3	0.25	0.00|0.77|0.00	0|0|0	0.2573	0.772	0.3946
PF3D7_0829400	prolyl 4-hydroxylase subunit alpha, putative	R1|R2|R3	0|2|0	2	3	0.26	0.00|0.76|0.00	0|0|0	0.2543	0.763	0.3951
PF3D7_1225200	conserved Plasmodium protein, unknown function	R1|R2|R3	0|5|0	5	3	0.27	0.00|0.76|0.00	0|0|0	0.254	0.762	0.3956
PF3D7_0913600	conserved Plasmodium protein, unknown function	R1|R2|R3	5|0|0	5	3	0.28	0.76|0.00|0.00	0|0|0	0.2537	0.761	0.3967
PF3D7_0205400	PCI domain-containing protein, putative	R1|R2|R3	0|2|0	2	3	0.27	0.00|0.76|0.00	0|0|0	0.2537	0.761	0.3967
PF3D7_0512200	glutathione synthetase	R1|R2|R3	0|3|0	3	3	0.25	0.00|0.76|0.00	0|0|0	0.2523	0.757	0.3977
PF3D7_0729100	conserved Plasmodium protein, unknown function	R1|R2|R3	0|2|2	4	3	0.24	0.00|0.38|0.38	0|0|0	0.2523	0.38	0.3977
PF3D7_1135100	protein phosphatase PPM8, putative	R1|R2|R3	0|0|3	3	3	0.26	0.00|0.00|0.76	0|0|0	0.252	0.756	0.3983
PF3D7_1343700	kelch protein K13	R1|R2|R3	0|0|3	3	3	0.26	0.00|0.00|0.75	0|0|0	0.2507	0.752	0.3988
PF3D7_1364500	exosome complex component RRP45, putative	R1|R2|R3	0|2|0	2	3	0.22	0.00|0.75|0.00	0|0|0	0.2503	0.751	0.3993
PF3D7_0920800	inosine-5'-monophosphate dehydrogenase	R1|R2|R3	0|2|0	2	3	0.25	0.00|0.74|0.00	0|0|0	0.2477	0.743	0.4004
PF3D7_1422800	actin-related protein, putative	R1|R2|R3	0|2|0	2	3	0.27	0.00|0.74|0.00	0|0|0	0.2477	0.743	0.4004
PF3D7_0314700	RING finger protein RNF1	R1|R2|R3	0|4|0	4	3	0.25	0.00|0.74|0.00	0|0|0	0.2473	0.742	0.4009
PF3D7_1238700	BTB/POZ domain-containing protein, putative	R1|R2|R3	0|2|0	2	3	0.25	0.00|0.74|0.00	0|0|0	0.247	0.741	0.4014
PF3D7_1130500	conserved oligomeric Golgi complex subunit 2, putative	R1|R2|R3	4|0|0	4	3	0.25	0.74|0.00|0.00	0|0|0	0.246	0.738	0.4025
PF3D7_0810300	protein phosphatase PPM5, putative	R1|R2|R3	0|0|2	2	3	0.26	0.00|0.00|0.74	0|0|0	0.246	0.738	0.4025
PF3D7_1107200	conserved protein, unknown function	R1|R2|R3	0|3|0	3	3	0.25	0.00|0.73|0.00	0|0|0	0.242	0.726	0.403
PF3D7_0612900	nucleolar GTP-binding protein 1, putative	R1|R2|R3	0|3|0	3	3	0.23	0.00|0.72|0.00	0|0|0	0.2397	0.719	0.4035
PF3D7_0505200	actin-like protein, putative	R1|R2|R3	0|2|0	2	3	0.23	0.00|0.71|0.00	0|0|0	0.237	0.711	0.404
PF3D7_0815800	vacuolar protein sorting-associated protein 9, putative	R1|R2|R3	0|5|0	5	3	0.25	0.00|0.71|0.00	0|0|0	0.2363	0.709	0.4046
PF3D7_1002700	conserved Plasmodium protein, unknown function	R1|R2|R3	0|4|0	4	3	0.22	0.00|0.71|0.00	0|0|0	0.2357	0.707	0.4051
PF3D7_0625600	poly(A) polymerase PAP, putative	R1|R2|R3	0|2|0	2	3	0.23	0.00|0.71|0.00	0|0|0	0.235	0.705	0.4056
PF3D7_1453000	conserved Plasmodium protein, unknown function	R1|R2|R3	0|3|0	3	3	0.23	0.00|0.70|0.00	0|0|0	0.2347	0.704	0.4061
PF3D7_0607000	translation initiation factor IF-2, putative	R1|R2|R3	0|4|0	4	3	0.26	0.00|0.70|0.00	0|0|0	0.233	0.699	0.4067
PF3D7_1110400	RNA-binding protein, putative	R1|R2|R3	0|5|0	5	3	0.23	0.00|0.69|0.00	0|0|0	0.231	0.693	0.4072
PF3D7_1016200	Rab3 GTPase-activating protein non-catalytic subunit, putative	R1|R2|R3	0|2|0	2	3	0.24	0.00|0.69|0.00	0|0|0	0.2307	0.692	0.4077
PF3D7_1248700	conserved Plasmodium protein, unknown function	R1|R2|R3	0|6|0	6	3	0.23	0.00|0.69|0.00	0|0|0	0.23	0.69	0.4088
PF3D7_1440800	major facilitator superfamily domain-containing protein, putative	R1|R2|R3	0|0|2	2	3	0.23	0.00|0.00|0.69	0|0|0	0.23	0.69	0.4088
PF3D7_0630600	conserved protein, unknown function	R1|R2|R3	0|3|0	3	3	0.23	0.00|0.69|0.00	0|0|0	0.2297	0.689	0.4093
PF3D7_1116700	dipeptidyl aminopeptidase 1	R1|R2|R3	0|2|0	2	3	0.22	0.00|0.69|0.00	0|0|0	0.2287	0.686	0.4103
PF3D7_0111800	eukaryotic translation initiation factor 4E, putative	R1|R2|R3	0|2|0	2	3	0.23	0.00|0.69|0.00	0|0|0	0.2287	0.686	0.4103
PF3D7_1034000	Sec1 family protein, putative	R1|R2|R3	0|0|2	2	3	0.24	0.00|0.00|0.68	0|0|0	0.228	0.684	0.4109
PF3D7_0515600	conserved Plasmodium protein, unknown function	R1|R2|R3	0|4|0	4	3	0.25	0.00|0.67|0.00	0|0|0	0.2227	0.668	0.4114
PF3D7_0401800	Plasmodium exported protein (PHISTb), unknown function	R1|R2|R3	0|0|2	2	3	0.22	0.00|0.00|0.67	0|0|0	0.2223	0.667	0.4119
PF3D7_0516300	tRNA pseudouridine synthase, putative	R1|R2|R3	2|0|0	2	3	0.25	0.67|0.00|0.00	0|0|0	0.2217	0.665	0.4124
PF3D7_0803200	filament assembling protein, putative	R1|R2|R3	0|2|0	2	3	0.21	0.00|0.66|0.00	0|0|0	0.2207	0.662	0.413
PF3D7_0612100	eukaryotic translation initiation factor 3 subunit L, putative	R1|R2|R3	0|2|0	2	3	0.23	0.00|0.65|0.00	0|0|0	0.2177	0.653	0.4135
PF3D7_0821600	polyribonucleotide 5'-hydroxyl-kinase Clp1, putative	R1|R2|R3	0|2|0	2	3	0.22	0.00|0.65|0.00	0|0|0	0.2163	0.649	0.414
PF3D7_0406500	NYN domain-containing protein, putative	R1|R2|R3	0|2|3	5	3	0.21	0.00|0.29|0.35	0|0|0	0.2123	0.346	0.4146
PF3D7_1437400	pantothenate kinase 2, putative	R1|R2|R3	0|2|0	2	3	0.22	0.00|0.63|0.00	0|0|0	0.21	0.63	0.4156
PF3D7_0707400	AAA family ATPase, putative	R1|R2|R3	0|2|0	2	3	0.22	0.00|0.63|0.00	0|0|0	0.21	0.63	0.4156
PF3D7_1328500	alpha/beta-hydrolase, putative	R1|R2|R3	0|3|0	3	3	0.21	0.00|0.63|0.00	0|0|0	0.209	0.627	0.4162
PF3D7_0403800	alpha/beta hydrolase, putative	R1|R2|R3	0|2|0	2	3	0.23	0.00|0.63|0.00	0|0|0	0.2087	0.626	0.4167
PF3D7_1015400	conserved Plasmodium protein, unknown function	R1|R2|R3	0|2|0	2	3	0.19	0.00|0.62|0.00	0|0|0	0.2077	0.623	0.4172
PF3D7_1462100	conserved Plasmodium protein, unknown function	R1|R2|R3	4|0|0	4	3	0.2	0.62|0.00|0.00	0|0|0	0.2067	0.62	0.4178
PF3D7_1455500	AP-1 complex subunit gamma, putative	R1|R2|R3	0|3|0	3	3	0.2	0.00|0.62|0.00	0|0|0	0.206	0.618	0.4183
PF3D7_0516700	ubiquitin carboxyl-terminal hydrolase 2, putative	R1|R2|R3	0|4|0	4	3	0.19	0.00|0.62|0.00	0|0|0	0.2057	0.617	0.4188
PF3D7_1234100	bromodomain protein, putative	R1|R2|R3	0|3|3	6	3	0.19	0.00|0.30|0.31	0|0|0	0.2047	0.314	0.4199
PF3D7_1227700	conserved Plasmodium protein, unknown function	R1|R2|R3	0|0|2	2	3	0.21	0.00|0.00|0.61	0|0|0	0.2047	0.614	0.4199
PF3D7_0623100	nuclear polyadenylated RNA-binding protein NAB2, putative	R1|R2|R3	0|0|2	2	3	0.21	0.00|0.00|0.61	0|0|0	0.2043	0.613	0.4209
PF3D7_0520200	mediator of RNA polymerase II transcription subunit 17, putative	R1|R2|R3	0|2|0	2	3	0.2	0.00|0.61|0.00	0|0|0	0.2043	0.613	0.4209
PF3D7_1230200	vacuolar transporter chaperone, putative, pseudogene	R1|R2|R3	0|3|0	3	3	0.21	0.00|0.61|0.00	0|0|0	0.2033	0.61	0.4215
PF3D7_1451800	sortilin	R1|R2|R3	0|2|0	2	3	0.21	0.00|0.61|0.00	0|0|0	0.2027	0.608	0.422
PF3D7_0705300	origin recognition complex subunit 2	R1|R2|R3	0|2|0	2	3	0.19	0.00|0.61|0.00	0|0|0	0.202	0.606	0.4225
PF3D7_0107800	double-strand break repair protein MRE11	R1|R2|R3	3|0|0	3	3	0.19	0.60|0.00|0.00	0|0|0	0.2007	0.602	0.4236
PF3D7_1445100	histidine--tRNA ligase, putative	R1|R2|R3	0|3|0	3	3	0.21	0.00|0.60|0.00	0|0|0	0.2007	0.602	0.4236
PF3D7_0412000	LITAF-like zinc finger protein, putative	R1|R2|R3	0|2|0	2	3	0.18	0.00|0.60|0.00	0|0|0	0.2003	0.601	0.4241
PF3D7_0619500	acyl-CoA synthetase	R1|R2|R3	0|3|0	3	3	0.18	0.00|0.60|0.00	0|0|0	0.1997	0.599	0.4246
PF3D7_0310300	phosphoglycerate mutase, putative	R1|R2|R3	0|3|0	3	3	0.2	0.00|0.59|0.00	0|0|0	0.198	0.594	0.4251
PF3D7_1443400	WD repeat-containing protein	R1|R2|R3	0|2|0	2	3	0.2	0.00|0.59|0.00	0|0|0	0.196	0.588	0.4257
PF3D7_0506700	GTPase-activating protein, putative	R1|R2|R3	0|2|0	2	3	0.2	0.00|0.59|0.00	0|0|0	0.1953	0.586	0.4262
PF3D7_0811000	cullin-1, putative	R1|R2|R3	0|2|0	2	3	0.2	0.00|0.59|0.00	0|0|0	0.195	0.585	0.4267
PF3D7_0730200	AP-4 complex subunit beta, putative	R1|R2|R3	0|0|2	2	3	0.19	0.00|0.00|0.58	0|0|0	0.1933	0.58	0.4272
PF3D7_0917000	merozoite organizing protein	R1|R2|R3	5|0|0	5	3	0.2	0.58|0.00|0.00	0|0|0	0.193	0.579	0.4278
PF3D7_0505000	MMS19-like protein, putative	R1|R2|R3	8|0|0	8	3	0.19	0.57|0.00|0.00	0|0|0	0.1897	0.569	0.4283
PF3D7_1003700	MKT1 domain-containing protein, putative	R1|R2|R3	0|3|0	3	3	0.19	0.00|0.57|0.00	0|0|0	0.1893	0.568	0.4288
PF3D7_0515000	pre-mRNA-splicing factor CWC2, putative	R1|R2|R3	0|2|0	2	3	0.18	0.00|0.57|0.00	0|0|0	0.189	0.567	0.4293
PF3D7_1332900	isoleucine--tRNA ligase, putative	R1|R2|R3	0|3|0	3	3	0.21	0.00|0.56|0.00	0|0|0	0.1867	0.56	0.4299
PF3D7_1016700	Plasmodium exported protein (PHISTc), unknown function	R1|R2|R3	0|0|2	2	3	0.21	0.00|0.00|0.56	0|0|0	0.1863	0.559	0.4304
PF3D7_1309700	vacuolar protein sorting-associated protein 18, putative	R1|R2|R3	0|4|0	4	3	0.19	0.00|0.56|0.00	0|0|0	0.186	0.558	0.4309
PF3D7_0626000	conserved Plasmodium protein, unknown function	R1|R2|R3	0|4|0	4	3	0.18	0.00|0.55|0.00	0|0|0	0.1847	0.554	0.4315
PF3D7_1457900	conserved Plasmodium protein, unknown function	R1|R2|R3	0|0|8	8	3	0.16	0.00|0.00|0.55	0|0|0	0.182	0.546	0.432
PF3D7_1117900	conserved Plasmodium protein, unknown function	R1|R2|R3	0|3|0	3	3	0.16	0.00|0.54|0.00	0|0|0	0.1807	0.542	0.4325
PF3D7_1452000	rhoptry neck protein 2	R1|R2|R3	0|0|5	5	3	0.18	0.00|0.00|0.54	0|0|0	0.1797	0.539	0.433
PF3D7_1130700	structural maintenance of chromosomes protein 1, putative	R1|R2|R3	0|4|0	4	3	0.17	0.00|0.54|0.00	0|0|0	0.1793	0.538	0.4336
PF3D7_1244200	RNA polymerase II transcription factor B subunit 2, putative	R1|R2|R3	0|2|0	2	3	0.2	0.00|0.53|0.00	0|0|0	0.1763	0.529	0.4341
PF3D7_1031300	conserved Plasmodium protein, unknown function	R1|R2|R3	0|2|0	2	3	0.17	0.00|0.53|0.00	0|0|0	0.1753	0.526	0.4346
PF3D7_1453900	conserved Plasmodium protein, unknown function	R1|R2|R3	0|2|0	2	3	0.16	0.00|0.52|0.00	0|0|0	0.1747	0.524	0.4351
PF3D7_1343300	CDT1-like protein, putative	R1|R2|R3	0|2|0	2	3	0.16	0.00|0.52|0.00	0|0|0	0.1737	0.521	0.4362
PF3D7_1352800	vacuolar fusion protein MON1, putative	R1|R2|R3	0|2|0	2	3	0.18	0.00|0.52|0.00	0|0|0	0.1737	0.521	0.4362
PF3D7_0703000	conserved Plasmodium protein, unknown function	R1|R2|R3	0|4|0	4	3	0.2	0.00|0.52|0.00	0|0|0	0.173	0.519	0.4367
PF3D7_1439500	oocyst rupture protein 2, putative	R1|R2|R3	0|2|0	2	3	0.16	0.00|0.52|0.00	0|0|0	0.1717	0.515	0.4373
PF3D7_1121100	conserved protein, unknown function	R1|R2|R3	0|3|0	3	3	0.17	0.00|0.51|0.00	0|0|0	0.1713	0.514	0.4378
PF3D7_0717600	conserved Plasmodium protein, unknown function	R1|R2|R3	0|2|0	2	3	0.15	0.00|0.51|0.00	0|0|0	0.1687	0.506	0.4383
PF3D7_0919800	TLD domain-containing protein	R1|R2|R3	0|2|0	2	3	0.14	0.00|0.50|0.00	0|0|0	0.1677	0.503	0.4388
PF3D7_1416200	metacaspase-3, putative	R1|R2|R3	0|4|0	4	3	0.15	0.00|0.48|0.00	0|0|0	0.1593	0.478	0.4394
PF3D7_0925800	armadillo repeat protein, putative	R1|R2|R3	0|3|0	3	3	0.15	0.00|0.47|0.00	0|0|0	0.1577	0.473	0.4399
PF3D7_1104300	conserved Plasmodium protein, unknown function	R1|R2|R3	0|0|2	2	3	0.14	0.00|0.00|0.47	0|0|0	0.1567	0.47	0.4405
PF3D7_1311800	M1-family alanyl aminopeptidase	R1|R2|R3	0|0|2	2	3	0.16	0.00|0.00|0.47	0|0|0	0.1553	0.466	0.441
PF3D7_0612200	leucine-rich repeat protein	R1|R2|R3	0|3|0	3	3	0.15	0.00|0.45|0.00	0|0|0	0.149	0.447	0.4415
PF3D7_1020700	N-acetyltransferase, GNAT family, putative	R1|R2|R3	0|2|0	2	3	0.13	0.00|0.44|0.00	0|0|0	0.1453	0.436	0.4421
PF3D7_1116100	serine esterase, putative	R1|R2|R3	0|0|3	3	3	0.16	0.00|0.00|0.43	0|0|0	0.1447	0.434	0.4426
PF3D7_1353300	conserved Plasmodium protein, unknown function	R1|R2|R3	0|0|3	3	3	0.14	0.00|0.00|0.43	0|0|0	0.144	0.432	0.4432
PF3D7_0814300	AAA family ATPase, putative	R1|R2|R3	0|2|0	2	3	0.14	0.00|0.43|0.00	0|0|0	0.143	0.429	0.4437
PF3D7_0526500	conserved Plasmodium protein, unknown function	R1|R2|R3	0|2|0	2	3	0.13	0.00|0.42|0.00	0|0|0	0.1397	0.419	0.4443
PF3D7_1453400	gamma-tubulin complex component, putative	R1|R2|R3	0|0|3	3	3	0.13	0.00|0.00|0.42	0|0|0	0.1387	0.416	0.4448
PF3D7_1107300	polyadenylate-binding protein-interacting protein 1, putative	R1|R2|R3	0|6|0	6	3	0.15	0.00|0.41|0.00	0|0|0	0.138	0.414	0.4465
PF3D7_1435300	glutamate synthase [NADH], putative	R1|R2|R3	0|0|4	4	3	0.14	0.00|0.00|0.41	0|0|0	0.138	0.414	0.4465
PF3D7_0418600	regulator of chromosome condensation, putative	R1|R2|R3	0|0|3	3	3	0.13	0.00|0.00|0.41	0|0|0	0.138	0.414	0.4465
PF3D7_1205800	high mobility group protein B3, putative	R1|R2|R3	0|3|0	3	3	0.13	0.00|0.41|0.00	0|0|0	0.1367	0.41	0.447
PF3D7_0823000	serine/threonine protein kinase VPS15, putative	R1|R2|R3	0|0|2	2	3	0.14	0.00|0.00|0.41	0|0|0	0.1357	0.407	0.4481
PF3D7_1245100	kinesin-13, putative	R1|R2|R3	0|2|0	2	3	0.14	0.00|0.41|0.00	0|0|0	0.1357	0.407	0.4481
PF3D7_0904900	copper-transporting ATPase	R1|R2|R3	4|0|0	4	3	0.13	0.41|0.00|0.00	0|0|0	0.1353	0.406	0.4487
PF3D7_0505100	trafficking protein particle complex subunit 8, putative	R1|R2|R3	0|4|0	4	3	0.14	0.00|0.38|0.00	0|0|0	0.126	0.378	0.4492
PF3D7_1305000	MCL1 domain-containing protein, putative	R1|R2|R3	0|2|0	2	3	0.13	0.00|0.37|0.00	0|0|0	0.1233	0.37	0.4498
PF3D7_0808100	AP-3 complex subunit delta, putative	R1|R2|R3	0|2|0	2	3	0.13	0.00|0.37|0.00	0|0|0	0.1227	0.368	0.4503
PF3D7_1124100	BEACH domain-containing protein, putative	R1|R2|R3	0|0|2	2	3	0.12	0.00|0.00|0.37	0|0|0	0.1223	0.367	0.4509
PF3D7_1335700	conserved oligomeric Golgi complex subunit 3, putative	R1|R2|R3	2|0|0	2	3	0.12	0.37|0.00|0.00	0|0|0	0.1217	0.365	0.4515
PF3D7_1119400	ubiquitin-protein ligase, putative	R1|R2|R3	0|0|3	3	3	0.12	0.00|0.00|0.36	0|0|0	0.12	0.36	0.452
PF3D7_0908200	conserved Plasmodium protein, unknown function	R1|R2|R3	0|2|0	2	3	0.12	0.00|0.36|0.00	0|0|0	0.119	0.357	0.4526
PF3D7_0921600	tetratricopeptide repeat protein, putative	R1|R2|R3	0|2|0	2	3	0.11	0.00|0.35|0.00	0|0|0	0.118	0.354	0.4531
PF3D7_0704500	serine/threonine protein kinase, putative	R1|R2|R3	0|0|2	2	3	0.1	0.00|0.00|0.35	0|0|0	0.1167	0.35	0.4537
PF3D7_1364200	nucleoporin NUP205, putative	R1|R2|R3	0|2|0	2	3	0.12	0.00|0.34|0.00	0|0|0	0.1143	0.343	0.4548
PF3D7_0509800	phosphatidylinositol 4-kinase	R1|R2|R3	0|2|0	2	3	0.11	0.00|0.34|0.00	0|0|0	0.1143	0.343	0.4548
PF3D7_0718100	exported serine/threonine protein kinase	R1|R2|R3	0|3|0	3	3	0.11	0.00|0.34|0.00	0|0|0	0.114	0.342	0.4554
PF3D7_0906000	exoribonuclease II	R1|R2|R3	2|0|0	2	3	0.12	0.34|0.00|0.00	0|0|0	0.1137	0.341	0.4559
PF3D7_1316100	inositol polyphosphate kinase, putative	R1|R2|R3	0|2|0	2	3	0.12	0.00|0.34|0.00	0|0|0	0.1127	0.338	0.4565
PF3D7_0604100	AP2 domain transcription factor	R1|R2|R3	0|2|0	2	3	0.11	0.00|0.32|0.00	0|0|0	0.108	0.324	0.4576
PF3D7_1349300	tyrosine kinase-like protein	R1|R2|R3	0|2|0	2	3	0.11	0.00|0.32|0.00	0|0|0	0.108	0.324	0.4576
PF3D7_0630300	DNA polymerase epsilon catalytic subunit A, putative	R1|R2|R3	0|4|0	4	3	0.12	0.00|0.32|0.00	0|0|0	0.1063	0.319	0.4581
PF3D7_0829000	conserved Plasmodium membrane protein, unknown function	R1|R2|R3	0|2|0	2	3	0.1	0.00|0.31|0.00	0|0|0	0.1037	0.311	0.4587
PF3D7_0518700	mRNA-binding protein PUF1	R1|R2|R3	0|0|2	2	3	0.1	0.00|0.00|0.31	0|0|0	0.102	0.306	0.4593
PF3D7_1230000	TBC domain-containing protein, putative	R1|R2|R3	0|0|2	2	3	0.1	0.00|0.00|0.29	0|0|0	0.097	0.291	0.4598
PF3D7_0826100	HECT-like E3 ubiquitin ligase, putative	R1|R2|R3	0|8|0	8	3	0.09	0.00|0.27|0.00	0|0|0	0.091	0.273	0.4604
PF3D7_0316200	conserved Plasmodium protein, unknown function	R1|R2|R3	0|2|0	2	3	0.09	0.00|0.26|0.00	0|0|0	0.0873	0.262	0.461
PF3D7_1229800	myosin J, putative	R1|R2|R3	0|0|2	2	3	0.07	0.00|0.00|0.25	0|0|0	0.0817	0.245	0.4616
PF3D7_1014600	transcriptional coactivator ADA2	R1|R2|R3	0|0|2	2	3	0.1	0.00|0.00|0.23	0|0|0	0.0767	0.23	0.4621
PF3D7_0802100	AP2 domain transcription factor, putative	R1|R2|R3	0|0|2	2	3	0.07	0.00|0.00|0.22	0|0|0	0.0723	0.217	0.4627
PF3D7_1008100	zinc finger protein, putative	R1|R2|R3	0|3|0	3	3	0.05	0.00|0.19|0.00	0|0|0	0.0637	0.191	0.4633
PF3D7_1410300	WD repeat-containing protein, putative	R1|R2|R3	0|3|0	3	3	0.07	0.00|0.19|0.00	0|0|0	0.062	0.186	0.4639
PF3D7_0926100	protein kinase, putative	R1|R2|R3	0|2|0	2	3	0.07	0.00|0.18|0.00	0|0|0	0.0603	0.181	0.4645
PF3D7_1249800	THO complex subunit 2, putative	R1|R2|R3	0|2|0	2	3	0.06	0.00|0.18|0.00	0|0|0	0.0597	0.179	0.4651
PF3D7_0922800	conserved Plasmodium protein, unknown function	R1|R2|R3	0|3|0	3	3	0.05	0.00|0.17|0.00	0|0|0	0.057	0.171	0.4657
PF3D7_0704100	conserved Plasmodium membrane protein, unknown function	R1|R2|R3	0|0|2	2	3	0.06	0.00|0.00|0.17	0|0|0	0.055	0.165	0.4663
PF3D7_0317300	conserved Plasmodium protein, unknown function	R1|R2|R3	0|0|2	2	3	0.07	0.00|0.00|0.16	0|0|0	0.0543	0.163	0.4669
PF3D7_1442900	protein transport protein SEC7, putative	R1|R2|R3	0|2|0	2	3	0.05	0.00|0.16|0.00	0|0|0	0.053	0.159	0.4675
PF3D7_1313800	conserved Plasmodium membrane protein, unknown function	R1|R2|R3	0|2|0	2	3	0.06	0.00|0.15|0.00	0|0|0	0.0483	0.145	0.4681
PF3D7_0419900	phosphatidylinositol 4-kinase, putative	R1|R2|R3	0|0|3	3	3	0.04	0.00|0.00|0.14	0|0|0	0.047	0.141	0.4688
PF3D7_1322200	conserved Plasmodium protein, unknown function	R1|R2|R3	0|2|0	2	3	0.05	0.00|0.14|0.00	0|0|0	0.0453	0.136	0.4694
PF3D7_1325400	conserved Plasmodium protein, unknown function	R1|R2|R3	0|0|2	2	3	0.05	0.00|0.00|0.13	0|0|0	0.0427	0.128	0.47
PF3D7_0724700	conserved Plasmodium protein, unknown function	R1|R2|R3	0|2|0	2	3	0.03	0.00|0.11|0.00	0|0|0	0.0357	0.107	0.4706
PF3D7_1303800	conserved Plasmodium protein, unknown function	R1|R2|R3	0|3|0	3	3	0.01	0.00|0.05|0.00	0|0|0	0.016	0.048	0.4712
PF3D7_0627500	protein DJ-1	R1|R2|R3	0|84|89	173	3	0.01	0.00|0.01|0.01	54|59|49	0.0083	0.013	0.4719
PF3D7_0818200	14-3-3 protein	R1|R2|R3	19|51|36	106	3	0.01	0.00|0.01|0.01	26|22|33	0.0073	0.013	0.4725
PF3D7_0522400	conserved Plasmodium protein, unknown function	R1|R2|R3	0|0|2	2	3	0.01	0.00|0.00|0.02	0|0|0	0.0053	0.016	0.4732
PF3D7_1229400	macrophage migration inhibitory factor	R1|R2|R3	0|10|8	18	3	0	0.00|0.00|0.00	10|20|14	0.0003	0.001	0.4738

## Sheet: S4B
Table S4B. MPMP analysis of the PfDOZI interactome in the schizont stage
	num_geneQuery_withTerm	num_geneQuery_withoutTerm	num_geneBackground_withTerm	num_geneBackground_withoutTerm	pValue	geneID	padj
Genes coding for components of the proteasome degradation machinery & their timed transcription	18	94	104	5160	3.44e-11	PF3D7_1233600,PF3D7_0726500,PF3D7_0629800,PF3D7_1338100,PF3D7_1306400,PF3D7_1466300,PF3D7_0205900,PF3D7_1017900,PF3D7_1402300,PF3D7_1311500,PF3D7_1130400,PF3D7_0413600,PF3D7_1129200,PF3D7_0912900,PF3D7_1030500,PF3D7_1008400,PF3D7_1248900,PF3D7_1368100	9.21321e-10
Proteasome-mediated proteolysis of ubiquinated proteins	16	96	85	5179	1.56585e-10	PF3D7_0726500,PF3D7_1338100,PF3D7_1306400,PF3D7_1466300,PF3D7_0205900,PF3D7_1017900,PF3D7_1402300,PF3D7_1311500,PF3D7_1130400,PF3D7_0413600,PF3D7_1129200,PF3D7_0912900,PF3D7_1030500,PF3D7_1008400,PF3D7_1248900,PF3D7_1368100	3.70987e-09
Total palmitome of Plasmodium falciparum	36	76	365	4899	8.53672e-15	PF3D7_0320800,PF3D7_1437900,PF3D7_1224300,PF3D7_1130200,PF3D7_0708400,PF3D7_0629200,PF3D7_1451100,PF3D7_0205900,PF3D7_1211400,PF3D7_1338300,PF3D7_1008700,PF3D7_0827900,PF3D7_1444800,PF3D7_1407800,PF3D7_1203700,PF3D7_1424100,PF3D7_1015600,PF3D7_0619400,PF3D7_1405600,PF3D7_1006800,PF3D7_1408000,PF3D7_0308200,PF3D7_1468700,PF3D7_1343000,PF3D7_1106000,PF3D7_0719600,PF3D7_1222300,PF3D7_1302800,PF3D7_1…	3.50574e-13
Myristoylated proteins	6	106	44	5220	0.000538542	PF3D7_1306400,PF3D7_0205900,PF3D7_1138500,PF3D7_1311500,PF3D7_1008400,PF3D7_1248900	0.00385746
Nuclear proteome	81	31	711	4553	5.60854e-44	PF3D7_0320800,PF3D7_1437900,PF3D7_0726500,PF3D7_0814200,PF3D7_1246200,PF3D7_1224300,PF3D7_1130200,PF3D7_0708400,PF3D7_1338100,PF3D7_1306400,PF3D7_0629200,PF3D7_1466300,PF3D7_1451100,PF3D7_0205900,PF3D7_1308900,PF3D7_1211400,PF3D7_0524000,PF3D7_1017900,PF3D7_1338300,PF3D7_1402300,PF3D7_1008700,PF3D7_1129100,PF3D7_1311500,PF3D7_1130400,PF3D7_0827900,PF3D7_1357800,PF3D7_1444800,PF3D7_1021900,PF3D7_0…	1.72743e-41
Phosphoproteome of the merozoite	45	67	482	4782	6.30647e-18	PF3D7_1233600,PF3D7_0317700,PF3D7_0726500,PF3D7_0629800,PF3D7_0814200,PF3D7_1224300,PF3D7_1130200,PF3D7_0708400,PF3D7_1306400,PF3D7_1329100,PF3D7_1466300,PF3D7_1451100,PF3D7_0309500,PF3D7_0205900,PF3D7_1129100,PF3D7_1311500,PF3D7_1130400,PF3D7_0827900,PF3D7_1444800,PF3D7_1407800,PF3D7_0812400,PF3D7_1424100,PF3D7_1429800,PF3D7_0619400,PF3D7_1006800,PF3D7_0308200,PF3D7_0913200,PF3D7_1006200,PF3D7_1…	3.53162e-16
Proteins with ATPase activity	71	41	383	4881	1.00204e-49	PF3D7_0320800,PF3D7_1437900,PF3D7_0814200,PF3D7_1224300,PF3D7_1130200,PF3D7_0708400,PF3D7_1338100,PF3D7_0706000,PF3D7_1306400,PF3D7_1466300,PF3D7_1451100,PF3D7_0309500,PF3D7_0205900,PF3D7_1211400,PF3D7_1138500,PF3D7_0524000,PF3D7_1338300,PF3D7_1008700,PF3D7_1129100,PF3D7_1311500,PF3D7_1130400,PF3D7_0827900,PF3D7_1357800,PF3D7_1444800,PF3D7_0413600,PF3D7_0903700,PF3D7_0912900,PF3D7_1407800,PF3D7_1…	6.17258e-47
Protein-protein associations involving proteases	58	54	746	4518	2.66064e-20	PF3D7_1437900,PF3D7_0726500,PF3D7_1130200,PF3D7_0708400,PF3D7_1338100,PF3D7_1306400,PF3D7_0629200,PF3D7_1466300,PF3D7_1451100,PF3D7_0205900,PF3D7_1211400,PF3D7_0524000,PF3D7_1017900,PF3D7_1338300,PF3D7_1402300,PF3D7_1311500,PF3D7_1130400,PF3D7_0827900,PF3D7_1357800,PF3D7_1444800,PF3D7_0413600,PF3D7_1129200,PF3D7_0912900,PF3D7_1230700,PF3D7_0320300,PF3D7_0812400,PF3D7_1424100,PF3D7_1341200,PF3D7_1…	3.27791e-18
Essential, Non-mutable genes	35	77	894	4370	0.000184788	PF3D7_1225700,PF3D7_0629800,PF3D7_0706000,PF3D7_1306400,PF3D7_0205900,PF3D7_0524000,PF3D7_1017900,PF3D7_1130400,PF3D7_1357800,PF3D7_0912900,PF3D7_1203700,PF3D7_0320300,PF3D7_1429800,PF3D7_1341200,PF3D7_1015600,PF3D7_1405600,PF3D7_0308200,PF3D7_1468700,PF3D7_0803700,PF3D7_1347500,PF3D7_1343000,PF3D7_1106000,PF3D7_1015800,PF3D7_1368100,PF3D7_1308200,PF3D7_1302800,PF3D7_0416800,PF3D7_0813900,PF3D7_0…	0.00149775
Functional orthologs of known cell cycle proteins in E. coli	24	88	428	4836	1.33141e-05	PF3D7_1225700,PF3D7_0708400,PF3D7_1451100,PF3D7_0205900,PF3D7_1211400,PF3D7_1138500,PF3D7_1402300,PF3D7_1021900,PF3D7_0413600,PF3D7_1412400,PF3D7_1424100,PF3D7_1412500,PF3D7_0520300,PF3D7_1006200,PF3D7_1347500,PF3D7_1343000,PF3D7_1026800,PF3D7_1368100,PF3D7_0919000,PF3D7_1222300,PF3D7_1007700,PF3D7_1232100,PF3D7_0818900,PF3D7_0405400	0.000136692
Proteins released from infected cells during rupture	29	83	162	5102	5.02898e-18	PF3D7_1437900,PF3D7_1246200,PF3D7_1224300,PF3D7_0708400,PF3D7_1466300,PF3D7_1451100,PF3D7_0205900,PF3D7_1138500,PF3D7_1008700,PF3D7_1311500,PF3D7_0827900,PF3D7_1357800,PF3D7_0903700,PF3D7_0912900,PF3D7_0320300,PF3D7_0812400,PF3D7_1424100,PF3D7_1408000,PF3D7_0308200,PF3D7_0913200,PF3D7_1347500,PF3D7_1008400,PF3D7_1222300,PF3D7_0627700,PF3D7_0826700,PF3D7_1145400,PF3D7_1132200,PF3D7_0818900,PF3D7_0…	3.09785e-16
Chaperone-assisted protein folding	10	102	77	5187	1.07281e-05	PF3D7_1437900,PF3D7_0708400,PF3D7_0629200,PF3D7_0320300,PF3D7_1015600,PF3D7_0308200,PF3D7_1222300,PF3D7_1132200,PF3D7_0818900,PF3D7_0708800	0.00011394
Genes coding for chaperones and their regulators	14	98	154	5110	8.23448e-06	PF3D7_1437900,PF3D7_0708400,PF3D7_0629200,PF3D7_1211400,PF3D7_0827900,PF3D7_1357800,PF3D7_0320300,PF3D7_1015600,PF3D7_0308200,PF3D7_1222300,PF3D7_1132200,PF3D7_1232100,PF3D7_0818900,PF3D7_0708800	8.89902e-05
Centrosome proteins	11	101	83	5181	3.17066e-06	PF3D7_0708400,PF3D7_1008700,PF3D7_1357800,PF3D7_0903700,PF3D7_0320300,PF3D7_0308200,PF3D7_0803700,PF3D7_1132200,PF3D7_1232100,PF3D7_0818900,PF3D7_0708800	3.68514e-05
S-Glutathionylated proteins	39	73	320	4944	5.08462e-19	PF3D7_1246200,PF3D7_1224300,PF3D7_1130200,PF3D7_0708400,PF3D7_1451100,PF3D7_1138500,PF3D7_1338300,PF3D7_1130400,PF3D7_0827900,PF3D7_1407800,PF3D7_1203700,PF3D7_0812400,PF3D7_1424100,PF3D7_1015600,PF3D7_0619400,PF3D7_1405600,PF3D7_0520300,PF3D7_1408000,PF3D7_0308200,PF3D7_0913200,PF3D7_1468700,PF3D7_1343000,PF3D7_1026800,PF3D7_1015800,PF3D7_1308200,PF3D7_0516200,PF3D7_1209200,PF3D7_0919000,PF3D7_1…	3.83614e-17
S-nitrosylated proteins	49	63	263	5001	4.33973e-32	PF3D7_0814200,PF3D7_1246200,PF3D7_1224300,PF3D7_1130200,PF3D7_0708400,PF3D7_1466300,PF3D7_1451100,PF3D7_1138500,PF3D7_0524000,PF3D7_1338300,PF3D7_1008700,PF3D7_1129100,PF3D7_1130400,PF3D7_0827900,PF3D7_1357800,PF3D7_1444800,PF3D7_0413600,PF3D7_0903700,PF3D7_1407800,PF3D7_1203700,PF3D7_0320300,PF3D7_0812400,PF3D7_1412500,PF3D7_1015600,PF3D7_0619400,PF3D7_1006800,PF3D7_1408000,PF3D7_0308200,PF3D7_0…	8.91092e-30
Phosphoproteome - Lasonder et al 2011	33	79	569	4695	8.4897e-08	PF3D7_1233600,PF3D7_0317700,PF3D7_0814200,PF3D7_1224300,PF3D7_1130200,PF3D7_0708400,PF3D7_1329100,PF3D7_1466300,PF3D7_1138500,PF3D7_0804500,PF3D7_1338300,PF3D7_1444800,PF3D7_1230700,PF3D7_1203700,PF3D7_1341200,PF3D7_1006800,PF3D7_1408000,PF3D7_0308200,PF3D7_0913200,PF3D7_1006200,PF3D7_1347500,PF3D7_1343000,PF3D7_0519400,PF3D7_1308200,PF3D7_0919000,PF3D7_1222300,PF3D7_0627700,PF3D7_1224000,PF3D7_1…	1.49419e-06
Phosphoproteome - Collins et al 2014	55	57	709	4555	5.60476e-19	PF3D7_1437900,PF3D7_1233600,PF3D7_0317700,PF3D7_0726500,PF3D7_0405700,PF3D7_0814200,PF3D7_1246200,PF3D7_1224300,PF3D7_1130200,PF3D7_0708400,PF3D7_1329100,PF3D7_1466300,PF3D7_1451100,PF3D7_0309500,PF3D7_1138500,PF3D7_0524000,PF3D7_1017900,PF3D7_1008700,PF3D7_1130400,PF3D7_1444800,PF3D7_0903700,PF3D7_1230700,PF3D7_1203700,PF3D7_0812400,PF3D7_1424100,PF3D7_1429800,PF3D7_0619400,PF3D7_1006800,PF3D7_1…	3.83614e-17
Phosphoproteome	73	39	1256	4008	7.05341e-20	PF3D7_1437900,PF3D7_1233600,PF3D7_0317700,PF3D7_0726500,PF3D7_0405700,PF3D7_0629800,PF3D7_0814200,PF3D7_1246200,PF3D7_1224300,PF3D7_1130200,PF3D7_0708400,PF3D7_1338100,PF3D7_1329100,PF3D7_1466300,PF3D7_1451100,PF3D7_0309500,PF3D7_1308900,PF3D7_1211400,PF3D7_1138500,PF3D7_0524000,PF3D7_0804500,PF3D7_1017900,PF3D7_1338300,PF3D7_1402300,PF3D7_1008700,PF3D7_1130400,PF3D7_1444800,PF3D7_1021900,PF3D7_1…	6.207e-18
The ART proteome	14	98	48	5216	1.60741e-11	PF3D7_1246200,PF3D7_1130200,PF3D7_0708400,PF3D7_1008700,PF3D7_1444800,PF3D7_0903700,PF3D7_1405600,PF3D7_1408000,PF3D7_0308200,PF3D7_1026800,PF3D7_0919000,PF3D7_1232100,PF3D7_0818900,PF3D7_1324900	4.71506e-10
Transcripts translationally regulated in asexual blood stages	34	78	286	4978	3.53138e-16	PF3D7_1437900,PF3D7_0814200,PF3D7_1246200,PF3D7_1130200,PF3D7_0708400,PF3D7_1451100,PF3D7_1008700,PF3D7_0827900,PF3D7_1357800,PF3D7_1444800,PF3D7_0413600,PF3D7_0903700,PF3D7_1407800,PF3D7_1203700,PF3D7_0320300,PF3D7_1341200,PF3D7_1015600,PF3D7_0619400,PF3D7_1405600,PF3D7_1408000,PF3D7_0308200,PF3D7_0913200,PF3D7_1468700,PF3D7_1347500,PF3D7_1343000,PF3D7_1026800,PF3D7_1015800,PF3D7_1222300,PF3D7_0…	1.55381e-14
Highest expressed genes based on mRNA abundance	29	83	133	5131	4.33377e-20	PF3D7_1437900,PF3D7_0814200,PF3D7_1246200,PF3D7_1130200,PF3D7_0708400,PF3D7_1451100,PF3D7_1008700,PF3D7_0827900,PF3D7_1357800,PF3D7_1444800,PF3D7_0413600,PF3D7_0903700,PF3D7_1407800,PF3D7_1203700,PF3D7_0320300,PF3D7_1015600,PF3D7_1408000,PF3D7_0308200,PF3D7_0913200,PF3D7_1468700,PF3D7_1347500,PF3D7_1343000,PF3D7_1026800,PF3D7_1222300,PF3D7_0826700,PF3D7_1132200,PF3D7_0818900,PF3D7_1324900,PF3D7_0…	4.44934e-18
Phosphoproteome - Treeck et al 2011	56	56	947	4317	3.26317e-14	PF3D7_1437900,PF3D7_1233600,PF3D7_0317700,PF3D7_0726500,PF3D7_0405700,PF3D7_0629800,PF3D7_0814200,PF3D7_1246200,PF3D7_1224300,PF3D7_1130200,PF3D7_0708400,PF3D7_1329100,PF3D7_1466300,PF3D7_1451100,PF3D7_0309500,PF3D7_1308900,PF3D7_1138500,PF3D7_0524000,PF3D7_1402300,PF3D7_1008700,PF3D7_1130400,PF3D7_1444800,PF3D7_1129200,PF3D7_0903700,PF3D7_1230700,PF3D7_1203700,PF3D7_0812400,PF3D7_1429800,PF3D7_1…	1.18242e-12
Peptides with confirmed methylated lysine residues	22	90	278	4986	1.50761e-07	PF3D7_1233600,PF3D7_0317700,PF3D7_0726500,PF3D7_0405700,PF3D7_0814200,PF3D7_1130200,PF3D7_0708400,PF3D7_1451100,PF3D7_0309500,PF3D7_0321800,PF3D7_1138500,PF3D7_1338300,PF3D7_1444800,PF3D7_1129200,PF3D7_1347500,PF3D7_1222300,PF3D7_1302800,PF3D7_1105400,PF3D7_0818900,PF3D7_1324900,PF3D7_0405400,PF3D7_1010700	2.44392e-06
Genes for which expression is significantly correlated with coma score	14	98	307	4957	0.00642141	PF3D7_0706000,PF3D7_0309500,PF3D7_0524000,PF3D7_1407800,PF3D7_1412400,PF3D7_1015600,PF3D7_1408000,PF3D7_1347500,PF3D7_1343000,PF3D7_1248900,PF3D7_1209200,PF3D7_0627700,PF3D7_0315100,PF3D7_1132200	0.0290852
Encoded proteins that could be constituents of P-bodies	9	103	43	5221	9.31011e-07	PF3D7_0320800,PF3D7_0814200,PF3D7_1224300,PF3D7_1308900,PF3D7_0520300,PF3D7_1006200,PF3D7_1347500,PF3D7_1209200,PF3D7_0315100	1.17041e-05
Lysine acetylated proteins	50	62	763	4501	4.33569e-14	PF3D7_0320800,PF3D7_1437900,PF3D7_1233600,PF3D7_0726500,PF3D7_0405700,PF3D7_1246200,PF3D7_1224300,PF3D7_0708400,PF3D7_1306400,PF3D7_1329100,PF3D7_1451100,PF3D7_1308900,PF3D7_0321800,PF3D7_1211400,PF3D7_1138500,PF3D7_1017900,PF3D7_1338300,PF3D7_1311500,PF3D7_1357800,PF3D7_1444800,PF3D7_1129200,PF3D7_0903700,PF3D7_1407800,PF3D7_1412500,PF3D7_1429800,PF3D7_1341200,PF3D7_1015600,PF3D7_1030500,PF3D7_0…	1.48377e-12
Predicted protein-protein interactions of plausible stress helicases	13	99	111	5153	1.36816e-06	PF3D7_1224300,PF3D7_1451100,PF3D7_1308900,PF3D7_0524000,PF3D7_1015600,PF3D7_1405600,PF3D7_1015800,PF3D7_1308200,PF3D7_0719600,PF3D7_1209200,PF3D7_0813900,PF3D7_0315100,PF3D7_1232100	1.68557e-05
Histone mRNA degradation	5	107	20	5244	0.000136676	PF3D7_1308900,PF3D7_0520300,PF3D7_1209200,PF3D7_0315100,PF3D7_1107000	0.00115332
Cell cycle compartment assocation between P. falciparum cell cycle perturbed transcriptomes	19	93	165	5099	4.91056e-09	PF3D7_0320800,PF3D7_0708400,PF3D7_1329100,PF3D7_0524000,PF3D7_1311500,PF3D7_1129200,PF3D7_0812400,PF3D7_0619400,PF3D7_1468700,PF3D7_0803700,PF3D7_0519400,PF3D7_1026800,PF3D7_1008400,PF3D7_1248900,PF3D7_0516200,PF3D7_0813900,PF3D7_1355100,PF3D7_0517000,PF3D7_0315100	9.45283e-08
The molecular machinery of translational regulation	8	104	56	5208	4.62991e-05	PF3D7_1224300,PF3D7_1308900,PF3D7_1412400,PF3D7_0520300,PF3D7_1468700,PF3D7_1209200,PF3D7_0315100,PF3D7_1107000	0.000425675
The phosphoproteome of Plasmodium falciparum infected RBCs	30	82	334	4930	2.42553e-11	PF3D7_1437900,PF3D7_1233600,PF3D7_0317700,PF3D7_0726500,PF3D7_0814200,PF3D7_1224300,PF3D7_1130200,PF3D7_0708400,PF3D7_1466300,PF3D7_1138500,PF3D7_0524000,PF3D7_1338300,PF3D7_1021900,PF3D7_1129200,PF3D7_1203700,PF3D7_1429800,PF3D7_0619400,PF3D7_1006800,PF3D7_1408000,PF3D7_1006200,PF3D7_1468700,PF3D7_1308200,PF3D7_0516200,PF3D7_0919000,PF3D7_1224000,PF3D7_1007700,PF3D7_0517000,PF3D7_1145400,PF3D7_0…	6.79149e-10
Phosphoproteome - Pease et al 2013	45	67	663	4601	5.09632e-13	PF3D7_1233600,PF3D7_0317700,PF3D7_0726500,PF3D7_0814200,PF3D7_1246200,PF3D7_1224300,PF3D7_1130200,PF3D7_0708400,PF3D7_1338100,PF3D7_1466300,PF3D7_1451100,PF3D7_1308900,PF3D7_1138500,PF3D7_1008700,PF3D7_1130400,PF3D7_1021900,PF3D7_1129200,PF3D7_0912900,PF3D7_1230700,PF3D7_1203700,PF3D7_0812400,PF3D7_1424100,PF3D7_1429800,PF3D7_1341200,PF3D7_1015600,PF3D7_0619400,PF3D7_1006800,PF3D7_1408000,PF3D7_0…	1.56967e-11
Differential proteome analysis under drug treatment	8	104	90	5174	0.000915147	PF3D7_0320800,PF3D7_1233600,PF3D7_1138500,PF3D7_0609000,PF3D7_0320300,PF3D7_1341200,PF3D7_1368100,PF3D7_1224000	0.00619484
Top ranked surface exposed proteins	15	97	132	5132	2.81125e-07	PF3D7_1246200,PF3D7_0708400,PF3D7_0524000,PF3D7_1008700,PF3D7_1129100,PF3D7_0827900,PF3D7_1444800,PF3D7_0903700,PF3D7_0320300,PF3D7_1015600,PF3D7_0516200,PF3D7_0826700,PF3D7_1232100,PF3D7_0818900,PF3D7_1010700	4.32933e-06
Interactome of mitochondrial 2-Cys peroxiredoxin	11	101	139	5125	0.000257137	PF3D7_1233600,PF3D7_1402300,PF3D7_0413600,PF3D7_0320300,PF3D7_1419400,PF3D7_0803700,PF3D7_0519400,PF3D7_1008400,PF3D7_1106000,PF3D7_0627700,PF3D7_1007700	0.00200501
Splicing of pre-mRNA	7	105	107	5157	0.00930424	PF3D7_0320800,PF3D7_1224300,PF3D7_1130200,PF3D7_1230700,PF3D7_1341200,PF3D7_1468700,PF3D7_0405400	0.0369768
Proteins targeted by the thioredoxin superfamily enzymes	11	101	44	5220	1.08516e-08	PF3D7_1246200,PF3D7_0708400,PF3D7_1451100,PF3D7_0321800,PF3D7_0827900,PF3D7_1405600,PF3D7_1468700,PF3D7_1343000,PF3D7_0826700,PF3D7_0818900,PF3D7_1324900	2.02564e-07
Important interacting proteins	10	102	159	5105	0.00256682	PF3D7_1437900,PF3D7_0726500,PF3D7_1138500,PF3D7_0413600,PF3D7_1026800,PF3D7_0516200,PF3D7_0919000,PF3D7_0813900,PF3D7_1105400,PF3D7_0405400	0.0141175
Plasmodium ubiquitin-protein conjugates	10	102	73	5191	6.9936e-06	PF3D7_0629200,PF3D7_0524000,PF3D7_1311500,PF3D7_1357800,PF3D7_0903700,PF3D7_1006800,PF3D7_1408000,PF3D7_0516200,PF3D7_0818900,PF3D7_0405400	7.69296e-05
Arginine-methylated proteins	7	105	53	5211	0.000219197	PF3D7_0405700,PF3D7_0814200,PF3D7_1246200,PF3D7_1357800,PF3D7_1346400,PF3D7_1105400,PF3D7_0818900	0.00175358
Models for ubiquitin (Ub) chain amputation and trimming in regulating proteasomal degradation	7	105	16	5248	2.62766e-07	PF3D7_1306400,PF3D7_1311500,PF3D7_1130400,PF3D7_0413600,PF3D7_1008400,PF3D7_1248900,PF3D7_1368100	4.15035e-06
Redox-proteome changes induced by chloroquine across the intraerythrocytic stages of P. falciparum Dd2	7	105	27	5237	4.77126e-06	PF3D7_0708400,PF3D7_0827900,PF3D7_0413600,PF3D7_1015600,PF3D7_0619400,PF3D7_1347500,PF3D7_0818900	5.34381e-05
Carbonylated proteins at erythrocytic stages	10	102	26	5238	1.65901e-09	PF3D7_0708400,PF3D7_0827900,PF3D7_1444800,PF3D7_0413600,PF3D7_1015600,PF3D7_0619400,PF3D7_1347500,PF3D7_1026800,PF3D7_1222300,PF3D7_0818900	3.29662e-08
Established and putative Maurer’s clefts proteins	9	103	144	5120	0.00436826	PF3D7_0708400,PF3D7_0827900,PF3D7_1444800,PF3D7_1343000,PF3D7_1222300,PF3D7_0416800,PF3D7_0826700,PF3D7_0818900,PF3D7_1324900	0.0213559
Food vacuole proteome	25	87	113	5151	1.79928e-17	PF3D7_1437900,PF3D7_0814200,PF3D7_1246200,PF3D7_0708400,PF3D7_1306400,PF3D7_0524000,PF3D7_1008700,PF3D7_1129100,PF3D7_0827900,PF3D7_1444800,PF3D7_0912900,PF3D7_1407800,PF3D7_1412500,PF3D7_1015600,PF3D7_1006800,PF3D7_1408000,PF3D7_1006200,PF3D7_1468700,PF3D7_1347500,PF3D7_1343000,PF3D7_1222300,PF3D7_0416800,PF3D7_1232100,PF3D7_0818900,PF3D7_1324900	9.23632e-16
Isocryptolepine - effect of drug on gene transcription	10	102	109	5155	0.000163316	PF3D7_1246200,PF3D7_1129100,PF3D7_0903700,PF3D7_1412400,PF3D7_1341200,PF3D7_0913200,PF3D7_0919000,PF3D7_1302800,PF3D7_0416800,PF3D7_1232100	0.0013595
Interactome of cytosolic 2-Cys peroxiredoxin	17	95	91	5173	4.40203e-11	PF3D7_0726500,PF3D7_0814200,PF3D7_1224300,PF3D7_1306400,PF3D7_1138500,PF3D7_1311500,PF3D7_1021900,PF3D7_1203700,PF3D7_0812400,PF3D7_1412500,PF3D7_1008400,PF3D7_1106000,PF3D7_1248900,PF3D7_1368100,PF3D7_1308200,PF3D7_1222300,PF3D7_0416800	1.12985e-09
Ribosomal structure	11	101	84	5180	3.52381e-06	PF3D7_1130200,PF3D7_1424100,PF3D7_1341200,PF3D7_0519400,PF3D7_1026800,PF3D7_0516200,PF3D7_0719600,PF3D7_1302800,PF3D7_0813900,PF3D7_1105400,PF3D7_0517000	4.01975e-05
Proteins of detergent-resistant membranes	15	97	135	5129	3.66916e-07	PF3D7_1246200,PF3D7_1130200,PF3D7_0804500,PF3D7_1008700,PF3D7_0903700,PF3D7_1412500,PF3D7_1468700,PF3D7_0516200,PF3D7_0719600,PF3D7_1302800,PF3D7_1105400,PF3D7_1145400,PF3D7_1232100,PF3D7_0818900,PF3D7_0621200	5.13683e-06
Interactions of HDAC1 with other proteins	8	104	26	5238	3.19351e-07	PF3D7_1130200,PF3D7_0708400,PF3D7_1451100,PF3D7_1130400,PF3D7_1015600,PF3D7_0516200,PF3D7_0818900,PF3D7_0708800	4.79805e-06
Proteins interacting with histone deacetylase	8	104	27	5237	4.06856e-07	PF3D7_1130200,PF3D7_0708400,PF3D7_1451100,PF3D7_1130400,PF3D7_1015600,PF3D7_0516200,PF3D7_0818900,PF3D7_0708800	5.5694e-06
Lsm proteins and RNA processing	4	108	12	5252	0.000267812	PF3D7_1308900,PF3D7_0520300,PF3D7_1209200,PF3D7_1107000	0.00201186
mRNA degradation	5	107	31	5233	0.000808002	PF3D7_1308900,PF3D7_0611900,PF3D7_0520300,PF3D7_1209200,PF3D7_0826700	0.00556191
Import and export through the nuclear pore	4	108	20	5244	0.00137492	PF3D7_0706000,PF3D7_0524000,PF3D7_0812400,PF3D7_0627700	0.00855506
Model of RNA Pol II biogenesis	5	107	28	5236	0.000534602	PF3D7_0706000,PF3D7_0524000,PF3D7_0812400,PF3D7_1106000,PF3D7_0627700	0.00385746
Components of exosomes	6	106	37	5227	0.000232573	PF3D7_1246200,PF3D7_0708400,PF3D7_1444800,PF3D7_1015600,PF3D7_0619400,PF3D7_0818900	0.00183673
Posttranslational translocation in eukaryotes	4	108	30	5234	0.00511399	PF3D7_0708400,PF3D7_0629200,PF3D7_0827900,PF3D7_0818900	0.0246111
Parasite encoded proteins associated with the membrane of infected erythrocytes	8	104	49	5215	1.95107e-05	PF3D7_0814200,PF3D7_1130200,PF3D7_0708400,PF3D7_0827900,PF3D7_1424100,PF3D7_1468700,PF3D7_1347500,PF3D7_0818900	0.000197026
Interactome of the Ser/Thr Protein Phosphatase type 1	8	104	95	5169	0.00126858	PF3D7_0708400,PF3D7_1306400,PF3D7_1466300,PF3D7_0827900,PF3D7_1343000,PF3D7_1222300,PF3D7_1224000,PF3D7_0818900	0.00816564
The chaperone cycle of Hsp90	3	109	6	5258	0.000674863	PF3D7_1437900,PF3D7_0708400,PF3D7_0818900	0.00477834
Phosphopoteome - Wu et al, 2009	19	93	127	5137	8.87749e-11	PF3D7_0814200,PF3D7_1246200,PF3D7_1224300,PF3D7_1130200,PF3D7_0708400,PF3D7_1211400,PF3D7_1338300,PF3D7_1008700,PF3D7_1203700,PF3D7_1424100,PF3D7_1341200,PF3D7_1015600,PF3D7_0913200,PF3D7_1006200,PF3D7_1468700,PF3D7_1347500,PF3D7_1232100,PF3D7_0818900,PF3D7_0708800	2.18741e-09
The 35 most abundant proteins	11	101	35	5229	1.41548e-09	PF3D7_1246200,PF3D7_0708400,PF3D7_1451100,PF3D7_0827900,PF3D7_1444800,PF3D7_1468700,PF3D7_1343000,PF3D7_1222300,PF3D7_0826700,PF3D7_0818900,PF3D7_1324900	3.00668e-08
The HSP70 chaperone cycle	3	109	8	5256	0.00128582	PF3D7_1437900,PF3D7_0818900,PF3D7_0708800	0.00816564
Localization and function of some Hsp40s and Hsp70s	4	108	21	5243	0.00161078	PF3D7_1437900,PF3D7_1211400,PF3D7_0818900,PF3D7_0708800	0.00963338
Approved drugs with anti-malarial activity and their possible targets	4	108	34	5230	0.00763758	PF3D7_1008700,PF3D7_1405600,PF3D7_1015800,PF3D7_0708800	0.0336054
Structure of the mitotic centrosome	4	108	35	5229	0.00837625	PF3D7_1008700,PF3D7_0903700,PF3D7_1443600,PF3D7_0803700	0.0340067
Tubulin and microtubules	4	108	27	5237	0.00363984	PF3D7_1008700,PF3D7_0903700,PF3D7_1015600,PF3D7_0803700	0.0191636
Effect of different motors on spindle length	5	107	16	5248	5.59505e-05	PF3D7_1008700,PF3D7_0903700,PF3D7_0803700,PF3D7_1145400,PF3D7_0818900	0.0004995
Putative flagellar proteins	4	108	33	5231	0.00694318	PF3D7_1246200,PF3D7_1008700,PF3D7_0903700,PF3D7_0803700	0.0307698
mRNA-binding proteins in trophozoite and schizonts	6	106	38	5226	0.000264776	PF3D7_0814200,PF3D7_1224300,PF3D7_1021900,PF3D7_1006800,PF3D7_1006200,PF3D7_1347500	0.00201186
O-GlcNAcylated proteins identified by mass spectrometry	5	107	13	5251	2.47656e-05	PF3D7_1246200,PF3D7_1444800,PF3D7_1412500,PF3D7_1232100,PF3D7_0818900	0.000238369
Proteins with ER retention sequences	3	109	13	5251	0.00404478	PF3D7_0827900,PF3D7_1222300,PF3D7_1010700	0.020347
Chaperones associate with proteins in various iRBC locations	5	107	36	5228	0.00147867	PF3D7_1129100,PF3D7_0827900,PF3D7_1407800,PF3D7_1222300,PF3D7_1232100	0.00901842
Parasite proteins co-exported with Hsp70x	5	107	36	5228	0.00147867	PF3D7_1129100,PF3D7_0827900,PF3D7_1407800,PF3D7_1222300,PF3D7_1232100	0.00901842
Essential metabolic genes	7	105	67	5197	0.000803794	PF3D7_1444800,PF3D7_1405600,PF3D7_1408000,PF3D7_1015800,PF3D7_1308200,PF3D7_1224000,PF3D7_1324900	0.00556191
Mitochondrial division	3	109	10	5254	0.00216196	PF3D7_1246200,PF3D7_1412500,PF3D7_1145400	0.0125639
Hemozoin and b-hematin formation	2	110	5	5259	0.0084369	PF3D7_1407800,PF3D7_1408000	0.0340067
ubiquitin-dependent protein catabolic process	15	97	76	5188	3.43604e-10	PF3D7_0726500,PF3D7_0629800,PF3D7_1338100,PF3D7_1306400,PF3D7_1466300,PF3D7_0205900,PF3D7_1017900,PF3D7_1402300,PF3D7_1311500,PF3D7_1130400,PF3D7_0413600,PF3D7_1030500,PF3D7_1008400,PF3D7_1248900,PF3D7_1368100	7.83926e-09
regulation of protein catabolic process	3	109	3	5261	0.000168217	PF3D7_1338100,PF3D7_1466300,PF3D7_0205900	0.00138162
proteasome-mediated ubiquitin-dependent protein catabolic process	8	104	36	5228	2.62114e-06	PF3D7_0317700,PF3D7_1466300,PF3D7_0205900,PF3D7_1017900,PF3D7_1129200,PF3D7_0912900,PF3D7_1248900,PF3D7_1368100	3.10505e-05
proteasome complex	7	105	13	5251	8.74962e-08	PF3D7_1338100,PF3D7_1466300,PF3D7_0205900,PF3D7_1130400,PF3D7_1129200,PF3D7_0912900,PF3D7_1248900	1.49716e-06
nucleus	89	23	1527	3737	1.21959e-27	PF3D7_0320800,PF3D7_1437900,PF3D7_0317700,PF3D7_0726500,PF3D7_0814200,PF3D7_1246200,PF3D7_1224300,PF3D7_1130200,PF3D7_0708400,PF3D7_1338100,PF3D7_0706000,PF3D7_1306400,PF3D7_0629200,PF3D7_1466300,PF3D7_1451100,PF3D7_0309500,PF3D7_0205900,PF3D7_1308900,PF3D7_0321800,PF3D7_1211400,PF3D7_1138500,PF3D7_0524000,PF3D7_1017900,PF3D7_1338300,PF3D7_1008700,PF3D7_1129100,PF3D7_1311500,PF3D7_1130400,PF3D7_0…	1.87817e-25
proteasome regulatory particle	12	100	14	5250	2.78333e-14	PF3D7_1338100,PF3D7_1306400,PF3D7_1466300,PF3D7_0205900,PF3D7_1017900,PF3D7_1402300,PF3D7_1311500,PF3D7_0413600,PF3D7_0912900,PF3D7_1030500,PF3D7_1008400,PF3D7_1368100	1.07158e-12
proteasome regulatory particle, base subcomplex	8	104	9	5255	5.74318e-10	PF3D7_1306400,PF3D7_1466300,PF3D7_0205900,PF3D7_1311500,PF3D7_1130400,PF3D7_0413600,PF3D7_1008400,PF3D7_1248900	1.2635e-08
proteasome storage granule	2	110	2	5262	0.00251148	PF3D7_1466300,PF3D7_0205900	0.0139376
enzyme regulator activity	4	108	7	5257	5.26392e-05	PF3D7_1338100,PF3D7_1466300,PF3D7_0205900,PF3D7_1129200	0.000476849
protein folding	12	100	85	5179	5.9682e-07	PF3D7_1437900,PF3D7_0708400,PF3D7_0629200,PF3D7_0827900,PF3D7_1357800,PF3D7_0320300,PF3D7_1015600,PF3D7_0308200,PF3D7_1222300,PF3D7_1132200,PF3D7_1232100,PF3D7_0708800	7.9922e-06
cytosol	22	90	274	4990	1.18736e-07	PF3D7_1437900,PF3D7_0726500,PF3D7_1224300,PF3D7_0708400,PF3D7_0706000,PF3D7_1329100,PF3D7_0309500,PF3D7_1357800,PF3D7_1444800,PF3D7_1230700,PF3D7_0320300,PF3D7_0619400,PF3D7_1030500,PF3D7_0308200,PF3D7_0913200,PF3D7_1347500,PF3D7_0826700,PF3D7_1132200,PF3D7_0818900,PF3D7_0621200,PF3D7_1324900,PF3D7_0708800	1.9768e-06
chaperonin-containing T-complex	4	108	8	5256	7.76936e-05	PF3D7_1357800,PF3D7_0320300,PF3D7_0308200,PF3D7_1132200	0.000674074
ATP binding	27	85	589	4675	0.000110073	PF3D7_0320800,PF3D7_1246200,PF3D7_0708400,PF3D7_1306400,PF3D7_1329100,PF3D7_0309500,PF3D7_1311500,PF3D7_1130400,PF3D7_1357800,PF3D7_0413600,PF3D7_1412400,PF3D7_0320300,PF3D7_1412500,PF3D7_1015600,PF3D7_0619400,PF3D7_0308200,PF3D7_1468700,PF3D7_1008400,PF3D7_1106000,PF3D7_1248900,PF3D7_1308200,PF3D7_1222300,PF3D7_1355100,PF3D7_1132200,PF3D7_1232100,PF3D7_0818900,PF3D7_0708800	0.000941739
unfolded protein binding	11	101	65	5199	3.60089e-07	PF3D7_1437900,PF3D7_0708400,PF3D7_0629200,PF3D7_1211400,PF3D7_1357800,PF3D7_0320300,PF3D7_0308200,PF3D7_1222300,PF3D7_1132200,PF3D7_1232100,PF3D7_0818900	5.13683e-06
eukaryotic translation initiation factor 4F complex	2	110	5	5259	0.0084369	PF3D7_1468700,PF3D7_0315100	0.0340067
RNA cap binding	2	110	5	5259	0.0084369	PF3D7_1468700,PF3D7_0315100	0.0340067
RNA binding	15	97	305	4959	0.00241364	PF3D7_0814200,PF3D7_1224300,PF3D7_1308900,PF3D7_1424100,PF3D7_0520300,PF3D7_1006200,PF3D7_1347500,PF3D7_0516200,PF3D7_0719600,PF3D7_1209200,PF3D7_0813900,PF3D7_1105400,PF3D7_0315100,PF3D7_1107000,PF3D7_0405400	0.0138953
protein binding	31	81	561	4703	6.7037e-07	PF3D7_0320800,PF3D7_0317700,PF3D7_0726500,PF3D7_0629800,PF3D7_1246200,PF3D7_0708400,PF3D7_1329100,PF3D7_0321800,PF3D7_1338300,PF3D7_1129100,PF3D7_1311500,PF3D7_0827900,PF3D7_1021900,PF3D7_0912900,PF3D7_1230700,PF3D7_1203700,PF3D7_0812400,PF3D7_1015600,PF3D7_1006200,PF3D7_1343000,PF3D7_1106000,PF3D7_1368100,PF3D7_1447800,PF3D7_1007700,PF3D7_1355100,PF3D7_0826700,PF3D7_0315100,PF3D7_1004200,PF3D7_0…	8.78613e-06
cullin-RING ubiquitin ligase complex	2	110	5	5259	0.0084369	PF3D7_0317700,PF3D7_0629800	0.0340067
cell surface	10	102	144	5120	0.00128021	PF3D7_1246200,PF3D7_1224300,PF3D7_0708400,PF3D7_0827900,PF3D7_1444800,PF3D7_0903700,PF3D7_0320300,PF3D7_1222300,PF3D7_0818900,PF3D7_1324900	0.00816564
cytoplasmic mRNA processing body assembly	2	110	4	5260	0.00610919	PF3D7_0320800,PF3D7_1107000	0.027876
cytoplasmic mRNA processing body	3	109	18	5246	0.00890685	PF3D7_0320800,PF3D7_0520300,PF3D7_1107000	0.0356274
cytoplasm	47	65	1028	4236	6.82484e-08	PF3D7_0320800,PF3D7_0814200,PF3D7_1246200,PF3D7_1224300,PF3D7_0708400,PF3D7_0706000,PF3D7_1306400,PF3D7_1329100,PF3D7_1308900,PF3D7_1211400,PF3D7_1138500,PF3D7_0524000,PF3D7_1017900,PF3D7_1402300,PF3D7_1008700,PF3D7_1311500,PF3D7_1130400,PF3D7_1444800,PF3D7_0413600,PF3D7_0903700,PF3D7_1203700,PF3D7_0812400,PF3D7_1327400,PF3D7_1412500,PF3D7_1429800,PF3D7_1015600,PF3D7_0619400,PF3D7_1006800,PF3D7_1…	1.2365e-06
mRNA binding	8	104	113	5151	0.00352261	PF3D7_0320800,PF3D7_0814200,PF3D7_1224300,PF3D7_1021900,PF3D7_1006800,PF3D7_1006200,PF3D7_1468700,PF3D7_1347500	0.0187063
protein catabolic process	6	106	11	5253	7.34121e-07	PF3D7_1306400,PF3D7_1311500,PF3D7_1130400,PF3D7_0413600,PF3D7_1008400,PF3D7_1248900	9.42121e-06
positive regulation of RNA polymerase II transcriptional preinitiation complex assembly	4	108	4	5260	1.17209e-05	PF3D7_1306400,PF3D7_1311500,PF3D7_1130400,PF3D7_0413600	0.000122374
proteasome regulatory particle assembly	5	107	7	5257	2.53033e-06	PF3D7_1306400,PF3D7_1130400,PF3D7_0413600,PF3D7_1008400,PF3D7_1248900	3.05625e-05
cytosolic proteasome complex	2	110	2	5262	0.00251148	PF3D7_1306400,PF3D7_0413600	0.0139376
hydrolase activity	8	104	121	5143	0.00520197	PF3D7_1306400,PF3D7_1308900,PF3D7_1311500,PF3D7_1130400,PF3D7_0413600,PF3D7_0619400,PF3D7_1008400,PF3D7_1248900	0.0248404
ATPase activity	14	98	115	5149	3.37638e-07	PF3D7_1437900,PF3D7_0708400,PF3D7_1306400,PF3D7_1311500,PF3D7_1130400,PF3D7_0413600,PF3D7_1015600,PF3D7_0619400,PF3D7_1468700,PF3D7_1008400,PF3D7_1106000,PF3D7_1248900,PF3D7_0818900,PF3D7_0708800	4.95203e-06
proteasome-activating ATPase activity	2	110	2	5262	0.00251148	PF3D7_0413600,PF3D7_1008400	0.0139376
food vacuole	23	89	96	5168	9.1311e-17	PF3D7_0814200,PF3D7_1246200,PF3D7_0708400,PF3D7_1306400,PF3D7_0524000,PF3D7_1008700,PF3D7_1129100,PF3D7_0827900,PF3D7_0912900,PF3D7_1407800,PF3D7_1015600,PF3D7_1006800,PF3D7_1408000,PF3D7_1006200,PF3D7_1468700,PF3D7_1347500,PF3D7_1343000,PF3D7_1222300,PF3D7_0416800,PF3D7_1145400,PF3D7_1232100,PF3D7_0818900,PF3D7_1324900	4.32674e-15
GTP binding	7	105	108	5156	0.0097409	PF3D7_1451100,PF3D7_1008700,PF3D7_0903700,PF3D7_0803700,PF3D7_0416800,PF3D7_1224000,PF3D7_1145400	0.0384641
translation	11	101	193	5071	0.00326494	PF3D7_1130200,PF3D7_1424100,PF3D7_1341200,PF3D7_0519400,PF3D7_1026800,PF3D7_0516200,PF3D7_0719600,PF3D7_1302800,PF3D7_0813900,PF3D7_1105400,PF3D7_0517000	0.0174887
ribosome	10	102	148	5116	0.00155517	PF3D7_1424100,PF3D7_1341200,PF3D7_0519400,PF3D7_1026800,PF3D7_0516200,PF3D7_0719600,PF3D7_1302800,PF3D7_0813900,PF3D7_1105400,PF3D7_0517000	0.009392
cytosolic small ribosomal subunit	7	105	37	5227	2.86191e-05	PF3D7_0519400,PF3D7_1026800,PF3D7_0516200,PF3D7_1302800,PF3D7_0813900,PF3D7_1105400,PF3D7_0826700	0.000271221
extracellular vesicle	18	94	75	5189	2.73495e-13	PF3D7_0814200,PF3D7_1246200,PF3D7_1130200,PF3D7_0708400,PF3D7_1306400,PF3D7_1444800,PF3D7_1424100,PF3D7_0619400,PF3D7_1006200,PF3D7_1468700,PF3D7_1343000,PF3D7_0516200,PF3D7_1222300,PF3D7_1105400,PF3D7_0826700,PF3D7_0818900,PF3D7_0621200,PF3D7_1324900	8.86699e-12
structural constituent of ribosome	11	101	164	5100	0.00095688	PF3D7_1130200,PF3D7_1424100,PF3D7_1341200,PF3D7_0519400,PF3D7_1026800,PF3D7_0516200,PF3D7_0719600,PF3D7_1302800,PF3D7_0813900,PF3D7_1105400,PF3D7_0517000	0.00633804
ribosomal large subunit assembly	4	108	28	5236	0.00409393	PF3D7_1130200,PF3D7_1424100,PF3D7_0719600,PF3D7_0517000	0.020347
cytosolic large ribosomal subunit	5	107	56	5208	0.00844647	PF3D7_1130200,PF3D7_1424100,PF3D7_1341200,PF3D7_0719600,PF3D7_0517000	0.0340067
large ribosomal subunit rRNA binding	2	110	5	5259	0.0084369	PF3D7_1130200,PF3D7_0517000	0.0340067
U6 snRNP	3	109	7	5257	0.0009495	PF3D7_0520300,PF3D7_1209200,PF3D7_1107000	0.00633804
small nucleolar ribonucleoprotein complex	3	109	16	5248	0.00668823	PF3D7_0520300,PF3D7_1209200,PF3D7_1107000	0.0298547
Lsm1-7-Pat1 complex	2	110	5	5259	0.0084369	PF3D7_0520300,PF3D7_1209200	0.0340067
protein import into nucleus	4	108	12	5252	0.000267812	PF3D7_0706000,PF3D7_0524000,PF3D7_0812400,PF3D7_0627700	0.00201186
NLS-bearing protein import into nucleus	2	110	3	5261	0.00412886	PF3D7_0524000,PF3D7_0812400	0.020347
nucleocytoplasmic transport	2	110	4	5260	0.00610919	PF3D7_0524000,PF3D7_0812400	0.027876
nuclear pore	5	107	13	5251	2.47656e-05	PF3D7_0706000,PF3D7_0524000,PF3D7_1230700,PF3D7_0812400,PF3D7_0627700	0.000238369
MIS complex	3	109	17	5247	0.00775054	PF3D7_0524000,PF3D7_0707200,PF3D7_1006200	0.0338605
nuclear localization sequence binding	3	109	4	5260	0.000289913	PF3D7_0524000,PF3D7_0812400,PF3D7_0627700	0.00212603
protein domain specific binding	2	110	4	5260	0.00610919	PF3D7_0524000,PF3D7_0812400	0.027876
nuclear import signal receptor activity	3	109	4	5260	0.000289913	PF3D7_0524000,PF3D7_0812400,PF3D7_0627700	0.00212603
response to unfolded protein	4	108	17	5247	0.000812616	PF3D7_0629200,PF3D7_1211400,PF3D7_1015600,PF3D7_0818900	0.00556191
response to heat	6	106	23	5241	2.29761e-05	PF3D7_1437900,PF3D7_0629200,PF3D7_1211400,PF3D7_1222300,PF3D7_0818900,PF3D7_0708800	0.000228278
macromolecular complex	3	109	16	5248	0.00668823	PF3D7_0708400,PF3D7_1129100,PF3D7_1007700	0.0298547
microtubule cytoskeleton organization	4	108	20	5244	0.00137492	PF3D7_1008700,PF3D7_0903700,PF3D7_1443600,PF3D7_0803700	0.00855506
mitotic cell cycle	4	108	25	5239	0.00283672	PF3D7_1008700,PF3D7_0903700,PF3D7_1443600,PF3D7_0803700	0.0153282
microtubule-based process	4	108	18	5246	0.000977373	PF3D7_1008700,PF3D7_0903700,PF3D7_0803700,PF3D7_1145400	0.00640491
microtubule nucleation	2	110	5	5259	0.0084369	PF3D7_1443600,PF3D7_0803700	0.0340067
cytoplasmic microtubule organization	3	109	10	5254	0.00216196	PF3D7_0903700,PF3D7_1443600,PF3D7_0803700	0.0125639
gamma-tubulin complex	2	110	5	5259	0.0084369	PF3D7_1443600,PF3D7_0803700	0.0340067
structural constituent of cytoskeleton	5	107	17	5247	7.1211e-05	PF3D7_1246200,PF3D7_1008700,PF3D7_0903700,PF3D7_1412500,PF3D7_0803700	0.000626657
protein refolding	3	109	9	5255	0.00168853	PF3D7_1015600,PF3D7_1232100,PF3D7_0818900	0.0100013
isopeptidase activity	2	110	3	5261	0.00412886	PF3D7_0912900,PF3D7_1368100	0.020347
ribonucleoprotein complex	4	108	29	5235	0.00458487	PF3D7_1224300,PF3D7_1451100,PF3D7_1006800,PF3D7_1209200	0.0222384
endopeptidase activity	10	102	26	5238	1.65901e-09	PF3D7_1338100,PF3D7_1306400,PF3D7_1466300,PF3D7_1017900,PF3D7_1402300,PF3D7_1311500,PF3D7_1130400,PF3D7_1129200,PF3D7_1030500,PF3D7_1008400	3.29662e-08
TBP-class protein binding	2	110	4	5260	0.00610919	PF3D7_1311500,PF3D7_1008400	0.027876
deoxyribonucleotide biosynthetic process	2	110	3	5261	0.00412886	PF3D7_1405600,PF3D7_1015800	0.020347
ribonucleoside-diphosphate reductase complex	2	110	3	5261	0.00412886	PF3D7_1405600,PF3D7_1015800	0.020347
ribonucleoside-diphosphate reductase activity, thioredoxin disulfide as acceptor	2	110	3	5261	0.00412886	PF3D7_1405600,PF3D7_1015800	0.020347
proteasome regulatory particle, lid subcomplex	4	108	6	5258	3.40434e-05	PF3D7_1017900,PF3D7_1402300,PF3D7_1030500,PF3D7_1368100	0.000317739
structural molecule activity	4	108	28	5236	0.00409393	PF3D7_1402300,PF3D7_1230700,PF3D7_1429800,PF3D7_1030500	0.020347
nuclear membrane	2	110	5	5259	0.0084369	PF3D7_1419400,PF3D7_1145400	0.0340067
Hsp70 protein binding	2	110	4	5260	0.00610919	PF3D7_1437900,PF3D7_1211400	0.027876
endosome membrane	2	110	5	5259	0.0084369	PF3D7_1225700,PF3D7_1412400	0.0340067
cytoskeleton organization	3	109	11	5253	0.0027101	PF3D7_1246200,PF3D7_1329100,PF3D7_1412500	0.0147737
actin polymerization-dependent cell motility involved in migration of symbiont in host	2	110	2	5262	0.00251148	PF3D7_1246200,PF3D7_1412500	0.0139376
actin filament	2	110	4	5260	0.00610919	PF3D7_1246200,PF3D7_1412500	0.027876

## Sheet: S4C
Table S4C. Full list of detected proteins in the PfDOZI::GFP gametocytes sorted by FDR
Identified protein	PreyGene	IP	Spec	SpecSum	NumRep	Prob	iProb	ctrlCounts	AvgP	MaxP	FDR	DOZI complex identified in P. berghei	SG or PB
PF3D7_0917900	heat shock protein 70	Game1|Game2|Game3	142|42|54	238	3	1	1.00|1.00|1.00	0|0|6	1	1	0
PF3D7_1345700	isocitrate dehydrogenase [NADP], mitochondrial	Game1|Game2|Game3	59|31|21	111	3	1	1.00|1.00|1.00	4|0|4	1	1	0
PF3D7_0320800	ATP-dependent RNA helicase DDX6	Game1|Game2|Game3	211|468|798	1477	3	1	1.00|1.00|1.00	0|20|0	1	1	0	Yes	both
PF3D7_1015900	enolase	Game1|Game2|Game3	61|81|122	264	3	1	1.00|1.00|1.00	0|3|0	1	1	0	Yes
PF3D7_0818900	heat shock protein 70	Game1|Game2|Game3	102|87|79	268	3	1	1.00|1.00|1.00	0|0|0	1	1	0
PF3D7_0515600	conserved Plasmodium protein, unknown function	Game1|Game2|Game3	72|138|173	383	3	1	1.00|1.00|1.00	0|0|0	1	1	0	Yes
PF3D7_1224300	polyadenylate-binding protein 1, putative	Game1|Game2|Game3	62|42|87	191	3	1	1.00|1.00|1.00	0|0|0	1	1	0	Yes	SG
PF3D7_0323800	conserved Plasmodium protein, unknown function	Game1|Game2|Game3	20|59|85	164	3	1	1.00|1.00|1.00	0|0|0	1	1	0	Yes
PF3D7_1128300	ATP-dependent 6-phosphofructokinase	Game1|Game2|Game3	14|34|50	98	3	1	1.00|1.00|1.00	0|0|0	1	1	0
PF3D7_1347500	DNA/RNA-binding protein Alba 4	Game1|Game2|Game3	49|36|41	126	3	1	1.00|1.00|1.00	0|0|0	1	1	0	Yes	both
PF3D7_1220000	zinc finger protein, putative	Game1|Game2|Game3	14|31|39	84	3	1	1.00|1.00|1.00	0|0|0	1	1	0	Yes
PF3D7_1103800	CCR4-NOT transcription complex subunit 1, putative	Game1|Game2|Game3	8|28|36	72	3	1	1.00|1.00|1.00	0|0|0	1	1	0		PB
PF3D7_0814200	DNA/RNA-binding protein Alba 1	Game1|Game2|Game3	54|30|34	118	3	1	1.00|1.00|1.00	0|0|0	1	1	0	Yes	both
PF3D7_1419400	conserved Plasmodium membrane protein, unknown function	Game1|Game2|Game3	36|35|27	98	3	1	1.00|1.00|1.00	0|0|0	1	1	0
PF3D7_0315100	eukaryotic translation initiation factor 4E	Game1|Game2|Game3	50|13|24	87	3	1	1.00|1.00|1.00	0|0|0	1	1	0	Yes	SG
PF3D7_1466800	conserved Plasmodium protein, unknown function	Game1|Game2|Game3	66|18|23	107	3	1	1.00|1.00|1.00	0|0|0	1	1	0
PF3D7_0314700	RING finger protein RNF1	Game1|Game2|Game3	11|17|22	50	3	1	1.00|1.00|1.00	0|0|0	1	1	0
PF3D7_1015600	heat shock protein 60	Game1|Game2|Game3	28|31|20	79	3	1	1.00|1.00|1.00	0|0|0	1	1	0
PF3D7_0831700	heat shock protein 70	Game1|Game2|Game3	27|23|19	69	3	1	1.00|1.00|1.00	0|0|0	1	1	0
PF3D7_0627500	protein DJ-1	Game1|Game2|Game3	13|18|16	47	3	1	1.00|1.00|1.00	0|0|0	1	1	0
PF3D7_1360900	RNA-binding protein, putative	Game1|Game2|Game3	11|9|16	36	3	1	1.00|1.00|1.00	0|0|0	1	1	0
PF3D7_1129100	parasitophorous vacuolar protein 1	Game1|Game2|Game3	10|5|15	30	3	1	1.00|1.00|1.00	0|0|0	1	1	0
PF3D7_1006200	DNA/RNA-binding protein Alba 3	Game1|Game2|Game3	21|18|14	53	3	1	1.00|1.00|1.00	0|0|0	1	1	0	Yes	both
PF3D7_1134000	heat shock protein 70	Game1|Game2|Game3	18|14|13	45	3	1	1.00|1.00|1.00	0|0|0	1	1	0
PF3D7_1211400	heat shock protein DNAJ homologue Pfj4	Game1|Game2|Game3	27|12|12	51	3	1	1.00|1.00|1.00	0|0|0	1	1	0
PF3D7_0929400	high molecular weight rhoptry protein 2	Game1|Game2|Game3	5|8|12	25	3	1	1.00|1.00|1.00	0|0|0	1	1	0
PF3D7_1246200	actin I	Game1|Game2|Game3	34|8|10	52	3	1	1.00|1.00|1.00	0|0|0	1	1	0
PF3D7_0513600	deoxyribodipyrimidine photo-lyase, putative	Game1|Game2|Game3	30|16|9	55	3	1	1.00|1.00|1.00	0|0|0	1	1	0
PF3D7_1472200	histone deacetylase, putative	Game1|Game2|Game3	12|8|8	28	3	1	1.00|1.00|1.00	0|0|0	1	1	0
PF3D7_0708400	heat shock protein 90	Game1|Game2|Game3	11|8|8	27	3	1	1.00|1.00|1.00	0|0|0	1	1	0
PF3D7_1437900	HSP40, subfamily A	Game1|Game2|Game3	13|5|8	26	3	1	1.00|1.00|1.00	0|0|0	1	1	0
PF3D7_0827900	protein disulfide isomerase	Game1|Game2|Game3	6|5|8	19	3	1	1.00|1.00|1.00	0|0|0	1	1	0
PF3D7_1409800	CUGBP Elav-like family member 2, putative	Game1|Game2|Game3	13|10|7	30	3	1	1.00|1.00|1.00	0|0|0	1	1	0	Yes	SG
PF3D7_0619400	cell division cycle protein 48 homologue, putative	Game1|Game2|Game3	8|7|6	21	3	1	1.00|1.00|1.00	0|0|0	1	1	0
PF3D7_0605100	RNA-binding protein, putative	Game1|Game2|Game3	4|6|4	14	3	1	1.00|1.00|1.00	0|0|0	1	1	0
PF3D7_0825900	conserved Plasmodium protein, unknown function	Game1|Game2|Game3	89|121|169	379	3	1	1.00|1.00|1.00	0|0|0	0.9997	1	0	Yes
PF3D7_1006800	single-strand telomeric DNA-binding protein GBP2, putative	Game1|Game2|Game3	10|4|7	21	3	1	1.00|1.00|1.00	0|0|0	0.9997	1	0
PF3D7_0621200	pyridoxine biosynthesis protein PDX1	Game1|Game2|Game3	21|9|5	35	3	1	1.00|1.00|1.00	0|0|0	0.9997	1	0
PF3D7_1222300	endoplasmin, putative	Game1|Game2|Game3	6|11|4	21	3	1	1.00|1.00|1.00	0|0|0	0.9997	1	0
PF3D7_1468700	eukaryotic initiation factor 4A	Game1|Game2|Game3	19|7|4	30	3	1	1.00|1.00|1.00	0|0|0	0.9997	1	0		both
PF3D7_1424100	60S ribosomal protein L5, putative	Game1|Game2|Game3	4|5|3	12	3	1	1.00|1.00|1.00	0|0|0	0.9997	1	0
PF3D7_1408000	plasmepsin II	Game1|Game2|Game3	6|3|5	14	3	1	1.00|1.00|1.00	0|0|0	0.9993	1	0.0001
PF3D7_1472900	dihydroorotase, putative	Game1|Game2|Game3	8|5|3	16	3	1	1.00|1.00|1.00	0|0|0	0.9993	1	0.0001
PF3D7_0524000	karyopherin beta	Game1|Game2|Game3	9|4|7	20	3	1	1.00|1.00|1.00	0|0|0	0.9987	1	0.0001
PF3D7_1465900	40S ribosomal protein S3	Game1|Game2|Game3	5|3|11	19	3	1	1.00|1.00|1.00	0|0|0	0.9983	1	0.0001		SG
PF3D7_0903700	alpha tubulin 1	Game1|Game2|Game3	8|4|3	15	3	1	1.00|1.00|1.00	0|0|0	0.998	1	0.0002
PF3D7_1414300	60S ribosomal protein L10, putative	Game1|Game2|Game3	6|2|3	11	3	1	1.00|1.00|1.00	0|0|0	0.9973	1	0.0002
PF3D7_1106000	RuvB-like helicase 2	Game1|Game2|Game3	3|4|2	9	3	1	1.00|1.00|0.99	0|0|0	0.9967	0.999	0.0003
PF3D7_0915400	ATP-dependent 6-phosphofructokinase	Game1|Game2|Game3	24|7|4	35	3	1	1.00|1.00|0.99	0|0|0	0.9963	1	0.0004
PF3D7_1108500	succinyl-CoA synthetase alpha subunit, putative	Game1|Game2|Game3	6|4|2	12	3	1	1.00|1.00|0.99	0|0|0	0.9963	1	0.0004
PF3D7_0721600	40S ribosomal protein S5, putative	Game1|Game2|Game3	2|3|6	11	3	1	0.99|1.00|1.00	0|0|0	0.9957	0.999	0.0005		SG
PF3D7_0520000	40S ribosomal protein S9, putative	Game1|Game2|Game3	3|2|5	10	3	1	0.99|0.99|1.00	0|0|0	0.9953	1	0.0006		SG
PF3D7_0818200	14-3-3 protein	Game1|Game2|Game3	34|18|16	68	3	0.99	1.00|1.00|0.99	6|0|10	0.9947	1	0.0007
PF3D7_1107100	nucleic acid binding protein, putative	Game1|Game2|Game3	5|2|4	11	3	0.99	1.00|0.99|1.00	0|0|0	0.9943	0.998	0.0009
PF3D7_1026800	40S ribosomal protein S2	Game1|Game2|Game3	4|3|2	9	3	1	1.00|1.00|0.99	0|0|0	0.9943	0.997	0.0009		SG
PF3D7_0517000	60S ribosomal protein L12, putative	Game1|Game2|Game3	8|7|5	20	3	1	0.99|1.00|0.99	0|0|2	0.9937	0.996	0.001
PF3D7_0317600	40S ribosomal protein S11, putative	Game1|Game2|Game3	2|2|6	10	3	0.99	0.99|0.99|1.00	0|0|0	0.9923	1	0.0011		SG
PF3D7_1415300	RNA-binding protein Nova-1, putative	Game1|Game2|Game3	2|3|2	7	3	0.99	0.99|0.99|0.99	0|0|0	0.9917	0.992	0.0012
PF3D7_1002400	transformer-2 protein homolog beta, putative	Game1|Game2|Game3	3|2|2	7	3	0.99	0.99|0.99|1.00	0|0|0	0.9913	0.995	0.0013
PF3D7_1130400	26S protease regulatory subunit 6A, putative	Game1|Game2|Game3	4|5|2	11	3	0.99	1.00|1.00|0.97	0|0|0	0.99	0.998	0.0015
PF3D7_0932300	M18 aspartyl aminopeptidase	Game1|Game2|Game3	20|4|3	27	3	0.99	1.00|1.00|0.97	0|0|0	0.989	0.999	0.0016
PF3D7_1203700	nucleosome assembly protein	Game1|Game2|Game3	2|6|7	15	3	0.99	0.97|1.00|1.00	0|0|0	0.9877	0.999	0.0018
PF3D7_1304500	small heat shock protein, putative	Game1|Game2|Game3	12|7|2	21	3	0.98	1.00|1.00|0.96	0|0|0	0.9873	0.999	0.002
PF3D7_1466300	26S proteasome regulatory subunit RPN2, putative	Game1|Game2|Game3	21|4|3	28	3	0.99	1.00|0.99|0.97	0|0|0	0.9857	0.999	0.0022
PF3D7_0507600	protein CAF40, putative	Game1|Game2|Game3	2|4|10	16	3	0.99	0.96|1.00|1.00	0|0|0	0.984	0.997	0.0024
PF3D7_1474900	trailer hitch homolog, putative	Game1|Game2|Game3	39|140|202	381	3	0.98	0.95|1.00|1.00	0|0|0	0.9827	1	0.0026	Yes	SG
PF3D7_1447000	40S ribosomal protein S5	Game1|Game2|Game3	14|2|2	18	3	0.98	1.00|0.97|0.98	0|0|0	0.9813	1	0.0028
PF3D7_1407800	plasmepsin IV	Game1|Game2|Game3	22|9|3	34	3	0.96	1.00|1.00|0.91	0|0|0	0.968	0.999	0.0033
PF3D7_1008700	tubulin beta chain	Game1|Game2|Game3	28|8|3	39	3	0.95	1.00|1.00|0.87	0|0|0	0.9533	0.999	0.0039
PF3D7_1239600	hydroxyethylthiazole kinase	Game1|Game2|Game3	9|5|3	17	3	0.93	0.96|0.98|0.89	0|0|2	0.943	0.975	0.0047
PF3D7_0308200	T-complex protein 1 subunit eta	Game1|Game2|Game3	13|2|2	17	3	0.93	1.00|0.91|0.90	0|0|0	0.9347	0.996	0.0055
PF3D7_0813900	40S ribosomal protein S16, putative	Game1|Game2|Game3	6|2|4	12	3	0.92	0.96|0.88|0.96	0|0|3	0.932	0.962	0.0064
PF3D7_1219100	clathrin heavy chain, putative	Game1|Game2|Game3	2|7|14	23	3	0.92	0.80|0.97|0.99	0|0|0	0.9203	0.992	0.0074
PF3D7_1327300	conserved Plasmodium protein, unknown function	Game1|Game2|Game3	2|3|12	17	3	0.9	0.82|0.92|0.99	0|0|0	0.907	0.985	0.0085
PF3D7_1357000	elongation factor 1-alpha	Game1|Game2|Game3	20|12|4	36	3	0.86	1.00|1.00|0.62	4|0|0	0.8713	1	0.0101
PF3D7_1462800	glyceraldehyde-3-phosphate dehydrogenase	Game1|Game2|Game3	16|13|4	33	3	0.85	1.00|0.99|0.55	5|4|0	0.8453	0.997	0.012
PF3D7_0310300	phosphoglycerate mutase, putative	Game1|Game2|Game3	3|12|28	43	3	0.84	0.57|0.97|0.99	0|0|0	0.842	0.988	0.0139	Yes
PF3D7_1134100	protein disulfide isomerase	Game1|Game2|Game3	5|2|5	12	3	0.82	0.92|0.67|0.88	2|0|4	0.822	0.915	0.016
PF3D7_0602000	zinc finger protein, putative	Game1|Game2|Game3	3|13|28	44	3	0.8	0.47|0.98|0.98	0|0|0	0.809	0.984	0.0183
PF3D7_1021600	deoxyribose-phosphate aldolase, putative	Game1|Game2|Game3	52|6|5	63	3	0.81	1.00|0.85|0.58	0|0|2	0.8073	1	0.0204
PF3D7_1130200	60S ribosomal protein P0	Game1|Game2|Game3	11|2|3	16	3	0.81	0.97|0.61|0.81	0|0|5	0.7997	0.974	0.0227
PF3D7_1012400	hypoxanthine-guanine phosphoribosyltransferase	Game1|Game2|Game3	13|11|2	26	3	0.8	1.00|0.99|0.39	0|0|6	0.7923	0.995	0.0249
PF3D7_1454400	aminopeptidase P	Game1|Game2|Game3	36|8|4	48	3	0.78	1.00|0.96|0.39	0|0|3	0.7837	0.997	0.0272
PF3D7_1365900	ubiquitin-60S ribosomal protein L40	Game1|Game2|Game3	0|12|6	18	3	0.67	0.00|0.99|0.98	0|0|0	0.6533	0.985	0.031
PF3D7_1209200	U6 snRNA-associated Sm-like protein LSm7, putative	Game1|Game2|Game3	3|5|0	8	3	0.64	0.98|0.98|0.00	0|0|0	0.6523	0.982	0.0348
PF3D7_1248900	26S protease regulatory subunit 8, putative	Game1|Game2|Game3	15|7|0	22	3	0.65	0.99|0.97|0.00	0|0|0	0.651	0.986	0.0384
PF3D7_1010700	dolichyl-phosphate-mannose--protein mannosyltransferase, putative	Game1|Game2|Game3	8|0|4	12	3	0.65	0.98|0.00|0.97	0|0|0	0.6497	0.984	0.0455
PF3D7_1311500	26S protease regulatory subunit 7, putative	Game1|Game2|Game3	19|4|0	23	3	0.67	0.99|0.96|0.00	0|0|0	0.6497	0.994	0.0455
PF3D7_0629200	DnaJ protein, putative	Game1|Game2|Game3	13|0|5	18	3	0.62	0.99|0.00|0.96	0|0|0	0.6493	0.989	0.0489
PF3D7_0422400	40S ribosomal protein S19	Game1|Game2|Game3	0|5|5	10	3	0.65	0.00|0.97|0.98	0|0|0	0.649	0.976	0.0523
PF3D7_0516200	40S ribosomal protein S11	Game1|Game2|Game3	0|3|3	6	3	0.65	0.00|0.97|0.97	0|0|0	0.6487	0.974	0.0556
PF3D7_0422700	eukaryotic initiation factor 4A-III, putative	Game1|Game2|Game3	8|4|0	12	3	0.67	0.98|0.96|0.00	0|0|0	0.6473	0.981	0.0588
PF3D7_0608800	ornithine aminotransferase	Game1|Game2|Game3	9|5|0	14	3	0.64	0.98|0.96|0.00	0|0|0	0.647	0.983	0.062
PF3D7_0306800	T-complex protein 1 subunit beta	Game1|Game2|Game3	8|4|0	12	3	0.68	0.98|0.96|0.00	0|0|0	0.6467	0.983	0.0651
PF3D7_1015800	ribonucleoside-diphosphate reductase small chain, putative	Game1|Game2|Game3	21|4|0	25	3	0.65	0.99|0.95|0.00	0|0|0	0.6463	0.994	0.0681
PF3D7_0819900	U6 snRNA-associated Sm-like protein LSm3, putative	Game1|Game2|Game3	0|4|2	6	3	0.64	0.00|0.98|0.96	0|0|0	0.6457	0.975	0.074
PF3D7_0214000	T-complex protein 1 subunit theta	Game1|Game2|Game3	15|4|0	19	3	0.66	0.99|0.95|0.00	0|0|0	0.6457	0.985	0.074
PF3D7_1132200	T-complex protein 1 subunit alpha	Game1|Game2|Game3	21|7|0	28	3	0.61	0.98|0.95|0.00	0|0|0	0.6443	0.982	0.0769
PF3D7_0413600	26S protease regulatory subunit 6B, putative	Game1|Game2|Game3	10|4|0	14	3	0.64	0.98|0.95|0.00	0|0|0	0.644	0.98	0.0797
PF3D7_1368100	26S proteasome regulatory subunit RPN11, putative	Game1|Game2|Game3	10|3|0	13	3	0.64	0.99|0.94|0.00	0|0|0	0.643	0.986	0.0825
PF3D7_1338100	26S proteasome regulatory subunit RPN3, putative	Game1|Game2|Game3	18|4|0	22	3	0.64	0.99|0.94|0.00	0|0|0	0.6423	0.99	0.0852
PF3D7_1130100	60S ribosomal protein L38	Game1|Game2|Game3	0|3|2	5	3	0.64	0.00|0.97|0.96	0|0|0	0.642	0.97	0.0879
PF3D7_0618300	60S ribosomal protein L27a, putative	Game1|Game2|Game3	0|2|3	5	3	0.65	0.00|0.96|0.96	0|0|0	0.6403	0.964	0.0931
PF3D7_1008400	26S protease regulatory subunit 4, putative	Game1|Game2|Game3	13|4|0	17	3	0.64	0.98|0.94|0.00	0|0|0	0.6403	0.983	0.0931
PF3D7_0922200	S-adenosylmethionine synthetase	Game1|Game2|Game3	0|7|3	10	3	0.64	0.00|0.98|0.94	0|0|0	0.6393	0.975	0.0956
PF3D7_0307200	60S ribosomal protein L7, putative	Game1|Game2|Game3	4|4|0	8	3	0.62	0.96|0.96|0.00	0|0|0	0.6387	0.958	0.0981
PF3D7_0611900	lsm12, putative	Game1|Game2|Game3	3|0|2	5	3	0.65	0.96|0.00|0.95	0|0|0	0.6377	0.962	0.1006
PF3D7_1441200	60S ribosomal protein L1, putative	Game1|Game2|Game3	8|3|0	11	3	0.64	0.97|0.94|0.00	0|0|0	0.6367	0.972	0.1054
PF3D7_0623500	superoxide dismutase [Fe]	Game1|Game2|Game3	7|2|0	9	3	0.66	0.98|0.93|0.00	0|0|0	0.6367	0.98	0.1054
PF3D7_1126200	40S ribosomal protein S18, putative	Game1|Game2|Game3	0|5|3	8	3	0.65	0.00|0.96|0.95	0|0|2	0.6363	0.96	0.1078
PF3D7_1460700	60S ribosomal protein L27	Game1|Game2|Game3	0|4|2	6	3	0.65	0.00|0.97|0.94	0|0|0	0.636	0.965	0.1101
PF3D7_1006700	conserved Plasmodium protein, unknown function	Game1|Game2|Game3	0|3|6	9	3	0.63	0.00|0.94|0.97	0|0|0	0.634	0.965	0.1146
PF3D7_1017900	26S proteasome regulatory subunit p55, putative	Game1|Game2|Game3	8|4|0	12	3	0.62	0.96|0.94|0.00	0|0|0	0.634	0.962	0.1146
PF3D7_1302100	gamete antigen 27/25	Game1|Game2|Game3	12|3|0	15	3	0.66	0.99|0.91|0.00	2|0|0	0.6327	0.988	0.119
PF3D7_0322900	40S ribosomal protein S3A, putative	Game1|Game2|Game3	0|3|3	6	3	0.62	0.00|0.95|0.95	0|0|0	0.6327	0.949	0.119
PF3D7_1117700	GTP-binding nuclear protein RAN/TC4	Game1|Game2|Game3	3|2|0	5	3	0.64	0.96|0.94|0.00	0|0|0	0.6317	0.956	0.1212
PF3D7_0303600	plasmoredoxin	Game1|Game2|Game3	4|3|0	7	3	0.64	0.95|0.94|0.00	0|0|3	0.6307	0.953	0.1254
PF3D7_1027800	60S ribosomal protein L3	Game1|Game2|Game3	0|3|3	6	3	0.64	0.00|0.94|0.95	0|0|0	0.6307	0.95	0.1254
PF3D7_0927200	zinc finger protein, putative	Game1|Game2|Game3	0|10|22	32	3	0.64	0.00|0.93|0.96	0|0|0	0.63	0.959	0.1294
PF3D7_1309100	60S ribosomal protein L24, putative	Game1|Game2|Game3	0|2|3	5	3	0.63	0.00|0.94|0.95	0|0|0	0.63	0.952	0.1294
PF3D7_0316800	40S ribosomal protein S15A, putative	Game1|Game2|Game3	0|2|2	4	3	0.63	0.00|0.95|0.94	0|0|0	0.6277	0.946	0.1315
PF3D7_1338200	60S ribosomal protein L6, putative	Game1|Game2|Game3	0|3|3	6	3	0.65	0.00|0.94|0.94	0|0|0	0.6273	0.942	0.1334
PF3D7_1311900	V-type proton ATPase catalytic subunit A	Game1|Game2|Game3	8|5|0	13	3	0.61	0.95|0.93|0.00	0|0|0	0.627	0.95	0.1354
PF3D7_0803800	proteasome subunit beta type-4	Game1|Game2|Game3	3|2|0	5	3	0.61	0.95|0.94|0.00	0|0|0	0.6267	0.945	0.1373
PF3D7_0923900	polyadenylate-binding protein 2, putative	Game1|Game2|Game3	0|2|3	5	3	0.62	0.00|0.93|0.95	0|0|0	0.6267	0.952	0.1392
PF3D7_1105400	40S ribosomal protein S4, putative	Game1|Game2|Game3	2|5|0	7	3	0.63	0.92|0.96|0.00	0|0|0	0.626	0.962	0.1411
PF3D7_0218000	replication factor C subunit 2, putative	Game1|Game2|Game3	4|3|0	7	3	0.61	0.95|0.93|0.00	0|0|0	0.6257	0.946	0.1429
PF3D7_0810600	ATP-dependent RNA helicase DBP1, putative	Game1|Game2|Game3	0|5|9	14	3	0.64	0.00|0.92|0.95	0|0|0	0.6253	0.953	0.1447
PF3D7_0507100	60S ribosomal protein L4	Game1|Game2|Game3	0|3|3	6	3	0.61	0.00|0.94|0.94	0|0|0	0.624	0.937	0.1465
PF3D7_0211800	asparagine--tRNA ligase	Game1|Game2|Game3	7|4|0	11	3	0.61	0.95|0.92|0.00	0|0|0	0.6237	0.947	0.1483
PF3D7_1340500	conserved Plasmodium protein, unknown function	Game1|Game2|Game3	0|8|9	17	3	0.63	0.00|0.93|0.94	0|0|0	0.6233	0.94	0.15
PF3D7_1324900	L-lactate dehydrogenase	Game1|Game2|Game3	3|3|0	6	3	0.63	0.93|0.94|0.00	0|0|0	0.6227	0.936	0.1517
PF3D7_0320300	T-complex protein 1 subunit epsilon	Game1|Game2|Game3	14|3|0	17	3	0.65	0.98|0.89|0.00	0|0|0	0.6223	0.977	0.1534
PF3D7_1306400	26S protease regulatory subunit 10B, putative	Game1|Game2|Game3	0|6|2	8	3	0.62	0.00|0.96|0.90	0|0|0	0.6183	0.957	0.1551
PF3D7_1357800	T-complex protein 1 subunit delta	Game1|Game2|Game3	16|3|0	19	3	0.63	0.98|0.88|0.00	0|0|0	0.618	0.979	0.1568
PF3D7_0826700	receptor for activated c kinase	Game1|Game2|Game3	3|2|0	5	3	0.62	0.94|0.91|0.00	0|0|0	0.617	0.939	0.1585
PF3D7_1142500	60S ribosomal protein L28	Game1|Game2|Game3	4|2|0	6	3	0.64	0.94|0.91|0.00	0|0|2	0.6167	0.943	0.1617
PF3D7_1435700	ataxin-2 like protein, putative	Game1|Game2|Game3	0|6|13	19	3	0.65	0.00|0.91|0.94	0|0|0	0.6167	0.942	0.1617
PF3D7_1129200	26S proteasome regulatory subunit RPN7, putative	Game1|Game2|Game3	11|2|0	13	3	0.61	0.98|0.87|0.00	0|0|0	0.6163	0.978	0.1633
PF3D7_1034400	flavoprotein subunit of succinate dehydrogenase	Game1|Game2|Game3	5|4|0	9	3	0.6	0.93|0.92|0.00	0|0|0	0.614	0.927	0.1649
PF3D7_1424400	60S ribosomal protein L7-3, putative	Game1|Game2|Game3	0|3|2	5	3	0.61	0.00|0.93|0.91	0|0|0	0.6117	0.926	0.1665
PF3D7_1128600	CCR4-NOT transcription complex subunit 2, putative	Game1|Game2|Game3	0|3|3	6	3	0.6	0.00|0.91|0.91	0|0|0	0.6087	0.913	0.1681
PF3D7_0205900	26S proteasome regulatory subunit RPN1, putative	Game1|Game2|Game3	18|4|0	22	3	0.58	0.97|0.83|0.00	0|0|0	0.6017	0.971	0.1697
PF3D7_1434800	mitochondrial acidic protein MAM33, putative	Game1|Game2|Game3	4|2|0	6	3	0.59	0.95|0.82|0.00	0|0|3	0.5923	0.953	0.1713
PF3D7_1036900	conserved Plasmodium protein, unknown function	Game1|Game2|Game3	0|6|9	15	3	0.6	0.00|0.86|0.92	0|0|0	0.5903	0.915	0.173
PF3D7_1415400	conserved Plasmodium protein, unknown function	Game1|Game2|Game3	0|6|9	15	3	0.59	0.00|0.85|0.92	0|0|0	0.59	0.916	0.1746
PF3D7_1145400	dynamin-like protein	Game1|Game2|Game3	0|3|5	8	3	0.59	0.00|0.84|0.92	0|0|0	0.5867	0.921	0.1762
PF3D7_0105700	asparagine-rich antigen Pfa35-2	Game1|Game2|Game3	0|13|20	33	3	0.59	0.00|0.84|0.90	0|0|0	0.581	0.903	0.1779
PF3D7_1229500	T-complex protein 1 subunit gamma	Game1|Game2|Game3	17|2|0	19	3	0.58	0.99|0.74|0.00	0|0|0	0.577	0.991	0.1811
PF3D7_0417200	bifunctional dihydrofolate reductase-thymidylate synthase	Game1|Game2|Game3	7|2|0	9	3	0.57	0.93|0.80|0.00	0|0|0	0.577	0.934	0.1811
PF3D7_1003700	MKT1 domain-containing protein, putative	Game1|Game2|Game3	0|4|10	14	3	0.56	0.00|0.78|0.93	0|0|0	0.5687	0.925	0.1828
PF3D7_0409400	chaperone protein DnaJ	Game1|Game2|Game3	0|2|3	5	3	0.58	0.00|0.80|0.90	0|0|0	0.5663	0.899	0.1845
PF3D7_0518700	mRNA-binding protein PUF1	Game1|Game2|Game3	0|5|17	22	3	0.54	0.00|0.72|0.92	0|0|0	0.5493	0.924	0.1862
PF3D7_1349200	glutamate--tRNA ligase, putative	Game1|Game2|Game3	3|4|0	7	3	0.57	0.80|0.85|0.00	0|0|0	0.549	0.85	0.1879
PF3D7_0706500	conserved Plasmodium protein, unknown function	Game1|Game2|Game3	0|5|9	14	3	0.55	0.00|0.76|0.88	0|0|0	0.5487	0.883	0.1896
PF3D7_1451100	elongation factor 2	Game1|Game2|Game3	4|2|0	6	3	0.52	0.87|0.74|0.00	0|0|0	0.5347	0.869	0.1914
PF3D7_1329100	myosin F, putative	Game1|Game2|Game3	0|8|11	19	3	0.52	0.00|0.75|0.82	0|0|0	0.5213	0.815	0.1932
PF3D7_1423700	conserved Plasmodium protein, unknown function	Game1|Game2|Game3	0|3|9	12	3	0.51	0.00|0.64|0.89	0|0|0	0.507	0.885	0.1951
PF3D7_1308900	mRNA-decapping enzyme 2, putative	Game1|Game2|Game3	0|3|3	6	3	0.49	0.00|0.74|0.76	0|0|0	0.4997	0.756	0.197
PF3D7_1105000	histone H4	Game1|Game2|Game3	0|4|3	7	3	0.47	0.00|0.79|0.66	0|0|9	0.482	0.79	0.199
PF3D7_1438900	thioredoxin peroxidase 1	Game1|Game2|Game3	17|2|0	19	3	0.45	1.00|0.25|0.00	0|0|5	0.4173	0.998	0.2014
PF3D7_1105100	histone H2B	Game1|Game2|Game3	3|3|0	6	3	0.34	0.52|0.53|0.00	3|0|7	0.347	0.525	0.2042
PF3D7_0912900	26S proteasome regulatory subunit RPN8, putative	Game1|Game2|Game3	11|0|0	11	3	0.31	0.99|0.00|0.00	0|0|0	0.33	0.99	0.2071
PF3D7_1211800	polyubiquitin	Game1|Game2|Game3	25|0|0	25	3	0.33	0.99|0.00|0.00	0|0|0	0.3297	0.989	0.2099
PF3D7_0519700	FoP domain-containing protein, putative	Game1|Game2|Game3	0|6|0	6	3	0.34	0.00|0.97|0.00	0|0|0	0.3237	0.971	0.2127
PF3D7_1030500	26S proteasome regulatory subunit RPN9, putative	Game1|Game2|Game3	12|0|0	12	3	0.34	0.97|0.00|0.00	0|0|0	0.322	0.966	0.2183
PF3D7_1361900	proliferating cell nuclear antigen 1	Game1|Game2|Game3	8|0|0	8	3	0.31	0.97|0.00|0.00	0|0|0	0.322	0.966	0.2183
PF3D7_1206100	IMP-specific 5'-nucleotidase, putative	Game1|Game2|Game3	11|0|0	11	3	0.29	0.96|0.00|0.00	0|0|0	0.3213	0.964	0.221
PF3D7_1402300	26S proteasome regulatory subunit RPN6	Game1|Game2|Game3	13|0|0	13	3	0.33	0.96|0.00|0.00	0|0|0	0.3197	0.959	0.2237
PF3D7_1444800	fructose-bisphosphate aldolase	Game1|Game2|Game3	6|0|0	6	3	0.34	0.96|0.00|0.00	0|0|4	0.3193	0.958	0.2264
PF3D7_1331800	60S ribosomal protein L23, putative	Game1|Game2|Game3	0|0|4	4	3	0.32	0.00|0.00|0.95	0|0|0	0.3177	0.953	0.2291
PF3D7_0718500	prefoldin subunit 3, putative	Game1|Game2|Game3	4|0|0	4	3	0.32	0.95|0.00|0.00	0|0|0	0.3167	0.95	0.2317
PF3D7_1338300	elongation factor 1-gamma, putative	Game1|Game2|Game3	7|0|0	7	3	0.31	0.95|0.00|0.00	0|0|0	0.3163	0.949	0.2344
PF3D7_1403900	serine/threonine protein phosphatase CPPED1, putative	Game1|Game2|Game3	6|0|0	6	3	0.3	0.95|0.00|0.00	0|0|0	0.3157	0.947	0.2395
PF3D7_0913200	elongation factor 1-beta	Game1|Game2|Game3	4|0|0	4	3	0.31	0.95|0.00|0.00	0|0|0	0.3157	0.947	0.2395
PF3D7_1361000	protein arginine N-methyltransferase 5, putative	Game1|Game2|Game3	11|0|0	11	3	0.33	0.95|0.00|0.00	0|0|0	0.3153	0.946	0.2445
PF3D7_1250700	transcription initiation factor IIA subunit 2, putative	Game1|Game2|Game3	5|0|0	5	3	0.31	0.95|0.00|0.00	0|0|0	0.3153	0.946	0.2445
PF3D7_1358800	40S ribosomal protein S15	Game1|Game2|Game3	0|4|0	4	3	0.31	0.00|0.95|0.00	0|0|0	0.315	0.945	0.247
PF3D7_0422300	alpha tubulin 2	Game1|Game2|Game3	9|0|0	9	3	0.3	0.94|0.00|0.00	0|0|0	0.3133	0.94	0.2519
PF3D7_1353900	proteasome subunit alpha type-7, putative	Game1|Game2|Game3	5|0|0	5	3	0.33	0.94|0.00|0.00	0|0|0	0.3133	0.94	0.2519
PF3D7_1473700	nucleoporin NUP116/NSP116, putative	Game1|Game2|Game3	2|0|2	4	3	0.31	0.47|0.00|0.47	0|0|0	0.313	0.474	0.2567
PF3D7_0511800	inositol-3-phosphate synthase	Game1|Game2|Game3	8|0|0	8	3	0.32	0.94|0.00|0.00	0|0|0	0.313	0.939	0.2567
PF3D7_1107000	U6 snRNA-associated Sm-like protein LSm4, putative	Game1|Game2|Game3	0|0|3	3	3	0.32	0.00|0.00|0.94	0|0|0	0.3123	0.937	0.2614
PF3D7_0911200	conserved Plasmodium protein, unknown function	Game1|Game2|Game3	5|0|0	5	3	0.32	0.94|0.00|0.00	0|0|0	0.3123	0.937	0.2614
PF3D7_1477700	Plasmodium exported protein (PHISTa), unknown function	Game1|Game2|Game3	0|0|4	4	3	0.3	0.00|0.00|0.93	0|0|0	0.311	0.933	0.2682
PF3D7_0525400	7-helix-1 protein	Game1|Game2|Game3	7|0|0	7	3	0.3	0.93|0.00|0.00	0|0|0	0.311	0.933	0.2682
PF3D7_0317000	proteasome subunit alpha type-3, putative	Game1|Game2|Game3	4|0|0	4	3	0.29	0.93|0.00|0.00	0|0|0	0.311	0.933	0.2682
PF3D7_0823200	RNA-binding protein, putative	Game1|Game2|Game3	0|0|4	4	3	0.3	0.00|0.00|0.93	0|0|0	0.3103	0.931	0.2749
PF3D7_0614500	60S ribosomal protein L19	Game1|Game2|Game3	0|0|3	3	3	0.31	0.00|0.00|0.93	0|0|0	0.3103	0.931	0.2749
PF3D7_1457200	thioredoxin 1	Game1|Game2|Game3	0|3|0	3	3	0.3	0.00|0.93|0.00	0|0|0	0.3103	0.931	0.2749
PF3D7_1351400	60S ribosomal protein L17, putative	Game1|Game2|Game3	0|0|3	3	3	0.3	0.00|0.00|0.93	0|0|0	0.31	0.93	0.2792
PF3D7_1312600	2-oxoisovalerate dehydrogenase subunit alpha, mitochondrial, putative	Game1|Game2|Game3	7|0|0	7	3	0.32	0.93|0.00|0.00	0|0|0	0.31	0.93	0.2792
PF3D7_1418000	ubiquitin fusion degradation protein 1, putative	Game1|Game2|Game3	4|0|0	4	3	0.3	0.93|0.00|0.00	0|0|0	0.3087	0.926	0.2813
PF3D7_0906500	arginase	Game1|Game2|Game3	8|0|0	8	3	0.3	0.92|0.00|0.00	0|0|0	0.308	0.924	0.2876
PF3D7_1412500	actin II	Game1|Game2|Game3	6|0|0	6	3	0.31	0.92|0.00|0.00	0|0|0	0.308	0.924	0.2876
PF3D7_1226600	proliferating cell nuclear antigen 2	Game1|Game2|Game3	5|0|0	5	3	0.32	0.92|0.00|0.00	0|0|0	0.308	0.924	0.2876
PF3D7_1012900	autophagy-related protein 18	Game1|Game2|Game3	5|0|0	5	3	0.34	0.92|0.00|0.00	0|0|0	0.3073	0.922	0.2917
PF3D7_0925900	parasitophorous vacuolar protein 5, putative	Game1|Game2|Game3	3|0|0	3	3	0.29	0.92|0.00|0.00	0|0|0	0.3073	0.922	0.2917
PF3D7_1126000	threonine--tRNA ligase	Game1|Game2|Game3	14|0|0	14	3	0.29	0.92|0.00|0.00	0|0|0	0.307	0.921	0.2937
PF3D7_0212300	peptide chain release factor subunit 1, putative	Game1|Game2|Game3	4|0|0	4	3	0.31	0.92|0.00|0.00	0|0|0	0.306	0.918	0.2957
PF3D7_0807500	proteasome subunit alpha type-6, putative	Game1|Game2|Game3	3|0|0	3	3	0.32	0.92|0.00|0.00	0|0|0	0.3053	0.916	0.2977
PF3D7_0217900	conserved Plasmodium protein, unknown function	Game1|Game2|Game3	5|0|0	5	3	0.31	0.92|0.00|0.00	0|0|0	0.305	0.915	0.3016
PF3D7_0807000	YEATS domain-containing protein, putative	Game1|Game2|Game3	3|0|0	3	3	0.28	0.92|0.00|0.00	0|0|0	0.305	0.915	0.3016
PF3D7_0518300	proteasome subunit beta type-1, putative	Game1|Game2|Game3	3|0|0	3	3	0.29	0.91|0.00|0.00	0|0|0	0.3047	0.914	0.3036
PF3D7_1215000	thioredoxin peroxidase 2	Game1|Game2|Game3	0|3|0	3	3	0.31	0.00|0.91|0.00	0|0|0	0.304	0.912	0.3055
PF3D7_1317800	40S ribosomal protein S19	Game1|Game2|Game3	0|0|2	2	3	0.3	0.00|0.00|0.91	0|0|0	0.3037	0.911	0.3074
PF3D7_1342000	40S ribosomal protein S6	Game1|Game2|Game3	0|3|0	3	3	0.31	0.00|0.91|0.00	0|0|0	0.303	0.909	0.3111
PF3D7_1238100	calcyclin binding protein, putative	Game1|Game2|Game3	3|0|0	3	3	0.32	0.91|0.00|0.00	0|0|0	0.303	0.909	0.3111
PF3D7_1421200	40S ribosomal protein S25	Game1|Game2|Game3	3|0|0	3	3	0.3	0.91|0.00|0.00	0|0|2	0.302	0.906	0.3148
PF3D7_0306900	40S ribosomal protein S23, putative	Game1|Game2|Game3	0|0|2	2	3	0.32	0.00|0.00|0.91	0|0|0	0.302	0.906	0.3148
PF3D7_1206800	conserved Plasmodium protein, unknown function	Game1|Game2|Game3	5|0|0	5	3	0.3	0.90|0.00|0.00	0|0|0	0.301	0.903	0.3166
PF3D7_0519400	40S ribosomal protein S24	Game1|Game2|Game3	0|2|0	2	3	0.3	0.00|0.90|0.00	0|0|0	0.3003	0.901	0.3202
PF3D7_1242700	40S ribosomal protein S17, putative	Game1|Game2|Game3	2|0|0	2	3	0.29	0.90|0.00|0.00	0|0|0	0.3003	0.901	0.3202
PF3D7_0307100	40S ribosomal protein S12, putative	Game1|Game2|Game3	2|0|0	2	3	0.31	0.90|0.00|0.00	0|0|0	0.3	0.9	0.322
PF3D7_0312300	26S proteasome regulatory subunit RPN12, putative	Game1|Game2|Game3	4|0|0	4	3	0.29	0.90|0.00|0.00	0|0|0	0.2997	0.899	0.3255
PF3D7_1463200	replication factor C subunit 3, putative	Game1|Game2|Game3	3|0|0	3	3	0.32	0.90|0.00|0.00	0|0|0	0.2997	0.899	0.3255
PF3D7_1341200	60S ribosomal protein L18, putative	Game1|Game2|Game3	0|2|0	2	3	0.29	0.00|0.90|0.00	0|0|0	0.299	0.897	0.3272
PF3D7_1453800	glucose-6-phosphate dehydrogenase-6-phosphogluconolactonase	Game1|Game2|Game3	7|0|0	7	3	0.29	0.90|0.00|0.00	0|0|0	0.2987	0.896	0.3289
PF3D7_0903900	60S ribosomal protein L32	Game1|Game2|Game3	0|0|2	2	3	0.3	0.00|0.00|0.90	0|0|0	0.2983	0.895	0.3306
PF3D7_1004000	60S ribosomal protein L13, putative	Game1|Game2|Game3	0|2|0	2	3	0.3	0.00|0.89|0.00	0|0|0	0.298	0.894	0.3323
PF3D7_0608500	proteasome subunit alpha type-2, putative	Game1|Game2|Game3	2|0|0	2	3	0.3	0.89|0.00|0.00	0|0|0	0.297	0.891	0.334
PF3D7_1408600	40S ribosomal protein S8e, putative	Game1|Game2|Game3	0|0|2	2	3	0.29	0.00|0.00|0.89	0|0|0	0.2967	0.89	0.3389
PF3D7_0608700	T-complex protein 1 subunit zeta	Game1|Game2|Game3	5|0|0	5	3	0.29	0.89|0.00|0.00	0|0|0	0.2967	0.89	0.3389
PF3D7_0605300	serine/threonine protein kinase	Game1|Game2|Game3	3|0|0	3	3	0.31	0.89|0.00|0.00	0|0|0	0.2967	0.89	0.3389
PF3D7_1124400	U6 snRNA-associated Sm-like protein LSm1, putative	Game1|Game2|Game3	0|2|0	2	3	0.29	0.00|0.89|0.00	0|0|0	0.2953	0.886	0.3406
PF3D7_1128400	bifunctional farnesyl/geranylgeranyl diphosphate synthase	Game1|Game2|Game3	3|0|0	3	3	0.3	0.88|0.00|0.00	0|0|0	0.2943	0.883	0.3422
PF3D7_1414800	small nuclear ribonucleoprotein-associated protein B, putative	Game1|Game2|Game3	2|0|0	2	3	0.28	0.88|0.00|0.00	0|0|0	0.2937	0.881	0.3454
PF3D7_1328100	proteasome subunit beta type-7, putative	Game1|Game2|Game3	2|0|0	2	3	0.29	0.88|0.00|0.00	0|0|0	0.2937	0.881	0.3454
PF3D7_1359400	CUGBP Elav-like family member 1	Game1|Game2|Game3	3|0|0	3	3	0.3	0.88|0.00|0.00	0|0|0	0.2927	0.878	0.3485
PF3D7_1405600	ribonucleoside-diphosphate reductase small chain, putative	Game1|Game2|Game3	2|0|0	2	3	0.28	0.88|0.00|0.00	0|0|0	0.2927	0.878	0.3485
PF3D7_1470900	proteasome subunit beta type-2, putative	Game1|Game2|Game3	2|0|0	2	3	0.28	0.88|0.00|0.00	0|0|0	0.2923	0.877	0.3501
PF3D7_1474800	proteasome subunit alpha type-1, putative	Game1|Game2|Game3	2|0|0	2	3	0.28	0.88|0.00|0.00	0|0|0	0.292	0.876	0.3516
PF3D7_0814000	60S ribosomal protein L13-2, putative	Game1|Game2|Game3	0|2|0	2	3	0.29	0.00|0.88|0.00	0|0|0	0.2917	0.875	0.3532
PF3D7_0812400	karyopherin alpha	Game1|Game2|Game3	4|0|0	4	3	0.29	0.87|0.00|0.00	0|0|0	0.2903	0.871	0.3547
PF3D7_0527500	Hsc70-interacting protein	Game1|Game2|Game3	3|0|0	3	3	0.29	0.87|0.00|0.00	0|0|0	0.2897	0.869	0.3562
PF3D7_0108000	proteasome subunit beta type-3, putative	Game1|Game2|Game3	0|2|0	2	3	0.29	0.00|0.87|0.00	0|0|0	0.2893	0.868	0.3577
PF3D7_1414000	26S proteasome regulatory subunit RPN13, putative	Game1|Game2|Game3	0|2|0	2	3	0.28	0.00|0.87|0.00	0|0|0	0.289	0.867	0.3592
PF3D7_0727400	proteasome subunit alpha type-5, putative	Game1|Game2|Game3	2|0|0	2	3	0.3	0.86|0.00|0.00	0|0|0	0.2873	0.862	0.3607
PF3D7_0516900	60S ribosomal protein L2	Game1|Game2|Game3	0|2|0	2	3	0.29	0.00|0.86|0.00	0|0|0	0.287	0.861	0.3636
PF3D7_0904800	replication protein A1, small fragment	Game1|Game2|Game3	3|0|0	3	3	0.27	0.86|0.00|0.00	0|0|0	0.287	0.861	0.3636
PF3D7_1010100	PI31 domain-containing protein, putative	Game1|Game2|Game3	2|0|0	2	3	0.29	0.86|0.00|0.00	0|0|0	0.285	0.855	0.3651
PF3D7_1349600	conserved Plasmodium protein, unknown function	Game1|Game2|Game3	0|2|0	2	3	0.26	0.00|0.85|0.00	0|0|0	0.2837	0.851	0.3665
PF3D7_0813300	conserved protein, unknown function	Game1|Game2|Game3	0|2|0	2	3	0.28	0.00|0.85|0.00	0|0|0	0.2823	0.847	0.3694
PF3D7_1407100	rRNA 2'-O-methyltransferase fibrillarin, putative	Game1|Game2|Game3	0|2|0	2	3	0.27	0.00|0.85|0.00	0|0|0	0.2823	0.847	0.3694
PF3D7_1410600	eukaryotic translation initiation factor 2 subunit gamma, putative	Game1|Game2|Game3	3|0|0	3	3	0.29	0.85|0.00|0.00	0|0|0	0.282	0.846	0.3708
PF3D7_0525000	zinc finger protein, putative	Game1|Game2|Game3	0|0|4	4	3	0.27	0.00|0.00|0.84	0|0|0	0.2813	0.844	0.3722
PF3D7_1469200	shewanella-like protein phosphatase 1, putative	Game1|Game2|Game3	0|0|2	2	3	0.28	0.00|0.00|0.83	0|0|0	0.278	0.834	0.3737
PF3D7_0802000	glutamate dehydrogenase, putative	Game1|Game2|Game3	9|0|0	9	3	0.27	0.83|0.00|0.00	0|0|0	0.276	0.828	0.3751
PF3D7_1241400	RNA-binding protein, putative	Game1|Game2|Game3	0|0|9	9	3	0.26	0.00|0.00|0.83	0|0|0	0.2757	0.827	0.3765
PF3D7_0315600	zinc finger protein, putative	Game1|Game2|Game3	0|0|3	3	3	0.27	0.00|0.00|0.82	0|0|0	0.274	0.822	0.3793
PF3D7_1104000	phenylalanine--tRNA ligase beta subunit	Game1|Game2|Game3	3|0|0	3	3	0.28	0.82|0.00|0.00	0|0|0	0.274	0.822	0.3793
PF3D7_0926700	glutamine-dependent NAD(+) synthetase, putative	Game1|Game2|Game3	4|0|0	4	3	0.26	0.81|0.00|0.00	0|0|0	0.2693	0.808	0.3806
PF3D7_1442300	tRNA import protein tRIP	Game1|Game2|Game3	2|0|0	2	3	0.29	0.81|0.00|0.00	0|0|0	0.269	0.807	0.382
PF3D7_0522100	conserved Plasmodium protein, unknown function	Game1|Game2|Game3	0|4|0	4	3	0.26	0.00|0.80|0.00	0|0|0	0.2677	0.803	0.3834
PF3D7_1235600	serine hydroxymethyltransferase	Game1|Game2|Game3	2|0|0	2	3	0.3	0.80|0.00|0.00	0|0|0	0.2663	0.799	0.3848
PF3D7_1004400	RNA-binding protein, putative	Game1|Game2|Game3	0|4|0	4	3	0.28	0.00|0.79|0.00	0|0|0	0.2633	0.79	0.3875
PF3D7_1124600	ethanolamine kinase	Game1|Game2|Game3	2|0|0	2	3	0.27	0.79|0.00|0.00	0|0|0	0.2633	0.79	0.3875
PF3D7_0911900	falstatin	Game1|Game2|Game3	2|0|0	2	3	0.26	0.78|0.00|0.00	0|0|0	0.2593	0.778	0.3889
PF3D7_1229400	macrophage migration inhibitory factor	Game1|Game2|Game3	0|0|2	2	3	0.25	0.00|0.00|0.77	0|0|4	0.2573	0.772	0.3903
PF3D7_1117100	ubiquitin carboxyl-terminal hydrolase UCH54	Game1|Game2|Game3	0|2|0	2	3	0.26	0.00|0.77|0.00	0|0|0	0.2567	0.77	0.3916
PF3D7_1107300	polyadenylate-binding protein-interacting protein 1, putative	Game1|Game2|Game3	0|5|5	10	3	0.27	0.00|0.38|0.39	0|0|0	0.256	0.385	0.393
PF3D7_0822600	protein transport protein SEC23	Game1|Game2|Game3	3|0|0	3	3	0.24	0.77|0.00|0.00	0|0|0	0.255	0.765	0.3943
PF3D7_1024800	exported protein 3	Game1|Game2|Game3	0|2|2	4	3	0.25	0.00|0.37|0.39	0|0|0	0.2533	0.386	0.3956
PF3D7_0406100	V-type proton ATPase subunit B	Game1|Game2|Game3	0|2|0	2	3	0.27	0.00|0.76|0.00	0|0|0	0.2517	0.755	0.397
PF3D7_1446100	conserved Plasmodium protein, unknown function	Game1|Game2|Game3	0|0|3	3	3	0.25	0.00|0.00|0.74	0|0|0	0.247	0.741	0.3983
PF3D7_1463300	DNA polymerase alpha subunit B, putative	Game1|Game2|Game3	2|0|0	2	3	0.24	0.73|0.00|0.00	0|0|0	0.2423	0.727	0.3997
PF3D7_1445900	ATP-dependent RNA helicase DDX5, putative	Game1|Game2|Game3	2|0|0	2	3	0.24	0.71|0.00|0.00	0|0|0	0.2363	0.709	0.401
PF3D7_1402100	pseudouridine synthase, putative	Game1|Game2|Game3	0|3|0	3	3	0.23	0.00|0.70|0.00	0|0|0	0.2347	0.704	0.4024
PF3D7_0627800	acetyl-CoA synthetase, putative	Game1|Game2|Game3	3|0|0	3	3	0.23	0.68|0.00|0.00	0|0|0	0.227	0.681	0.4038
PF3D7_1141000	conserved Plasmodium protein, unknown function	Game1|Game2|Game3	0|3|0	3	3	0.25	0.00|0.68|0.00	0|0|0	0.2257	0.677	0.4052
PF3D7_1110500	vacuolar protein sorting-associated protein 35, putative	Game1|Game2|Game3	4|0|0	4	3	0.25	0.67|0.00|0.00	0|0|0	0.224	0.672	0.4065
PF3D7_1138500	protein phosphatase PPM2	Game1|Game2|Game3	0|0|2	2	3	0.16	0.00|0.00|0.47	0|0|0	0.1573	0.472	0.4081
PF3D7_0714000	histone H2B variant	Game1|Game2|Game3	4|0|0	4	3	0.14	0.44|0.00|0.00	0|0|12	0.1457	0.437	0.4098
PF3D7_0309300	N2227-like protein, putative	Game1|Game2|Game3	0|0|2	2	3	0.13	0.00|0.00|0.40	0|0|0	0.133	0.399	0.4114
PF3D7_0606600	conserved Plasmodium protein, unknown function	Game1|Game2|Game3	0|0|4	4	3	0.13	0.00|0.00|0.40	0|0|0	0.132	0.396	0.4131
PF3D7_0922100	ubiquitin-like protein, putative	Game1|Game2|Game3	0|0|3	3	3	0.12	0.00|0.00|0.38	0|0|0	0.1277	0.383	0.4148
PF3D7_1011800	PRE-binding protein	Game1|Game2|Game3	0|2|0	2	3	0.15	0.00|0.38|0.00	0|0|0	0.1273	0.382	0.4164
PF3D7_1362700	conserved Plasmodium protein, unknown function	Game1|Game2|Game3	0|0|4	4	3	0.13	0.00|0.00|0.38	0|0|0	0.126	0.378	0.4181
PF3D7_1210600	conserved Plasmodium protein, unknown function	Game1|Game2|Game3	0|0|2	2	3	0.1	0.00|0.00|0.36	0|0|0	0.121	0.363	0.4197
PF3D7_0522900	zinc finger protein, putative	Game1|Game2|Game3	0|0|2	2	3	0.07	0.00|0.00|0.23	0|0|0	0.077	0.231	0.4215
PF3D7_1005500	regulator of nonsense transcripts 1, putative	Game1|Game2|Game3	0|2|0	2	3	0.08	0.00|0.21|0.00	0|0|0	0.0683	0.205	0.4233
PF3D7_0108300	conserved Plasmodium protein, unknown function	Game1|Game2|Game3	0|0|2	2	3	0.04	0.00|0.00|0.12	0|0|0	0.0417	0.125	0.4252
PF3D7_1021900	PHAX domain-containing protein, putative	Game1|Game2|Game3	0|2|0	2	3	0.03	0.00|0.11|0.00	0|0|0	0.036	0.108	0.4271
PF3D7_1252100	rhoptry neck protein 3	Game1|Game2|Game3	0|0|2	2	3	0.04	0.00|0.00|0.10	0|0|0	0.034	0.102	0.429
PF3D7_0310500	ATP-dependent RNA helicase DHX57, putative	Game1|Game2|Game3	0|2|0	2	3	0.04	0.00|0.10|0.00	0|0|0	0.0327	0.098	0.4309
PF3D7_0604500	conserved Plasmodium protein, unknown function	Game1|Game2|Game3	0|0|2	2	3	0.03	0.00|0.00|0.06	0|0|0	0.0197	0.059	0.4328
PF3D7_1366300	conserved Plasmodium protein, unknown function	Game1|Game2|Game3	0|0|2	2	3	0.01	0.00|0.00|0.02	0|0|0	0.0057	0.017	0.4348

## Sheet: S4D
Table S4D. MPMP analysis of the PfDOZI interactome in the gametocyte stage
	num_geneQuery_withTerm	num_geneQuery_withoutTerm	num_geneBackground_withTerm	num_geneBackground_withoutTerm	pValue	geneID	padj
Chaperone-assisted protein folding	9	65	77	5187	2.25164e-06	PF3D7_1437900,PF3D7_0708400,PF3D7_1015600,PF3D7_0308200,PF3D7_1222300,PF3D7_0818900,PF3D7_0917900,PF3D7_0831700,PF3D7_1134000	2.12821e-05
Genes coding for chaperones and their regulators	12	62	154	5110	2.26086e-06	PF3D7_1437900,PF3D7_0708400,PF3D7_1211400,PF3D7_0827900,PF3D7_1015600,PF3D7_0308200,PF3D7_1222300,PF3D7_0818900,PF3D7_0917900,PF3D7_0831700,PF3D7_1134000,PF3D7_1304500	2.12821e-05
Centrosome proteins	7	67	83	5181	0.000220209	PF3D7_0708400,PF3D7_1008700,PF3D7_0903700,PF3D7_0308200,PF3D7_0818900,PF3D7_0831700,PF3D7_0818200	0.00129135
S-Glutathionylated proteins	32	42	320	4944	2.96666e-19	PF3D7_1246200,PF3D7_1224300,PF3D7_0708400,PF3D7_1130400,PF3D7_0827900,PF3D7_1407800,PF3D7_1203700,PF3D7_1424100,PF3D7_1015600,PF3D7_0619400,PF3D7_1408000,PF3D7_0308200,PF3D7_1468700,PF3D7_1026800,PF3D7_1222300,PF3D7_0517000,PF3D7_0315100,PF3D7_0818900,PF3D7_0621200,PF3D7_1015900,PF3D7_0917900,PF3D7_0507600,PF3D7_0915400,PF3D7_1360900,PF3D7_0932300,PF3D7_1465900,PF3D7_1447000,PF3D7_1134000,PF3D7_1…	2.01309e-17
Total palmitome of Plasmodium falciparum	33	41	365	4899	1.1641e-18	PF3D7_0320800,PF3D7_1437900,PF3D7_1224300,PF3D7_0708400,PF3D7_1211400,PF3D7_1008700,PF3D7_0827900,PF3D7_1407800,PF3D7_1203700,PF3D7_1424100,PF3D7_1015600,PF3D7_0619400,PF3D7_1006800,PF3D7_1408000,PF3D7_0308200,PF3D7_1468700,PF3D7_1106000,PF3D7_1222300,PF3D7_0517000,PF3D7_0818900,PF3D7_0621200,PF3D7_1015900,PF3D7_0917900,PF3D7_0929400,PF3D7_1239600,PF3D7_0721600,PF3D7_0317600,PF3D7_0513600,PF3D7_1…	6.14384e-17
S-nitrosylated proteins	36	38	263	5001	2.80664e-26	PF3D7_0814200,PF3D7_1246200,PF3D7_1224300,PF3D7_0708400,PF3D7_1466300,PF3D7_0524000,PF3D7_1008700,PF3D7_1129100,PF3D7_1130400,PF3D7_0827900,PF3D7_0903700,PF3D7_1407800,PF3D7_1203700,PF3D7_1015600,PF3D7_0619400,PF3D7_1006800,PF3D7_1408000,PF3D7_0308200,PF3D7_1006200,PF3D7_1468700,PF3D7_1026800,PF3D7_1222300,PF3D7_0813900,PF3D7_0517000,PF3D7_0818900,PF3D7_0621200,PF3D7_1015900,PF3D7_0917900,PF3D7_0…	4.44385e-24
Phosphoproteome - Lasonder et al 2011	25	49	569	4695	1.568e-07	PF3D7_0814200,PF3D7_1224300,PF3D7_0708400,PF3D7_1466300,PF3D7_1203700,PF3D7_1006800,PF3D7_1408000,PF3D7_0308200,PF3D7_1006200,PF3D7_1347500,PF3D7_1222300,PF3D7_0818900,PF3D7_1474900,PF3D7_0917900,PF3D7_0507600,PF3D7_0915400,PF3D7_1472200,PF3D7_1360900,PF3D7_1465900,PF3D7_1219100,PF3D7_1002400,PF3D7_0605100,PF3D7_0513600,PF3D7_1304500,PF3D7_0818200	2.15446e-06
Phosphoproteome - Collins et al 2014	43	31	709	4555	7.48669e-19	PF3D7_1437900,PF3D7_0814200,PF3D7_1246200,PF3D7_1224300,PF3D7_0708400,PF3D7_1466300,PF3D7_0524000,PF3D7_1008700,PF3D7_1130400,PF3D7_0903700,PF3D7_1203700,PF3D7_1424100,PF3D7_0619400,PF3D7_1006800,PF3D7_1408000,PF3D7_0308200,PF3D7_1006200,PF3D7_1468700,PF3D7_1347500,PF3D7_1026800,PF3D7_1106000,PF3D7_0517000,PF3D7_0818900,PF3D7_0621200,PF3D7_1015900,PF3D7_0917900,PF3D7_0507600,PF3D7_1103800,PF3D7_0…	4.44522e-17
Nuclear proteome	60	14	711	4553	3.12785e-38	PF3D7_0320800,PF3D7_1437900,PF3D7_0814200,PF3D7_1246200,PF3D7_1224300,PF3D7_0708400,PF3D7_1466300,PF3D7_1211400,PF3D7_0524000,PF3D7_1008700,PF3D7_1129100,PF3D7_1130400,PF3D7_0827900,PF3D7_0903700,PF3D7_1407800,PF3D7_1203700,PF3D7_1424100,PF3D7_1015600,PF3D7_0619400,PF3D7_1006800,PF3D7_1408000,PF3D7_0308200,PF3D7_1006200,PF3D7_1468700,PF3D7_1347500,PF3D7_1026800,PF3D7_1106000,PF3D7_1222300,PF3D7_0…	7.42864e-36
Phosphoproteome of the merozoite	29	45	482	4782	6.74626e-12	PF3D7_0814200,PF3D7_1224300,PF3D7_0708400,PF3D7_1466300,PF3D7_1129100,PF3D7_1130400,PF3D7_0827900,PF3D7_1407800,PF3D7_1424100,PF3D7_0619400,PF3D7_1006800,PF3D7_0308200,PF3D7_1006200,PF3D7_1468700,PF3D7_1347500,PF3D7_0315100,PF3D7_0818900,PF3D7_1474900,PF3D7_0917900,PF3D7_0915400,PF3D7_1472200,PF3D7_0932300,PF3D7_1409800,PF3D7_1414300,PF3D7_0317600,PF3D7_1002400,PF3D7_0605100,PF3D7_1304500,PF3D7_0…	1.88498e-10
Phosphoproteome	56	18	1256	4008	1.81697e-20	PF3D7_1437900,PF3D7_0814200,PF3D7_1246200,PF3D7_1224300,PF3D7_0708400,PF3D7_1466300,PF3D7_1211400,PF3D7_0524000,PF3D7_1008700,PF3D7_1130400,PF3D7_0903700,PF3D7_1203700,PF3D7_1424100,PF3D7_1015600,PF3D7_0619400,PF3D7_1006800,PF3D7_1408000,PF3D7_0308200,PF3D7_1006200,PF3D7_1468700,PF3D7_1347500,PF3D7_1026800,PF3D7_1106000,PF3D7_1222300,PF3D7_0813900,PF3D7_0517000,PF3D7_0315100,PF3D7_0818900,PF3D7_0…	1.43843e-18
The ART proteome	10	64	48	5216	4.30726e-09	PF3D7_1246200,PF3D7_0708400,PF3D7_1008700,PF3D7_0903700,PF3D7_1408000,PF3D7_0308200,PF3D7_1026800,PF3D7_0818900,PF3D7_1015900,PF3D7_0917900	7.86904e-08
Transcripts translationally regulated in asexual blood stages	24	50	286	4978	1.12344e-12	PF3D7_1437900,PF3D7_0814200,PF3D7_1246200,PF3D7_0708400,PF3D7_1008700,PF3D7_0827900,PF3D7_0903700,PF3D7_1407800,PF3D7_1203700,PF3D7_1015600,PF3D7_0619400,PF3D7_1408000,PF3D7_0308200,PF3D7_1468700,PF3D7_1347500,PF3D7_1026800,PF3D7_1222300,PF3D7_0818900,PF3D7_1015900,PF3D7_0917900,PF3D7_0929400,PF3D7_1134000,PF3D7_0627500,PF3D7_0818200	3.33522e-11
Highest expressed genes based on mRNA abundance	23	51	133	5131	2.33789e-18	PF3D7_1437900,PF3D7_0814200,PF3D7_1246200,PF3D7_0708400,PF3D7_1008700,PF3D7_0827900,PF3D7_0903700,PF3D7_1407800,PF3D7_1203700,PF3D7_1015600,PF3D7_1408000,PF3D7_0308200,PF3D7_1468700,PF3D7_1347500,PF3D7_1026800,PF3D7_1222300,PF3D7_0818900,PF3D7_1015900,PF3D7_0917900,PF3D7_0929400,PF3D7_1134000,PF3D7_0627500,PF3D7_0818200	1.1105e-16
Proteins with ATPase activity	51	23	383	4881	2.34538e-39	PF3D7_0320800,PF3D7_1437900,PF3D7_0814200,PF3D7_1224300,PF3D7_0708400,PF3D7_1466300,PF3D7_1211400,PF3D7_0524000,PF3D7_1008700,PF3D7_1129100,PF3D7_1130400,PF3D7_0827900,PF3D7_0903700,PF3D7_1407800,PF3D7_1203700,PF3D7_1424100,PF3D7_1015600,PF3D7_0619400,PF3D7_1006800,PF3D7_0308200,PF3D7_1468700,PF3D7_1347500,PF3D7_1026800,PF3D7_1106000,PF3D7_1222300,PF3D7_0517000,PF3D7_0315100,PF3D7_0818900,PF3D7_0…	1.11406e-36
Proteins released from infected cells during rupture	18	56	162	5102	1.90733e-11	PF3D7_1437900,PF3D7_1246200,PF3D7_1224300,PF3D7_0708400,PF3D7_1466300,PF3D7_1008700,PF3D7_0827900,PF3D7_0903700,PF3D7_1424100,PF3D7_1408000,PF3D7_0308200,PF3D7_1347500,PF3D7_1222300,PF3D7_0818900,PF3D7_0929400,PF3D7_0915400,PF3D7_0932300,PF3D7_1219100	5.03322e-10
The phosphoproteome of Plasmodium falciparum infected RBCs	21	53	334	4930	6.17549e-09	PF3D7_1437900,PF3D7_0814200,PF3D7_1224300,PF3D7_0708400,PF3D7_1466300,PF3D7_0524000,PF3D7_1203700,PF3D7_0619400,PF3D7_1006800,PF3D7_1408000,PF3D7_1006200,PF3D7_1468700,PF3D7_0517000,PF3D7_0818900,PF3D7_0917900,PF3D7_1103800,PF3D7_1219100,PF3D7_1002400,PF3D7_0605100,PF3D7_0314700,PF3D7_0818200	1.08643e-07
Phosphoproteome - Treeck et al 2011	45	29	947	4317	6.62038e-16	PF3D7_1437900,PF3D7_0814200,PF3D7_1246200,PF3D7_1224300,PF3D7_0708400,PF3D7_1466300,PF3D7_0524000,PF3D7_1008700,PF3D7_1130400,PF3D7_0903700,PF3D7_1203700,PF3D7_0619400,PF3D7_1006800,PF3D7_1408000,PF3D7_1006200,PF3D7_1468700,PF3D7_1026800,PF3D7_1222300,PF3D7_0517000,PF3D7_0315100,PF3D7_0818900,PF3D7_1015900,PF3D7_1474900,PF3D7_0917900,PF3D7_0507600,PF3D7_1103800,PF3D7_0915400,PF3D7_1472200,PF3D7_1…	2.62057e-14
Gametocyte proteomics	18	56	293	4971	1.3469e-07	PF3D7_0320800,PF3D7_1129100,PF3D7_1347500,PF3D7_1474900,PF3D7_0917900,PF3D7_1409800,PF3D7_1219100,PF3D7_1002400,PF3D7_0825900,PF3D7_0513600,PF3D7_1466800,PF3D7_1134000,PF3D7_0323800,PF3D7_0314700,PF3D7_0515600,PF3D7_1472900,PF3D7_1220000,PF3D7_1128300	1.93872e-06
Encoded proteins that could be constituents of P-bodies	10	64	43	5221	1.70075e-09	PF3D7_0320800,PF3D7_0814200,PF3D7_1224300,PF3D7_1006200,PF3D7_1347500,PF3D7_0315100,PF3D7_1474900,PF3D7_0507600,PF3D7_1103800,PF3D7_1409800	3.23143e-08
Initiation of translation	4	70	42	5222	0.00357679	PF3D7_1224300,PF3D7_1468700,PF3D7_0315100,PF3D7_1360900	0.0151694
Lysine acetylated proteins	35	39	763	4501	2.97211e-11	PF3D7_0320800,PF3D7_1437900,PF3D7_1246200,PF3D7_1224300,PF3D7_0708400,PF3D7_1211400,PF3D7_0903700,PF3D7_1407800,PF3D7_1015600,PF3D7_1468700,PF3D7_1347500,PF3D7_1222300,PF3D7_0813900,PF3D7_0517000,PF3D7_0315100,PF3D7_0818900,PF3D7_0621200,PF3D7_1015900,PF3D7_1474900,PF3D7_0917900,PF3D7_0929400,PF3D7_0507600,PF3D7_1103800,PF3D7_0915400,PF3D7_1472200,PF3D7_0932300,PF3D7_0520000,PF3D7_1239600,PF3D7_1…	7.05876e-10
Predicted protein-protein interactions of plausible stress helicases	8	66	111	5153	0.000212486	PF3D7_1224300,PF3D7_0524000,PF3D7_1015600,PF3D7_0813900,PF3D7_0315100,PF3D7_1474900,PF3D7_0507600,PF3D7_1103800	0.00126164
Cell cycle compartment assocation between P. falciparum cell cycle perturbed transcriptomes	12	62	165	5099	4.44066e-06	PF3D7_0320800,PF3D7_0708400,PF3D7_0524000,PF3D7_0619400,PF3D7_1468700,PF3D7_1026800,PF3D7_0813900,PF3D7_0517000,PF3D7_0315100,PF3D7_1103800,PF3D7_0520000,PF3D7_0317600	3.90614e-05
Ribosomal structure	10	64	84	5180	5.0168e-07	PF3D7_1424100,PF3D7_1026800,PF3D7_0813900,PF3D7_0517000,PF3D7_0520000,PF3D7_1465900,PF3D7_1447000,PF3D7_1414300,PF3D7_0721600,PF3D7_0317600	6.1102e-06
Differentially expressed genes in different stages treated with cAMP	9	65	209	5055	0.00293338	PF3D7_1424100,PF3D7_0517000,PF3D7_0917900,PF3D7_0929400,PF3D7_1465900,PF3D7_1447000,PF3D7_1414300,PF3D7_0317600,PF3D7_1108500	0.0126669
Protein-protein associations involving proteases	37	37	746	4518	5.08645e-13	PF3D7_1437900,PF3D7_0708400,PF3D7_1466300,PF3D7_1211400,PF3D7_0524000,PF3D7_1130400,PF3D7_0827900,PF3D7_1424100,PF3D7_1015600,PF3D7_0619400,PF3D7_1006200,PF3D7_1026800,PF3D7_1222300,PF3D7_0813900,PF3D7_0517000,PF3D7_0818900,PF3D7_0621200,PF3D7_1015900,PF3D7_0917900,PF3D7_0507600,PF3D7_0932300,PF3D7_0520000,PF3D7_1239600,PF3D7_1415300,PF3D7_1465900,PF3D7_1447000,PF3D7_1414300,PF3D7_0721600,PF3D7_1…	1.61071e-11
Functional orthologs of known cell cycle proteins in E. coli	18	56	428	4836	2.48295e-05	PF3D7_0708400,PF3D7_1211400,PF3D7_1424100,PF3D7_1006200,PF3D7_1347500,PF3D7_1026800,PF3D7_1222300,PF3D7_0818900,PF3D7_1015900,PF3D7_0917900,PF3D7_0507600,PF3D7_0915400,PF3D7_1409800,PF3D7_0721600,PF3D7_0317600,PF3D7_1002400,PF3D7_0513600,PF3D7_1134000	0.00017603
Interactions of HDAC1 with other proteins	7	67	26	5238	2.36296e-07	PF3D7_0708400,PF3D7_1130400,PF3D7_1015600,PF3D7_0818900,PF3D7_1447000,PF3D7_0317600,PF3D7_0818200	3.03353e-06
Proteins interacting with histone deacetylase	7	67	27	5237	2.94287e-07	PF3D7_0708400,PF3D7_1130400,PF3D7_1015600,PF3D7_0818900,PF3D7_1447000,PF3D7_0317600,PF3D7_0818200	3.67858e-06
CCR4 – NOT complex	3	71	19	5245	0.00325942	PF3D7_0320800,PF3D7_0507600,PF3D7_1103800	0.013948
RNA binding proteins	15	59	203	5061	1.94266e-07	PF3D7_0320800,PF3D7_0814200,PF3D7_1224300,PF3D7_1006800,PF3D7_1006200,PF3D7_1468700,PF3D7_1347500,PF3D7_1360900,PF3D7_1415300,PF3D7_1465900,PF3D7_1409800,PF3D7_1002400,PF3D7_0605100,PF3D7_1220000,PF3D7_1107100	2.56324e-06
Phosphoproteome - Pease et al 2013	31	43	663	4601	4.88349e-10	PF3D7_0814200,PF3D7_1246200,PF3D7_1224300,PF3D7_0708400,PF3D7_1466300,PF3D7_1008700,PF3D7_1130400,PF3D7_1203700,PF3D7_1424100,PF3D7_1015600,PF3D7_0619400,PF3D7_1006800,PF3D7_1408000,PF3D7_1006200,PF3D7_1468700,PF3D7_1026800,PF3D7_0813900,PF3D7_0818900,PF3D7_1015900,PF3D7_0917900,PF3D7_0929400,PF3D7_0507600,PF3D7_0915400,PF3D7_1465900,PF3D7_1409800,PF3D7_1219100,PF3D7_1002400,PF3D7_0605100,PF3D7_0…	1.05439e-08
Proteins predicted to be involved in cell cycle regulatory network	6	68	53	5211	0.000145654	PF3D7_0708400,PF3D7_1211400,PF3D7_0818900,PF3D7_0917900,PF3D7_0507600,PF3D7_1134000	0.000922475
mRNA-binding proteins in trophozoite and schizonts	8	66	38	5226	1.5875e-07	PF3D7_0814200,PF3D7_1224300,PF3D7_1006800,PF3D7_1006200,PF3D7_1347500,PF3D7_1474900,PF3D7_0507600,PF3D7_1409800	2.15446e-06
Interactome of the Ser/Thr Protein Phosphatase type 1	9	65	95	5169	1.10196e-05	PF3D7_0708400,PF3D7_1466300,PF3D7_0827900,PF3D7_1222300,PF3D7_0818900,PF3D7_0917900,PF3D7_0831700,PF3D7_1465900,PF3D7_0513600	8.44247e-05
Phosphopoteome - Wu et al, 2009	20	54	127	5137	2.85145e-15	PF3D7_0814200,PF3D7_1246200,PF3D7_1224300,PF3D7_0708400,PF3D7_1211400,PF3D7_1008700,PF3D7_1203700,PF3D7_1424100,PF3D7_1015600,PF3D7_1006200,PF3D7_1468700,PF3D7_1347500,PF3D7_0818900,PF3D7_0917900,PF3D7_0929400,PF3D7_1465900,PF3D7_0605100,PF3D7_0513600,PF3D7_0818200,PF3D7_1128300	9.67455e-14
Top ranked surface exposed proteins	15	59	132	5132	8.78228e-10	PF3D7_1246200,PF3D7_0708400,PF3D7_0524000,PF3D7_1008700,PF3D7_1129100,PF3D7_0827900,PF3D7_0903700,PF3D7_1015600,PF3D7_0818900,PF3D7_1015900,PF3D7_0917900,PF3D7_0929400,PF3D7_1409800,PF3D7_0627500,PF3D7_1108500	1.73816e-08
Plasmodium ubiquitin-protein conjugates	8	66	73	5191	1.32781e-05	PF3D7_0524000,PF3D7_0903700,PF3D7_1006800,PF3D7_1408000,PF3D7_0818900,PF3D7_0831700,PF3D7_1409800,PF3D7_0818200	0.000100112
Food vacuole proteome	24	50	113	5151	5.14305e-21	PF3D7_1437900,PF3D7_0814200,PF3D7_1246200,PF3D7_0708400,PF3D7_0524000,PF3D7_1008700,PF3D7_1129100,PF3D7_0827900,PF3D7_1407800,PF3D7_1015600,PF3D7_1006800,PF3D7_1408000,PF3D7_1006200,PF3D7_1468700,PF3D7_1347500,PF3D7_1222300,PF3D7_0818900,PF3D7_0917900,PF3D7_0929400,PF3D7_1002400,PF3D7_1134000,PF3D7_1304500,PF3D7_0627500,PF3D7_0818200	4.8859e-19
Proteins of erythrocyte-derived microvesicles	4	70	19	5245	0.00024686	PF3D7_1246200,PF3D7_0619400,PF3D7_0818900,PF3D7_0929400	0.00141275
Proteasome-mediated degradation of non-native ER proteins	6	68	41	5223	3.95846e-05	PF3D7_0827900,PF3D7_0619400,PF3D7_0818900,PF3D7_0917900,PF3D7_0831700,PF3D7_1134000	0.000272503
Components of exosomes	8	66	37	5227	1.32602e-07	PF3D7_1246200,PF3D7_0708400,PF3D7_1015600,PF3D7_0619400,PF3D7_0818900,PF3D7_0917900,PF3D7_0929400,PF3D7_0915400	1.93872e-06
Redox-proteome changes induced by chloroquine across the intraerythrocytic stages of P. falciparum Dd2	9	65	27	5237	8.01682e-10	PF3D7_0708400,PF3D7_0827900,PF3D7_1015600,PF3D7_0619400,PF3D7_1347500,PF3D7_0818900,PF3D7_1015900,PF3D7_0917900,PF3D7_1134000	1.65565e-08
Carbonylated proteins at erythrocytic stages	10	64	26	5238	2.67337e-11	PF3D7_0708400,PF3D7_0827900,PF3D7_1015600,PF3D7_0619400,PF3D7_1347500,PF3D7_1026800,PF3D7_1222300,PF3D7_0818900,PF3D7_1015900,PF3D7_0917900	6.68342e-10
Proteins of detergent-resistant membranes	11	63	135	5129	4.18517e-06	PF3D7_1246200,PF3D7_1008700,PF3D7_0903700,PF3D7_1468700,PF3D7_0818900,PF3D7_0621200,PF3D7_0917900,PF3D7_0929400,PF3D7_1465900,PF3D7_1447000,PF3D7_1134000	3.75086e-05
Oxidative protein folding in the endoplasmic reticulum	4	70	14	5250	8.99068e-05	PF3D7_0708400,PF3D7_0827900,PF3D7_0917900,PF3D7_0831700	0.000601489
Posttranslational translocation in eukaryotes	6	68	30	5234	8.10082e-06	PF3D7_0708400,PF3D7_0827900,PF3D7_0818900,PF3D7_0917900,PF3D7_0831700,PF3D7_1134000	6.41315e-05
Organization of chaperone pathways in the cytosol	5	69	35	5229	0.000201405	PF3D7_1437900,PF3D7_0708400,PF3D7_0818900,PF3D7_0917900,PF3D7_0831700	0.00123245
Established and putative Maurer’s clefts proteins	9	65	144	5120	0.000231988	PF3D7_0708400,PF3D7_0827900,PF3D7_1222300,PF3D7_0818900,PF3D7_1015900,PF3D7_0917900,PF3D7_0929400,PF3D7_1134000,PF3D7_0818200	0.00134383
Proteins targeted by the thioredoxin superfamily enzymes	7	67	44	5220	5.24862e-06	PF3D7_1246200,PF3D7_0708400,PF3D7_0827900,PF3D7_1468700,PF3D7_0818900,PF3D7_0917900,PF3D7_0818200	4.45196e-05
HSP90-R2TP complex (yeast)	2	72	8	5256	0.00793975	PF3D7_0708400,PF3D7_1106000	0.030171
Parasite encoded proteins associated with the membrane of infected erythrocytes	9	65	49	5215	7.10946e-08	PF3D7_0814200,PF3D7_0708400,PF3D7_0827900,PF3D7_1424100,PF3D7_1468700,PF3D7_1347500,PF3D7_0818900,PF3D7_0917900,PF3D7_1134000	1.12567e-06
Peptides with confirmed methylated lysine residues	12	62	278	4986	0.000555137	PF3D7_0814200,PF3D7_0708400,PF3D7_1347500,PF3D7_1222300,PF3D7_0818900,PF3D7_1015900,PF3D7_0917900,PF3D7_0929400,PF3D7_1103800,PF3D7_0831700,PF3D7_1134000,PF3D7_0818200	0.00303092
The chaperone cycle of Hsp90	3	71	6	5258	0.000202381	PF3D7_1437900,PF3D7_0708400,PF3D7_0818900	0.00123245
The 35 most abundant proteins	8	66	35	5229	9.12032e-08	PF3D7_1246200,PF3D7_0708400,PF3D7_0827900,PF3D7_1468700,PF3D7_1222300,PF3D7_0818900,PF3D7_1015900,PF3D7_0917900	1.39747e-06
Histone acetylation	4	70	28	5236	0.000912255	PF3D7_0814200,PF3D7_1006200,PF3D7_1347500,PF3D7_1472200	0.00476177
Interactome of cytosolic 2-Cys peroxiredoxin	7	67	91	5173	0.000373317	PF3D7_0814200,PF3D7_1224300,PF3D7_1203700,PF3D7_1106000,PF3D7_1222300,PF3D7_0929400,PF3D7_1219100	0.00208618
The HSP70 chaperone cycle	4	70	8	5256	1.54915e-05	PF3D7_1437900,PF3D7_0818900,PF3D7_0831700,PF3D7_1134000	0.000113207
Chaperone network and protein quality control of the mitochondrion	4	70	38	5226	0.0025578	PF3D7_1437900,PF3D7_1015600,PF3D7_0818900,PF3D7_1134000	0.0114619
Localization and function of some Hsp40s and Hsp70s	6	68	21	5243	1.35886e-06	PF3D7_1437900,PF3D7_1211400,PF3D7_0818900,PF3D7_0917900,PF3D7_0831700,PF3D7_1134000	1.50107e-05
Effect of different motors on spindle length	3	71	16	5248	0.00211297	PF3D7_1008700,PF3D7_0903700,PF3D7_0818900	0.00983981
Location and function of the six HSP70s in infected erythrocytes	4	70	6	5258	6.71208e-06	PF3D7_0818900,PF3D7_0917900,PF3D7_0831700,PF3D7_1134000	5.49696e-05
4-hydroxynonenal-modified proteins	3	71	6	5258	0.000202381	PF3D7_0818900,PF3D7_1015900,PF3D7_0917900	0.00123245
Hsp70 machinery interacts with J-domains	5	69	39	5225	0.000318388	PF3D7_1211400,PF3D7_0818900,PF3D7_0917900,PF3D7_0831700,PF3D7_1134000	0.00180041
O-GlcNAcylated proteins identified by mass spectrometry	4	70	13	5251	7.06665e-05	PF3D7_1246200,PF3D7_0818900,PF3D7_1015900,PF3D7_0917900	0.000479523
Proteins with ER retention sequences	3	71	13	5251	0.00125814	PF3D7_0827900,PF3D7_1222300,PF3D7_0917900	0.00616099
Chaperones associate with proteins in various iRBC locations	7	67	36	5228	1.59588e-06	PF3D7_1129100,PF3D7_0827900,PF3D7_1407800,PF3D7_1222300,PF3D7_0917900,PF3D7_0929400,PF3D7_0831700	1.68455e-05
Parasite proteins co-exported with Hsp70x	7	67	36	5228	1.59588e-06	PF3D7_1129100,PF3D7_0827900,PF3D7_1407800,PF3D7_1222300,PF3D7_0917900,PF3D7_0929400,PF3D7_0831700	1.68455e-05
Tubulin and microtubules	3	71	27	5237	0.0079382	PF3D7_1008700,PF3D7_0903700,PF3D7_1015600	0.030171
Glycolysis	3	71	28	5236	0.0087023	PF3D7_1015900,PF3D7_0915400,PF3D7_1128300	0.0322937
Hemoglobin digestion	3	71	27	5237	0.0079382	PF3D7_1407800,PF3D7_1408000,PF3D7_0932300	0.030171
Genomic landscape of splicing regulators	4	70	28	5236	0.000912255	PF3D7_1224300,PF3D7_1006800,PF3D7_1415300,PF3D7_1107100	0.00476177
Regulators of alternative splicing	4	70	33	5231	0.00159012	PF3D7_1224300,PF3D7_1006800,PF3D7_1415300,PF3D7_1107100	0.00762936
Hemozoin and b-hematin formation	2	72	5	5259	0.00380641	PF3D7_1407800,PF3D7_1408000	0.0155866
Co-translational capturing of selected ribosomal proteins by their dedicated chaperones	3	71	10	5254	0.000662064	PF3D7_1424100,PF3D7_1465900,PF3D7_1414300	0.00357364
protein folding	9	65	85	5179	4.76635e-06	PF3D7_1437900,PF3D7_0708400,PF3D7_0827900,PF3D7_1015600,PF3D7_0308200,PF3D7_1222300,PF3D7_1134000,PF3D7_1304500,PF3D7_0627500	4.1164e-05
nucleus	65	9	1527	3737	1.48561e-25	PF3D7_0320800,PF3D7_1437900,PF3D7_0814200,PF3D7_1246200,PF3D7_1224300,PF3D7_0708400,PF3D7_1466300,PF3D7_1211400,PF3D7_0524000,PF3D7_1008700,PF3D7_1129100,PF3D7_1130400,PF3D7_0827900,PF3D7_0903700,PF3D7_1407800,PF3D7_1203700,PF3D7_1424100,PF3D7_1015600,PF3D7_0619400,PF3D7_1006800,PF3D7_1408000,PF3D7_0308200,PF3D7_1006200,PF3D7_1419400,PF3D7_1468700,PF3D7_1347500,PF3D7_1026800,PF3D7_1222300,PF3D7_0…	1.76417e-23
cytosol	13	61	274	4990	0.000129016	PF3D7_1437900,PF3D7_1224300,PF3D7_0708400,PF3D7_0619400,PF3D7_0308200,PF3D7_1347500,PF3D7_0818900,PF3D7_0621200,PF3D7_1103800,PF3D7_0915400,PF3D7_0932300,PF3D7_0627500,PF3D7_1128300	0.000828144
ATP binding	16	58	589	4675	0.00756336	PF3D7_0320800,PF3D7_1246200,PF3D7_0708400,PF3D7_1130400,PF3D7_1015600,PF3D7_0619400,PF3D7_0308200,PF3D7_1468700,PF3D7_1106000,PF3D7_1222300,PF3D7_0818900,PF3D7_0917900,PF3D7_0915400,PF3D7_0831700,PF3D7_1239600,PF3D7_1134000	0.0294475
unfolded protein binding	10	64	65	5199	5.67299e-08	PF3D7_1437900,PF3D7_0708400,PF3D7_1211400,PF3D7_0308200,PF3D7_1222300,PF3D7_0818900,PF3D7_0917900,PF3D7_0831700,PF3D7_1134000,PF3D7_1304500	9.29197e-07
cytoplasm	30	44	1028	4236	3.05543e-05	PF3D7_0320800,PF3D7_0814200,PF3D7_1246200,PF3D7_1224300,PF3D7_0708400,PF3D7_1211400,PF3D7_0524000,PF3D7_1008700,PF3D7_1130400,PF3D7_0903700,PF3D7_1203700,PF3D7_1015600,PF3D7_0619400,PF3D7_1006800,PF3D7_1468700,PF3D7_1347500,PF3D7_1106000,PF3D7_0818900,PF3D7_1015900,PF3D7_1474900,PF3D7_0917900,PF3D7_0915400,PF3D7_0831700,PF3D7_1415300,PF3D7_1409800,PF3D7_0605100,PF3D7_1134000,PF3D7_0314700,PF3D7_0…	0.000213431
histone binding	3	71	22	5242	0.0047252	PF3D7_1203700,PF3D7_0314700,PF3D7_0818200	0.0191835
eukaryotic translation initiation factor 4F complex	2	72	5	5259	0.00380641	PF3D7_1468700,PF3D7_0315100	0.0155866
P granule	4	70	7	5257	1.0437e-05	PF3D7_1224300,PF3D7_0315100,PF3D7_1474900,PF3D7_1409800	8.12718e-05
RNA cap binding	2	72	5	5259	0.00380641	PF3D7_1468700,PF3D7_0315100	0.0155866
RNA binding	17	57	305	4959	1.19233e-06	PF3D7_0814200,PF3D7_1224300,PF3D7_1424100,PF3D7_1006200,PF3D7_1347500,PF3D7_0813900,PF3D7_0315100,PF3D7_1360900,PF3D7_0520000,PF3D7_1415300,PF3D7_1465900,PF3D7_1447000,PF3D7_1409800,PF3D7_0721600,PF3D7_1002400,PF3D7_0605100,PF3D7_1107100	1.34847e-05
protein binding	18	56	561	4703	0.000705767	PF3D7_0320800,PF3D7_1246200,PF3D7_0708400,PF3D7_1129100,PF3D7_0827900,PF3D7_1203700,PF3D7_1015600,PF3D7_1006200,PF3D7_1106000,PF3D7_0315100,PF3D7_0818900,PF3D7_1015900,PF3D7_0917900,PF3D7_0929400,PF3D7_0831700,PF3D7_1409800,PF3D7_1219100,PF3D7_0818200	0.00376674
translation	10	64	193	5071	0.000433601	PF3D7_1424100,PF3D7_1026800,PF3D7_0813900,PF3D7_0517000,PF3D7_0520000,PF3D7_1465900,PF3D7_1447000,PF3D7_1414300,PF3D7_0721600,PF3D7_0317600	0.00239489
ribosome	8	66	148	5116	0.00130357	PF3D7_1424100,PF3D7_1026800,PF3D7_0813900,PF3D7_0517000,PF3D7_1447000,PF3D7_1414300,PF3D7_0721600,PF3D7_0317600	0.00631834
cytosolic small ribosomal subunit	7	67	37	5227	1.87695e-06	PF3D7_1026800,PF3D7_0813900,PF3D7_0520000,PF3D7_1465900,PF3D7_1447000,PF3D7_0721600,PF3D7_0317600	1.93816e-05
extracellular vesicle	17	57	75	5189	2.36328e-15	PF3D7_0814200,PF3D7_1246200,PF3D7_0708400,PF3D7_1424100,PF3D7_0619400,PF3D7_1006200,PF3D7_1468700,PF3D7_1222300,PF3D7_0818900,PF3D7_0621200,PF3D7_0917900,PF3D7_0929400,PF3D7_0831700,PF3D7_1465900,PF3D7_1219100,PF3D7_0317600,PF3D7_0818200	8.63506e-14
structural constituent of ribosome	10	64	164	5100	0.000123261	PF3D7_1424100,PF3D7_1026800,PF3D7_0813900,PF3D7_0517000,PF3D7_0520000,PF3D7_1465900,PF3D7_1447000,PF3D7_1414300,PF3D7_0721600,PF3D7_0317600	0.00080204
cytoplasmic mRNA processing body assembly	2	72	4	5260	0.00274344	PF3D7_0320800,PF3D7_1474900	0.0119554
stress granule assembly	2	72	3	5261	0.00184551	PF3D7_0320800,PF3D7_1474900	0.00876619
cytoplasmic mRNA processing body	4	70	18	5246	0.00020608	PF3D7_0320800,PF3D7_1474900,PF3D7_0507600,PF3D7_1103800	0.00123909
cytoplasmic stress granule	2	72	7	5257	0.00640905	PF3D7_0320800,PF3D7_1468700	0.0251595
nucleic acid binding	13	61	225	5039	1.82965e-05	PF3D7_0320800,PF3D7_0814200,PF3D7_1224300,PF3D7_1006800,PF3D7_1006200,PF3D7_1468700,PF3D7_1347500,PF3D7_1360900,PF3D7_1415300,PF3D7_1409800,PF3D7_1002400,PF3D7_0605100,PF3D7_1107100	0.00013168
mRNA binding	15	59	113	5151	1.20232e-10	PF3D7_0320800,PF3D7_0814200,PF3D7_1224300,PF3D7_1006800,PF3D7_1006200,PF3D7_1468700,PF3D7_1347500,PF3D7_1474900,PF3D7_1103800,PF3D7_1415300,PF3D7_1409800,PF3D7_0721600,PF3D7_0605100,PF3D7_0323800,PF3D7_1107100	2.71954e-09
mRNA catabolic process	2	72	4	5260	0.00274344	PF3D7_1474900,PF3D7_0507600	0.0119554
CCR4-NOT complex	2	72	9	5255	0.00961754	PF3D7_0507600,PF3D7_1103800	0.035141
CCR4-NOT core complex	2	72	6	5258	0.00502979	PF3D7_0507600,PF3D7_1103800	0.0200769
ribosomal large subunit assembly	3	71	28	5236	0.0087023	PF3D7_1424100,PF3D7_0517000,PF3D7_1414300	0.0322937
rRNA binding	3	71	28	5236	0.0087023	PF3D7_0517000,PF3D7_0520000,PF3D7_0721600	0.0322937
small ribosomal subunit	6	68	23	5241	2.13328e-06	PF3D7_1026800,PF3D7_0813900,PF3D7_0520000,PF3D7_1465900,PF3D7_1447000,PF3D7_0721600	2.11106e-05
MIS complex	3	71	17	5247	0.00246125	PF3D7_0524000,PF3D7_1006200,PF3D7_0520000	0.0111342
food vacuole	20	54	96	5168	2.31223e-17	PF3D7_0814200,PF3D7_1246200,PF3D7_0708400,PF3D7_0524000,PF3D7_1008700,PF3D7_1129100,PF3D7_0827900,PF3D7_1407800,PF3D7_1015600,PF3D7_1006800,PF3D7_1408000,PF3D7_1006200,PF3D7_1468700,PF3D7_1347500,PF3D7_1222300,PF3D7_0818900,PF3D7_1015900,PF3D7_0917900,PF3D7_1134000,PF3D7_0818200	9.98465e-16
ATPase activity	11	63	115	5149	9.68789e-07	PF3D7_1437900,PF3D7_0708400,PF3D7_1130400,PF3D7_1015600,PF3D7_0619400,PF3D7_1468700,PF3D7_1106000,PF3D7_0818900,PF3D7_0917900,PF3D7_0831700,PF3D7_1134000	1.12238e-05
thiamine biosynthetic process	2	72	5	5259	0.00380641	PF3D7_1239600,PF3D7_0627500	0.0155866
cell surface	11	63	144	5120	7.48733e-06	PF3D7_1246200,PF3D7_1224300,PF3D7_0708400,PF3D7_0827900,PF3D7_0903700,PF3D7_1222300,PF3D7_0818900,PF3D7_1015900,PF3D7_0917900,PF3D7_0627500,PF3D7_1327300	6.02793e-05
macromolecular complex	3	71	16	5248	0.00211297	PF3D7_0708400,PF3D7_1129100,PF3D7_0831700	0.00983981
response to unfolded protein	7	67	17	5247	2.11463e-08	PF3D7_1211400,PF3D7_1015600,PF3D7_0818900,PF3D7_0917900,PF3D7_0831700,PF3D7_1134000,PF3D7_1304500	3.58732e-07
response to heat	6	68	23	5241	2.13328e-06	PF3D7_1437900,PF3D7_1211400,PF3D7_1222300,PF3D7_0818900,PF3D7_1134000,PF3D7_1304500	2.11106e-05
cellular response to unfolded protein	4	70	4	5260	2.28502e-06	PF3D7_0818900,PF3D7_0917900,PF3D7_0831700,PF3D7_1134000	2.12821e-05
protein refolding	5	69	9	5255	8.1149e-07	PF3D7_1015600,PF3D7_0818900,PF3D7_0917900,PF3D7_0831700,PF3D7_1134000	9.63644e-06
chaperone mediated protein folding requiring cofactor	4	70	15	5249	0.000112691	PF3D7_0818900,PF3D7_0917900,PF3D7_0831700,PF3D7_1134000	0.000743449
heat shock protein binding	5	69	13	5251	3.32581e-06	PF3D7_1437900,PF3D7_0818900,PF3D7_0917900,PF3D7_0831700,PF3D7_1134000	3.038e-05
protein binding involved in protein folding	4	70	6	5258	6.71208e-06	PF3D7_0818900,PF3D7_0917900,PF3D7_0831700,PF3D7_1134000	5.49696e-05
misfolded protein binding	4	70	8	5256	1.54915e-05	PF3D7_0818900,PF3D7_0917900,PF3D7_0831700,PF3D7_1134000	0.000113207
endoplasmic reticulum lumen	2	72	6	5258	0.00502979	PF3D7_0827900,PF3D7_0917900	0.0200769
structural constituent of cytoskeleton	3	71	17	5247	0.00246125	PF3D7_1246200,PF3D7_1008700,PF3D7_0903700	0.0111342
glycolytic process	3	71	17	5247	0.00246125	PF3D7_1015900,PF3D7_0915400,PF3D7_1128300	0.0111342
response to glucose	2	72	2	5262	0.00111734	PF3D7_0915400,PF3D7_1128300	0.0055285
6-phosphofructokinase complex	2	72	2	5262	0.00111734	PF3D7_0915400,PF3D7_1128300	0.0055285
6-phosphofructokinase activity	2	72	2	5262	0.00111734	PF3D7_0915400,PF3D7_1128300	0.0055285
phosphofructokinase activity	2	72	2	5262	0.00111734	PF3D7_0915400,PF3D7_1128300	0.0055285
ribonucleoprotein complex	4	70	29	5235	0.00102728	PF3D7_1224300,PF3D7_1006800,PF3D7_1360900,PF3D7_1409800	0.00530388
proteasome regulatory particle, base subcomplex	2	72	9	5255	0.00961754	PF3D7_1466300,PF3D7_1130400	0.035141
Hsp70 protein binding	2	72	4	5260	0.00274344	PF3D7_1437900,PF3D7_1211400	0.0119554
hemoglobin catabolic process	2	72	7	5257	0.00640905	PF3D7_1407800,PF3D7_1408000	0.0251595

## Sheet: S4E
Table S4E. Full list of detected proteins in the PfDOZI::GFP schizonts under nutrient stress conditions sorted by FDR
Identified protein	PreyGene	IP	Spec	SpecSum	NumRep	Prob	iProb	ctrlCounts	AvgP	MaxP	FDR	SG or PB
PF3D7_0320800	ATP-dependent RNA helicase DDX6	stress_schi1|stress_schi2|stress_schi3	524|1175|1393	3092	3	1	1.00|1.00|1.00	16|0|6	1	1	0	Both
PF3D7_1419400	conserved Plasmodium membrane protein, unknown function	stress_schi1|stress_schi2|stress_schi3	221|267|358	846	3	1	1.00|1.00|1.00	0|0|0	1	1	0
PF3D7_0305500	conserved Plasmodium protein, unknown function	stress_schi1|stress_schi2|stress_schi3	70|96|160	326	3	1	1.00|1.00|1.00	0|0|0	1	1	0
PF3D7_1036900	conserved Plasmodium protein, unknown function	stress_schi1|stress_schi2|stress_schi3	70|35|109	214	3	1	1.00|1.00|1.00	0|0|0	1	1	0
PF3D7_0108300	conserved Plasmodium protein, unknown function	stress_schi1|stress_schi2|stress_schi3	70|31|121	222	3	1	1.00|1.00|1.00	0|0|9	1	1	0
PF3D7_0510100	conserved protein, unknown function	stress_schi1|stress_schi2|stress_schi3	66|39|141	246	3	1	1.00|1.00|1.00	0|0|2	1	1	0
PF3D7_1408700	conserved protein, unknown function	stress_schi1|stress_schi2|stress_schi3	52|118|92	262	3	1	1.00|1.00|1.00	0|0|0	1	1	0
PF3D7_1019000	eukaryotic translation initiation factor subunit eIF2A, putative	stress_schi1|stress_schi2|stress_schi3	47|44|90	181	3	1	1.00|1.00|1.00	0|0|0	1	1	0	SG
PF3D7_1359600	conserved Plasmodium protein, unknown function	stress_schi1|stress_schi2|stress_schi3	36|36|102	174	3	1	1.00|1.00|1.00	0|0|0	1	1	0
PF3D7_1032100	mRNA-decapping enzyme subunit 1, putative	stress_schi1|stress_schi2|stress_schi3	36|18|46	100	3	1	1.00|1.00|1.00	0|0|0	1	1	0	PB
PF3D7_1308900	mRNA-decapping enzyme 2, putative	stress_schi1|stress_schi2|stress_schi3	30|59|75	164	3	1	1.00|1.00|1.00	0|0|0	1	1	0	PB
PF3D7_1103800	CCR4-NOT transcription complex subunit 1, putative	stress_schi1|stress_schi2|stress_schi3	28|40|100	168	3	1	1.00|1.00|1.00	0|0|0	1	1	0	PB
PF3D7_1233600	asparagine and aspartate rich protein 1	stress_schi1|stress_schi2|stress_schi3	24|55|47	126	3	1	1.00|1.00|1.00	0|0|0	1	1	0
PF3D7_0606600	conserved Plasmodium protein, unknown function	stress_schi1|stress_schi2|stress_schi3	23|19|44	86	3	1	1.00|1.00|1.00	0|0|0	1	1	0
PF3D7_0511500	RNA pseudouridylate synthase, putative	stress_schi1|stress_schi2|stress_schi3	19|23|85	127	3	1	1.00|1.00|1.00	0|0|0	1	1	0
PF3D7_1423700	conserved Plasmodium protein, unknown function	stress_schi1|stress_schi2|stress_schi3	18|29|53	100	3	1	1.00|1.00|1.00	0|2|0	1	1	0
PF3D7_0507600	protein CAF40, putative	stress_schi1|stress_schi2|stress_schi3	17|20|27	64	3	1	1.00|1.00|1.00	0|0|0	1	1	0	PB
PF3D7_1417200	NOT family protein, putative	stress_schi1|stress_schi2|stress_schi3	17|20|57	94	3	1	1.00|1.00|1.00	0|0|0	1	1	0	PB
PF3D7_1447800	calponin homology domain-containing protein, putative	stress_schi1|stress_schi2|stress_schi3	13|48|76	137	3	1	1.00|1.00|1.00	0|0|0	1	1	0
PF3D7_0209800	ATP-dependent RNA helicase UAP56	stress_schi1|stress_schi2|stress_schi3	13|20|18	51	3	1	1.00|1.00|1.00	0|2|0	1	1	0
PF3D7_1346400	VPS13 domain-containing protein, putative	stress_schi1|stress_schi2|stress_schi3	11|37|40	88	3	1	1.00|1.00|1.00	0|0|0	1	1	0
PF3D7_1023900	chromodomain-helicase-DNA-binding protein 1 homolog, putative	stress_schi1|stress_schi2|stress_schi3	11|9|27	47	3	1	1.00|1.00|1.00	0|0|0	1	1	0
PF3D7_1013900	translation initiation factor eIF-2B subunit delta, putative	stress_schi1|stress_schi2|stress_schi3	10|14|20	44	3	1	1.00|1.00|1.00	0|0|0	1	1	0	SG
PF3D7_0323800	conserved Plasmodium protein, unknown function	stress_schi1|stress_schi2|stress_schi3	10|5|13	28	3	1	1.00|1.00|1.00	0|0|0	1	1	0
PF3D7_0804500	conserved Plasmodium membrane protein, unknown function	stress_schi1|stress_schi2|stress_schi3	8|22|47	77	3	1	1.00|1.00|1.00	0|0|0	1	1	0
PF3D7_0813400	conserved protein, unknown function	stress_schi1|stress_schi2|stress_schi3	8|8|7	23	3	1	1.00|1.00|1.00	0|0|0	1	1	0
PF3D7_1004200	WD repeat-containing protein, putative	stress_schi1|stress_schi2|stress_schi3	7|8|22	37	3	1	1.00|1.00|1.00	0|0|0	1	1	0
PF3D7_0105800	cyclin-dependent kinases regulatory subunit, putative	stress_schi1|stress_schi2|stress_schi3	6|11|14	31	3	1	1.00|1.00|1.00	0|0|0	1	1	0
PF3D7_1142100	conserved Plasmodium protein, unknown function	stress_schi1|stress_schi2|stress_schi3	6|11|18	35	3	1	1.00|1.00|1.00	0|0|0	1	1	0
PF3D7_1104200	chromatin remodeling protein	stress_schi1|stress_schi2|stress_schi3	6|11|10	27	3	1	1.00|1.00|1.00	0|0|0	1	1	0
PF3D7_1007700	AP2 domain transcription factor AP2-I	stress_schi1|stress_schi2|stress_schi3	6|11|18	35	3	1	1.00|1.00|1.00	0|0|0	1	1	0
PF3D7_0615400	ribonuclease, putative	stress_schi1|stress_schi2|stress_schi3	6|10|37	53	3	1	1.00|1.00|1.00	0|0|0	1	1	0
PF3D7_0613800	AP2 domain transcription factor, putative	stress_schi1|stress_schi2|stress_schi3	5|7|15	27	3	1	1.00|1.00|1.00	0|0|0	1	1	0
PF3D7_0604500	conserved Plasmodium protein, unknown function	stress_schi1|stress_schi2|stress_schi3	41|11|58	110	3	1	1.00|1.00|1.00	0|0|0	0.9997	1	0.0001
PF3D7_0819900	U6 snRNA-associated Sm-like protein LSm3, putative	stress_schi1|stress_schi2|stress_schi3	7|8|12	27	3	1	1.00|1.00|1.00	0|0|0	0.9997	1	0.0001	PB
PF3D7_0722200	rhoptry-associated leucine zipper-like protein 1	stress_schi1|stress_schi2|stress_schi3	6|28|17	51	3	1	1.00|1.00|1.00	0|0|0	0.9997	1	0.0001
PF3D7_0629800	cullin-like protein, putative	stress_schi1|stress_schi2|stress_schi3	6|14|20	40	3	1	1.00|1.00|1.00	0|0|0	0.9997	1	0.0001
PF3D7_0810600	ATP-dependent RNA helicase DBP1, putative	stress_schi1|stress_schi2|stress_schi3	6|14|16	36	3	1	1.00|1.00|1.00	0|0|0	0.9997	1	0.0001
PF3D7_0105700	asparagine-rich antigen Pfa35-2	stress_schi1|stress_schi2|stress_schi3	5|13|47	65	3	1	1.00|1.00|1.00	0|0|0	0.9997	1	0.0001
PF3D7_0217900	conserved Plasmodium protein, unknown function	stress_schi1|stress_schi2|stress_schi3	5|11|13	29	3	1	1.00|1.00|1.00	0|0|0	0.9997	1	0.0001
PF3D7_0215700	DNA-directed RNA polymerase II subunit RPB2, putative	stress_schi1|stress_schi2|stress_schi3	4|11|8	23	3	1	1.00|1.00|1.00	0|0|0	0.9997	1	0.0001
PF3D7_0303500	spindle pole body protein, putative	stress_schi1|stress_schi2|stress_schi3	4|5|17	26	3	1	1.00|1.00|1.00	0|0|0	0.9997	1	0.0001
PF3D7_1359400	CUGBP Elav-like family member 1	stress_schi1|stress_schi2|stress_schi3	4|4|8	16	3	1	1.00|1.00|1.00	0|0|0	0.9997	1	0.0001
PF3D7_0703500	erythrocyte membrane-associated antigen	stress_schi1|stress_schi2|stress_schi3	11|16|39	66	3	1	1.00|1.00|1.00	0|2|0	0.9993	1	0.0001
PF3D7_0321500	peptidase, putative	stress_schi1|stress_schi2|stress_schi3	5|9|23	37	3	1	1.00|1.00|1.00	0|0|0	0.9993	1	0.0001
PF3D7_0624600	ISWI chromatin-remodeling complex ATPase	stress_schi1|stress_schi2|stress_schi3	5|4|8	17	3	1	1.00|1.00|1.00	0|0|0	0.999	0.999	0.0002
PF3D7_1110400	RNA-binding protein, putative	stress_schi1|stress_schi2|stress_schi3	4|9|7	20	3	1	1.00|1.00|1.00	0|0|0	0.999	0.999	0.0002
PF3D7_1107300	polyadenylate-binding protein-interacting protein 1, putative	stress_schi1|stress_schi2|stress_schi3	4|8|11	23	3	1	1.00|1.00|1.00	0|0|0	0.999	0.999	0.0002	SG
PF3D7_1021600	deoxyribose-phosphate aldolase, putative	stress_schi1|stress_schi2|stress_schi3	13|17|31	61	3	1	1.00|1.00|1.00	8|0|0	0.9987	0.999	0.0002
PF3D7_0919000	nucleosome assembly protein	stress_schi1|stress_schi2|stress_schi3	7|7|14	28	3	1	1.00|1.00|1.00	0|2|0	0.9987	1	0.0002
PF3D7_1474800	proteasome subunit alpha type-1, putative	stress_schi1|stress_schi2|stress_schi3	3|5|8	16	3	1	1.00|1.00|1.00	0|0|0	0.9987	1	0.0002
PF3D7_1209200	U6 snRNA-associated Sm-like protein LSm7, putative	stress_schi1|stress_schi2|stress_schi3	14|11|10	35	3	1	1.00|1.00|1.00	0|2|0	0.9983	0.999	0.0003	PB
PF3D7_0500800	mature parasite-infected erythrocyte surface antigen	stress_schi1|stress_schi2|stress_schi3	5|3|10	18	3	1	1.00|1.00|1.00	0|0|0	0.9983	1	0.0003
PF3D7_1027300	peroxiredoxin	stress_schi1|stress_schi2|stress_schi3	4|6|5	15	3	1	1.00|1.00|1.00	0|0|0	0.9983	1	0.0003
PF3D7_1443600	gamma-tubulin complex component, putative	stress_schi1|stress_schi2|stress_schi3	4|8|10	22	3	1	0.99|1.00|1.00	0|0|0	0.998	1	0.0004
PF3D7_1326400	translation initiation factor eIF-2B subunit gamma, putative	stress_schi1|stress_schi2|stress_schi3	4|4|10	18	3	1	1.00|1.00|1.00	0|0|0	0.998	1	0.0004	SG
PF3D7_0913200	elongation factor 1-beta	stress_schi1|stress_schi2|stress_schi3	10|17|14	41	3	1	1.00|1.00|1.00	0|4|0	0.9977	0.999	0.0005
PF3D7_0607700	conserved Plasmodium protein, unknown function	stress_schi1|stress_schi2|stress_schi3	7|23|54	84	3	1	0.99|1.00|1.00	0|0|0	0.9977	1	0.0005
PF3D7_0811300	CCR4-associated factor 1	stress_schi1|stress_schi2|stress_schi3	6|11|48	65	3	1	0.99|1.00|1.00	0|0|0	0.9977	1	0.0005	PB
PF3D7_1124400	U6 snRNA-associated Sm-like protein LSm1, putative	stress_schi1|stress_schi2|stress_schi3	4|10|10	24	3	1	0.99|1.00|1.00	0|0|0	0.9977	1	0.0005	PB
PF3D7_0705500	inositol-phosphate phosphatase, putative	stress_schi1|stress_schi2|stress_schi3	3|6|4	13	3	1	1.00|1.00|1.00	0|0|0	0.9977	0.998	0.0005
PF3D7_1225700	VAC14 domain-containing protein, putative	stress_schi1|stress_schi2|stress_schi3	8|22|48	78	3	1	0.99|1.00|1.00	0|0|0	0.9973	1	0.0006
PF3D7_1230800	pre-mRNA-splicing regulator, putative	stress_schi1|stress_schi2|stress_schi3	3|8|7	18	3	1	0.99|1.00|1.00	0|0|0	0.9973	1	0.0006
PF3D7_0414000	structural maintenance of chromosomes protein 3, putative	stress_schi1|stress_schi2|stress_schi3	5|3|4	12	3	1	1.00|1.00|1.00	0|0|0	0.997	0.999	0.0007
PF3D7_1107000	U6 snRNA-associated Sm-like protein LSm4, putative	stress_schi1|stress_schi2|stress_schi3	3|8|7	18	3	1	0.99|1.00|1.00	0|0|0	0.997	0.999	0.0007	PB
PF3D7_1219100	clathrin heavy chain, putative	stress_schi1|stress_schi2|stress_schi3	11|29|50	90	3	1	0.99|1.00|1.00	3|0|0	0.996	1	0.0008
PF3D7_0408100	conserved Plasmodium protein, unknown function	stress_schi1|stress_schi2|stress_schi3	4|19|8	31	3	1	0.99|1.00|1.00	0|0|0	0.996	1	0.0008
PF3D7_0904100	AP-4 complex subunit epsilon, putative	stress_schi1|stress_schi2|stress_schi3	4|4|4	12	3	1	0.99|1.00|1.00	0|0|0	0.9957	0.997	0.0009
PF3D7_1250600	translation initiation factor eIF-2B subunit beta, putative	stress_schi1|stress_schi2|stress_schi3	3|4|10	17	3	1	0.99|1.00|1.00	0|0|0	0.9957	1	0.0009	SG
PF3D7_0707200	conserved Plasmodium protein, unknown function	stress_schi1|stress_schi2|stress_schi3	4|10|15	29	3	1	0.99|1.00|1.00	0|0|0	0.9953	0.999	0.0009
PF3D7_0420200	holo-[acyl-carrier-protein] synthase, putative	stress_schi1|stress_schi2|stress_schi3	7|3|3	13	3	1	1.00|0.99|1.00	0|0|0	0.9953	0.998	0.001
PF3D7_0926700	glutamine-dependent NAD(+) synthetase, putative	stress_schi1|stress_schi2|stress_schi3	10|16|22	48	3	1	0.99|1.00|1.00	7|0|0	0.995	0.999	0.001
PF3D7_1449500	AP2 domain transcription factor AP2-O5, putative	stress_schi1|stress_schi2|stress_schi3	4|5|19	28	3	1	0.99|0.99|1.00	0|0|0	0.995	1	0.0011
PF3D7_1415400	conserved Plasmodium protein, unknown function	stress_schi1|stress_schi2|stress_schi3	13|4|15	32	3	0.99	1.00|0.99|1.00	0|0|0	0.9937	0.998	0.0012
PF3D7_1366900	conserved protein, unknown function	stress_schi1|stress_schi2|stress_schi3	6|7|15	28	3	0.99	0.99|1.00|0.99	0|2|0	0.9937	0.995	0.0012
PF3D7_1033700	bromodomain protein 1	stress_schi1|stress_schi2|stress_schi3	3|6|8	17	3	1	0.98|1.00|1.00	0|0|0	0.9933	0.999	0.0013
PF3D7_1325000	U6 snRNA-associated Sm-like protein LSm6, putative	stress_schi1|stress_schi2|stress_schi3	5|3|3	11	3	1	0.99|0.99|0.99	0|0|0	0.9933	0.994	0.0014	PB
PF3D7_0411900	DNA polymerase alpha catalytic subunit A	stress_schi1|stress_schi2|stress_schi3	3|7|3	13	3	0.99	0.99|1.00|0.99	0|0|0	0.992	0.997	0.0015
PF3D7_1247400	peptidyl-prolyl cis-trans isomerase FKBP35	stress_schi1|stress_schi2|stress_schi3	3|10|11	24	3	0.99	0.98|1.00|1.00	0|0|0	0.9917	1	0.0015
PF3D7_0825900	conserved Plasmodium protein, unknown function	stress_schi1|stress_schi2|stress_schi3	16|4|17	37	3	0.99	1.00|0.98|1.00	0|0|0	0.9913	0.999	0.0016
PF3D7_0307100	40S ribosomal protein S12, putative	stress_schi1|stress_schi2|stress_schi3	4|2|5	11	3	0.99	0.99|0.98|1.00	0|0|0	0.9893	1	0.0017
PF3D7_0219600	replication factor C subunit 1, putative	stress_schi1|stress_schi2|stress_schi3	7|5|10	22	3	0.99	0.99|0.98|0.99	0|0|2	0.989	0.993	0.0019
PF3D7_1015800	ribonucleoside-diphosphate reductase small chain, putative	stress_schi1|stress_schi2|stress_schi3	9|17|27	53	3	0.99	0.97|1.00|1.00	5|2|0	0.9887	0.998	0.002
PF3D7_1033100	S-adenosylmethionine decarboxylase/ornithine decarboxylase	stress_schi1|stress_schi2|stress_schi3	7|15|24	46	3	0.99	0.96|1.00|1.00	0|3|0	0.988	1	0.0021
PF3D7_0617200	conserved protein, unknown function	stress_schi1|stress_schi2|stress_schi3	4|2|8	14	3	0.99	1.00|0.97|1.00	0|0|0	0.9877	0.999	0.0024
PF3D7_1405600	ribonucleoside-diphosphate reductase small chain, putative	stress_schi1|stress_schi2|stress_schi3	3|5|2	10	3	0.99	1.00|1.00|0.97	0|0|0	0.9877	0.997	0.0024
PF3D7_0719000	conserved protein, unknown function	stress_schi1|stress_schi2|stress_schi3	2|4|5	11	3	0.99	0.97|1.00|1.00	0|0|0	0.9877	0.995	0.0024
PF3D7_0413700	lysine decarboxylase-like protein, putative	stress_schi1|stress_schi2|stress_schi3	5|7|15	27	3	0.98	0.97|0.99|1.00	0|0|2	0.987	0.997	0.0026
PF3D7_0302100	serine/threonine protein kinase	stress_schi1|stress_schi2|stress_schi3	4|12|19	35	3	0.99	0.96|1.00|1.00	0|0|0	0.9853	0.999	0.0027
PF3D7_0307500	spindle and kinetochore-associated protein 2, putative	stress_schi1|stress_schi2|stress_schi3	2|3|6	11	3	0.98	0.97|0.99|1.00	0|0|0	0.9853	0.996	0.0028
PF3D7_0214000	T-complex protein 1 subunit theta	stress_schi1|stress_schi2|stress_schi3	15|17|31	63	3	0.99	0.96|0.99|1.00	3|9|4	0.985	0.997	0.003
PF3D7_0309600	60S acidic ribosomal protein P2	stress_schi1|stress_schi2|stress_schi3	6|2|4	12	3	0.99	1.00|0.96|0.99	0|0|0	0.9837	0.996	0.0031
PF3D7_1329100	myosin F, putative	stress_schi1|stress_schi2|stress_schi3	33|46|53	132	3	0.98	0.95|1.00|1.00	0|17|27	0.983	1	0.0033
PF3D7_1223200	nucleus export protein BRR6, putative	stress_schi1|stress_schi2|stress_schi3	2|3|3	8	3	0.98	0.98|0.98|0.99	0|0|0	0.9827	0.991	0.0034
PF3D7_1244600	ADP-ribosylation factor GTPase-activating protein	stress_schi1|stress_schi2|stress_schi3	3|2|5	10	3	0.98	0.99|0.97|0.99	0|0|0	0.9823	0.993	0.0036
PF3D7_0315100	eukaryotic translation initiation factor 4E	stress_schi1|stress_schi2|stress_schi3	5|8|10	23	3	0.98	0.97|0.99|0.99	0|2|0	0.982	0.99	0.0037	both
PF3D7_1224300	polyadenylate-binding protein 1, putative	stress_schi1|stress_schi2|stress_schi3	29|45|75	149	3	0.98	0.94|1.00|1.00	2|7|18	0.9813	1	0.0039	SG
PF3D7_0728000	eukaryotic translation initiation factor 2 subunit alpha	stress_schi1|stress_schi2|stress_schi3	5|8|11	24	3	0.99	0.95|0.99|0.99	0|3|0	0.979	0.993	0.0045	SG
PF3D7_1213900	conserved Plasmodium protein, unknown function	stress_schi1|stress_schi2|stress_schi3	3|12|20	35	3	0.98	0.94|1.00|1.00	0|0|0	0.979	1	0.0045
PF3D7_1324100	conserved Plasmodium membrane protein, unknown function	stress_schi1|stress_schi2|stress_schi3	2|3|6	11	3	0.98	0.96|0.99|0.99	0|0|0	0.979	0.99	0.0045
PF3D7_0106200	EF hand domain-containing protein, putative	stress_schi1|stress_schi2|stress_schi3	2|2|5	9	3	0.98	0.97|0.97|0.99	0|0|0	0.979	0.992	0.0045
PF3D7_0418200	eukaryotic translation initiation factor 3 subunit M, putative	stress_schi1|stress_schi2|stress_schi3	5|2|9	16	3	0.98	1.00|0.94|1.00	0|0|0	0.979	0.998	0.0047	SG
PF3D7_0923900	polyadenylate-binding protein 2, putative	stress_schi1|stress_schi2|stress_schi3	3|2|3	8	3	0.98	0.98|0.98|0.98	0|0|0	0.9783	0.981	0.005
PF3D7_0516700	ubiquitin carboxyl-terminal hydrolase 2, putative	stress_schi1|stress_schi2|stress_schi3	2|6|4	12	3	0.98	0.95|0.99|0.99	0|0|0	0.9783	0.993	0.005
PF3D7_1343300	CDT1-like protein, putative	stress_schi1|stress_schi2|stress_schi3	2|3|6	11	3	0.98	0.95|0.99|1.00	0|0|0	0.9777	0.996	0.0052
PF3D7_0714200	conserved Plasmodium protein, unknown function	stress_schi1|stress_schi2|stress_schi3	4|2|5	11	3	0.98	0.99|0.96|0.99	0|0|0	0.9773	0.989	0.0054
PF3D7_1407500	multifunctional methyltransferase subunit TRM112, putative	stress_schi1|stress_schi2|stress_schi3	3|2|4	9	3	0.98	0.99|0.96|0.98	0|0|0	0.9743	0.985	0.0056
PF3D7_1426800	conserved Plasmodium protein, unknown function	stress_schi1|stress_schi2|stress_schi3	3|4|13	20	3	0.97	0.96|0.97|0.99	0|0|0	0.974	0.991	0.0057
PF3D7_1327400	conserved Plasmodium protein, unknown function	stress_schi1|stress_schi2|stress_schi3	2|4|9	15	3	0.98	0.93|1.00|1.00	0|0|0	0.973	0.997	0.0059
PF3D7_0319600	elongation factor 1-delta, putative	stress_schi1|stress_schi2|stress_schi3	2|2|5	9	3	0.97	0.97|0.96|0.99	0|0|0	0.9713	0.989	0.0061
PF3D7_0526500	conserved Plasmodium protein, unknown function	stress_schi1|stress_schi2|stress_schi3	3|2|5	10	3	0.97	0.98|0.95|0.99	0|0|0	0.97	0.988	0.0064
PF3D7_1126500	WD repeat-containing protein, putative	stress_schi1|stress_schi2|stress_schi3	3|2|3	8	3	0.97	0.98|0.95|0.98	0|0|0	0.9683	0.98	0.0066
PF3D7_0205400	PCI domain-containing protein, putative	stress_schi1|stress_schi2|stress_schi3	2|4|9	15	3	0.97	0.91|0.99|1.00	0|0|0	0.9673	0.997	0.0068
PF3D7_0605100	RNA-binding protein, putative	stress_schi1|stress_schi2|stress_schi3	6|10|14	30	3	0.97	0.92|0.99|0.99	6|0|0	0.966	0.992	0.0071
PF3D7_1340600	RNA lariat debranching enzyme, putative	stress_schi1|stress_schi2|stress_schi3	2|2|4	8	3	0.97	0.96|0.96|0.98	0|0|0	0.966	0.983	0.0073
PF3D7_1474900	trailer hitch homolog, putative	stress_schi1|stress_schi2|stress_schi3	9|35|44	88	3	0.97	0.90|1.00|1.00	0|0|0	0.9657	0.999	0.0075
PF3D7_1235300	CCR4-NOT transcription complex subunit 4, putative	stress_schi1|stress_schi2|stress_schi3	6|2|8	16	3	0.96	0.98|0.91|0.99	0|0|0	0.962	0.99	0.0078
PF3D7_1412100	mini-chromosome maintenance complex-binding protein, putative	stress_schi1|stress_schi2|stress_schi3	4|9|16	29	3	0.96	0.87|1.00|1.00	0|2|0	0.956	1	0.0081
PF3D7_0310500	ATP-dependent RNA helicase DHX57, putative	stress_schi1|stress_schi2|stress_schi3	4|2|5	11	3	0.96	0.97|0.93|0.97	0|0|0	0.955	0.971	0.0084
PF3D7_1360900	RNA-binding protein, putative	stress_schi1|stress_schi2|stress_schi3	3|6|12	21	3	0.95	0.89|0.99|0.99	0|0|2	0.954	0.987	0.0087
PF3D7_1423800	vacuolar protein sorting-associated protein 3, putative	stress_schi1|stress_schi2|stress_schi3	2|2|7	11	3	0.94	0.93|0.93|0.98	0|0|0	0.9493	0.984	0.0091
PF3D7_1104400	thioredoxin-like mero protein	stress_schi1|stress_schi2|stress_schi3	7|7|6	20	3	0.95	0.96|0.95|0.94	0|5|0	0.9487	0.957	0.0094
PF3D7_1317100	DNA replication licensing factor MCM4	stress_schi1|stress_schi2|stress_schi3	3|15|23	41	3	0.95	0.84|0.99|1.00	0|0|0	0.9443	0.997	0.0098
PF3D7_1323400	60S ribosomal protein L23	stress_schi1|stress_schi2|stress_schi3	4|5|8	17	3	0.94	0.92|0.95|0.96	0|0|3	0.9427	0.956	0.0102
PF3D7_1228800	WD repeat-containing protein, putative	stress_schi1|stress_schi2|stress_schi3	2|6|10	18	3	0.95	0.88|0.96|0.98	0|0|0	0.9417	0.979	0.0105
PF3D7_1326600	conserved Plasmodium protein, unknown function	stress_schi1|stress_schi2|stress_schi3	3|8|11	22	3	0.94	0.89|0.96|0.97	0|0|0	0.9393	0.967	0.0109
PF3D7_1008400	26S protease regulatory subunit 4, putative	stress_schi1|stress_schi2|stress_schi3	11|20|24	55	3	0.93	0.83|0.99|1.00	4|3|7	0.939	0.996	0.0113
PF3D7_0706500	conserved Plasmodium protein, unknown function	stress_schi1|stress_schi2|stress_schi3	13|11|30	54	3	0.94	0.95|0.85|1.00	0|0|17	0.9333	0.999	0.0122
PF3D7_0815800	vacuolar protein sorting-associated protein 9, putative	stress_schi1|stress_schi2|stress_schi3	2|2|8	12	3	0.93	0.91|0.91|0.98	0|0|0	0.9333	0.983	0.0122
PF3D7_1457200	thioredoxin 1	stress_schi1|stress_schi2|stress_schi3	4|8|17	29	3	0.93	0.82|0.98|0.98	4|0|0	0.9287	0.982	0.0127
PF3D7_0801800	mannose-6-phosphate isomerase, putative	stress_schi1|stress_schi2|stress_schi3	5|4|18	27	3	0.93	0.94|0.85|0.99	3|0|0	0.9257	0.986	0.0131
PF3D7_0517700	eukaryotic translation initiation factor 3 subunit B, putative	stress_schi1|stress_schi2|stress_schi3	5|3|15	23	3	0.93	0.97|0.81|0.99	2|0|0	0.9253	0.994	0.0136
PF3D7_1210600	conserved Plasmodium protein, unknown function	stress_schi1|stress_schi2|stress_schi3	3|11|18	32	3	0.92	0.78|0.99|1.00	0|0|0	0.9233	0.995	0.0141
PF3D7_1015600	heat shock protein 60	stress_schi1|stress_schi2|stress_schi3	25|14|23	62	3	0.91	0.98|0.78|0.99	2|11|10	0.914	0.986	0.0151
PF3D7_1211700	DNA replication licensing factor MCM5, putative	stress_schi1|stress_schi2|stress_schi3	5|8|21	34	3	0.91	0.76|0.99|1.00	0|6|0	0.914	0.995	0.0151
PF3D7_1444800	fructose-bisphosphate aldolase	stress_schi1|stress_schi2|stress_schi3	7|13|18	38	3	0.92	0.76|0.99|0.99	0|5|5	0.9137	0.992	0.0157
PF3D7_0708400	heat shock protein 90	stress_schi1|stress_schi2|stress_schi3	60|45|95	200	3	0.91	0.99|0.75|1.00	4|27|39	0.9133	0.997	0.0162
PF3D7_1338100	26S proteasome regulatory subunit RPN3, putative	stress_schi1|stress_schi2|stress_schi3	9|16|21	46	3	0.92	0.77|0.98|0.99	0|7|7	0.9123	0.986	0.0167
PF3D7_1011800	PRE-binding protein	stress_schi1|stress_schi2|stress_schi3	20|11|28	59	3	0.9	0.99|0.75|0.98	0|11|5	0.9057	0.989	0.0172
PF3D7_0306800	T-complex protein 1 subunit beta	stress_schi1|stress_schi2|stress_schi3	18|24|45	87	3	0.91	0.74|0.97|0.99	2|13|17	0.9013	0.989	0.0178
PF3D7_1021900	PHAX domain-containing protein, putative	stress_schi1|stress_schi2|stress_schi3	24|10|45	79	3	0.88	1.00|0.68|1.00	0|3|2	0.893	1	0.0185
PF3D7_1232100	60 kDa chaperonin	stress_schi1|stress_schi2|stress_schi3	14|8|8	30	3	0.88	0.96|0.86|0.85	0|12|0	0.8917	0.96	0.0191
PF3D7_1368100	26S proteasome regulatory subunit RPN11, putative	stress_schi1|stress_schi2|stress_schi3	8|9|16	33	3	0.89	0.84|0.89|0.95	2|9|2	0.8903	0.951	0.0197
PF3D7_1022000	RNA-binding protein, putative	stress_schi1|stress_schi2|stress_schi3	5|2|18	25	3	0.89	0.95|0.73|0.99	0|0|0	0.8893	0.988	0.0204
PF3D7_1338300	elongation factor 1-gamma, putative	stress_schi1|stress_schi2|stress_schi3	11|16|26	53	3	0.89	0.72|0.96|0.98	0|14|6	0.889	0.982	0.021
PF3D7_1418000	ubiquitin fusion degradation protein 1, putative	stress_schi1|stress_schi2|stress_schi3	3|2|8	13	3	0.89	0.92|0.79|0.95	2|0|0	0.8883	0.951	0.0216
PF3D7_0815600	eukaryotic translation initiation factor 3 subunit G, putative	stress_schi1|stress_schi2|stress_schi3	4|2|9	15	3	0.89	0.94|0.78|0.95	2|0|0	0.8877	0.952	0.0222
PF3D7_0629100	nicotinate phosphoribosyltransferase, putative	stress_schi1|stress_schi2|stress_schi3	3|11|17	31	3	0.87	0.64|1.00|1.00	2|0|0	0.8807	1	0.0229
PF3D7_1347500	DNA/RNA-binding protein Alba 4	stress_schi1|stress_schi2|stress_schi3	22|10|14	46	3	0.89	0.97|0.71|0.95	0|14|4	0.877	0.97	0.0236
PF3D7_0612200	leucine-rich repeat protein	stress_schi1|stress_schi2|stress_schi3	13|2|6	21	3	0.88	0.97|0.73|0.93	0|0|0	0.8767	0.968	0.0242
PF3D7_1139800	conserved Plasmodium protein, unknown function	stress_schi1|stress_schi2|stress_schi3	2|3|16	21	3	0.87	0.75|0.90|0.98	0|0|0	0.876	0.984	0.0249
PF3D7_0813300	conserved protein, unknown function	stress_schi1|stress_schi2|stress_schi3	2|3|4	9	3	0.88	0.82|0.89|0.91	0|2|0	0.8743	0.907	0.0255
PF3D7_1120000	conserved protein, unknown function	stress_schi1|stress_schi2|stress_schi3	3|4|16	23	3	0.88	0.71|0.91|0.99	0|2|0	0.871	0.991	0.0262
PF3D7_0827900	protein disulfide isomerase	stress_schi1|stress_schi2|stress_schi3	9|6|17	32	3	0.86	0.94|0.69|0.98	0|6|3	0.869	0.975	0.0269
PF3D7_0831700	heat shock protein 70	stress_schi1|stress_schi2|stress_schi3	13|38|62	113	3	0.87	0.59|1.00|1.00	13|0|0	0.8627	1	0.0276
PF3D7_1129200	26S proteasome regulatory subunit RPN7, putative	stress_schi1|stress_schi2|stress_schi3	9|16|13	38	3	0.88	0.73|0.94|0.92	3|9|5	0.861	0.94	0.0283
PF3D7_1357800	T-complex protein 1 subunit delta	stress_schi1|stress_schi2|stress_schi3	24|17|39	80	3	0.85	0.95|0.65|0.98	4|17|13	0.8573	0.976	0.0291
PF3D7_1426000	60S ribosomal protein L21	stress_schi1|stress_schi2|stress_schi3	6|4|8	18	3	0.83	0.91|0.73|0.93	0|0|9	0.8553	0.931	0.0298
PF3D7_1015900	enolase	stress_schi1|stress_schi2|stress_schi3	22|15|34	71	3	0.86	0.94|0.66|0.96	2|21|9	0.8543	0.962	0.0305
PF3D7_1466400	AP2 domain transcription factor AP2-EXP	stress_schi1|stress_schi2|stress_schi3	3|2|20	25	3	0.86	0.90|0.67|1.00	0|0|0	0.854	0.995	0.0312
PF3D7_1410200	CTP synthase	stress_schi1|stress_schi2|stress_schi3	4|9|24	37	3	0.85	0.56|0.99|1.00	2|3|0	0.8513	0.996	0.032
PF3D7_0404600	conserved Plasmodium membrane protein, unknown function	stress_schi1|stress_schi2|stress_schi3	26|3|27	56	3	0.83	0.98|0.56|0.99	0|0|0	0.8403	0.985	0.0328
PF3D7_1144500	SUMO-activating enzyme subunit 1	stress_schi1|stress_schi2|stress_schi3	2|4|12	18	3	0.84	0.61|0.94|0.97	3|0|0	0.8393	0.971	0.0335
PF3D7_1212700	eukaryotic translation initiation factor 3 subunit A, putative	stress_schi1|stress_schi2|stress_schi3	5|3|20	28	3	0.83	0.93|0.60|0.98	0|0|2	0.839	0.984	0.0343
PF3D7_1304500	small heat shock protein, putative	stress_schi1|stress_schi2|stress_schi3	4|2|15	21	3	0.85	0.92|0.63|0.97	0|3|0	0.838	0.966	0.0351
PF3D7_1468100	kelch domain-containing protein, putative	stress_schi1|stress_schi2|stress_schi3	5|23|41	69	3	0.84	0.54|0.97|0.99	0|0|0	0.8343	0.989	0.0359
PF3D7_1309100	60S ribosomal protein L24, putative	stress_schi1|stress_schi2|stress_schi3	2|5|4	11	3	0.82	0.68|0.88|0.89	0|0|3	0.8173	0.89	0.0368
PF3D7_1006200	DNA/RNA-binding protein Alba 3	stress_schi1|stress_schi2|stress_schi3	27|9|13	49	3	0.81	0.91|0.68|0.87	3|10|7	0.817	0.905	0.0376
PF3D7_1349200	glutamate--tRNA ligase, putative	stress_schi1|stress_schi2|stress_schi3	7|9|16	32	3	0.81	0.67|0.84|0.93	4|5|3	0.814	0.926	0.0385
PF3D7_1453800	glucose-6-phosphate dehydrogenase-6-phosphogluconolactonase	stress_schi1|stress_schi2|stress_schi3	3|5|16	24	3	0.81	0.52|0.90|0.99	0|0|5	0.8037	0.986	0.0394
PF3D7_0814000	60S ribosomal protein L13-2, putative	stress_schi1|stress_schi2|stress_schi3	6|6|17	29	3	0.79	0.71|0.69|0.96	0|0|11	0.787	0.961	0.0404
PF3D7_1409800	CUGBP Elav-like family member 2, putative	stress_schi1|stress_schi2|stress_schi3	3|9|28	40	3	0.77	0.36|1.00|1.00	4|0|0	0.785	0.998	0.0415
PF3D7_0932300	M18 aspartyl aminopeptidase	stress_schi1|stress_schi2|stress_schi3	12|32|44	88	3	0.76	0.35|1.00|0.99	3|20|3	0.779	0.995	0.0425
PF3D7_1427500	DNA mismatch repair protein MSH2, putative	stress_schi1|stress_schi2|stress_schi3	3|6|16	25	3	0.77	0.39|0.94|0.98	0|0|6	0.7703	0.981	0.0436
PF3D7_1343000	phosphoethanolamine N-methyltransferase	stress_schi1|stress_schi2|stress_schi3	4|8|13	25	3	0.77	0.48|0.90|0.93	0|6|4	0.769	0.933	0.0446
PF3D7_1103100	60S acidic ribosomal protein P1, putative	stress_schi1|stress_schi2|stress_schi3	3|3|6	12	3	0.76	0.75|0.73|0.82	0|3|2	0.766	0.824	0.0457
PF3D7_0308200	T-complex protein 1 subunit eta	stress_schi1|stress_schi2|stress_schi3	6|14|26	46	3	0.77	0.32|0.98|0.99	0|11|4	0.7633	0.985	0.0468
PF3D7_1308200	carbamoyl phosphate synthetase	stress_schi1|stress_schi2|stress_schi3	8|27|32	67	3	0.78	0.29|1.00|1.00	0|2|4	0.7627	1	0.0479
PF3D7_1407800	plasmepsin IV	stress_schi1|stress_schi2|stress_schi3	5|11|10	26	3	0.75	0.47|0.89|0.86	3|5|6	0.741	0.892	0.0491
PF3D7_0608700	T-complex protein 1 subunit zeta	stress_schi1|stress_schi2|stress_schi3	10|14|29	53	3	0.72	0.42|0.80|0.98	0|8|14	0.735	0.98	0.0502
PF3D7_0906500	arginase	stress_schi1|stress_schi2|stress_schi3	4|5|16	25	3	0.73	0.53|0.70|0.98	3|0|3	0.734	0.978	0.0514
PF3D7_1203700	nucleosome assembly protein	stress_schi1|stress_schi2|stress_schi3	4|20|24	48	3	0.72	0.20|1.00|1.00	2|0|2	0.733	1	0.0526
PF3D7_0912900	26S proteasome regulatory subunit RPN8, putative	stress_schi1|stress_schi2|stress_schi3	2|9|10	21	3	0.75	0.31|0.94|0.94	0|7|0	0.7293	0.939	0.0538
PF3D7_1229500	T-complex protein 1 subunit gamma	stress_schi1|stress_schi2|stress_schi3	16|25|37	78	3	0.7	0.40|0.85|0.93	0|26|17	0.729	0.93	0.055
PF3D7_0803700	tubulin gamma chain	stress_schi1|stress_schi2|stress_schi3	2|20|32	54	3	0.76	0.19|0.99|1.00	0|0|0	0.7273	0.997	0.0562
PF3D7_1126000	threonine--tRNA ligase	stress_schi1|stress_schi2|stress_schi3	8|18|23	49	3	0.74	0.25|0.96|0.96	6|10|6	0.7243	0.96	0.0574
PF3D7_1417800	DNA replication licensing factor MCM2	stress_schi1|stress_schi2|stress_schi3	3|14|25	42	3	0.73	0.17|1.00|1.00	0|4|0	0.722	1	0.0585
PF3D7_0814200	DNA/RNA-binding protein Alba 1	stress_schi1|stress_schi2|stress_schi3	8|8|16	32	3	0.7	0.62|0.65|0.90	0|10|9	0.721	0.896	0.0597
PF3D7_1206200	eukaryotic translation initiation factor 3 subunit C, putative	stress_schi1|stress_schi2|stress_schi3	4|9|20	33	3	0.71	0.23|0.93|0.98	3|6|0	0.712	0.981	0.0609
PF3D7_1248900	26S protease regulatory subunit 8, putative	stress_schi1|stress_schi2|stress_schi3	8|27|29	64	3	0.7	0.14|0.99|1.00	2|9|6	0.709	0.997	0.0621
PF3D7_1129100	parasitophorous vacuolar protein 1	stress_schi1|stress_schi2|stress_schi3	8|17|19	44	3	0.71	0.33|0.91|0.89	0|12|14	0.706	0.905	0.0633
PF3D7_1132200	T-complex protein 1 subunit alpha	stress_schi1|stress_schi2|stress_schi3	20|15|33	68	3	0.71	0.76|0.45|0.91	3|20|18	0.7053	0.908	0.0657
PF3D7_0628100	HECT-domain (ubiquitin-transferase), putative	stress_schi1|stress_schi2|stress_schi3	18|433|223	674	3	0.7	0.12|1.00|1.00	0|0|0	0.7053	0.999	0.0657
PF3D7_0405700	lysine decarboxylase, putative	stress_schi1|stress_schi2|stress_schi3	5|65|77	147	3	0.73	0.12|1.00|1.00	0|0|0	0.7047	0.999	0.0669
PF3D7_1142500	60S ribosomal protein L28	stress_schi1|stress_schi2|stress_schi3	11|6|10	27	3	0.71	0.80|0.54|0.75	3|7|5	0.696	0.796	0.0681
PF3D7_1130400	26S protease regulatory subunit 6A, putative	stress_schi1|stress_schi2|stress_schi3	6|23|30	59	3	0.69	0.09|1.00|1.00	2|3|4	0.6957	1	0.0693
PF3D7_0606700	coatomer alpha subunit, putative	stress_schi1|stress_schi2|stress_schi3	3|12|16	31	3	0.72	0.09|1.00|1.00	0|3|3	0.695	0.998	0.0705
PF3D7_0726500	ubiquitin carboxyl-terminal hydrolase, putative	stress_schi1|stress_schi2|stress_schi3	4|44|41	89	3	0.66	0.10|0.99|0.99	0|0|0	0.69	0.986	0.0717
PF3D7_0211800	asparagine--tRNA ligase	stress_schi1|stress_schi2|stress_schi3	7|24|36	67	3	0.7	0.07|1.00|1.00	3|16|0	0.6893	1	0.0729
PF3D7_0317700	CPSF (cleavage and polyadenylation specific factor), subunit A, putative	stress_schi1|stress_schi2|stress_schi3	3|53|65	121	3	0.67	0.07|1.00|1.00	0|0|0	0.6853	0.996	0.0742
PF3D7_1138500	protein phosphatase PPM2	stress_schi1|stress_schi2|stress_schi3	4|12|22	38	3	0.7	0.11|0.97|0.98	0|0|12	0.6843	0.978	0.0754
PF3D7_0717700	serine--tRNA ligase, putative	stress_schi1|stress_schi2|stress_schi3	2|9|9	20	3	0.67	0.27|0.90|0.88	4|4|0	0.6837	0.897	0.0766
PF3D7_1351400	60S ribosomal protein L17, putative	stress_schi1|stress_schi2|stress_schi3	4|3|6	13	3	0.68	0.70|0.60|0.75	0|3|4	0.6827	0.75	0.0777
PF3D7_0527000	DNA replication licensing factor MCM3, putative	stress_schi1|stress_schi2|stress_schi3	7|25|56	88	3	0.68	0.03|1.00|1.00	3|8|0	0.6767	0.999	0.0789
PF3D7_1211400	heat shock protein DNAJ homologue Pfj4	stress_schi1|stress_schi2|stress_schi3	7|20|38	65	3	0.67	0.06|0.98|0.99	0|10|13	0.6757	0.988	0.0813
PF3D7_1402300	26S proteasome regulatory subunit RPN6	stress_schi1|stress_schi2|stress_schi3	4|16|18	38	3	0.65	0.11|0.96|0.96	2|9|5	0.6757	0.963	0.0813
PF3D7_0205900	26S proteasome regulatory subunit RPN1, putative	stress_schi1|stress_schi2|stress_schi3	8|26|26	60	3	0.69	0.04|0.99|0.99	2|11|13	0.674	0.991	0.0825
PF3D7_0812400	karyopherin alpha	stress_schi1|stress_schi2|stress_schi3	2|19|21	42	3	0.68	0.02|1.00|1.00	0|0|5	0.6737	1	0.0837
PF3D7_1311500	26S protease regulatory subunit 7, putative	stress_schi1|stress_schi2|stress_schi3	6|20|25	51	3	0.69	0.11|0.96|0.95	5|13|6	0.6717	0.955	0.0848
PF3D7_0524000	karyopherin beta	stress_schi1|stress_schi2|stress_schi3	9|43|55	107	3	0.68	0.01|1.00|1.00	0|11|7	0.6703	1	0.086
PF3D7_0413600	26S protease regulatory subunit 6B, putative	stress_schi1|stress_schi2|stress_schi3	5|28|32	65	3	0.69	0.02|0.99|1.00	2|5|10	0.6683	0.995	0.0883
PF3D7_1466300	26S proteasome regulatory subunit RPN2, putative	stress_schi1|stress_schi2|stress_schi3	8|39|27	74	3	0.65	0.01|1.00|1.00	3|8|11	0.6683	0.998	0.0883
PF3D7_1473700	nucleoporin NUP116/NSP116, putative	stress_schi1|stress_schi2|stress_schi3	0|15|20	35	3	0.68	0.00|1.00|1.00	3|0|2	0.6667	1	0.0918
PF3D7_0801000	Plasmodium exported protein (PHISTc), unknown function	stress_schi1|stress_schi2|stress_schi3	0|41|52	93	3	0.67	0.00|1.00|1.00	0|2|0	0.6667	1	0.0918
PF3D7_1145400	dynamin-like protein	stress_schi1|stress_schi2|stress_schi3	11|76|57	144	3	0.66	0.00|1.00|1.00	0|16|11	0.6667	1	0.0918
PF3D7_0513600	deoxyribodipyrimidine photo-lyase, putative	stress_schi1|stress_schi2|stress_schi3	0|8|31	39	3	0.65	0.00|1.00|1.00	2|0|0	0.6663	1	0.0929
PF3D7_1346300	DNA/RNA-binding protein Alba 2	stress_schi1|stress_schi2|stress_schi3	3|2|5	10	3	0.67	0.67|0.48|0.85	0|6|0	0.6663	0.847	0.094
PF3D7_0823300	histone acetyltransferase GCN5	stress_schi1|stress_schi2|stress_schi3	0|10|17	27	3	0.67	0.00|1.00|1.00	6|0|0	0.6657	0.999	0.0951
PF3D7_1208900	protein phosphatase PPM11, putative	stress_schi1|stress_schi2|stress_schi3	0|11|15	26	3	0.67	0.00|1.00|1.00	0|0|2	0.6653	0.999	0.0994
PF3D7_0705400	DNA replication licensing factor MCM7	stress_schi1|stress_schi2|stress_schi3	0|9|18	27	3	0.67	0.00|1.00|1.00	0|2|0	0.6653	0.999	0.0994
PF3D7_1454400	aminopeptidase P	stress_schi1|stress_schi2|stress_schi3	10|29|43	82	3	0.66	0.03|0.98|0.99	17|10|5	0.6653	0.985	0.0994
PF3D7_0627500	protein DJ-1	stress_schi1|stress_schi2|stress_schi3	13|30|89	132	3	0.65	0.28|0.84|0.88	23|14|4	0.6653	0.883	0.0994
PF3D7_1361000	protein arginine N-methyltransferase 5, putative	stress_schi1|stress_schi2|stress_schi3	0|10|18	28	3	0.66	0.00|0.99|1.00	3|0|2	0.6647	1	0.1005
PF3D7_0406100	V-type proton ATPase subunit B	stress_schi1|stress_schi2|stress_schi3	0|9|20	29	3	0.66	0.00|1.00|1.00	3|0|0	0.6643	0.997	0.1025
PF3D7_1118300	insulinase, putative	stress_schi1|stress_schi2|stress_schi3	0|8|17	25	3	0.65	0.00|1.00|1.00	2|0|0	0.6643	0.997	0.1025
PF3D7_1345700	isocitrate dehydrogenase [NADP], mitochondrial	stress_schi1|stress_schi2|stress_schi3	3|20|24	47	3	0.67	0.04|0.98|0.97	10|9|0	0.6637	0.976	0.1036
PF3D7_0934800	cAMP-dependent protein kinase catalytic subunit	stress_schi1|stress_schi2|stress_schi3	0|12|11	23	3	0.67	0.00|1.00|0.99	2|3|0	0.663	0.995	0.1046
PF3D7_0309500	asparagine synthetase [glutamine-hydrolyzing], putative	stress_schi1|stress_schi2|stress_schi3	0|17|26	43	3	0.64	0.00|0.99|0.99	2|12|2	0.6613	0.992	0.1056
PF3D7_1230700	protein transport protein SEC13	stress_schi1|stress_schi2|stress_schi3	0|8|8	16	3	0.67	0.00|0.99|0.99	0|0|2	0.661	0.993	0.1067
PF3D7_0807800	26S proteasome regulatory subunit RPN10, putative	stress_schi1|stress_schi2|stress_schi3	0|11|17	28	3	0.67	0.00|1.00|0.99	0|0|7	0.6607	0.995	0.1087
PF3D7_0314700	RING finger protein RNF1	stress_schi1|stress_schi2|stress_schi3	0|9|11	20	3	0.66	0.00|0.99|0.99	0|0|7	0.6607	0.992	0.1087
PF3D7_0810800	hydroxymethyldihydropterin pyrophosphokinase-dihydropteroate synthase	stress_schi1|stress_schi2|stress_schi3	2|16|24	42	3	0.68	0.02|0.98|0.98	0|4|11	0.6603	0.983	0.1097
PF3D7_1239600	hydroxyethylthiazole kinase	stress_schi1|stress_schi2|stress_schi3	0|6|11	17	3	0.65	0.00|0.99|0.99	0|2|0	0.6597	0.992	0.1107
PF3D7_1017900	26S proteasome regulatory subunit p55, putative	stress_schi1|stress_schi2|stress_schi3	0|13|19	32	3	0.67	0.00|0.99|0.99	0|9|2	0.659	0.989	0.1116
PF3D7_1306400	26S protease regulatory subunit 10B, putative	stress_schi1|stress_schi2|stress_schi3	5|24|29	58	3	0.66	0.04|0.96|0.97	3|10|11	0.6583	0.974	0.1136
PF3D7_1111100	replication factor C subunit 5, putative	stress_schi1|stress_schi2|stress_schi3	0|7|9	16	3	0.66	0.00|0.99|0.99	0|0|2	0.6583	0.989	0.1136
PF3D7_1014100	merozoite surface protein MSA180, putative	stress_schi1|stress_schi2|stress_schi3	0|64|25	89	3	0.64	0.00|1.00|0.98	0|0|0	0.658	0.997	0.1146
PF3D7_0828500	translation initiation factor eIF-2B subunit alpha, putative	stress_schi1|stress_schi2|stress_schi3	0|10|13	23	3	0.68	0.00|0.98|0.99	0|0|0	0.658	0.99	0.1155
PF3D7_0905900	coatomer subunit beta, putative	stress_schi1|stress_schi2|stress_schi3	2|7|4	13	3	0.66	0.41|0.84|0.72	0|4|3	0.6577	0.844	0.1165
PF3D7_1108400	casein kinase 2, alpha subunit	stress_schi1|stress_schi2|stress_schi3	0|9|11	20	3	0.66	0.00|0.98|0.99	0|4|0	0.6577	0.989	0.1193
PF3D7_1429800	coatomer subunit beta, putative	stress_schi1|stress_schi2|stress_schi3	0|9|10	19	3	0.65	0.00|0.98|0.99	0|3|4	0.6577	0.989	0.1193
PF3D7_0312300	26S proteasome regulatory subunit RPN12, putative	stress_schi1|stress_schi2|stress_schi3	0|8|8	16	3	0.65	0.00|0.98|0.99	0|0|0	0.6577	0.989	0.1193
PF3D7_1012400	hypoxanthine-guanine phosphoribosyltransferase	stress_schi1|stress_schi2|stress_schi3	5|38|60	103	3	0.66	0.03|0.96|0.97	13|16|4	0.6567	0.974	0.1211
PF3D7_1435700	ataxin-2 like protein, putative	stress_schi1|stress_schi2|stress_schi3	0|17|28	45	3	0.66	0.00|0.98|0.99	0|0|0	0.6567	0.991	0.1211
PF3D7_0623500	superoxide dismutase [Fe]	stress_schi1|stress_schi2|stress_schi3	0|6|10	16	3	0.66	0.00|0.98|0.99	0|0|0	0.6563	0.987	0.122
PF3D7_1414400	serine/threonine protein phosphatase PP1	stress_schi1|stress_schi2|stress_schi3	0|7|8	15	3	0.65	0.00|0.98|0.99	2|0|0	0.6563	0.988	0.1229
PF3D7_0915400	ATP-dependent 6-phosphofructokinase	stress_schi1|stress_schi2|stress_schi3	13|68|105	186	3	0.68	0.00|0.97|1.00	16|24|38	0.6553	0.995	0.1247
PF3D7_0922100	ubiquitin-like protein, putative	stress_schi1|stress_schi2|stress_schi3	0|25|62	87	3	0.66	0.00|0.97|0.99	0|0|0	0.6553	0.994	0.1247
PF3D7_1355100	DNA replication licensing factor MCM6	stress_schi1|stress_schi2|stress_schi3	0|7|9	16	3	0.65	0.00|0.98|0.99	0|2|3	0.6553	0.988	0.1256
PF3D7_1437200	ribonucleoside-diphosphate reductase large subunit, putative	stress_schi1|stress_schi2|stress_schi3	0|12|29	41	3	0.63	0.00|0.97|0.99	0|0|0	0.655	0.992	0.1265
PF3D7_0716800	eukaryotic translation initiation factor 3 subunit I, putative	stress_schi1|stress_schi2|stress_schi3	0|5|15	20	3	0.66	0.00|0.98|0.99	0|0|0	0.6543	0.985	0.1273
PF3D7_0321800	WD repeat-containing protein, putative	stress_schi1|stress_schi2|stress_schi3	0|37|56	93	3	0.64	0.00|0.97|0.99	0|0|0	0.653	0.987	0.1282
PF3D7_1241700	replication factor C subunit 4, putative	stress_schi1|stress_schi2|stress_schi3	0|6|9	15	3	0.67	0.00|0.98|0.98	0|0|3	0.6523	0.982	0.1291
PF3D7_1128400	bifunctional farnesyl/geranylgeranyl diphosphate synthase	stress_schi1|stress_schi2|stress_schi3	0|5|10	15	3	0.68	0.00|0.97|0.99	0|0|0	0.6517	0.985	0.1308
PF3D7_0927200	zinc finger protein, putative	stress_schi1|stress_schi2|stress_schi3	0|15|26	41	3	0.67	0.00|0.97|0.98	0|0|0	0.6517	0.984	0.1308
PF3D7_1445700	conserved Plasmodium protein, unknown function	stress_schi1|stress_schi2|stress_schi3	0|4|9	13	3	0.64	0.00|0.96|0.99	0|0|0	0.6503	0.989	0.1316
PF3D7_1324800	dihydrofolate synthase/folylpolyglutamate synthase	stress_schi1|stress_schi2|stress_schi3	0|9|8	17	3	0.65	0.00|0.98|0.97	0|0|0	0.6497	0.977	0.1325
PF3D7_1223100	cAMP-dependent protein kinase regulatory subunit	stress_schi1|stress_schi2|stress_schi3	0|8|10	18	3	0.65	0.00|0.97|0.98	0|4|0	0.6497	0.979	0.1333
PF3D7_1030500	26S proteasome regulatory subunit RPN9, putative	stress_schi1|stress_schi2|stress_schi3	4|7|11	22	3	0.65	0.37|0.73|0.85	0|11|4	0.6493	0.851	0.1342
PF3D7_0310700	trafficking protein particle complex subunit 4, putative	stress_schi1|stress_schi2|stress_schi3	0|6|5	11	3	0.67	0.00|0.97|0.97	0|0|0	0.6487	0.973	0.135
PF3D7_1361900	proliferating cell nuclear antigen 1	stress_schi1|stress_schi2|stress_schi3	0|7|10	17	3	0.68	0.00|0.97|0.97	4|0|0	0.6483	0.973	0.1358
PF3D7_0807000	YEATS domain-containing protein, putative	stress_schi1|stress_schi2|stress_schi3	0|4|6	10	3	0.65	0.00|0.97|0.98	0|0|0	0.648	0.977	0.1367
PF3D7_0905400	high molecular weight rhoptry protein 3	stress_schi1|stress_schi2|stress_schi3	5|18|18	41	3	0.66	0.05|0.95|0.94	0|23|4	0.648	0.951	0.1383
PF3D7_1450100	signal recognition particle subunit SRP54	stress_schi1|stress_schi2|stress_schi3	0|4|7	11	3	0.64	0.00|0.97|0.98	0|0|0	0.648	0.979	0.1383
PF3D7_1006700	conserved Plasmodium protein, unknown function	stress_schi1|stress_schi2|stress_schi3	0|4|8	12	3	0.65	0.00|0.97|0.97	0|0|2	0.6473	0.974	0.1391
PF3D7_1434100	queuine tRNA-ribosyltransferase, putative	stress_schi1|stress_schi2|stress_schi3	0|5|13	18	3	0.65	0.00|0.95|0.99	0|0|0	0.647	0.987	0.1399
PF3D7_0206700	adenylosuccinate lyase	stress_schi1|stress_schi2|stress_schi3	0|4|9	13	3	0.67	0.00|0.95|0.99	0|0|0	0.6467	0.991	0.1407
PF3D7_1366300	conserved Plasmodium protein, unknown function	stress_schi1|stress_schi2|stress_schi3	0|10|15	25	3	0.63	0.00|0.96|0.98	0|5|0	0.6463	0.979	0.1415
PF3D7_1117100	ubiquitin carboxyl-terminal hydrolase UCH54	stress_schi1|stress_schi2|stress_schi3	0|5|11	16	3	0.65	0.00|0.96|0.98	0|0|0	0.646	0.982	0.1431
PF3D7_0618700	trafficking protein particle complex subunit 6A, putative	stress_schi1|stress_schi2|stress_schi3	0|4|5	9	3	0.65	0.00|0.96|0.97	0|0|0	0.646	0.974	0.1431
PF3D7_1239000	HD superfamily phosphohydrolase protein, putative	stress_schi1|stress_schi2|stress_schi3	0|7|10	17	3	0.64	0.00|0.96|0.97	0|0|0	0.6457	0.973	0.1439
PF3D7_1231800	asparagine-rich protein, putative	stress_schi1|stress_schi2|stress_schi3	16|0|26	42	3	0.63	0.96|0.00|0.98	0|0|0	0.6453	0.977	0.1446
PF3D7_0520300	U6 snRNA-associated Sm-like protein LSm2, putative	stress_schi1|stress_schi2|stress_schi3	0|8|10	18	3	0.64	0.00|0.97|0.97	0|0|0	0.6453	0.968	0.1454
PF3D7_0418500	trafficking protein particle complex subunit 3, putative	stress_schi1|stress_schi2|stress_schi3	0|4|7	11	3	0.66	0.00|0.96|0.98	0|0|0	0.6447	0.978	0.1462
PF3D7_0704400	phosphoinositide-binding protein, putative	stress_schi1|stress_schi2|stress_schi3	0|7|9	16	3	0.66	0.00|0.96|0.97	0|0|0	0.644	0.971	0.1469
PF3D7_0512700	orotate phosphoribosyltransferase	stress_schi1|stress_schi2|stress_schi3	0|3|12	15	3	0.65	0.00|0.95|0.98	0|0|0	0.6433	0.979	0.1477
PF3D7_1453700	HSP90 co-chaperone p23	stress_schi1|stress_schi2|stress_schi3	0|5|4	9	3	0.67	0.00|0.97|0.96	0|0|0	0.643	0.968	0.1492
PF3D7_0611900	lsm12, putative	stress_schi1|stress_schi2|stress_schi3	0|3|7	10	3	0.63	0.00|0.95|0.98	0|0|0	0.643	0.981	0.1492
PF3D7_0802000	glutamate dehydrogenase, putative	stress_schi1|stress_schi2|stress_schi3	8|26|42	76	3	0.64	0.08|0.89|0.96	5|23|11	0.6427	0.961	0.1507
PF3D7_1105600	translocon component PTEX88	stress_schi1|stress_schi2|stress_schi3	0|8|10	18	3	0.63	0.00|0.96|0.97	0|0|0	0.6427	0.969	0.1507
PF3D7_1365900	ubiquitin-60S ribosomal protein L40	stress_schi1|stress_schi2|stress_schi3	0|8|8	16	3	0.65	0.00|0.96|0.97	0|0|0	0.6423	0.965	0.1529
PF3D7_1103700	casein kinase II beta chain	stress_schi1|stress_schi2|stress_schi3	0|3|6	9	3	0.63	0.00|0.95|0.98	0|0|0	0.6423	0.976	0.1529
PF3D7_1420600	pantothenate kinase 1, putative	stress_schi1|stress_schi2|stress_schi3	0|4|11	15	3	0.62	0.00|0.94|0.98	0|0|0	0.6423	0.984	0.1529
PF3D7_1332300	trafficking protein particle complex subunit 2, putative	stress_schi1|stress_schi2|stress_schi3	0|3|7	10	3	0.66	0.00|0.95|0.97	0|0|0	0.642	0.972	0.1536
PF3D7_1472200	histone deacetylase, putative	stress_schi1|stress_schi2|stress_schi3	0|22|55	77	3	0.63	0.00|0.94|0.99	0|0|0	0.642	0.985	0.1543
PF3D7_1252100	rhoptry neck protein 3	stress_schi1|stress_schi2|stress_schi3	5|23|23	51	3	0.64	0.05|0.94|0.93	0|20|7	0.6413	0.941	0.155
PF3D7_1463300	DNA polymerase alpha subunit B, putative	stress_schi1|stress_schi2|stress_schi3	0|5|9	14	3	0.66	0.00|0.95|0.97	0|0|0	0.6407	0.972	0.1557
PF3D7_1437900	HSP40, subfamily A	stress_schi1|stress_schi2|stress_schi3	18|50|78	146	3	0.62	0.02|0.95|0.96	0|29|44	0.6407	0.956	0.1565
PF3D7_0303600	plasmoredoxin	stress_schi1|stress_schi2|stress_schi3	0|4|18	22	3	0.66	0.00|0.94|0.98	0|0|0	0.6403	0.982	0.1572
PF3D7_1005500	regulator of nonsense transcripts 1, putative	stress_schi1|stress_schi2|stress_schi3	0|13|33	46	3	0.64	0.00|0.93|0.98	0|0|0	0.6387	0.982	0.1579
PF3D7_1443300	U6 snRNA-associated Sm-like protein LSm5, putative	stress_schi1|stress_schi2|stress_schi3	3|0|4	7	3	0.65	0.95|0.00|0.96	0|0|0	0.637	0.96	0.1586
PF3D7_0818200	14-3-3 protein	stress_schi1|stress_schi2|stress_schi3	10|67|79	156	3	0.63	0.02|0.94|0.95	27|13|8	0.6363	0.946	0.1593
PF3D7_0317200	cdc2-related protein kinase 4	stress_schi1|stress_schi2|stress_schi3	0|15|16	31	3	0.66	0.00|0.95|0.96	0|0|0	0.636	0.958	0.16
PF3D7_1008800	nucleolar protein 5, putative	stress_schi1|stress_schi2|stress_schi3	0|4|8	12	3	0.64	0.00|0.94|0.97	0|3|0	0.6353	0.966	0.1607
PF3D7_1108600	endoplasmic reticulum-resident calcium binding protein	stress_schi1|stress_schi2|stress_schi3	3|0|3	6	3	0.63	0.95|0.00|0.95	0|0|0	0.6337	0.951	0.1621
PF3D7_0412200	conserved Plasmodium protein, unknown function	stress_schi1|stress_schi2|stress_schi3	0|3|4	7	3	0.61	0.00|0.94|0.96	0|0|0	0.6337	0.959	0.1621
PF3D7_0716400	transcription initiation factor IIA subunit 1, putative	stress_schi1|stress_schi2|stress_schi3	2|0|6	8	3	0.64	0.93|0.00|0.97	0|0|0	0.6327	0.967	0.1641
PF3D7_1414000	26S proteasome regulatory subunit RPN13, putative	stress_schi1|stress_schi2|stress_schi3	0|4|2	6	3	0.63	0.00|0.97|0.93	0|0|0	0.6327	0.966	0.1641
PF3D7_1425900	conserved Plasmodium protein, unknown function	stress_schi1|stress_schi2|stress_schi3	0|3|5	8	3	0.63	0.00|0.93|0.97	0|0|0	0.6327	0.966	0.1641
PF3D7_0317800	26S proteasome non-ATPase regulatory subunit 9, putative	stress_schi1|stress_schi2|stress_schi3	0|5|7	12	3	0.64	0.00|0.94|0.96	0|0|3	0.632	0.961	0.1648
PF3D7_1125500	small nuclear ribonucleoprotein Sm D1, putative	stress_schi1|stress_schi2|stress_schi3	0|2|5	7	3	0.62	0.00|0.93|0.96	0|0|0	0.6317	0.964	0.1655
PF3D7_1313000	ubiquitin-like protein nedd8 homologue, putative	stress_schi1|stress_schi2|stress_schi3	0|3|5	8	3	0.61	0.00|0.95|0.94	0|0|0	0.631	0.952	0.1661
PF3D7_1226600	proliferating cell nuclear antigen 2	stress_schi1|stress_schi2|stress_schi3	0|2|6	8	3	0.62	0.00|0.91|0.98	0|0|0	0.6307	0.981	0.1668
PF3D7_1103600	actin-like protein, putative	stress_schi1|stress_schi2|stress_schi3	0|3|7	10	3	0.62	0.00|0.91|0.98	0|0|0	0.63	0.978	0.1675
PF3D7_0402400	Plasmodium exported protein, unknown function	stress_schi1|stress_schi2|stress_schi3	0|5|2	7	3	0.64	0.00|0.97|0.92	0|0|0	0.6297	0.968	0.1681
PF3D7_0923000	DNA-directed RNA polymerase II subunit RPB3, putative	stress_schi1|stress_schi2|stress_schi3	0|3|4	7	3	0.61	0.00|0.93|0.96	0|0|0	0.629	0.955	0.1688
PF3D7_1406700	vacuolar protein sorting-associated protein 29	stress_schi1|stress_schi2|stress_schi3	0|2|4	6	3	0.62	0.00|0.92|0.97	0|0|0	0.6287	0.969	0.1695
PF3D7_0603400	trophozoite exported protein 1	stress_schi1|stress_schi2|stress_schi3	0|8|13	21	3	0.62	0.00|0.92|0.96	0|0|0	0.6277	0.962	0.1701
PF3D7_1010100	PI31 domain-containing protein, putative	stress_schi1|stress_schi2|stress_schi3	0|2|5	7	3	0.65	0.00|0.91|0.97	0|0|0	0.6267	0.974	0.1708
PF3D7_0108000	proteasome subunit beta type-3, putative	stress_schi1|stress_schi2|stress_schi3	0|2|3	5	3	0.64	0.00|0.93|0.95	0|0|0	0.6253	0.947	0.1714
PF3D7_1414800	small nuclear ribonucleoprotein-associated protein B, putative	stress_schi1|stress_schi2|stress_schi3	0|4|2	6	3	0.63	0.00|0.95|0.92	0|0|0	0.6223	0.951	0.1728
PF3D7_0309300	N2227-like protein, putative	stress_schi1|stress_schi2|stress_schi3	0|7|6	13	3	0.62	0.00|0.94|0.92	0|0|0	0.6223	0.943	0.1728
PF3D7_0305600	DNA-(apurinic or apyrimidinic site) lyase, putative	stress_schi1|stress_schi2|stress_schi3	0|4|18	22	3	0.62	0.00|0.88|0.99	0|0|0	0.6213	0.988	0.1734
PF3D7_1127100	deoxyuridine 5'-triphosphate nucleotidohydrolase	stress_schi1|stress_schi2|stress_schi3	0|2|3	5	3	0.61	0.00|0.92|0.94	0|0|0	0.621	0.942	0.1741
PF3D7_0916700	RNA-binding protein musashi, putative	stress_schi1|stress_schi2|stress_schi3	0|4|5	9	3	0.65	0.00|0.93|0.93	0|2|0	0.6197	0.931	0.1747
PF3D7_1364000	conserved protein, unknown function	stress_schi1|stress_schi2|stress_schi3	0|8|7	15	3	0.63	0.00|0.94|0.92	0|0|0	0.6193	0.936	0.1754
PF3D7_1353900	proteasome subunit alpha type-7, putative	stress_schi1|stress_schi2|stress_schi3	0|5|7	12	3	0.6	0.00|0.92|0.94	0|5|0	0.6187	0.941	0.1767
PF3D7_1435500	clathrin light chain, putative	stress_schi1|stress_schi2|stress_schi3	0|2|4	6	3	0.6	0.00|0.90|0.96	0|0|0	0.6187	0.961	0.1767
PF3D7_0808400	coatomer subunit epsilon, putative	stress_schi1|stress_schi2|stress_schi3	0|2|5	7	3	0.63	0.00|0.89|0.96	0|0|0	0.6183	0.963	0.1773
PF3D7_1128100	prefoldin subunit 5, putative	stress_schi1|stress_schi2|stress_schi3	0|2|3	5	3	0.62	0.00|0.92|0.93	0|0|0	0.6177	0.933	0.178
PF3D7_0418300	conserved Plasmodium protein, unknown function	stress_schi1|stress_schi2|stress_schi3	0|5|7	12	3	0.6	0.00|0.91|0.94	0|0|0	0.6163	0.941	0.1786
PF3D7_1459700	pyridoxal 5'-phosphate synthase, putative	stress_schi1|stress_schi2|stress_schi3	0|2|4	6	3	0.62	0.00|0.90|0.95	0|0|0	0.6157	0.946	0.1792
PF3D7_1229400	macrophage migration inhibitory factor	stress_schi1|stress_schi2|stress_schi3	3|11|12	26	3	0.63	0.20|0.82|0.83	9|6|0	0.615	0.827	0.1811
PF3D7_0518300	proteasome subunit beta type-1, putative	stress_schi1|stress_schi2|stress_schi3	0|2|3	5	3	0.61	0.00|0.90|0.95	0|0|0	0.615	0.947	0.1811
PF3D7_1323200	V-type proton ATPase subunit G, putative	stress_schi1|stress_schi2|stress_schi3	0|2|3	5	3	0.61	0.00|0.91|0.93	0|0|0	0.615	0.933	0.1811
PF3D7_1142700	methyltransferase, putative	stress_schi1|stress_schi2|stress_schi3	0|5|3	8	3	0.6	0.00|0.95|0.89	0|0|0	0.6143	0.951	0.1818
PF3D7_1032800	leucine-rich repeat protein	stress_schi1|stress_schi2|stress_schi3	0|4|9	13	3	0.62	0.00|0.88|0.96	4|0|0	0.613	0.955	0.1824
PF3D7_1250300	vacuolar protein sorting-associated protein 26, putative	stress_schi1|stress_schi2|stress_schi3	0|2|3	5	3	0.64	0.00|0.90|0.94	0|0|0	0.612	0.938	0.183
PF3D7_1205600	tetratricopeptide repeat protein, putative	stress_schi1|stress_schi2|stress_schi3	3|0|3	6	3	0.6	0.92|0.00|0.92	0|0|0	0.6117	0.92	0.1836
PF3D7_1451000	conserved Plasmodium protein, unknown function	stress_schi1|stress_schi2|stress_schi3	3|0|6	9	3	0.59	0.87|0.00|0.96	0|0|0	0.6097	0.956	0.1843
PF3D7_1410600	eukaryotic translation initiation factor 2 subunit gamma, putative	stress_schi1|stress_schi2|stress_schi3	7|10|17	34	3	0.61	0.30|0.62|0.91	3|19|0	0.6093	0.909	0.1849
PF3D7_1417500	H/ACA ribonucleoprotein complex subunit 4, putative	stress_schi1|stress_schi2|stress_schi3	0|4|4	8	3	0.58	0.00|0.92|0.91	0|3|0	0.6083	0.917	0.1855
PF3D7_0528100	AP-1 complex subunit beta, putative	stress_schi1|stress_schi2|stress_schi3	0|5|11	16	3	0.59	0.00|0.87|0.95	0|0|0	0.608	0.952	0.1861
PF3D7_1224500	histone chaperone ASF1, putative	stress_schi1|stress_schi2|stress_schi3	0|3|2	5	3	0.62	0.00|0.93|0.89	0|0|0	0.6073	0.933	0.188
PF3D7_0319100	E3 ubiquitin-protein ligase RBX1, putative	stress_schi1|stress_schi2|stress_schi3	0|2|2	4	3	0.6	0.00|0.91|0.92	0|0|0	0.6073	0.915	0.188
PF3D7_0608500	proteasome subunit alpha type-2, putative	stress_schi1|stress_schi2|stress_schi3	0|5|8	13	3	0.59	0.00|0.87|0.95	0|3|2	0.6073	0.948	0.188
PF3D7_1148000	serine/threonine protein kinase, putative	stress_schi1|stress_schi2|stress_schi3	0|7|9	16	3	0.58	0.00|0.89|0.93	0|0|0	0.607	0.93	0.1886
PF3D7_1012900	autophagy-related protein 18	stress_schi1|stress_schi2|stress_schi3	0|2|3	5	3	0.62	0.00|0.89|0.94	0|0|0	0.6067	0.935	0.1898
PF3D7_1358800	40S ribosomal protein S15	stress_schi1|stress_schi2|stress_schi3	0|9|12	21	3	0.61	0.00|0.89|0.93	0|3|10	0.6067	0.933	0.1898
PF3D7_0406400	cytosolic glyoxalase II	stress_schi1|stress_schi2|stress_schi3	2|0|3	5	3	0.64	0.88|0.00|0.94	0|0|0	0.606	0.936	0.1904
PF3D7_1460500	conserved Plasmodium protein, unknown function	stress_schi1|stress_schi2|stress_schi3	0|8|20	28	3	0.6	0.00|0.86|0.96	0|0|0	0.6057	0.962	0.191
PF3D7_1443000	serine/threonine protein kinase	stress_schi1|stress_schi2|stress_schi3	0|5|15	20	3	0.61	0.00|0.85|0.97	0|0|0	0.6057	0.966	0.1916
PF3D7_0629400	polyadenylate-binding protein 3, putative	stress_schi1|stress_schi2|stress_schi3	3|0|9	12	3	0.6	0.84|0.00|0.97	0|0|0	0.604	0.968	0.1922
PF3D7_1353800	proteasome subunit alpha type-4, putative	stress_schi1|stress_schi2|stress_schi3	0|4|3	7	3	0.61	0.00|0.91|0.90	0|2|0	0.6037	0.907	0.1928
PF3D7_0507100	60S ribosomal protein L4	stress_schi1|stress_schi2|stress_schi3	5|13|23	41	3	0.59	0.12|0.77|0.92	0|8|19	0.6027	0.92	0.1934
PF3D7_0727900	conserved Plasmodium protein, unknown function	stress_schi1|stress_schi2|stress_schi3	0|10|18	28	3	0.62	0.00|0.86|0.94	0|0|0	0.6013	0.943	0.1951
PF3D7_1238100	calcyclin binding protein, putative	stress_schi1|stress_schi2|stress_schi3	0|7|12	19	3	0.61	0.00|0.84|0.97	0|12|0	0.6013	0.965	0.1951
PF3D7_0212300	peptide chain release factor subunit 1, putative	stress_schi1|stress_schi2|stress_schi3	0|2|7	9	3	0.56	0.00|0.84|0.97	0|0|0	0.6013	0.968	0.1951
PF3D7_0933500	gamma-tubulin complex component, putative	stress_schi1|stress_schi2|stress_schi3	0|9|10	19	3	0.6	0.00|0.90|0.90	0|0|0	0.5993	0.903	0.1957
PF3D7_1117700	GTP-binding nuclear protein RAN/TC4	stress_schi1|stress_schi2|stress_schi3	4|4|10	18	3	0.6	0.44|0.48|0.88	0|12|0	0.5987	0.88	0.1963
PF3D7_1225200	conserved Plasmodium protein, unknown function	stress_schi1|stress_schi2|stress_schi3	0|3|9	12	3	0.6	0.00|0.82|0.97	0|0|0	0.5977	0.969	0.1969
PF3D7_1004300	E3 ubiquitin-protein ligase, putative	stress_schi1|stress_schi2|stress_schi3	0|4|12	16	3	0.62	0.00|0.83|0.96	0|0|0	0.5973	0.962	0.1975
PF3D7_1419300	glutathione S-transferase	stress_schi1|stress_schi2|stress_schi3	0|5|4	9	3	0.58	0.00|0.89|0.90	0|3|0	0.597	0.9	0.1981
PF3D7_1235500	mRNA methyltransferase, putative	stress_schi1|stress_schi2|stress_schi3	0|4|3	7	3	0.61	0.00|0.92|0.87	0|0|0	0.595	0.917	0.1987
PF3D7_0505200	actin-like protein, putative	stress_schi1|stress_schi2|stress_schi3	0|3|4	7	3	0.6	0.00|0.88|0.90	0|0|0	0.5947	0.904	0.1992
PF3D7_1307000	exosome complex component RRP40, putative	stress_schi1|stress_schi2|stress_schi3	0|2|2	4	3	0.58	0.00|0.89|0.89	0|0|0	0.594	0.893	0.1998
PF3D7_0218000	replication factor C subunit 2, putative	stress_schi1|stress_schi2|stress_schi3	0|6|11	17	3	0.58	0.00|0.83|0.95	2|3|3	0.5937	0.952	0.2004
PF3D7_0501100	heat shock protein 40, type II	stress_schi1|stress_schi2|stress_schi3	0|2|4	6	3	0.58	0.00|0.84|0.93	0|0|0	0.5907	0.931	0.201
PF3D7_1422800	actin-related protein, putative	stress_schi1|stress_schi2|stress_schi3	0|2|4	6	3	0.56	0.00|0.82|0.95	0|0|0	0.5893	0.946	0.2016
PF3D7_1453000	conserved Plasmodium protein, unknown function	stress_schi1|stress_schi2|stress_schi3	0|6|4	10	3	0.58	0.00|0.91|0.86	0|0|0	0.5877	0.908	0.2022
PF3D7_1002700	conserved Plasmodium protein, unknown function	stress_schi1|stress_schi2|stress_schi3	0|4|6	10	3	0.59	0.00|0.85|0.91	0|0|0	0.587	0.913	0.2027
PF3D7_1201500	GPN-loop GTPase, putative	stress_schi1|stress_schi2|stress_schi3	2|0|4	6	3	0.59	0.82|0.00|0.94	0|0|0	0.5853	0.936	0.2033
PF3D7_1468700	eukaryotic initiation factor 4A	stress_schi1|stress_schi2|stress_schi3	7|35|48	90	3	0.57	0.08|0.80|0.87	0|21|49	0.5847	0.872	0.2039
PF3D7_0720700	phosphoinositide-binding protein, putative	stress_schi1|stress_schi2|stress_schi3	0|5|18	23	3	0.61	0.00|0.79|0.96	0|0|0	0.5843	0.963	0.2051
PF3D7_1316600	choline-phosphate cytidylyltransferase	stress_schi1|stress_schi2|stress_schi3	0|6|5	11	3	0.56	0.00|0.89|0.87	0|0|0	0.5843	0.887	0.2051
PF3D7_0903900	60S ribosomal protein L32	stress_schi1|stress_schi2|stress_schi3	6|0|4	10	3	0.59	0.91|0.00|0.84	0|0|6	0.584	0.912	0.2056
PF3D7_0507700	nuclear protein localization protein 4, putative	stress_schi1|stress_schi2|stress_schi3	0|2|7	9	3	0.58	0.00|0.79|0.96	0|0|0	0.5837	0.964	0.2062
PF3D7_1346500	conserved Plasmodium protein, unknown function	stress_schi1|stress_schi2|stress_schi3	2|0|5	7	3	0.59	0.79|0.00|0.95	0|0|0	0.5817	0.954	0.2074
PF3D7_0706000	importin-7, putative	stress_schi1|stress_schi2|stress_schi3	0|4|10	14	3	0.58	0.00|0.80|0.95	0|0|5	0.5817	0.947	0.2074
PF3D7_0512200	glutathione synthetase	stress_schi1|stress_schi2|stress_schi3	0|2|6	8	3	0.58	0.00|0.79|0.95	0|0|0	0.5813	0.953	0.2079
PF3D7_1008700	tubulin beta chain	stress_schi1|stress_schi2|stress_schi3	3|32|33	68	3	0.58	0.04|0.85|0.85	2|14|27	0.581	0.854	0.2096
PF3D7_1134800	coatomer subunit delta	stress_schi1|stress_schi2|stress_schi3	0|2|6	8	3	0.57	0.00|0.79|0.95	0|0|0	0.581	0.953	0.2096
PF3D7_0912500	SAP domain-containing protein, putative	stress_schi1|stress_schi2|stress_schi3	0|2|2	4	3	0.55	0.00|0.88|0.87	0|0|0	0.581	0.875	0.2096
PF3D7_0918300	eukaryotic translation initiation factor 3 subunit F, putative	stress_schi1|stress_schi2|stress_schi3	2|0|6	8	3	0.58	0.81|0.00|0.92	0|2|0	0.579	0.924	0.2102
PF3D7_0214100	protein transport protein SEC31	stress_schi1|stress_schi2|stress_schi3	0|7|5	12	3	0.57	0.00|0.91|0.82	0|3|4	0.5763	0.911	0.2108
PF3D7_1419700	conserved Plasmodium protein, unknown function	stress_schi1|stress_schi2|stress_schi3	2|0|9	11	3	0.59	0.75|0.00|0.98	0|0|0	0.576	0.975	0.2113
PF3D7_0934500	V-type proton ATPase subunit E, putative	stress_schi1|stress_schi2|stress_schi3	0|2|6	8	3	0.56	0.00|0.81|0.91	0|2|0	0.5757	0.913	0.2119
PF3D7_1465900	40S ribosomal protein S3	stress_schi1|stress_schi2|stress_schi3	3|23|21	47	3	0.6	0.03|0.86|0.83	3|27|9	0.574	0.862	0.2125
PF3D7_1361100	protein transport protein Sec24A	stress_schi1|stress_schi2|stress_schi3	0|3|6	9	3	0.58	0.00|0.81|0.91	0|4|0	0.5737	0.907	0.213
PF3D7_1445900	ATP-dependent RNA helicase DDX5, putative	stress_schi1|stress_schi2|stress_schi3	0|3|18	21	3	0.58	0.00|0.72|1.00	0|2|0	0.5727	0.999	0.2136
PF3D7_0520200	mediator of RNA polymerase II transcription subunit 17, putative	stress_schi1|stress_schi2|stress_schi3	0|3|3	6	3	0.57	0.00|0.86|0.86	0|0|0	0.5707	0.857	0.2142
PF3D7_0719900	conserved Plasmodium membrane protein, unknown function	stress_schi1|stress_schi2|stress_schi3	0|13|22	35	3	0.56	0.00|0.81|0.90	0|0|0	0.57	0.896	0.2147
PF3D7_1457300	MA3 domain-containing protein, putative	stress_schi1|stress_schi2|stress_schi3	0|2|4	6	3	0.57	0.00|0.78|0.92	0|0|0	0.568	0.921	0.2153
PF3D7_0804900	GTPase-activating protein, putative	stress_schi1|stress_schi2|stress_schi3	0|2|3	5	3	0.58	0.00|0.81|0.89	0|0|0	0.5673	0.891	0.2159
PF3D7_0604300	conserved Plasmodium protein, unknown function	stress_schi1|stress_schi2|stress_schi3	0|4|5	9	3	0.56	0.00|0.83|0.87	0|0|0	0.5667	0.869	0.2164
PF3D7_0704200	tRNA m5C-methyltransferase, putative	stress_schi1|stress_schi2|stress_schi3	0|6|6	12	3	0.55	0.00|0.85|0.85	0|0|0	0.566	0.849	0.217
PF3D7_0212500	conserved Plasmodium protein, unknown function	stress_schi1|stress_schi2|stress_schi3	0|12|12	24	3	0.56	0.00|0.85|0.85	0|0|0	0.5653	0.849	0.2176
PF3D7_0607000	translation initiation factor IF-2, putative	stress_schi1|stress_schi2|stress_schi3	3|2|12	17	3	0.58	0.47|0.30|0.93	0|3|3	0.565	0.928	0.2181
PF3D7_0524400	ribosome-interacting GTPase 1, putative	stress_schi1|stress_schi2|stress_schi3	0|2|4	6	3	0.59	0.00|0.80|0.89	2|0|0	0.5643	0.889	0.2187
PF3D7_1328100	proteasome subunit beta type-7, putative	stress_schi1|stress_schi2|stress_schi3	0|2|4	6	3	0.6	0.00|0.81|0.89	0|2|0	0.564	0.887	0.2192
PF3D7_1121100	conserved protein, unknown function	stress_schi1|stress_schi2|stress_schi3	6|0|6	12	3	0.57	0.85|0.00|0.85	0|0|0	0.5637	0.846	0.2198
PF3D7_1250700	transcription initiation factor IIA subunit 2, putative	stress_schi1|stress_schi2|stress_schi3	3|0|4	7	3	0.57	0.81|0.00|0.87	0|3|0	0.5627	0.874	0.2203
PF3D7_0306100	conserved Plasmodium protein, unknown function	stress_schi1|stress_schi2|stress_schi3	0|2|4	6	3	0.55	0.00|0.77|0.92	0|0|0	0.5623	0.916	0.2209
PF3D7_1424400	60S ribosomal protein L7-3, putative	stress_schi1|stress_schi2|stress_schi3	5|6|14	25	3	0.59	0.36|0.50|0.82	0|8|9	0.562	0.82	0.2214
PF3D7_1117900	conserved Plasmodium protein, unknown function	stress_schi1|stress_schi2|stress_schi3	4|0|10	14	3	0.57	0.77|0.00|0.91	0|0|0	0.561	0.911	0.222
PF3D7_1239900	vacuolar protein sorting-associated protein 16, putative	stress_schi1|stress_schi2|stress_schi3	0|5|4	9	3	0.56	0.00|0.86|0.82	0|0|0	0.559	0.855	0.2225
PF3D7_1347100	DNA topoisomerase 3, putative	stress_schi1|stress_schi2|stress_schi3	0|2|5	7	3	0.58	0.00|0.76|0.92	0|0|0	0.5587	0.918	0.2236
PF3D7_0503400	actin-depolymerizing factor 1	stress_schi1|stress_schi2|stress_schi3	0|2|4	6	3	0.55	0.00|0.79|0.88	0|0|2	0.5587	0.884	0.2236
PF3D7_1003700	MKT1 domain-containing protein, putative	stress_schi1|stress_schi2|stress_schi3	0|4|6	10	3	0.56	0.00|0.81|0.87	0|0|0	0.5583	0.865	0.2242
PF3D7_1136300	tudor staphylococcal nuclease	stress_schi1|stress_schi2|stress_schi3	3|4|0	7	3	0.55	0.79|0.88|0.00	0|4|0	0.5567	0.882	0.2247
PF3D7_1010700	dolichyl-phosphate-mannose--protein mannosyltransferase, putative	stress_schi1|stress_schi2|stress_schi3	9|9|11	29	3	0.54	0.49|0.53|0.65	0|2|19	0.5563	0.649	0.2253
PF3D7_0807500	proteasome subunit alpha type-6, putative	stress_schi1|stress_schi2|stress_schi3	0|2|11	13	3	0.56	0.00|0.70|0.97	0|2|0	0.5547	0.968	0.2258
PF3D7_0629200	DnaJ protein, putative	stress_schi1|stress_schi2|stress_schi3	13|11|22	46	3	0.56	0.50|0.35|0.81	0|10|26	0.553	0.807	0.2269
PF3D7_0904800	replication protein A1, small fragment	stress_schi1|stress_schi2|stress_schi3	0|4|14	18	3	0.55	0.00|0.67|0.99	2|2|0	0.553	0.992	0.2269
PF3D7_0212400	conserved Plasmodium membrane protein, unknown function	stress_schi1|stress_schi2|stress_schi3	0|7|12	19	3	0.56	0.00|0.78|0.87	0|0|0	0.5507	0.873	0.2275
PF3D7_0511800	inositol-3-phosphate synthase	stress_schi1|stress_schi2|stress_schi3	3|9|17	29	3	0.56	0.09|0.64|0.92	2|16|2	0.5503	0.917	0.228
PF3D7_0811500	histone-arginine methyltransferase CARM1, putative	stress_schi1|stress_schi2|stress_schi3	2|0|4	6	3	0.55	0.76|0.00|0.89	0|0|0	0.549	0.888	0.2291
PF3D7_0318200	DNA-directed RNA polymerase II subunit RPB1	stress_schi1|stress_schi2|stress_schi3	0|8|6	14	3	0.53	0.00|0.85|0.80	0|0|0	0.549	0.849	0.2291
PF3D7_1105100	histone H2B	stress_schi1|stress_schi2|stress_schi3	3|5|10	18	3	0.54	0.37|0.52|0.76	0|9|4	0.5487	0.759	0.2302
PF3D7_1441600	acid cluster protein 33 homologue, putative	stress_schi1|stress_schi2|stress_schi3	0|3|2	5	3	0.54	0.00|0.85|0.79	0|0|0	0.5487	0.852	0.2302
PF3D7_0611400	SWIB/MDM2 domain-containing protein	stress_schi1|stress_schi2|stress_schi3	0|2|5	7	3	0.53	0.00|0.75|0.89	0|0|0	0.548	0.891	0.2307
PF3D7_1124600	ethanolamine kinase	stress_schi1|stress_schi2|stress_schi3	0|7|17	24	3	0.58	0.00|0.67|0.97	3|9|0	0.547	0.967	0.2324
PF3D7_1206800	conserved Plasmodium protein, unknown function	stress_schi1|stress_schi2|stress_schi3	0|3|4	7	3	0.56	0.00|0.79|0.85	0|0|5	0.547	0.853	0.2324
PF3D7_1368900	conserved protein, unknown function	stress_schi1|stress_schi2|stress_schi3	0|2|2	4	3	0.56	0.00|0.82|0.82	0|0|0	0.547	0.821	0.2324
PF3D7_1102400	phosphopantothenate--cysteine ligase, putative	stress_schi1|stress_schi2|stress_schi3	0|2|5	7	3	0.54	0.00|0.74|0.90	0|0|0	0.546	0.899	0.2329
PF3D7_0519500	CCR4 domain-containing protein 1, putative	stress_schi1|stress_schi2|stress_schi3	0|4|20	24	3	0.57	0.00|0.69|0.94	0|0|0	0.542	0.94	0.234
PF3D7_1306600	V-type proton ATPase subunit H, putative	stress_schi1|stress_schi2|stress_schi3	2|6|0	8	3	0.56	0.70|0.93|0.00	0|0|3	0.542	0.931	0.234
PF3D7_1433400	zinc finger protein, putative	stress_schi1|stress_schi2|stress_schi3	0|7|9	16	3	0.55	0.00|0.75|0.88	9|0|0	0.5413	0.878	0.2345
PF3D7_1455500	AP-1 complex subunit gamma, putative	stress_schi1|stress_schi2|stress_schi3	0|5|2	7	3	0.54	0.00|0.91|0.71	0|2|0	0.539	0.905	0.235
PF3D7_0322000	peptidyl-prolyl cis-trans isomerase	stress_schi1|stress_schi2|stress_schi3	0|2|4	6	3	0.53	0.00|0.73|0.88	0|0|3	0.537	0.881	0.2356
PF3D7_1145100	coatomer subunit gamma, putative	stress_schi1|stress_schi2|stress_schi3	0|5|3	8	3	0.56	0.00|0.85|0.76	0|0|0	0.5367	0.85	0.2361
PF3D7_0102900	aspartate--tRNA ligase	stress_schi1|stress_schi2|stress_schi3	0|5|8	13	3	0.51	0.00|0.74|0.87	0|4|4	0.535	0.869	0.2367
PF3D7_1033200	early transcribed membrane protein 10.2	stress_schi1|stress_schi2|stress_schi3	0|4|5	9	3	0.54	0.00|0.78|0.83	2|3|0	0.5343	0.827	0.2372
PF3D7_0618000	conserved Plasmodium membrane protein, unknown function	stress_schi1|stress_schi2|stress_schi3	0|2|3	5	3	0.52	0.00|0.74|0.86	0|0|3	0.534	0.864	0.2378
PF3D7_0515600	conserved Plasmodium protein, unknown function	stress_schi1|stress_schi2|stress_schi3	7|0|3	10	3	0.52	0.87|0.00|0.73	0|0|0	0.5313	0.865	0.2383
PF3D7_0217800	40S ribosomal protein S26	stress_schi1|stress_schi2|stress_schi3	0|2|5	7	3	0.55	0.00|0.71|0.89	0|0|3	0.5313	0.886	0.2388
PF3D7_1434300	Hsp70/Hsp90 organizing protein	stress_schi1|stress_schi2|stress_schi3	2|0|2	4	3	0.54	0.79|0.00|0.80	0|0|0	0.5303	0.801	0.2394
PF3D7_1109900	60S ribosomal protein L36	stress_schi1|stress_schi2|stress_schi3	0|2|4	6	3	0.51	0.00|0.71|0.88	0|0|4	0.5293	0.88	0.2399
PF3D7_0926500	tetratricopeptide repeat protein, putative	stress_schi1|stress_schi2|stress_schi3	0|7|8	15	3	0.54	0.00|0.78|0.80	0|0|0	0.527	0.801	0.2405
PF3D7_0619500	acyl-CoA synthetase	stress_schi1|stress_schi2|stress_schi3	0|3|7	10	3	0.5	0.00|0.71|0.86	0|0|0	0.5257	0.863	0.241
PF3D7_1347700	ethanolamine-phosphate cytidylyltransferase	stress_schi1|stress_schi2|stress_schi3	0|2|3	5	3	0.52	0.00|0.74|0.84	0|0|0	0.525	0.838	0.2415
PF3D7_0517000	60S ribosomal protein L12, putative	stress_schi1|stress_schi2|stress_schi3	5|8|12	25	3	0.51	0.38|0.54|0.66	2|10|5	0.524	0.655	0.2426
PF3D7_1004000	60S ribosomal protein L13, putative	stress_schi1|stress_schi2|stress_schi3	2|2|6	10	3	0.51	0.42|0.40|0.75	0|0|8	0.524	0.753	0.2426
PF3D7_1130100	60S ribosomal protein L38	stress_schi1|stress_schi2|stress_schi3	0|2|7	9	3	0.52	0.00|0.65|0.92	0|0|4	0.524	0.92	0.2432
PF3D7_1438500	cleavage and polyadenylation specificity factor subunit 3, putative	stress_schi1|stress_schi2|stress_schi3	0|3|3	6	3	0.53	0.00|0.79|0.79	0|0|0	0.5233	0.785	0.2437
PF3D7_1247500	serine/threonine protein kinase, putative	stress_schi1|stress_schi2|stress_schi3	0|6|2	8	3	0.52	0.00|0.89|0.67	0|0|0	0.519	0.891	0.2442
PF3D7_1427900	leucine-rich repeat protein	stress_schi1|stress_schi2|stress_schi3	0|2|3	5	3	0.52	0.00|0.74|0.81	0|3|0	0.5157	0.808	0.2448
PF3D7_0614500	60S ribosomal protein L19	stress_schi1|stress_schi2|stress_schi3	4|2|5	11	3	0.53	0.56|0.33|0.66	0|0|10	0.515	0.66	0.2453
PF3D7_0320900	histone H2A.Z	stress_schi1|stress_schi2|stress_schi3	0|3|4	7	3	0.53	0.00|0.75|0.80	0|2|2	0.5137	0.796	0.2464
PF3D7_1004400	RNA-binding protein, putative	stress_schi1|stress_schi2|stress_schi3	3|0|3	6	3	0.52	0.77|0.00|0.77	0|0|0	0.5137	0.771	0.2464
PF3D7_1434800	mitochondrial acidic protein MAM33, putative	stress_schi1|stress_schi2|stress_schi3	2|0|2	4	3	0.53	0.78|0.00|0.76	0|2|0	0.5133	0.781	0.247
PF3D7_0409600	replication protein A1, large subunit	stress_schi1|stress_schi2|stress_schi3	0|3|2	5	3	0.53	0.00|0.83|0.71	0|3|0	0.5113	0.827	0.2475
PF3D7_0922500	phosphoglycerate kinase	stress_schi1|stress_schi2|stress_schi3	6|3|23	32	3	0.5	0.46|0.10|0.97	0|3|9	0.511	0.972	0.2481
PF3D7_0727400	proteasome subunit alpha type-5, putative	stress_schi1|stress_schi2|stress_schi3	0|5|10	15	3	0.53	0.00|0.63|0.90	0|5|5	0.5103	0.902	0.2486
PF3D7_0627700	transportin	stress_schi1|stress_schi2|stress_schi3	0|2|6	8	3	0.53	0.00|0.66|0.87	0|0|0	0.5097	0.873	0.2492
PF3D7_1433800	conserved Plasmodium protein, unknown function	stress_schi1|stress_schi2|stress_schi3	0|8|10	18	3	0.51	0.00|0.75|0.78	0|0|0	0.5093	0.783	0.2502
PF3D7_1428900	conserved Plasmodium protein, unknown function	stress_schi1|stress_schi2|stress_schi3	0|2|8	10	3	0.5	0.00|0.64|0.89	0|0|0	0.5093	0.892	0.2502
PF3D7_0714000	histone H2B variant	stress_schi1|stress_schi2|stress_schi3	0|2|2	4	3	0.51	0.00|0.76|0.77	0|2|0	0.5087	0.767	0.2508
PF3D7_0910100	exportin-7, putative	stress_schi1|stress_schi2|stress_schi3	0|2|7	9	3	0.5	0.00|0.60|0.93	0|0|3	0.508	0.927	0.2513
PF3D7_1225600	conserved Plasmodium protein, unknown function	stress_schi1|stress_schi2|stress_schi3	0|2|3	5	3	0.51	0.00|0.72|0.80	0|0|0	0.5077	0.799	0.2524
PF3D7_1110500	vacuolar protein sorting-associated protein 35, putative	stress_schi1|stress_schi2|stress_schi3	0|3|2	5	3	0.5	0.00|0.82|0.70	0|3|0	0.5077	0.82	0.2524
PF3D7_0320300	T-complex protein 1 subunit epsilon	stress_schi1|stress_schi2|stress_schi3	12|9|34	55	3	0.52	0.39|0.18|0.95	0|13|14	0.506	0.945	0.2535
PF3D7_1106000	RuvB-like helicase 2	stress_schi1|stress_schi2|stress_schi3	0|7|11	18	3	0.49	0.00|0.66|0.86	5|7|3	0.506	0.86	0.2535
PF3D7_1408000	plasmepsin II	stress_schi1|stress_schi2|stress_schi3	3|8|10	21	3	0.49	0.20|0.57|0.74	0|3|16	0.503	0.74	0.254
PF3D7_1308400	conserved Plasmodium protein, unknown function	stress_schi1|stress_schi2|stress_schi3	0|11|10	21	3	0.53	0.00|0.76|0.75	0|0|0	0.5027	0.763	0.2545
PF3D7_1459000	ATP-dependent RNA helicase DBP5	stress_schi1|stress_schi2|stress_schi3	7|2|0	9	3	0.51	0.95|0.55|0.00	0|4|0	0.5007	0.948	0.2556
PF3D7_1312900	eukaryotic translation initation factor 4 gamma	stress_schi1|stress_schi2|stress_schi3	0|4|2	6	3	0.51	0.00|0.83|0.67	0|0|0	0.5007	0.83	0.2556
PF3D7_0909400	exoribonuclease, putative	stress_schi1|stress_schi2|stress_schi3	0|5|3	8	3	0.5	0.00|0.79|0.71	0|0|0	0.499	0.79	0.2561
PF3D7_1003800	U5 small nuclear ribonucleoprotein component, putative	stress_schi1|stress_schi2|stress_schi3	0|2|7	9	3	0.52	0.00|0.63|0.86	0|0|0	0.4987	0.864	0.2567
PF3D7_0608800	ornithine aminotransferase	stress_schi1|stress_schi2|stress_schi3	5|20|31	56	3	0.52	0.07|0.58|0.85	5|27|9	0.4973	0.845	0.2577
PF3D7_1248700	conserved Plasmodium protein, unknown function	stress_schi1|stress_schi2|stress_schi3	0|3|9	12	3	0.5	0.00|0.64|0.85	0|0|0	0.4973	0.852	0.2577
PF3D7_0302900	exportin-1, putative	stress_schi1|stress_schi2|stress_schi3	0|4|3	7	3	0.51	0.00|0.79|0.70	0|3|2	0.496	0.786	0.2583
PF3D7_1251200	coronin	stress_schi1|stress_schi2|stress_schi3	0|2|2	4	3	0.49	0.00|0.73|0.76	0|0|0	0.495	0.757	0.2588
PF3D7_1019700	conserved Plasmodium protein, unknown function	stress_schi1|stress_schi2|stress_schi3	0|3|3	6	3	0.49	0.00|0.73|0.74	0|0|0	0.4903	0.74	0.2593
PF3D7_0919800	TLD domain-containing protein	stress_schi1|stress_schi2|stress_schi3	0|3|4	7	3	0.49	0.00|0.71|0.76	0|0|0	0.49	0.757	0.2599
PF3D7_0312800	60S ribosomal protein L26, putative	stress_schi1|stress_schi2|stress_schi3	0|3|4	7	3	0.49	0.00|0.67|0.80	0|0|7	0.4897	0.801	0.2604
PF3D7_0520900	adenosylhomocysteinase	stress_schi1|stress_schi2|stress_schi3	0|5|9	14	3	0.49	0.00|0.58|0.88	0|6|4	0.4893	0.884	0.261
PF3D7_0504900	conserved protein, unknown function	stress_schi1|stress_schi2|stress_schi3	28|0|2	30	3	0.48	0.97|0.00|0.49	0|0|0	0.4877	0.972	0.2615
PF3D7_0826500	ubiquitin conjugation factor E4 B, putative	stress_schi1|stress_schi2|stress_schi3	0|2|4	6	3	0.49	0.00|0.65|0.80	0|0|0	0.4843	0.8	0.262
PF3D7_1442300	tRNA import protein tRIP	stress_schi1|stress_schi2|stress_schi3	0|4|11	15	3	0.5	0.00|0.49|0.96	0|11|0	0.4823	0.957	0.2631
PF3D7_0415900	60S ribosomal protein L15, putative	stress_schi1|stress_schi2|stress_schi3	0|2|4	6	3	0.48	0.00|0.61|0.84	0|0|5	0.4823	0.841	0.2631
PF3D7_1234800	splicing factor 3B subunit 3, putative	stress_schi1|stress_schi2|stress_schi3	0|2|6	8	3	0.48	0.00|0.61|0.84	0|0|0	0.482	0.837	0.2637
PF3D7_0727000	vacuolar protein sorting-associated protein 53, putative	stress_schi1|stress_schi2|stress_schi3	0|3|4	7	3	0.47	0.00|0.70|0.75	0|0|0	0.4807	0.745	0.2642
PF3D7_1105000	histone H4	stress_schi1|stress_schi2|stress_schi3	0|3|10	13	3	0.48	0.00|0.51|0.93	0|0|8	0.479	0.927	0.2647
PF3D7_0619400	cell division cycle protein 48 homologue, putative	stress_schi1|stress_schi2|stress_schi3	4|22|20	46	3	0.48	0.06|0.73|0.64	0|9|33	0.4757	0.73	0.2658
PF3D7_1402100	pseudouridine synthase, putative	stress_schi1|stress_schi2|stress_schi3	2|0|14	16	3	0.47	0.44|0.00|0.99	2|0|0	0.4757	0.987	0.2658
PF3D7_0707700	E3 ubiquitin-protein ligase, putative	stress_schi1|stress_schi2|stress_schi3	2|0|3	5	3	0.49	0.68|0.00|0.75	0|0|0	0.475	0.75	0.2664
PF3D7_1227800	elongator complex protein 3, putative	stress_schi1|stress_schi2|stress_schi3	0|3|2	5	3	0.48	0.00|0.75|0.67	0|0|0	0.475	0.754	0.2669
PF3D7_1437400	pantothenate kinase 2, putative	stress_schi1|stress_schi2|stress_schi3	0|2|2	4	3	0.48	0.00|0.71|0.70	0|0|0	0.4707	0.709	0.2675
PF3D7_0605800	DNA repair protein RAD50, putative	stress_schi1|stress_schi2|stress_schi3	0|4|7	11	3	0.48	0.00|0.66|0.76	0|0|0	0.4707	0.756	0.268
PF3D7_1420400	glycine--tRNA ligase	stress_schi1|stress_schi2|stress_schi3	5|10|33	48	3	0.44	0.05|0.37|0.99	4|11|3	0.47	0.986	0.2686
PF3D7_0704600	E3 ubiquitin-protein ligase	stress_schi1|stress_schi2|stress_schi3	0|6|14	20	3	0.46	0.00|0.63|0.78	0|0|0	0.4697	0.783	0.2691
PF3D7_0509800	phosphatidylinositol 4-kinase	stress_schi1|stress_schi2|stress_schi3	0|2|5	7	3	0.49	0.00|0.60|0.80	0|0|0	0.4673	0.803	0.2696
PF3D7_0822600	protein transport protein SEC23	stress_schi1|stress_schi2|stress_schi3	0|12|10	22	3	0.46	0.00|0.82|0.59	0|20|0	0.4667	0.815	0.2702
PF3D7_1124900	60S ribosomal protein L35, putative	stress_schi1|stress_schi2|stress_schi3	7|0|3	10	3	0.46	0.80|0.00|0.59	0|4|3	0.4637	0.803	0.2707
PF3D7_1025300	conserved protein, unknown function	stress_schi1|stress_schi2|stress_schi3	2|0|3	5	3	0.46	0.65|0.00|0.74	0|0|0	0.4617	0.737	0.2713
PF3D7_0609000	nucleoporin NUP637, putative	stress_schi1|stress_schi2|stress_schi3	0|9|14	23	3	0.46	0.00|0.65|0.73	0|0|0	0.4597	0.732	0.2718
PF3D7_1412400	conserved Plasmodium protein, unknown function	stress_schi1|stress_schi2|stress_schi3	0|7|9	16	3	0.45	0.00|0.66|0.71	0|0|0	0.457	0.71	0.2724
PF3D7_1414300	60S ribosomal protein L10, putative	stress_schi1|stress_schi2|stress_schi3	0|6|9	15	3	0.46	0.00|0.60|0.77	0|11|5	0.4563	0.77	0.273
PF3D7_1007900	eukaryotic translation initiation factor 3 subunit D, putative	stress_schi1|stress_schi2|stress_schi3	3|0|9	12	3	0.47	0.44|0.00|0.93	4|2|0	0.4557	0.929	0.2741
PF3D7_0310300	phosphoglycerate mutase, putative	stress_schi1|stress_schi2|stress_schi3	3|0|2	5	3	0.45	0.74|0.00|0.63	0|0|0	0.4557	0.738	0.2741
PF3D7_0811400	conserved protein, unknown function	stress_schi1|stress_schi2|stress_schi3	2|4|15	21	3	0.46	0.17|0.30|0.89	4|7|0	0.4543	0.889	0.2746
PF3D7_1134100	protein disulfide isomerase	stress_schi1|stress_schi2|stress_schi3	0|6|16	22	3	0.44	0.00|0.39|0.97	5|9|0	0.452	0.967	0.2752
PF3D7_0322900	40S ribosomal protein S3A, putative	stress_schi1|stress_schi2|stress_schi3	5|12|23	40	3	0.45	0.10|0.41|0.82	0|15|15	0.443	0.816	0.2757
PF3D7_1341200	60S ribosomal protein L18, putative	stress_schi1|stress_schi2|stress_schi3	0|4|10	14	3	0.44	0.00|0.49|0.82	0|4|8	0.4393	0.824	0.2763
PF3D7_1220300	cell cycle associated protein, putative	stress_schi1|stress_schi2|stress_schi3	4|4|0	8	3	0.41	0.65|0.66|0.00	0|0|0	0.4363	0.656	0.2769
PF3D7_1205500	zinc finger protein, putative	stress_schi1|stress_schi2|stress_schi3	0|3|5	8	3	0.45	0.00|0.61|0.70	0|0|0	0.4337	0.695	0.2775
PF3D7_1412500	actin II	stress_schi1|stress_schi2|stress_schi3	0|13|23	36	3	0.41	0.00|0.44|0.86	0|10|25	0.4337	0.86	0.2781
PF3D7_1304100	DNA ligase I	stress_schi1|stress_schi2|stress_schi3	0|2|2	4	3	0.43	0.00|0.64|0.65	0|0|0	0.4303	0.647	0.2786
PF3D7_1122500	conserved Plasmodium protein, unknown function	stress_schi1|stress_schi2|stress_schi3	0|2|5	7	3	0.44	0.00|0.54|0.74	0|0|0	0.429	0.744	0.2792
PF3D7_0405400	pre-mRNA-processing-splicing factor 8, putative	stress_schi1|stress_schi2|stress_schi3	0|2|9	11	3	0.43	0.00|0.36|0.92	0|0|3	0.428	0.92	0.2798
PF3D7_0212100	conserved Plasmodium protein, unknown function	stress_schi1|stress_schi2|stress_schi3	2|0|6	8	3	0.43	0.52|0.00|0.76	0|0|0	0.427	0.759	0.2804
PF3D7_0417200	bifunctional dihydrofolate reductase-thymidylate synthase	stress_schi1|stress_schi2|stress_schi3	0|7|18	25	3	0.42	0.00|0.29|0.98	3|17|0	0.4227	0.978	0.281
PF3D7_1338200	60S ribosomal protein L6, putative	stress_schi1|stress_schi2|stress_schi3	0|5|14	19	3	0.42	0.00|0.39|0.85	3|7|6	0.415	0.852	0.2816
PF3D7_0610900	transcription elongation factor SPT5, putative	stress_schi1|stress_schi2|stress_schi3	3|2|0	5	3	0.4	0.67|0.57|0.00	0|0|0	0.4123	0.67	0.2822
PF3D7_1249300	protein phosphatase PPM4, putative	stress_schi1|stress_schi2|stress_schi3	0|2|2	4	3	0.41	0.00|0.62|0.62	0|0|0	0.412	0.619	0.2828
PF3D7_1430300	acid phosphatase, putative	stress_schi1|stress_schi2|stress_schi3	5|0|5	10	3	0.4	0.61|0.00|0.62	0|0|0	0.4083	0.615	0.2834
PF3D7_0922200	S-adenosylmethionine synthetase	stress_schi1|stress_schi2|stress_schi3	5|23|61	89	3	0.4	0.02|0.29|0.91	10|20|26	0.4063	0.91	0.284
PF3D7_0624000	hexokinase	stress_schi1|stress_schi2|stress_schi3	2|3|4	9	3	0.42	0.31|0.41|0.50	0|7|3	0.4063	0.499	0.2846
PF3D7_0935800	cytoadherence linked asexual protein 9	stress_schi1|stress_schi2|stress_schi3	0|5|12	17	3	0.39	0.00|0.34|0.87	0|13|4	0.4043	0.872	0.2852
PF3D7_0909900	helicase SKI2W, putative	stress_schi1|stress_schi2|stress_schi3	0|2|3	5	3	0.4	0.00|0.56|0.65	0|0|0	0.4027	0.652	0.2858
PF3D7_1366400	rhoptry protein RHOP148	stress_schi1|stress_schi2|stress_schi3	3|0|2	5	3	0.39	0.64|0.00|0.56	0|0|0	0.402	0.641	0.2865
PF3D7_0307200	60S ribosomal protein L7, putative	stress_schi1|stress_schi2|stress_schi3	3|4|14	21	3	0.4	0.16|0.21|0.83	0|5|14	0.4003	0.832	0.2871
PF3D7_1118500	nucleolar protein 56, putative	stress_schi1|stress_schi2|stress_schi3	0|2|5	7	3	0.37	0.00|0.45|0.75	0|5|2	0.3997	0.753	0.2877
PF3D7_1463200	replication factor C subunit 3, putative	stress_schi1|stress_schi2|stress_schi3	0|3|7	10	3	0.4	0.00|0.42|0.77	0|3|6	0.399	0.774	0.2889
PF3D7_1139100	RNA-binding protein, putative	stress_schi1|stress_schi2|stress_schi3	2|0|21	23	3	0.39	0.24|0.00|0.95	0|0|0	0.399	0.954	0.2889
PF3D7_0516900	60S ribosomal protein L2	stress_schi1|stress_schi2|stress_schi3	0|3|11	14	3	0.39	0.00|0.26|0.90	0|3|10	0.389	0.904	0.2895
PF3D7_0109800	phenylalanine--tRNA ligase alpha subunit	stress_schi1|stress_schi2|stress_schi3	0|2|10	12	3	0.41	0.00|0.23|0.92	2|2|3	0.3843	0.924	0.2901
PF3D7_1309700	vacuolar protein sorting-associated protein 18, putative	stress_schi1|stress_schi2|stress_schi3	0|2|3	5	3	0.38	0.00|0.54|0.61	0|0|0	0.3837	0.609	0.2908
PF3D7_0709700	prodrug activation and resistance esterase	stress_schi1|stress_schi2|stress_schi3	0|3|2	5	3	0.38	0.00|0.64|0.51	0|5|0	0.3827	0.642	0.2914
PF3D7_1460700	60S ribosomal protein L27	stress_schi1|stress_schi2|stress_schi3	0|4|11	15	3	0.37	0.00|0.36|0.78	0|5|9	0.3803	0.777	0.292
PF3D7_1317800	40S ribosomal protein S19	stress_schi1|stress_schi2|stress_schi3	0|2|12	14	3	0.38	0.00|0.20|0.94	0|3|5	0.3793	0.942	0.2927
PF3D7_1311900	V-type proton ATPase catalytic subunit A	stress_schi1|stress_schi2|stress_schi3	0|5|18	23	3	0.39	0.00|0.16|0.98	2|6|5	0.3783	0.975	0.2933
PF3D7_0306900	40S ribosomal protein S23, putative	stress_schi1|stress_schi2|stress_schi3	0|3|5	8	3	0.39	0.00|0.53|0.59	0|4|3	0.374	0.589	0.2939
PF3D7_1119900	protein transport protein SEC16, putative	stress_schi1|stress_schi2|stress_schi3	3|3|0	6	3	0.4	0.56|0.56|0.00	0|0|0	0.3717	0.559	0.2946
PF3D7_1433100	HID1 domain-containing protein, putative	stress_schi1|stress_schi2|stress_schi3	0|2|2	4	3	0.36	0.00|0.55|0.55	0|0|0	0.3693	0.554	0.2952
PF3D7_0422200	erythrocyte membrane-associated antigen	stress_schi1|stress_schi2|stress_schi3	4|0|7	11	3	0.38	0.49|0.00|0.60	0|0|0	0.3613	0.597	0.2965
PF3D7_1431700	60S ribosomal protein L14, putative	stress_schi1|stress_schi2|stress_schi3	0|4|4	8	3	0.35	0.00|0.54|0.55	0|3|8	0.3613	0.546	0.2965
PF3D7_0613500	AP-3 complex subunit beta, putative	stress_schi1|stress_schi2|stress_schi3	0|2|2	4	3	0.34	0.00|0.54|0.54	0|0|0	0.3583	0.539	0.2971
PF3D7_1407100	rRNA 2'-O-methyltransferase fibrillarin, putative	stress_schi1|stress_schi2|stress_schi3	2|0|5	7	3	0.36	0.39|0.00|0.68	0|4|3	0.3553	0.679	0.2978
PF3D7_0925800	armadillo repeat protein, putative	stress_schi1|stress_schi2|stress_schi3	2|0|3	5	3	0.34	0.48|0.00|0.57	0|0|0	0.3507	0.568	0.2985
PF3D7_1318400	structural maintenance of chromosomes protein 2, putative	stress_schi1|stress_schi2|stress_schi3	0|2|2	4	3	0.37	0.00|0.53|0.52	0|0|0	0.3497	0.528	0.2991
PF3D7_1466800	conserved Plasmodium protein, unknown function	stress_schi1|stress_schi2|stress_schi3	0|7|15	22	3	0.34	0.00|0.14|0.90	0|2|21	0.3443	0.897	0.2998
PF3D7_0527500	Hsc70-interacting protein	stress_schi1|stress_schi2|stress_schi3	5|5|8	18	3	0.34	0.24|0.25|0.54	0|2|17	0.343	0.539	0.3005
PF3D7_1447000	40S ribosomal protein S5	stress_schi1|stress_schi2|stress_schi3	0|8|41	49	3	0.35	0.00|0.03|0.99	0|12|11	0.3423	0.994	0.3011
PF3D7_1130700	structural maintenance of chromosomes protein 1, putative	stress_schi1|stress_schi2|stress_schi3	0|2|3	5	3	0.34	0.00|0.47|0.55	0|0|0	0.3403	0.553	0.3018
PF3D7_1445100	histidine--tRNA ligase, putative	stress_schi1|stress_schi2|stress_schi3	2|0|17	19	3	0.34	0.16|0.00|0.86	4|10|2	0.34	0.859	0.3025
PF3D7_1462800	glyceraldehyde-3-phosphate dehydrogenase	stress_schi1|stress_schi2|stress_schi3	11|28|59	98	3	0.35	0.05|0.24|0.71	14|39|34	0.3363	0.714	0.3031
PF3D7_1312800	conserved Plasmodium protein, unknown function	stress_schi1|stress_schi2|stress_schi3	0|2|4	6	3	0.33	0.00|0.44|0.56	0|0|0	0.3353	0.565	0.3038
PF3D7_0316200	conserved Plasmodium protein, unknown function	stress_schi1|stress_schi2|stress_schi3	2|0|4	6	3	0.32	0.44|0.00|0.56	0|0|0	0.3327	0.559	0.3045
PF3D7_1311800	M1-family alanyl aminopeptidase	stress_schi1|stress_schi2|stress_schi3	0|0|16	16	3	0.35	0.00|0.00|1.00	0|7|0	0.3317	0.995	0.3052
PF3D7_1034900	methionine--tRNA ligase	stress_schi1|stress_schi2|stress_schi3	0|0|11	11	3	0.31	0.00|0.00|0.99	0|5|0	0.3313	0.994	0.3058
PF3D7_0921600	tetratricopeptide repeat protein, putative	stress_schi1|stress_schi2|stress_schi3	0|2|3	5	3	0.32	0.00|0.45|0.54	0|0|0	0.3303	0.537	0.3072
PF3D7_0528200	eukaryotic translation initiation factor 3 subunit E, putative	stress_schi1|stress_schi2|stress_schi3	0|0|11	11	3	0.32	0.00|0.00|0.99	0|4|0	0.3303	0.991	0.3072
PF3D7_0303100	CLP1 P-loop domain-containing protein, putative	stress_schi1|stress_schi2|stress_schi3	0|2|2	4	3	0.34	0.00|0.50|0.49	0|0|0	0.33	0.496	0.3078
PF3D7_0818900	heat shock protein 70	stress_schi1|stress_schi2|stress_schi3	101|238|429	768	3	0.34	0.01|0.18|0.80	45|202|135	0.3293	0.795	0.3085
PF3D7_1342000	40S ribosomal protein S6	stress_schi1|stress_schi2|stress_schi3	7|5|9	21	3	0.33	0.34|0.27|0.37	0|9|7	0.327	0.37	0.3092
PF3D7_0920800	inosine-5'-monophosphate dehydrogenase	stress_schi1|stress_schi2|stress_schi3	0|0|9	9	3	0.33	0.00|0.00|0.98	2|0|0	0.3267	0.98	0.3098
PF3D7_1349600	conserved Plasmodium protein, unknown function	stress_schi1|stress_schi2|stress_schi3	0|0|7	7	3	0.32	0.00|0.00|0.98	0|0|0	0.3263	0.979	0.3105
PF3D7_0406500	NYN domain-containing protein, putative	stress_schi1|stress_schi2|stress_schi3	0|2|25	27	3	0.33	0.00|0.11|0.87	0|0|0	0.3257	0.866	0.3112
PF3D7_1033400	haloacid dehalogenase-like hydrolase	stress_schi1|stress_schi2|stress_schi3	0|0|8	8	3	0.32	0.00|0.00|0.98	0|0|0	0.3253	0.976	0.3118
PF3D7_1029600	adenosine deaminase	stress_schi1|stress_schi2|stress_schi3	0|0|7	7	3	0.34	0.00|0.00|0.97	0|0|2	0.323	0.969	0.3125
PF3D7_0728100	conserved Plasmodium membrane protein, unknown function	stress_schi1|stress_schi2|stress_schi3	0|8|7	15	3	0.31	0.00|0.48|0.48	0|0|0	0.3193	0.483	0.3138
PF3D7_0109500	N-acetyltransferase, GNAT family, putative	stress_schi1|stress_schi2|stress_schi3	0|0|6	6	3	0.31	0.00|0.00|0.96	0|0|0	0.3193	0.958	0.3138
PF3D7_0623000	chorismate synthase	stress_schi1|stress_schi2|stress_schi3	0|0|8	8	3	0.34	0.00|0.00|0.96	0|0|0	0.319	0.957	0.3145
PF3D7_0708300	EKC/KEOPS complex subunit BUD32	stress_schi1|stress_schi2|stress_schi3	0|0|6	6	3	0.32	0.00|0.00|0.96	0|0|0	0.3183	0.955	0.3151
PF3D7_0627800	acetyl-CoA synthetase, putative	stress_schi1|stress_schi2|stress_schi3	0|15|15	30	3	0.32	0.00|0.47|0.48	2|14|12	0.3163	0.48	0.3164
PF3D7_1228600	merozoite surface protein 9	stress_schi1|stress_schi2|stress_schi3	0|7|0	7	3	0.32	0.00|0.95|0.00	0|0|2	0.3163	0.949	0.3164
PF3D7_1003300	N-terminal acetyltransferase A complex catalytic subunit ARD1, putative	stress_schi1|stress_schi2|stress_schi3	0|0|7	7	3	0.32	0.00|0.00|0.95	0|0|0	0.316	0.948	0.3178
PF3D7_0914400	conserved protein, unknown function	stress_schi1|stress_schi2|stress_schi3	0|0|5	5	3	0.3	0.00|0.00|0.95	0|0|0	0.316	0.948	0.3178
PF3D7_1345100	thioredoxin 2	stress_schi1|stress_schi2|stress_schi3	0|0|8	8	3	0.32	0.00|0.00|0.95	0|7|0	0.315	0.945	0.3184
PF3D7_1218200	conserved Plasmodium protein, unknown function	stress_schi1|stress_schi2|stress_schi3	0|2|4	6	3	0.32	0.00|0.42|0.52	0|0|0	0.315	0.521	0.3191
PF3D7_0218200	SUZ domain-containing protein, putative	stress_schi1|stress_schi2|stress_schi3	0|0|9	9	3	0.31	0.00|0.00|0.94	0|0|0	0.3143	0.943	0.3197
PF3D7_1107400	DNA repair protein RAD51	stress_schi1|stress_schi2|stress_schi3	0|0|5	5	3	0.29	0.00|0.00|0.94	0|0|0	0.314	0.942	0.3204
PF3D7_1446600	centrin-2	stress_schi1|stress_schi2|stress_schi3	0|0|4	4	3	0.31	0.00|0.00|0.94	0|0|0	0.3137	0.941	0.321
PF3D7_1477300	Plasmodium exported protein (PHIST), unknown function	stress_schi1|stress_schi2|stress_schi3	0|0|4	4	3	0.34	0.00|0.00|0.94	0|0|0	0.3133	0.94	0.3217
PF3D7_0204500	aspartate transaminase	stress_schi1|stress_schi2|stress_schi3	0|0|7	7	3	0.33	0.00|0.00|0.94	0|0|0	0.313	0.939	0.3229
PF3D7_0519800	EELM2 domain-containing protein, putative	stress_schi1|stress_schi2|stress_schi3	0|0|8	8	3	0.32	0.00|0.00|0.94	0|0|0	0.313	0.939	0.3229
PF3D7_1473500	conserved Plasmodium protein, unknown function	stress_schi1|stress_schi2|stress_schi3	0|0|6	6	3	0.31	0.00|0.00|0.94	2|0|0	0.3123	0.937	0.3236
PF3D7_0822100	mediator of RNA polymerase II transcription subunit 7, putative	stress_schi1|stress_schi2|stress_schi3	0|0|4	4	3	0.3	0.00|0.00|0.94	0|0|0	0.312	0.936	0.3249
PF3D7_1358900	GTP-binding protein, putative	stress_schi1|stress_schi2|stress_schi3	0|0|6	6	3	0.28	0.00|0.00|0.94	0|0|0	0.312	0.936	0.3249
PF3D7_0628600	DNA methyltransferase 1-associated protein 1, putative	stress_schi1|stress_schi2|stress_schi3	0|0|6	6	3	0.33	0.00|0.00|0.94	0|0|0	0.3117	0.935	0.3255
PF3D7_1143300	DNA-directed RNA polymerases I and III subunit RPAC1, putative	stress_schi1|stress_schi2|stress_schi3	0|0|5	5	3	0.31	0.00|0.00|0.93	0|0|0	0.3097	0.929	0.3268
PF3D7_1120100	phosphoglycerate mutase, putative	stress_schi1|stress_schi2|stress_schi3	3|0|4	7	3	0.29	0.39|0.00|0.54	0|9|0	0.3097	0.536	0.3268
PF3D7_1415300	RNA-binding protein Nova-1, putative	stress_schi1|stress_schi2|stress_schi3	0|0|8	8	3	0.31	0.00|0.00|0.93	0|0|9	0.3093	0.928	0.3274
PF3D7_1472900	dihydroorotase, putative	stress_schi1|stress_schi2|stress_schi3	0|0|4	4	3	0.32	0.00|0.00|0.93	0|0|0	0.309	0.927	0.3287
PF3D7_1220900	heterochromatin protein 1	stress_schi1|stress_schi2|stress_schi3	0|0|4	4	3	0.28	0.00|0.00|0.93	0|0|0	0.309	0.927	0.3287
PF3D7_0913300	conserved protein, unknown function	stress_schi1|stress_schi2|stress_schi3	0|0|5	5	3	0.31	0.00|0.00|0.93	0|0|0	0.3087	0.926	0.3293
PF3D7_1012600	GMP synthase [glutamine-hydrolyzing]	stress_schi1|stress_schi2|stress_schi3	0|0|5	5	3	0.3	0.00|0.00|0.93	3|0|0	0.3083	0.925	0.3299
PF3D7_0103100	vacuolar protein sorting-associated protein 51, putative	stress_schi1|stress_schi2|stress_schi3	0|2|2	4	3	0.31	0.00|0.47|0.46	0|0|0	0.3083	0.467	0.3305
PF3D7_0622500	RNA methyltransferase, putative	stress_schi1|stress_schi2|stress_schi3	0|0|5	5	3	0.32	0.00|0.00|0.92	0|0|0	0.3077	0.923	0.3312
PF3D7_0606900	glutaredoxin-like protein	stress_schi1|stress_schi2|stress_schi3	0|0|3	3	3	0.29	0.00|0.00|0.92	0|0|0	0.3073	0.922	0.3318
PF3D7_0919400	protein disulfide isomerase	stress_schi1|stress_schi2|stress_schi3	0|0|6	6	3	0.32	0.00|0.00|0.92	0|0|0	0.3067	0.92	0.333
PF3D7_0310600	eukaryotic translation initiation factor 3 subunit K, putative, unspecified product	stress_schi1|stress_schi2|stress_schi3	0|0|4	4	3	0.28	0.00|0.00|0.92	0|0|0	0.3067	0.92	0.333
PF3D7_0621500	ribonuclease P/MRP protein subunit RPP1, putative	stress_schi1|stress_schi2|stress_schi3	0|0|4	4	3	0.32	0.00|0.00|0.92	0|0|0	0.3063	0.919	0.3343
PF3D7_1426700	phosphoenolpyruvate carboxylase	stress_schi1|stress_schi2|stress_schi3	0|0|5	5	3	0.31	0.00|0.00|0.92	0|3|0	0.3063	0.919	0.3343
PF3D7_0525000	zinc finger protein, putative	stress_schi1|stress_schi2|stress_schi3	0|0|6	6	3	0.31	0.00|0.00|0.92	0|0|0	0.3057	0.917	0.3355
PF3D7_1331700	glutamine--tRNA ligase, putative	stress_schi1|stress_schi2|stress_schi3	0|0|5	5	3	0.3	0.00|0.00|0.92	0|0|3	0.3057	0.917	0.3355
PF3D7_1123900	13 kDa ribonucleoprotein-associated protein, putative	stress_schi1|stress_schi2|stress_schi3	0|0|3	3	3	0.32	0.00|0.00|0.92	0|0|0	0.3053	0.916	0.3361
PF3D7_1434200	calmodulin	stress_schi1|stress_schi2|stress_schi3	0|3|0	3	3	0.35	0.00|0.91|0.00	0|0|0	0.3047	0.914	0.3367
PF3D7_1211800	polyubiquitin	stress_schi1|stress_schi2|stress_schi3	10|0|0	10	3	0.33	0.91|0.00|0.00	0|5|4	0.3043	0.913	0.3379
PF3D7_1334200	chaperone binding protein, putative	stress_schi1|stress_schi2|stress_schi3	0|0|5	5	3	0.31	0.00|0.00|0.91	0|0|0	0.3043	0.913	0.3379
PF3D7_0906600	zinc finger protein, putative	stress_schi1|stress_schi2|stress_schi3	0|0|7	7	3	0.31	0.00|0.00|0.91	0|0|0	0.304	0.912	0.3385
PF3D7_0722400	Obg-like ATPase 1, putative	stress_schi1|stress_schi2|stress_schi3	0|0|4	4	3	0.33	0.00|0.00|0.91	0|0|0	0.3037	0.911	0.3397
PF3D7_1437800	trafficking protein particle complex subunit 5, putative	stress_schi1|stress_schi2|stress_schi3	0|0|3	3	3	0.29	0.00|0.00|0.91	0|0|0	0.3037	0.911	0.3397
PF3D7_0304400	60S ribosomal protein L44	stress_schi1|stress_schi2|stress_schi3	0|0|3	3	3	0.3	0.00|0.00|0.91	0|0|0	0.303	0.909	0.3403
PF3D7_0903400	ATP-dependent RNA helicase DDX60, putative	stress_schi1|stress_schi2|stress_schi3	0|0|7	7	3	0.31	0.00|0.00|0.91	2|4|0	0.3027	0.908	0.3409
PF3D7_1332900	isoleucine--tRNA ligase, putative	stress_schi1|stress_schi2|stress_schi3	0|0|8	8	3	0.29	0.00|0.00|0.91	0|0|0	0.3023	0.907	0.3415
PF3D7_0503500	protein kinase, putative	stress_schi1|stress_schi2|stress_schi3	0|0|4	4	3	0.29	0.00|0.00|0.91	0|2|0	0.302	0.906	0.3421
PF3D7_0909800	small nuclear ribonucleoprotein Sm D3, putative	stress_schi1|stress_schi2|stress_schi3	0|0|3	3	3	0.28	0.00|0.00|0.90	0|0|0	0.3007	0.902	0.3427
PF3D7_1439900	triosephosphate isomerase	stress_schi1|stress_schi2|stress_schi3	0|0|5	5	3	0.3	0.00|0.00|0.90	0|4|0	0.3	0.9	0.3439
PF3D7_1140100	V-type proton ATPase subunit F, putative	stress_schi1|stress_schi2|stress_schi3	0|0|2	2	3	0.3	0.00|0.00|0.90	0|0|0	0.3	0.9	0.3439
PF3D7_1305300	translational activator GCN1, putative	stress_schi1|stress_schi2|stress_schi3	6|3|0	9	3	0.3	0.52|0.38|0.00	0|0|0	0.2997	0.515	0.3445
PF3D7_1213200	mediator of RNA polymerase II transcription subunit 18, putative	stress_schi1|stress_schi2|stress_schi3	0|0|3	3	3	0.31	0.00|0.00|0.90	0|0|0	0.2993	0.898	0.3457
PF3D7_1412600	deoxyhypusine synthase	stress_schi1|stress_schi2|stress_schi3	0|0|5	5	3	0.29	0.00|0.00|0.90	0|0|0	0.2993	0.898	0.3457
PF3D7_0602500	geranylgeranyl transferase type-2 subunit beta, putative	stress_schi1|stress_schi2|stress_schi3	0|0|3	3	3	0.3	0.00|0.00|0.90	0|0|0	0.299	0.897	0.3462
PF3D7_1355800	splicing factor 3B subunit 5, putative	stress_schi1|stress_schi2|stress_schi3	0|0|3	3	3	0.31	0.00|0.00|0.90	0|0|0	0.2983	0.895	0.3468
PF3D7_1360400	conserved Plasmodium protein, unknown function	stress_schi1|stress_schi2|stress_schi3	0|0|3	3	3	0.31	0.00|0.00|0.89	0|0|0	0.2977	0.893	0.3474
PF3D7_0505800	small ubiquitin-related modifier	stress_schi1|stress_schi2|stress_schi3	2|0|0	2	3	0.3	0.89|0.00|0.00	0|0|0	0.2953	0.886	0.348
PF3D7_0512000	prefoldin subunit 6, putative	stress_schi1|stress_schi2|stress_schi3	2|0|0	2	3	0.31	0.89|0.00|0.00	0|0|0	0.295	0.885	0.3497
PF3D7_0925700	histone deacetylase 1	stress_schi1|stress_schi2|stress_schi3	0|0|4	4	3	0.29	0.00|0.00|0.89	0|0|0	0.295	0.885	0.3497
PF3D7_0311300	phosphatidylinositol 3- and 4-kinase, putative	stress_schi1|stress_schi2|stress_schi3	0|0|7	7	3	0.28	0.00|0.00|0.89	0|0|0	0.295	0.885	0.3497
PF3D7_1366500	nucleoside diphosphate kinase	stress_schi1|stress_schi2|stress_schi3	0|0|4	4	3	0.3	0.00|0.00|0.88	0|2|0	0.2943	0.883	0.3509
PF3D7_1216300	signal recognition particle subunit SRP19	stress_schi1|stress_schi2|stress_schi3	0|0|2	2	3	0.29	0.00|0.00|0.88	0|0|0	0.2943	0.883	0.3509
PF3D7_1133800	RNA (uracil-5-)methyltransferase, putative	stress_schi1|stress_schi2|stress_schi3	4|0|0	4	3	0.28	0.88|0.00|0.00	0|3|0	0.294	0.882	0.3521
PF3D7_0505900	mediator of RNA polymerase II transcription subunit 11, putative	stress_schi1|stress_schi2|stress_schi3	0|0|2	2	3	0.28	0.00|0.00|0.88	0|0|0	0.294	0.882	0.3521
PF3D7_0816700	trafficking protein particle complex subunit 2-like protein, putative	stress_schi1|stress_schi2|stress_schi3	0|0|2	2	3	0.31	0.00|0.00|0.88	0|0|0	0.2937	0.881	0.3538
PF3D7_0932200	profilin	stress_schi1|stress_schi2|stress_schi3	0|0|2	2	3	0.31	0.00|0.00|0.88	0|0|0	0.2937	0.881	0.3538
PF3D7_1469200	shewanella-like protein phosphatase 1, putative	stress_schi1|stress_schi2|stress_schi3	0|3|0	3	3	0.28	0.00|0.88|0.00	0|0|0	0.2937	0.881	0.3538
PF3D7_0610700	conserved Plasmodium protein, unknown function	stress_schi1|stress_schi2|stress_schi3	0|0|2	2	3	0.28	0.00|0.00|0.88	0|0|0	0.2933	0.88	0.3543
PF3D7_1118100	AP-1 complex subunit sigma, putative	stress_schi1|stress_schi2|stress_schi3	0|0|2	2	3	0.32	0.00|0.00|0.88	0|0|0	0.2927	0.878	0.3549
PF3D7_1345900	kinetochore protein SPC25, putative	stress_schi1|stress_schi2|stress_schi3	0|0|2	2	3	0.28	0.00|0.00|0.88	0|0|0	0.2923	0.877	0.3555
PF3D7_1213700	DNA-directed RNA polymerases I, II, and III subunit RPABC3, putative	stress_schi1|stress_schi2|stress_schi3	0|2|0	2	3	0.3	0.00|0.88|0.00	0|0|0	0.292	0.876	0.356
PF3D7_1305900	conserved Plasmodium protein, unknown function	stress_schi1|stress_schi2|stress_schi3	0|0|4	4	3	0.28	0.00|0.00|0.88	0|0|0	0.2917	0.875	0.3566
PF3D7_0721800	conserved Plasmodium protein, unknown function	stress_schi1|stress_schi2|stress_schi3	2|0|0	2	3	0.3	0.87|0.00|0.00	0|0|0	0.2913	0.874	0.3583
PF3D7_1412700	AAA family ATPase, putative	stress_schi1|stress_schi2|stress_schi3	0|0|6	6	3	0.3	0.00|0.00|0.87	0|0|0	0.2913	0.874	0.3583
PF3D7_0424600	Plasmodium exported protein (PHISTb), unknown function	stress_schi1|stress_schi2|stress_schi3	0|0|3	3	3	0.3	0.00|0.00|0.87	0|0|0	0.2913	0.874	0.3583
PF3D7_0315800	zinc finger protein, putative	stress_schi1|stress_schi2|stress_schi3	0|3|0	3	3	0.29	0.00|0.87|0.00	0|0|0	0.2897	0.869	0.3589
PF3D7_0315600	zinc finger protein, putative	stress_schi1|stress_schi2|stress_schi3	0|0|4	4	3	0.29	0.00|0.00|0.87	0|0|0	0.2893	0.868	0.3605
PF3D7_0308600	pre-mRNA-processing factor 19, putative	stress_schi1|stress_schi2|stress_schi3	0|0|4	4	3	0.28	0.00|0.00|0.87	0|0|0	0.2893	0.868	0.3605
PF3D7_0718500	prefoldin subunit 3, putative	stress_schi1|stress_schi2|stress_schi3	0|0|2	2	3	0.26	0.00|0.00|0.87	0|0|0	0.2893	0.868	0.3605
PF3D7_1006800	single-strand telomeric DNA-binding protein GBP2, putative	stress_schi1|stress_schi2|stress_schi3	0|3|0	3	3	0.3	0.00|0.87|0.00	0|0|2	0.289	0.867	0.3611
PF3D7_1116700	dipeptidyl aminopeptidase 1	stress_schi1|stress_schi2|stress_schi3	0|0|5	5	3	0.3	0.00|0.00|0.87	2|3|0	0.2883	0.865	0.3627
PF3D7_0218500	small nuclear ribonucleoprotein Sm D2, putative	stress_schi1|stress_schi2|stress_schi3	0|2|0	2	3	0.28	0.00|0.87|0.00	0|0|0	0.2883	0.865	0.3627
PF3D7_0716300	conserved protein, unknown function	stress_schi1|stress_schi2|stress_schi3	0|0|4	4	3	0.28	0.00|0.00|0.87	0|0|0	0.2883	0.865	0.3627
PF3D7_1416900	prefoldin subunit 2, putative	stress_schi1|stress_schi2|stress_schi3	0|0|2	2	3	0.31	0.00|0.00|0.86	0|0|0	0.288	0.864	0.3644
PF3D7_1437300	conserved Plasmodium protein, unknown function	stress_schi1|stress_schi2|stress_schi3	0|2|0	2	3	0.29	0.00|0.86|0.00	0|0|0	0.288	0.864	0.3644
PF3D7_1461300	40S ribosomal protein S28e, putative	stress_schi1|stress_schi2|stress_schi3	0|2|0	2	3	0.26	0.00|0.86|0.00	0|0|0	0.288	0.864	0.3644
PF3D7_0202000	knob-associated histidine-rich protein	stress_schi1|stress_schi2|stress_schi3	0|0|4	4	3	0.28	0.00|0.00|0.86	0|0|0	0.2877	0.863	0.3649
PF3D7_0804800	peptidyl-prolyl cis-trans isomerase	stress_schi1|stress_schi2|stress_schi3	0|0|2	2	3	0.29	0.00|0.00|0.86	0|0|0	0.2873	0.862	0.3655
PF3D7_1460300	60S ribosomal protein L29, putative	stress_schi1|stress_schi2|stress_schi3	0|0|2	2	3	0.31	0.00|0.00|0.86	0|0|0	0.2863	0.859	0.3666
PF3D7_0320500	nicotinamidase, putative	stress_schi1|stress_schi2|stress_schi3	0|0|3	3	3	0.28	0.00|0.00|0.86	0|0|0	0.2863	0.859	0.3666
PF3D7_0308500	activator of Hsp90 ATPase, putative	stress_schi1|stress_schi2|stress_schi3	0|0|2	2	3	0.29	0.00|0.00|0.86	0|0|0	0.286	0.858	0.3671
PF3D7_1459600	conserved Plasmodium protein, unknown function	stress_schi1|stress_schi2|stress_schi3	0|0|5	5	3	0.28	0.00|0.00|0.86	0|0|0	0.2857	0.857	0.3676
PF3D7_0510400	PDCD2 domain-containing protein, putative	stress_schi1|stress_schi2|stress_schi3	0|0|3	3	3	0.27	0.00|0.00|0.86	0|0|0	0.2853	0.856	0.3682
PF3D7_0807300	ras-related protein Rab-18	stress_schi1|stress_schi2|stress_schi3	0|0|2	2	3	0.27	0.00|0.00|0.86	0|0|0	0.285	0.855	0.3687
PF3D7_1405200	trafficking protein particle complex subunit 1, putative	stress_schi1|stress_schi2|stress_schi3	0|0|2	2	3	0.29	0.00|0.00|0.85	0|0|0	0.2847	0.854	0.3692
PF3D7_1107800	AP2 domain transcription factor, putative	stress_schi1|stress_schi2|stress_schi3	0|2|2	4	3	0.29	0.00|0.42|0.43	0|0|0	0.284	0.428	0.3698
PF3D7_0911900	falstatin	stress_schi1|stress_schi2|stress_schi3	0|0|3	3	3	0.29	0.00|0.00|0.85	2|0|0	0.284	0.852	0.3708
PF3D7_0816100	phosphopantothenoylcysteine decarboxylase, putative	stress_schi1|stress_schi2|stress_schi3	0|0|2	2	3	0.29	0.00|0.00|0.85	0|0|0	0.284	0.852	0.3708
PF3D7_0110400	DNA-directed RNA polymerase II subunit RPB9, putative	stress_schi1|stress_schi2|stress_schi3	0|0|2	2	3	0.31	0.00|0.00|0.85	0|0|0	0.2837	0.851	0.3714
PF3D7_1324700	SNARE protein, putative	stress_schi1|stress_schi2|stress_schi3	0|2|0	2	3	0.26	0.00|0.85|0.00	0|0|0	0.2827	0.848	0.3719
PF3D7_1351800	conserved Plasmodium protein, unknown function	stress_schi1|stress_schi2|stress_schi3	0|0|2	2	3	0.29	0.00|0.00|0.84	0|0|0	0.2813	0.844	0.373
PF3D7_1315300	conserved protein, unknown function	stress_schi1|stress_schi2|stress_schi3	0|0|3	3	3	0.28	0.00|0.00|0.84	0|0|0	0.2813	0.844	0.373
PF3D7_0619900	splicing factor 3A subunit 2, putative	stress_schi1|stress_schi2|stress_schi3	0|0|2	2	3	0.31	0.00|0.00|0.84	0|0|0	0.281	0.843	0.3735
PF3D7_0706400	60S ribosomal protein L37	stress_schi1|stress_schi2|stress_schi3	0|0|2	2	3	0.28	0.00|0.00|0.84	0|0|0	0.2807	0.842	0.374
PF3D7_1016200	Rab3 GTPase-activating protein non-catalytic subunit, putative	stress_schi1|stress_schi2|stress_schi3	0|0|4	4	3	0.29	0.00|0.00|0.84	0|0|0	0.28	0.84	0.3746
PF3D7_0612100	eukaryotic translation initiation factor 3 subunit L, putative	stress_schi1|stress_schi2|stress_schi3	0|0|4	4	3	0.27	0.00|0.00|0.84	0|0|0	0.2787	0.836	0.3751
PF3D7_0823200	RNA-binding protein, putative	stress_schi1|stress_schi2|stress_schi3	4|7|8	19	3	0.27	0.17|0.29|0.37	0|17|7	0.2777	0.365	0.3756
PF3D7_0702500	Plasmodium exported protein, unknown function	stress_schi1|stress_schi2|stress_schi3	0|0|2	2	3	0.27	0.00|0.00|0.83	0|0|0	0.277	0.831	0.3761
PF3D7_0109200	cleavage and polyadenylation specificity factor subunit 5, putative	stress_schi1|stress_schi2|stress_schi3	0|0|2	2	3	0.28	0.00|0.00|0.83	0|0|0	0.2767	0.83	0.3767
PF3D7_0525800	inner membrane complex protein 1g, putative	stress_schi1|stress_schi2|stress_schi3	0|2|0	2	3	0.28	0.00|0.83|0.00	0|0|0	0.2763	0.829	0.3777
PF3D7_1441400	FACT complex subunit SSRP1, putative	stress_schi1|stress_schi2|stress_schi3	0|0|3	3	3	0.27	0.00|0.00|0.83	0|0|0	0.2763	0.829	0.3777
PF3D7_0719600	60S ribosomal protein L11a, putative	stress_schi1|stress_schi2|stress_schi3	0|0|4	4	3	0.27	0.00|0.00|0.83	0|0|4	0.2753	0.826	0.3787
PF3D7_0316500	kinetochore protein NUF2, putative	stress_schi1|stress_schi2|stress_schi3	0|0|3	3	3	0.27	0.00|0.00|0.83	0|0|0	0.2753	0.826	0.3787
PF3D7_1327700	regulator of nonsense transcripts 3B, putative	stress_schi1|stress_schi2|stress_schi3	0|0|2	2	3	0.28	0.00|0.00|0.83	0|0|0	0.275	0.825	0.3798
PF3D7_0111800	eukaryotic translation initiation factor 4E, putative	stress_schi1|stress_schi2|stress_schi3	0|0|3	3	3	0.25	0.00|0.00|0.83	0|0|0	0.275	0.825	0.3798
PF3D7_1129800	conserved Plasmodium protein, unknown function	stress_schi1|stress_schi2|stress_schi3	0|0|2	2	3	0.3	0.00|0.00|0.82	0|0|0	0.2747	0.824	0.3813
PF3D7_0817300	conserved Plasmodium protein, unknown function	stress_schi1|stress_schi2|stress_schi3	0|0|8	8	3	0.29	0.00|0.00|0.82	0|0|0	0.2747	0.824	0.3813
PF3D7_0422700	eukaryotic initiation factor 4A-III, putative	stress_schi1|stress_schi2|stress_schi3	0|0|5	5	3	0.28	0.00|0.00|0.82	0|2|3	0.2747	0.824	0.3813
PF3D7_1407300	pre-mRNA-splicing factor 38B, putative	stress_schi1|stress_schi2|stress_schi3	0|0|4	4	3	0.27	0.00|0.00|0.82	0|0|0	0.274	0.822	0.3818
PF3D7_1007200	rho GTPase-activating protein, putative	stress_schi1|stress_schi2|stress_schi3	0|4|0	4	3	0.28	0.00|0.82|0.00	0|0|0	0.2733	0.82	0.3824
PF3D7_0602200	MYND-type zinc finger protein, putative	stress_schi1|stress_schi2|stress_schi3	0|2|0	2	3	0.28	0.00|0.82|0.00	0|0|0	0.273	0.819	0.3834
PF3D7_1356600	regulator of chromosome condensation, putative	stress_schi1|stress_schi2|stress_schi3	0|0|3	3	3	0.28	0.00|0.00|0.82	0|0|0	0.273	0.819	0.3834
PF3D7_1308300	40S ribosomal protein S27	stress_schi1|stress_schi2|stress_schi3	0|3|0	3	3	0.26	0.00|0.82|0.00	0|0|2	0.2723	0.817	0.3839
PF3D7_0914900	BSD-domain protein, putative	stress_schi1|stress_schi2|stress_schi3	4|0|0	4	3	0.28	0.81|0.00|0.00	0|0|0	0.271	0.813	0.3849
PF3D7_1456700	conserved Plasmodium protein, unknown function	stress_schi1|stress_schi2|stress_schi3	0|0|5	5	3	0.26	0.00|0.00|0.81	0|0|0	0.271	0.813	0.3849
PF3D7_0717500	calcium-dependent protein kinase 4	stress_schi1|stress_schi2|stress_schi3	0|0|3	3	3	0.25	0.00|0.00|0.81	0|0|0	0.2707	0.812	0.3854
PF3D7_1014600	transcriptional coactivator ADA2	stress_schi1|stress_schi2|stress_schi3	0|4|2	6	3	0.27	0.00|0.46|0.35	0|0|0	0.27	0.458	0.3859
PF3D7_1108700	heat shock protein J2	stress_schi1|stress_schi2|stress_schi3	7|3|6	16	3	0.27	0.39|0.13|0.28	0|3|17	0.2677	0.389	0.3864
PF3D7_1355300	histone-lysine N-methyltransferase, putative	stress_schi1|stress_schi2|stress_schi3	0|3|0	3	3	0.26	0.00|0.80|0.00	0|0|0	0.2673	0.802	0.3869
PF3D7_0213100	protein SIS1	stress_schi1|stress_schi2|stress_schi3	0|0|7	7	3	0.27	0.00|0.00|0.80	0|6|3	0.266	0.798	0.3875
PF3D7_0630300	DNA polymerase epsilon catalytic subunit A, putative	stress_schi1|stress_schi2|stress_schi3	2|0|4	6	3	0.27	0.36|0.00|0.44	0|0|0	0.2647	0.437	0.388
PF3D7_0912800	tRNA (adenine(58)-N(1))-methyltransferase non-catalytic subunit TRM6, putative	stress_schi1|stress_schi2|stress_schi3	0|0|4	4	3	0.28	0.00|0.00|0.79	0|0|0	0.2637	0.791	0.3885
PF3D7_0624200	conserved Plasmodium protein, unknown function	stress_schi1|stress_schi2|stress_schi3	0|0|2	2	3	0.25	0.00|0.00|0.79	0|0|0	0.2623	0.787	0.389
PF3D7_1139200	VPS9 domain-containing protein, putative	stress_schi1|stress_schi2|stress_schi3	0|0|2	2	3	0.27	0.00|0.00|0.78	0|0|0	0.2613	0.784	0.3895
PF3D7_0803800	proteasome subunit beta type-4	stress_schi1|stress_schi2|stress_schi3	0|0|3	3	3	0.27	0.00|0.00|0.78	0|4|0	0.261	0.783	0.39
PF3D7_1364800	DNA-directed RNA polymerases I, II, and III subunit RPABC1, putative	stress_schi1|stress_schi2|stress_schi3	0|0|3	3	3	0.23	0.00|0.00|0.78	0|3|0	0.2607	0.782	0.3905
PF3D7_1441200	60S ribosomal protein L1, putative	stress_schi1|stress_schi2|stress_schi3	4|4|8	16	3	0.25	0.23|0.23|0.33	2|5|6	0.2603	0.326	0.391
PF3D7_1468400	zinc finger protein, putative	stress_schi1|stress_schi2|stress_schi3	0|4|0	4	3	0.26	0.00|0.78|0.00	0|0|0	0.259	0.777	0.3915
PF3D7_0810300	protein phosphatase PPM5, putative	stress_schi1|stress_schi2|stress_schi3	0|3|0	3	3	0.25	0.00|0.78|0.00	0|0|0	0.2587	0.776	0.392
PF3D7_1435100	ribonuclease H2 subunit B, putative	stress_schi1|stress_schi2|stress_schi3	0|0|2	2	3	0.25	0.00|0.00|0.78	0|0|0	0.2583	0.775	0.393
PF3D7_1458600	zinc finger protein, putative	stress_schi1|stress_schi2|stress_schi3	0|0|6	6	3	0.24	0.00|0.00|0.78	0|0|0	0.2583	0.775	0.393
PF3D7_1438700	DNA primase small subunit	stress_schi1|stress_schi2|stress_schi3	0|0|2	2	3	0.25	0.00|0.00|0.77	0|2|0	0.2573	0.772	0.3935
PF3D7_0620500	cleavage stimulation factor subunit 1, putative	stress_schi1|stress_schi2|stress_schi3	0|0|3	3	3	0.27	0.00|0.00|0.77	0|0|0	0.257	0.771	0.394
PF3D7_0505000	MMS19-like protein, putative	stress_schi1|stress_schi2|stress_schi3	12|0|0	12	3	0.26	0.77|0.00|0.00	0|0|0	0.2563	0.769	0.3945
PF3D7_1244800	translation machinery-associated protein 46, putative	stress_schi1|stress_schi2|stress_schi3	0|0|2	2	3	0.26	0.00|0.00|0.77	0|0|0	0.256	0.768	0.395
PF3D7_1236300	conserved protein, unknown function	stress_schi1|stress_schi2|stress_schi3	0|0|2	2	3	0.26	0.00|0.00|0.77	0|0|0	0.255	0.765	0.3955
PF3D7_0729500	mRNA (N6-adenosine)-methyltransferase, putative	stress_schi1|stress_schi2|stress_schi3	3|0|0	3	3	0.27	0.76|0.00|0.00	0|0|0	0.254	0.762	0.3961
PF3D7_1342400	casein kinase II beta chain	stress_schi1|stress_schi2|stress_schi3	0|2|0	2	3	0.24	0.00|0.76|0.00	0|0|0	0.253	0.759	0.3966
PF3D7_0822300	small nuclear ribonucleoprotein G, putative	stress_schi1|stress_schi2|stress_schi3	0|2|0	2	3	0.27	0.00|0.75|0.00	0|2|0	0.2507	0.752	0.3976
PF3D7_1358500	zinc finger protein, putative	stress_schi1|stress_schi2|stress_schi3	0|0|3	3	3	0.25	0.00|0.00|0.75	0|0|0	0.2507	0.752	0.3976
PF3D7_1249100	conserved protein, unknown function	stress_schi1|stress_schi2|stress_schi3	2|0|0	2	3	0.28	0.75|0.00|0.00	0|0|0	0.25	0.75	0.3981
PF3D7_0212900	arginyl-tRNA--protein transferase	stress_schi1|stress_schi2|stress_schi3	0|0|2	2	3	0.27	0.00|0.00|0.75	0|0|0	0.2493	0.748	0.3986
PF3D7_1135100	protein phosphatase PPM8, putative	stress_schi1|stress_schi2|stress_schi3	0|0|3	3	3	0.27	0.00|0.00|0.74	0|0|0	0.248	0.744	0.4001
PF3D7_1202900	high mobility group protein B1	stress_schi1|stress_schi2|stress_schi3	2|0|0	2	3	0.25	0.74|0.00|0.00	0|2|0	0.248	0.744	0.4001
PF3D7_1216900	DNA-binding chaperone, putative	stress_schi1|stress_schi2|stress_schi3	0|0|4	4	3	0.25	0.00|0.00|0.74	0|0|0	0.248	0.744	0.4001
PF3D7_1368200	ABC transporter E family member 1, putative	stress_schi1|stress_schi2|stress_schi3	0|0|3	3	3	0.27	0.00|0.00|0.74	0|0|0	0.247	0.741	0.4006
PF3D7_1220000	zinc finger protein, putative	stress_schi1|stress_schi2|stress_schi3	0|0|2	2	3	0.24	0.00|0.00|0.74	0|0|0	0.2463	0.739	0.4011
PF3D7_1237400	hydrolase, putative	stress_schi1|stress_schi2|stress_schi3	0|0|2	2	3	0.26	0.00|0.00|0.74	0|0|0	0.246	0.738	0.4016
PF3D7_1136400	signal recognition particle subunit SRP72, putative	stress_schi1|stress_schi2|stress_schi3	0|3|3	6	3	0.24	0.00|0.37|0.37	2|0|3	0.2457	0.371	0.402
PF3D7_0826900	conserved Plasmodium protein, unknown function	stress_schi1|stress_schi2|stress_schi3	0|0|3	3	3	0.25	0.00|0.00|0.74	0|0|0	0.2453	0.736	0.4025
PF3D7_0914300	met-10+ like protein, putative	stress_schi1|stress_schi2|stress_schi3	0|0|3	3	3	0.24	0.00|0.00|0.74	0|0|0	0.245	0.735	0.403
PF3D7_1126900	small nuclear ribonucleoprotein F, putative	stress_schi1|stress_schi2|stress_schi3	0|0|2	2	3	0.26	0.00|0.00|0.73	0|2|0	0.2447	0.734	0.4035
PF3D7_0708800	heat shock protein 110	stress_schi1|stress_schi2|stress_schi3	3|9|26	38	3	0.24	0.04|0.06|0.64	0|41|12	0.2443	0.637	0.404
PF3D7_1443800	pre-mRNA-splicing factor CWC24, putative	stress_schi1|stress_schi2|stress_schi3	0|0|2	2	3	0.23	0.00|0.00|0.73	0|0|0	0.244	0.732	0.4045
PF3D7_1465200	mediator of RNA polymerase II transcription subunit 4, putative	stress_schi1|stress_schi2|stress_schi3	0|0|2	2	3	0.25	0.00|0.00|0.73	0|0|0	0.2433	0.73	0.405
PF3D7_0312400	glycogen synthase kinase 3	stress_schi1|stress_schi2|stress_schi3	0|0|2	2	3	0.23	0.00|0.00|0.73	0|0|0	0.2427	0.728	0.4055
PF3D7_1245500	conserved Plasmodium protein, unknown function	stress_schi1|stress_schi2|stress_schi3	0|0|2	2	3	0.24	0.00|0.00|0.72	0|0|0	0.241	0.723	0.406
PF3D7_0302800	RNA-binding protein, putative	stress_schi1|stress_schi2|stress_schi3	0|0|2	2	3	0.24	0.00|0.00|0.72	0|0|0	0.2383	0.715	0.4065
PF3D7_1107200	conserved protein, unknown function	stress_schi1|stress_schi2|stress_schi3	0|0|3	3	3	0.24	0.00|0.00|0.71	0|0|0	0.2377	0.713	0.407
PF3D7_0802100	AP2 domain transcription factor, putative	stress_schi1|stress_schi2|stress_schi3	10|0|0	10	3	0.23	0.71|0.00|0.00	0|0|0	0.2373	0.712	0.4075
PF3D7_0826100	HECT-like E3 ubiquitin ligase, putative	stress_schi1|stress_schi2|stress_schi3	0|4|13	17	3	0.23	0.00|0.27|0.44	0|0|0	0.235	0.438	0.408
PF3D7_1015400	conserved Plasmodium protein, unknown function	stress_schi1|stress_schi2|stress_schi3	0|0|3	3	3	0.25	0.00|0.00|0.70	0|0|0	0.2347	0.704	0.4085
PF3D7_1119500	AP-4 complex subunit mu, putative	stress_schi1|stress_schi2|stress_schi3	0|0|2	2	3	0.24	0.00|0.00|0.70	0|0|0	0.2343	0.703	0.4094
PF3D7_1310800	tetratricopeptide repeat protein, putative	stress_schi1|stress_schi2|stress_schi3	0|0|4	4	3	0.23	0.00|0.00|0.70	0|0|0	0.2343	0.703	0.4094
PF3D7_0904000	GTPase-activating protein, putative	stress_schi1|stress_schi2|stress_schi3	0|0|2	2	3	0.25	0.00|0.00|0.70	0|0|0	0.2337	0.701	0.4099
PF3D7_1031300	conserved Plasmodium protein, unknown function	stress_schi1|stress_schi2|stress_schi3	0|0|3	3	3	0.23	0.00|0.00|0.70	0|0|0	0.2327	0.698	0.4104
PF3D7_0503800	60S ribosomal protein L31	stress_schi1|stress_schi2|stress_schi3	3|0|0	3	3	0.22	0.70|0.00|0.00	0|0|5	0.2323	0.697	0.4109
PF3D7_0717400	queuine tRNA-ribosyltransferase, putative	stress_schi1|stress_schi2|stress_schi3	0|0|3	3	3	0.25	0.00|0.00|0.70	0|0|0	0.232	0.696	0.4114
PF3D7_0911200	conserved Plasmodium protein, unknown function	stress_schi1|stress_schi2|stress_schi3	0|2|0	2	3	0.23	0.00|0.70|0.00	0|3|0	0.2317	0.695	0.4119
PF3D7_1242800	rab specific GDP dissociation inhibitor	stress_schi1|stress_schi2|stress_schi3	0|0|2	2	3	0.23	0.00|0.00|0.69	0|0|0	0.2313	0.694	0.4124
PF3D7_1236100	clustered-asparagine-rich protein	stress_schi1|stress_schi2|stress_schi3	2|6|3	11	3	0.24	0.16|0.33|0.20	0|6|5	0.231	0.334	0.4129
PF3D7_1225800	ubiquitin-activating enzyme E1	stress_schi1|stress_schi2|stress_schi3	0|0|4	4	3	0.23	0.00|0.00|0.69	0|0|0	0.23	0.69	0.4134
PF3D7_1364500	exosome complex component RRP45, putative	stress_schi1|stress_schi2|stress_schi3	0|0|2	2	3	0.21	0.00|0.00|0.68	0|0|0	0.2273	0.682	0.4138
PF3D7_0303000	N-ethylmaleimide-sensitive fusion protein	stress_schi1|stress_schi2|stress_schi3	0|0|3	3	3	0.23	0.00|0.00|0.68	0|0|0	0.2267	0.68	0.4143
PF3D7_1332200	conserved protein, unknown function	stress_schi1|stress_schi2|stress_schi3	0|4|0	4	3	0.19	0.00|0.67|0.00	0|0|0	0.2233	0.67	0.4148
PF3D7_0210100	60S ribosomal protein L37ae, putative	stress_schi1|stress_schi2|stress_schi3	0|0|2	2	3	0.22	0.00|0.00|0.67	0|0|3	0.223	0.669	0.4153
PF3D7_1003500	40S ribosomal protein S20e, putative	stress_schi1|stress_schi2|stress_schi3	0|3|4	7	3	0.22	0.00|0.30|0.37	0|10|3	0.2223	0.372	0.4158
PF3D7_1027800	60S ribosomal protein L3	stress_schi1|stress_schi2|stress_schi3	5|8|14	27	3	0.22	0.13|0.20|0.32	0|8|15	0.2197	0.322	0.4163
PF3D7_1010600	eukaryotic translation initiation factor 2 subunit beta	stress_schi1|stress_schi2|stress_schi3	0|0|2	2	3	0.22	0.00|0.00|0.66	0|3|0	0.2197	0.659	0.4168
PF3D7_0317500	kinesin-5	stress_schi1|stress_schi2|stress_schi3	0|0|6	6	3	0.22	0.00|0.00|0.66	0|0|0	0.2193	0.658	0.4173
PF3D7_1242600	protein farnesyltransferase subunit alpha	stress_schi1|stress_schi2|stress_schi3	0|0|2	2	3	0.22	0.00|0.00|0.65	0|0|0	0.2173	0.652	0.4178
PF3D7_1218300	AP-2 complex subunit mu, putative	stress_schi1|stress_schi2|stress_schi3	0|0|2	2	3	0.21	0.00|0.00|0.65	0|0|0	0.217	0.651	0.4183
PF3D7_0322100	mRNA-capping enzyme subunit beta	stress_schi1|stress_schi2|stress_schi3	0|2|0	2	3	0.25	0.00|0.65|0.00	0|0|0	0.2167	0.65	0.4192
PF3D7_0924700	splicing factor 3A subunit 3, putative	stress_schi1|stress_schi2|stress_schi3	0|0|2	2	3	0.22	0.00|0.00|0.65	0|0|0	0.2167	0.65	0.4192
PF3D7_0107800	double-strand break repair protein MRE11	stress_schi1|stress_schi2|stress_schi3	0|0|4	4	3	0.22	0.00|0.00|0.65	0|0|0	0.216	0.648	0.4197
PF3D7_1245100	kinesin-13, putative	stress_schi1|stress_schi2|stress_schi3	0|0|4	4	3	0.21	0.00|0.00|0.65	0|0|0	0.2157	0.647	0.4202
PF3D7_1124300	conserved protein, unknown function	stress_schi1|stress_schi2|stress_schi3	0|2|0	2	3	0.19	0.00|0.64|0.00	0|0|0	0.2147	0.644	0.4207
PF3D7_0931800	proteasome subunit beta type-6, putative	stress_schi1|stress_schi2|stress_schi3	0|0|2	2	3	0.23	0.00|0.00|0.63	0|3|0	0.21	0.63	0.4212
PF3D7_0731100	EMP1-trafficking protein	stress_schi1|stress_schi2|stress_schi3	0|3|0	3	3	0.21	0.00|0.63|0.00	0|0|0	0.209	0.627	0.4217
PF3D7_1204300	eukaryotic translation initiation factor 5A	stress_schi1|stress_schi2|stress_schi3	0|0|2	2	3	0.22	0.00|0.00|0.62	0|3|0	0.2083	0.625	0.4227
PF3D7_1239200	AP2 domain transcription factor, putative	stress_schi1|stress_schi2|stress_schi3	0|0|6	6	3	0.21	0.00|0.00|0.62	0|0|0	0.2083	0.625	0.4227
PF3D7_1451800	sortilin	stress_schi1|stress_schi2|stress_schi3	0|0|3	3	3	0.21	0.00|0.00|0.62	0|0|0	0.2077	0.623	0.4232
PF3D7_1134600	zinc finger protein, putative	stress_schi1|stress_schi2|stress_schi3	0|0|4	4	3	0.21	0.00|0.00|0.62	0|0|0	0.207	0.621	0.4236
PF3D7_0317000	proteasome subunit alpha type-3, putative	stress_schi1|stress_schi2|stress_schi3	0|2|0	2	3	0.21	0.00|0.62|0.00	0|4|0	0.2067	0.62	0.4246
PF3D7_0502000	vacuolar protein sorting-associated protein 11, putative	stress_schi1|stress_schi2|stress_schi3	0|0|4	4	3	0.2	0.00|0.00|0.62	0|0|0	0.2067	0.62	0.4246
PF3D7_1330800	RNA-binding protein, putative	stress_schi1|stress_schi2|stress_schi3	0|2|0	2	3	0.2	0.00|0.62|0.00	0|0|0	0.2057	0.617	0.4251
PF3D7_0831400	Plasmodium exported protein, unknown function	stress_schi1|stress_schi2|stress_schi3	0|0|2	2	3	0.22	0.00|0.00|0.61	0|0|3	0.203	0.609	0.4256
PF3D7_0931000	elongation factor Tu, putative	stress_schi1|stress_schi2|stress_schi3	0|0|3	3	3	0.19	0.00|0.00|0.61	0|0|0	0.2027	0.608	0.4261
PF3D7_0527900	ATP-dependent RNA helicase DDX41, putative	stress_schi1|stress_schi2|stress_schi3	0|0|2	2	3	0.21	0.00|0.00|0.60	0|0|0	0.1983	0.595	0.4271
PF3D7_1115400	cysteine proteinase falcipain 3	stress_schi1|stress_schi2|stress_schi3	0|0|2	2	3	0.21	0.00|0.00|0.60	0|0|4	0.1983	0.595	0.4271
PF3D7_1026800	40S ribosomal protein S2	stress_schi1|stress_schi2|stress_schi3	0|9|18	27	3	0.2	0.00|0.05|0.54	2|29|9	0.1977	0.543	0.4276
PF3D7_0704100	conserved Plasmodium membrane protein, unknown function	stress_schi1|stress_schi2|stress_schi3	4|2|0	6	3	0.2	0.35|0.24|0.00	0|0|0	0.1967	0.35	0.4281
PF3D7_1012700	NLI interacting factor-like phosphatase, putative	stress_schi1|stress_schi2|stress_schi3	0|2|0	2	3	0.2	0.00|0.59|0.00	0|3|0	0.1967	0.59	0.4286
PF3D7_0826700	receptor for activated c kinase	stress_schi1|stress_schi2|stress_schi3	0|8|9	17	3	0.2	0.00|0.28|0.31	0|12|6	0.1963	0.308	0.429
PF3D7_1352400	conserved Plasmodium protein, unknown function	stress_schi1|stress_schi2|stress_schi3	0|0|4	4	3	0.21	0.00|0.00|0.59	0|0|0	0.1953	0.586	0.43
PF3D7_1237000	SUMO-activating enzyme subunit 2	stress_schi1|stress_schi2|stress_schi3	0|0|2	2	3	0.2	0.00|0.00|0.59	0|0|0	0.1953	0.586	0.43
PF3D7_0409400	chaperone protein DnaJ	stress_schi1|stress_schi2|stress_schi3	0|0|2	2	3	0.21	0.00|0.00|0.59	0|0|0	0.195	0.585	0.4305
PF3D7_1111700	conserved Plasmodium protein, unknown function	stress_schi1|stress_schi2|stress_schi3	0|0|2	2	3	0.18	0.00|0.00|0.58	0|0|0	0.1943	0.583	0.431
PF3D7_1147300	conserved Plasmodium protein, unknown function	stress_schi1|stress_schi2|stress_schi3	0|0|3	3	3	0.2	0.00|0.00|0.58	0|0|0	0.1923	0.577	0.432
PF3D7_1430400	autophagy protein 5, putative	stress_schi1|stress_schi2|stress_schi3	0|0|2	2	3	0.18	0.00|0.00|0.58	0|0|0	0.1923	0.577	0.432
PF3D7_0301600	Plasmodium exported protein (hyp1), unknown function	stress_schi1|stress_schi2|stress_schi3	0|0|2	2	3	0.21	0.00|0.00|0.58	0|0|0	0.192	0.576	0.4325
PF3D7_1037500	dynamin-like protein	stress_schi1|stress_schi2|stress_schi3	0|2|0	2	3	0.21	0.00|0.57|0.00	0|0|0	0.19	0.57	0.4334
PF3D7_0626000	conserved Plasmodium protein, unknown function	stress_schi1|stress_schi2|stress_schi3	0|0|5	5	3	0.2	0.00|0.00|0.57	0|0|0	0.19	0.57	0.4334
PF3D7_0705700	40S ribosomal protein S29, putative	stress_schi1|stress_schi2|stress_schi3	0|0|2	2	3	0.19	0.00|0.00|0.57	0|5|0	0.1893	0.568	0.4339
PF3D7_1016300	GBP130 protein	stress_schi1|stress_schi2|stress_schi3	0|0|2	2	3	0.19	0.00|0.00|0.56	0|0|0	0.1877	0.563	0.4344
PF3D7_1134700	DNA-directed RNA polymerase I subunit RPA2, putative	stress_schi1|stress_schi2|stress_schi3	0|0|3	3	3	0.18	0.00|0.00|0.56	0|0|0	0.1867	0.56	0.4349
PF3D7_1344100	TLD domain-containing protein, putative	stress_schi1|stress_schi2|stress_schi3	2|0|0	2	3	0.18	0.56|0.00|0.00	0|0|0	0.1853	0.556	0.4354
PF3D7_0520000	40S ribosomal protein S9, putative	stress_schi1|stress_schi2|stress_schi3	0|7|9	16	3	0.2	0.00|0.26|0.29	0|9|5	0.1853	0.293	0.4359
PF3D7_1475600	bromodomain protein, putative	stress_schi1|stress_schi2|stress_schi3	0|0|2	2	3	0.17	0.00|0.00|0.55	0|0|0	0.1843	0.553	0.4364
PF3D7_1116100	serine esterase, putative	stress_schi1|stress_schi2|stress_schi3	0|0|2	2	3	0.16	0.00|0.00|0.55	0|3|0	0.182	0.546	0.4368
PF3D7_1462900	conserved Plasmodium protein, unknown function	stress_schi1|stress_schi2|stress_schi3	0|0|2	2	3	0.18	0.00|0.00|0.54	0|0|0	0.1813	0.544	0.4373
PF3D7_0811000	cullin-1, putative	stress_schi1|stress_schi2|stress_schi3	0|2|0	2	3	0.19	0.00|0.54|0.00	0|0|0	0.1807	0.542	0.4383
PF3D7_0703000	conserved Plasmodium protein, unknown function	stress_schi1|stress_schi2|stress_schi3	0|0|4	4	3	0.16	0.00|0.00|0.54	0|0|0	0.1807	0.542	0.4383
PF3D7_0505500	DNA mismatch repair protein MSH6, putative	stress_schi1|stress_schi2|stress_schi3	0|0|3	3	3	0.19	0.00|0.00|0.54	0|0|0	0.1803	0.541	0.4388
PF3D7_0305200	conserved Plasmodium protein, unknown function	stress_schi1|stress_schi2|stress_schi3	0|0|3	3	3	0.2	0.00|0.00|0.54	0|0|0	0.1793	0.538	0.4393
PF3D7_1468800	splicing factor U2AF large subunit, putative	stress_schi1|stress_schi2|stress_schi3	0|2|0	2	3	0.15	0.00|0.54|0.00	0|0|0	0.179	0.537	0.4398
PF3D7_0523100	mitochondrial-processing peptidase subunit alpha, putative	stress_schi1|stress_schi2|stress_schi3	0|0|2	2	3	0.19	0.00|0.00|0.53	0|5|0	0.176	0.528	0.4402
PF3D7_0932800	importin alpha re-exporter, putative	stress_schi1|stress_schi2|stress_schi3	0|0|2	2	3	0.16	0.00|0.00|0.52	0|4|0	0.173	0.519	0.4407
PF3D7_1104000	phenylalanine--tRNA ligase beta subunit	stress_schi1|stress_schi2|stress_schi3	3|10|21	34	3	0.16	0.05|0.15|0.31	8|15|9	0.1687	0.307	0.4417
PF3D7_1341300	60S ribosomal protein L18-2, putative	stress_schi1|stress_schi2|stress_schi3	0|0|3	3	3	0.16	0.00|0.00|0.51	0|0|8	0.1687	0.506	0.4417
PF3D7_1033600	pre-mRNA-splicing factor CEF1, putative	stress_schi1|stress_schi2|stress_schi3	0|0|2	2	3	0.16	0.00|0.00|0.50	0|0|0	0.1657	0.497	0.4422
PF3D7_0802200	1-cys peroxiredoxin	stress_schi1|stress_schi2|stress_schi3	0|0|2	2	3	0.18	0.00|0.00|0.50	0|6|0	0.1653	0.496	0.4427
PF3D7_0903700	alpha tubulin 1	stress_schi1|stress_schi2|stress_schi3	0|17|10	27	3	0.16	0.00|0.29|0.20	0|11|18	0.1643	0.293	0.4432
PF3D7_0630600	conserved protein, unknown function	stress_schi1|stress_schi2|stress_schi3	0|2|0	2	3	0.17	0.00|0.49|0.00	0|0|0	0.1623	0.487	0.4437
PF3D7_1359300	exosome complex exonuclease RRP44	stress_schi1|stress_schi2|stress_schi3	0|2|0	2	3	0.16	0.00|0.47|0.00	0|0|0	0.157	0.471	0.4442
PF3D7_0726300	DNA mismatch repair protein PMS1, putative	stress_schi1|stress_schi2|stress_schi3	2|0|0	2	3	0.16	0.47|0.00|0.00	0|5|0	0.1567	0.47	0.4452
PF3D7_0918900	gamma-glutamylcysteine synthetase	stress_schi1|stress_schi2|stress_schi3	0|0|2	2	3	0.15	0.00|0.00|0.47	0|0|0	0.1567	0.47	0.4452
PF3D7_1331800	60S ribosomal protein L23, putative	stress_schi1|stress_schi2|stress_schi3	0|7|4	11	3	0.16	0.00|0.27|0.20	0|5|6	0.156	0.268	0.4457
PF3D7_1424100	60S ribosomal protein L5, putative	stress_schi1|stress_schi2|stress_schi3	7|6|15	28	3	0.15	0.12|0.10|0.24	0|10|14	0.155	0.242	0.4467
PF3D7_0516200	40S ribosomal protein S11	stress_schi1|stress_schi2|stress_schi3	2|5|11	18	3	0.14	0.06|0.09|0.32	2|25|9	0.155	0.319	0.4467
PF3D7_0929400	high molecular weight rhoptry protein 2	stress_schi1|stress_schi2|stress_schi3	6|25|33	64	3	0.15	0.01|0.12|0.33	0|59|9	0.1547	0.332	0.4472
PF3D7_0717600	conserved Plasmodium protein, unknown function	stress_schi1|stress_schi2|stress_schi3	0|0|2	2	3	0.18	0.00|0.00|0.46	0|0|0	0.1527	0.458	0.4477
PF3D7_0505100	trafficking protein particle complex subunit 8, putative	stress_schi1|stress_schi2|stress_schi3	0|0|6	6	3	0.15	0.00|0.00|0.45	0|0|0	0.1507	0.452	0.4482
PF3D7_0829000	conserved Plasmodium membrane protein, unknown function	stress_schi1|stress_schi2|stress_schi3	0|0|3	3	3	0.15	0.00|0.00|0.45	0|0|0	0.1497	0.449	0.4487
PF3D7_1142600	60S ribosomal protein L35ae, putative	stress_schi1|stress_schi2|stress_schi3	0|3|3	6	3	0.15	0.00|0.21|0.23	0|5|3	0.146	0.225	0.4492
PF3D7_1231100	ras-related protein Rab-2	stress_schi1|stress_schi2|stress_schi3	0|2|0	2	3	0.12	0.00|0.42|0.00	0|6|0	0.14	0.42	0.4497
PF3D7_0925900	parasitophorous vacuolar protein 5, putative	stress_schi1|stress_schi2|stress_schi3	0|0|4	4	3	0.14	0.00|0.00|0.42	0|0|11	0.139	0.417	0.4502
PF3D7_1017000	DNA polymerase delta catalytic subunit	stress_schi1|stress_schi2|stress_schi3	0|0|2	2	3	0.12	0.00|0.00|0.42	0|0|0	0.1387	0.416	0.4507
PF3D7_0216100	conserved Plasmodium protein, unknown function	stress_schi1|stress_schi2|stress_schi3	0|0|2	2	3	0.16	0.00|0.00|0.41	0|0|0	0.137	0.411	0.4512
PF3D7_1019600	conserved Plasmodium protein, unknown function	stress_schi1|stress_schi2|stress_schi3	0|2|0	2	3	0.14	0.00|0.41|0.00	0|0|0	0.1353	0.406	0.4517
PF3D7_1316100	inositol polyphosphate kinase, putative	stress_schi1|stress_schi2|stress_schi3	0|0|3	3	3	0.13	0.00|0.00|0.40	0|0|0	0.133	0.399	0.4522
PF3D7_0407800	conserved Plasmodium protein, unknown function	stress_schi1|stress_schi2|stress_schi3	0|3|0	3	3	0.13	0.00|0.40|0.00	0|0|0	0.1323	0.397	0.4527
PF3D7_1011400	proteasome subunit beta type-5	stress_schi1|stress_schi2|stress_schi3	0|0|2	2	3	0.12	0.00|0.00|0.40	0|6|0	0.1317	0.395	0.4533
PF3D7_0721100	conserved protein, unknown function	stress_schi1|stress_schi2|stress_schi3	0|0|3	3	3	0.13	0.00|0.00|0.39	0|9|0	0.129	0.387	0.4538
PF3D7_0216500	conserved Plasmodium protein, unknown function	stress_schi1|stress_schi2|stress_schi3	3|0|0	3	3	0.15	0.39|0.00|0.00	0|0|0	0.1287	0.386	0.4548
PF3D7_0105600	conserved Plasmodium protein, unknown function	stress_schi1|stress_schi2|stress_schi3	0|2|0	2	3	0.15	0.00|0.39|0.00	0|0|0	0.1287	0.386	0.4548
PF3D7_0924400	conserved Plasmodium protein, unknown function	stress_schi1|stress_schi2|stress_schi3	0|0|2	2	3	0.12	0.00|0.00|0.38	0|0|0	0.128	0.384	0.4553
PF3D7_0819000	conserved Plasmodium protein, unknown function	stress_schi1|stress_schi2|stress_schi3	0|0|2	2	3	0.12	0.00|0.00|0.38	0|0|0	0.1277	0.383	0.4558
PF3D7_0730900	EMP1-trafficking protein	stress_schi1|stress_schi2|stress_schi3	0|0|3	3	3	0.12	0.00|0.00|0.38	0|0|0	0.125	0.375	0.4563
PF3D7_1453400	gamma-tubulin complex component, putative	stress_schi1|stress_schi2|stress_schi3	0|0|3	3	3	0.13	0.00|0.00|0.37	0|0|0	0.1237	0.371	0.4578
PF3D7_1333600	U3 small nucleolar RNA-associated protein 4, putative	stress_schi1|stress_schi2|stress_schi3	0|0|2	2	3	0.13	0.00|0.00|0.37	0|0|0	0.1237	0.371	0.4578
PF3D7_1013500	phosphoinositide-specific phospholipase C	stress_schi1|stress_schi2|stress_schi3	0|0|2	2	3	0.13	0.00|0.00|0.37	0|0|0	0.1237	0.371	0.4578
PF3D7_1307700	TOM1-like protein, putative	stress_schi1|stress_schi2|stress_schi3	0|0|2	2	3	0.12	0.00|0.00|0.37	0|0|0	0.123	0.369	0.4584
PF3D7_1126200	40S ribosomal protein S18, putative	stress_schi1|stress_schi2|stress_schi3	0|7|9	16	3	0.13	0.00|0.17|0.20	0|7|8	0.122	0.196	0.4589
PF3D7_1219000	formin 2	stress_schi1|stress_schi2|stress_schi3	0|0|5	5	3	0.12	0.00|0.00|0.36	0|0|0	0.121	0.363	0.4594
PF3D7_1451100	elongation factor 2	stress_schi1|stress_schi2|stress_schi3	6|20|19	45	3	0.11	0.06|0.15|0.14	0|27|23	0.118	0.154	0.4599
PF3D7_0807100	DNA helicase PSH3	stress_schi1|stress_schi2|stress_schi3	2|0|0	2	3	0.11	0.35|0.00|0.00	0|0|0	0.1177	0.353	0.4604
PF3D7_1133200	conserved Plasmodium protein, unknown function	stress_schi1|stress_schi2|stress_schi3	3|0|0	3	3	0.1	0.35|0.00|0.00	0|0|0	0.1163	0.349	0.4609
PF3D7_1323800	vacuolar protein sorting-associated protein 52, putative	stress_schi1|stress_schi2|stress_schi3	0|0|2	2	3	0.12	0.00|0.00|0.35	0|0|0	0.115	0.345	0.4619
PF3D7_0513300	purine nucleoside phosphorylase	stress_schi1|stress_schi2|stress_schi3	0|0|3	3	3	0.11	0.00|0.00|0.35	0|4|2	0.115	0.345	0.4619
PF3D7_1323100	60S ribosomal protein L6, putative	stress_schi1|stress_schi2|stress_schi3	4|3|7	14	3	0.11	0.10|0.08|0.16	0|8|7	0.1123	0.155	0.4624
PF3D7_0805700	serine/threonine protein kinase, FIKK family	stress_schi1|stress_schi2|stress_schi3	0|0|2	2	3	0.12	0.00|0.00|0.34	0|0|0	0.1117	0.335	0.4629
PF3D7_1019400	60S ribosomal protein L30e, putative	stress_schi1|stress_schi2|stress_schi3	0|2|3	5	3	0.12	0.00|0.14|0.19	0|10|4	0.111	0.189	0.4635
PF3D7_0529400	conserved Plasmodium protein, unknown function	stress_schi1|stress_schi2|stress_schi3	0|0|2	2	3	0.11	0.00|0.00|0.33	0|0|0	0.1107	0.332	0.464
PF3D7_1242700	40S ribosomal protein S17, putative	stress_schi1|stress_schi2|stress_schi3	4|3|7	14	3	0.12	0.10|0.08|0.15	0|5|9	0.1087	0.146	0.4645
PF3D7_0903500	nucleoporin NUP138, putative	stress_schi1|stress_schi2|stress_schi3	0|0|2	2	3	0.1	0.00|0.00|0.33	0|0|0	0.1087	0.326	0.465
PF3D7_1305000	MCL1 domain-containing protein, putative	stress_schi1|stress_schi2|stress_schi3	0|2|0	2	3	0.11	0.00|0.31|0.00	0|0|0	0.1047	0.314	0.4655
PF3D7_1206600	DNA-directed RNA polymerase III subunit RPC2, putative	stress_schi1|stress_schi2|stress_schi3	0|2|0	2	3	0.1	0.00|0.31|0.00	0|0|0	0.1033	0.31	0.466
PF3D7_0808100	AP-3 complex subunit delta, putative	stress_schi1|stress_schi2|stress_schi3	0|0|2	2	3	0.11	0.00|0.00|0.30	0|0|0	0.101	0.303	0.4665
PF3D7_1416200	metacaspase-3, putative	stress_schi1|stress_schi2|stress_schi3	0|0|3	3	3	0.11	0.00|0.00|0.30	0|0|0	0.1007	0.302	0.467
PF3D7_0926100	protein kinase, putative	stress_schi1|stress_schi2|stress_schi3	0|0|4	4	3	0.12	0.00|0.00|0.30	0|0|0	0.1	0.3	0.4676
PF3D7_1362700	conserved Plasmodium protein, unknown function	stress_schi1|stress_schi2|stress_schi3	0|0|2	2	3	0.1	0.00|0.00|0.30	0|0|0	0.0997	0.299	0.4681
PF3D7_0802500	inositol 5-phosphatase, putative	stress_schi1|stress_schi2|stress_schi3	0|0|2	2	3	0.09	0.00|0.00|0.30	0|0|0	0.099	0.297	0.4686
PF3D7_1335700	conserved oligomeric Golgi complex subunit 3, putative	stress_schi1|stress_schi2|stress_schi3	0|0|2	2	3	0.1	0.00|0.00|0.30	0|0|0	0.0983	0.295	0.4691
PF3D7_0914500	conserved Plasmodium protein, unknown function	stress_schi1|stress_schi2|stress_schi3	0|0|2	2	3	0.09	0.00|0.00|0.29	0|0|0	0.097	0.291	0.4696
PF3D7_0512800	conserved Plasmodium protein, unknown function	stress_schi1|stress_schi2|stress_schi3	2|0|0	2	3	0.09	0.29|0.00|0.00	0|0|0	0.0967	0.29	0.4701
PF3D7_1467900	rab GTPase activator, putative	stress_schi1|stress_schi2|stress_schi3	0|0|2	2	3	0.1	0.00|0.00|0.28	0|0|0	0.0933	0.28	0.4706
PF3D7_0516800	AP2 domain transcription factor AP2-O2, putative	stress_schi1|stress_schi2|stress_schi3	0|0|3	3	3	0.09	0.00|0.00|0.28	0|0|0	0.092	0.276	0.4711
PF3D7_1237200	conserved Plasmodium protein, unknown function	stress_schi1|stress_schi2|stress_schi3	0|0|2	2	3	0.1	0.00|0.00|0.27	0|0|0	0.089	0.267	0.4717
PF3D7_0729100	conserved Plasmodium protein, unknown function	stress_schi1|stress_schi2|stress_schi3	0|3|0	3	3	0.09	0.00|0.27|0.00	0|0|0	0.0883	0.265	0.4722
PF3D7_1235600	serine hydroxymethyltransferase	stress_schi1|stress_schi2|stress_schi3	0|0|3	3	3	0.09	0.00|0.00|0.26	0|10|0	0.086	0.258	0.4727
PF3D7_1244100	N-alpha-acetyltransferase 15, NatA auxiliary subunit, putative	stress_schi1|stress_schi2|stress_schi3	0|0|2	2	3	0.08	0.00|0.00|0.26	0|0|7	0.0853	0.256	0.4732
PF3D7_0411800	conserved Plasmodium protein, unknown function	stress_schi1|stress_schi2|stress_schi3	0|2|0	2	3	0.08	0.00|0.26|0.00	0|0|0	0.085	0.255	0.4737
PF3D7_0611800	conserved Plasmodium protein, unknown function	stress_schi1|stress_schi2|stress_schi3	0|0|3	3	3	0.08	0.00|0.00|0.25	0|0|0	0.083	0.249	0.4742
PF3D7_1130200	60S ribosomal protein P0	stress_schi1|stress_schi2|stress_schi3	7|11|14	32	3	0.08	0.06|0.08|0.10	2|17|14	0.0803	0.1	0.4748
PF3D7_1328000	conserved Plasmodium protein, unknown function	stress_schi1|stress_schi2|stress_schi3	0|0|2	2	3	0.08	0.00|0.00|0.24	0|0|0	0.0787	0.236	0.4753
PF3D7_1202600	conserved protein, unknown function	stress_schi1|stress_schi2|stress_schi3	0|2|0	2	3	0.06	0.00|0.24|0.00	0|0|0	0.0783	0.235	0.4758
PF3D7_0720400	apoptosis-inducing factor, putative	stress_schi1|stress_schi2|stress_schi3	0|0|2	2	3	0.08	0.00|0.00|0.23	0|0|8	0.0757	0.227	0.4763
PF3D7_1222300	endoplasmin, putative	stress_schi1|stress_schi2|stress_schi3	0|11|9	20	3	0.07	0.00|0.12|0.09	0|19|16	0.0707	0.118	0.4769
PF3D7_1408600	40S ribosomal protein S8e, putative	stress_schi1|stress_schi2|stress_schi3	4|6|6	16	3	0.07	0.05|0.08|0.08	0|10|10	0.0703	0.08	0.4774
PF3D7_1352700	intron-binding protein aquarius, putative	stress_schi1|stress_schi2|stress_schi3	0|0|2	2	3	0.08	0.00|0.00|0.21	0|0|0	0.0693	0.208	0.4779
PF3D7_0621200	pyridoxine biosynthesis protein PDX1	stress_schi1|stress_schi2|stress_schi3	8|17|18	43	3	0.07	0.04|0.08|0.08	7|22|12	0.067	0.083	0.4784
PF3D7_0515300	phosphatidylinositol 3-kinase	stress_schi1|stress_schi2|stress_schi3	0|0|2	2	3	0.08	0.00|0.00|0.20	0|0|0	0.0667	0.2	0.479
PF3D7_0218600	patatin-like phospholipase, putative	stress_schi1|stress_schi2|stress_schi3	0|0|2	2	3	0.06	0.00|0.00|0.20	0|0|0	0.0653	0.196	0.4795
PF3D7_0519400	40S ribosomal protein S24	stress_schi1|stress_schi2|stress_schi3	0|3|6	9	3	0.05	0.00|0.07|0.12	0|30|5	0.0643	0.12	0.48
PF3D7_0904900	copper-transporting ATPase	stress_schi1|stress_schi2|stress_schi3	0|0|2	2	3	0.07	0.00|0.00|0.19	0|0|0	0.0633	0.19	0.4805
PF3D7_0530900	formin 1	stress_schi1|stress_schi2|stress_schi3	0|2|0	2	3	0.07	0.00|0.19|0.00	0|0|0	0.062	0.186	0.4811
PF3D7_1213800	proline--tRNA ligase	stress_schi1|stress_schi2|stress_schi3	0|0|4	4	3	0.06	0.00|0.00|0.18	0|6|6	0.0603	0.181	0.4816
PF3D7_0718100	exported serine/threonine protein kinase	stress_schi1|stress_schi2|stress_schi3	0|0|2	2	3	0.06	0.00|0.00|0.18	0|0|0	0.0597	0.179	0.4821
PF3D7_0702400	small exported membrane protein 1	stress_schi1|stress_schi2|stress_schi3	3|0|0	3	3	0.05	0.17|0.00|0.00	0|5|3	0.056	0.168	0.4826
PF3D7_0317600	40S ribosomal protein S11, putative	stress_schi1|stress_schi2|stress_schi3	0|9|12	21	3	0.05	0.00|0.07|0.10	0|10|13	0.0547	0.095	0.4832
PF3D7_0821700	60S ribosomal protein L22, putative	stress_schi1|stress_schi2|stress_schi3	0|0|3	3	3	0.05	0.00|0.00|0.16	0|4|5	0.0547	0.164	0.4837
PF3D7_0704000	conserved Plasmodium membrane protein, unknown function	stress_schi1|stress_schi2|stress_schi3	0|0|2	2	3	0.05	0.00|0.00|0.16	0|0|0	0.0527	0.158	0.4842
PF3D7_1246200	actin I	stress_schi1|stress_schi2|stress_schi3	16|46|58	120	3	0.06	0.00|0.05|0.11	4|42|114	0.0523	0.112	0.4848
PF3D7_0416800	small GTP-binding protein sar1	stress_schi1|stress_schi2|stress_schi3	3|4|8	15	3	0.05	0.03|0.04|0.09	0|11|23	0.0523	0.087	0.4853
PF3D7_1020900	ADP-ribosylation factor	stress_schi1|stress_schi2|stress_schi3	0|5|3	8	3	0.05	0.00|0.09|0.06	0|7|9	0.0487	0.089	0.4858
PF3D7_1457900	conserved Plasmodium protein, unknown function	stress_schi1|stress_schi2|stress_schi3	0|0|2	2	3	0.05	0.00|0.00|0.15	0|0|0	0.0483	0.145	0.4864
PF3D7_1311400	AP-1 complex subunit mu-1	stress_schi1|stress_schi2|stress_schi3	0|2|0	2	3	0.06	0.00|0.14|0.00	0|10|0	0.047	0.141	0.4869
PF3D7_0910200	conserved Plasmodium protein, unknown function	stress_schi1|stress_schi2|stress_schi3	0|0|2	2	3	0.04	0.00|0.00|0.14	0|0|0	0.0467	0.14	0.4874
PF3D7_1410400	rhoptry-associated protein 1	stress_schi1|stress_schi2|stress_schi3	2|7|2	11	3	0.05	0.03|0.05|0.04	0|20|20	0.043	0.054	0.4879
PF3D7_1421200	40S ribosomal protein S25	stress_schi1|stress_schi2|stress_schi3	0|0|6	6	3	0.04	0.00|0.00|0.13	0|4|7	0.0423	0.127	0.489
PF3D7_1359000	conserved Plasmodium protein, unknown function	stress_schi1|stress_schi2|stress_schi3	2|0|0	2	3	0.03	0.13|0.00|0.00	0|0|0	0.0423	0.127	0.489
PF3D7_1324900	L-lactate dehydrogenase	stress_schi1|stress_schi2|stress_schi3	3|4|13	20	3	0.04	0.02|0.02|0.09	2|32|3	0.0397	0.085	0.4895
PF3D7_0626800	pyruvate kinase	stress_schi1|stress_schi2|stress_schi3	0|9|14	23	3	0.04	0.00|0.04|0.07	0|24|17	0.0383	0.071	0.4901
PF3D7_0422400	40S ribosomal protein S19	stress_schi1|stress_schi2|stress_schi3	4|9|12	25	3	0.04	0.02|0.04|0.05	3|16|7	0.0343	0.05	0.4906
PF3D7_1302800	40S ribosomal protein S7, putative	stress_schi1|stress_schi2|stress_schi3	4|0|5	9	3	0.04	0.04|0.00|0.06	0|28|11	0.0333	0.056	0.4911
PF3D7_0813900	40S ribosomal protein S16, putative	stress_schi1|stress_schi2|stress_schi3	0|4|6	10	3	0.03	0.00|0.04|0.06	0|11|7	0.033	0.06	0.4917
PF3D7_1038000	antigen UB05	stress_schi1|stress_schi2|stress_schi3	0|0|2	2	3	0.04	0.00|0.00|0.09	0|12|0	0.0293	0.088	0.4922
PF3D7_1008100	zinc finger protein, putative	stress_schi1|stress_schi2|stress_schi3	0|0|2	2	3	0.03	0.00|0.00|0.09	0|0|0	0.029	0.087	0.4928
PF3D7_0316800	40S ribosomal protein S15A, putative	stress_schi1|stress_schi2|stress_schi3	0|3|7	10	3	0.03	0.00|0.02|0.06	0|12|6	0.0273	0.06	0.4933
PF3D7_1410300	WD repeat-containing protein, putative	stress_schi1|stress_schi2|stress_schi3	0|0|2	2	3	0.02	0.00|0.00|0.08	0|0|0	0.0273	0.082	0.4938
PF3D7_0719700	40S ribosomal protein S10, putative	stress_schi1|stress_schi2|stress_schi3	0|2|2	4	3	0.03	0.00|0.04|0.04	0|16|3	0.027	0.042	0.4944
PF3D7_1118200	heat shock protein 90, putative	stress_schi1|stress_schi2|stress_schi3	0|0|2	2	3	0.03	0.00|0.00|0.08	0|3|14	0.026	0.078	0.4949
PF3D7_1234100	bromodomain protein, putative	stress_schi1|stress_schi2|stress_schi3	0|2|0	2	3	0.03	0.00|0.08|0.00	0|0|0	0.0253	0.076	0.4954
PF3D7_1408100	plasmepsin III	stress_schi1|stress_schi2|stress_schi3	0|0|2	2	3	0.02	0.00|0.00|0.07	0|0|12	0.0227	0.068	0.496
PF3D7_0618300	60S ribosomal protein L27a, putative	stress_schi1|stress_schi2|stress_schi3	0|5|7	12	3	0.02	0.00|0.02|0.04	0|11|11	0.0207	0.038	0.4965
PF3D7_1144000	40S ribosomal protein S21	stress_schi1|stress_schi2|stress_schi3	0|0|2	2	3	0.02	0.00|0.00|0.06	0|6|3	0.0203	0.061	0.497
PF3D7_0922800	conserved Plasmodium protein, unknown function	stress_schi1|stress_schi2|stress_schi3	0|0|2	2	3	0.02	0.00|0.00|0.06	0|0|0	0.019	0.057	0.4981
PF3D7_1446200	M17 leucyl aminopeptidase	stress_schi1|stress_schi2|stress_schi3	0|0|2	2	3	0.02	0.00|0.00|0.06	0|12|0	0.019	0.057	0.4981
PF3D7_0721600	40S ribosomal protein S5, putative	stress_schi1|stress_schi2|stress_schi3	0|6|10	16	3	0.02	0.00|0.02|0.04	0|16|14	0.0183	0.036	0.4987
PF3D7_1438900	thioredoxin peroxidase 1	stress_schi1|stress_schi2|stress_schi3	4|11|9	24	3	0.02	0.01|0.03|0.02	0|20|11	0.0173	0.029	0.4997
PF3D7_0917900	heat shock protein 70	stress_schi1|stress_schi2|stress_schi3	50|70|83	203	3	0.01	0.00|0.02|0.03	25|126|64	0.0173	0.029	0.4997
PF3D7_1134000	heat shock protein 70	stress_schi1|stress_schi2|stress_schi3	2|5|27	34	3	0.02	0.00|0.00|0.03	0|37|44	0.012	0.034	0.5003
PF3D7_0501600	rhoptry-associated protein 2	stress_schi1|stress_schi2|stress_schi3	0|2|0	2	3	0.02	0.00|0.03|0.00	0|12|15	0.0113	0.034	0.5008
PF3D7_1357000	elongation factor 1-alpha	stress_schi1|stress_schi2|stress_schi3	57|59|51	167	3	0.01	0.01|0.01|0.01	4|95|79	0.0103	0.013	0.5013
PF3D7_1105400	40S ribosomal protein S4, putative	stress_schi1|stress_schi2|stress_schi3	0|3|10	13	3	0.01	0.00|0.01|0.02	0|25|15	0.0077	0.015	0.5019
PF3D7_1302100	gamete antigen 27/25	stress_schi1|stress_schi2|stress_schi3	0|0|2	2	3	0.01	0.00|0.00|0.02	0|12|13	0.005	0.015	0.5024
PF3D7_0525100	acyl-CoA synthetase	stress_schi1|stress_schi2|stress_schi3	0|2|4	6	3	0	0.00|0.00|0.00	0|33|0	0.0013	0.002	0.503
PF3D7_0302500	cytoadherence linked asexual protein 3.1	stress_schi1|stress_schi2|stress_schi3	0|7|0	7	3	0	0.00|0.00|0.00	0|28|0	0.001	0.003	0.5035
PF3D7_0930300	merozoite surface protein 1	stress_schi1|stress_schi2|stress_schi3	0|21|0	21	3	0	0.00|0.00|0.00	0|77|361	0	0	0.7523
PF3D7_0207600	serine repeat antigen 5	stress_schi1|stress_schi2|stress_schi3	0|9|0	9	3	0	0.00|0.00|0.00	0|2|62	0	0	0.7523

## Sheet: S4F
Table S4F. MPMP analysis of the PfDOZI interactome in stressed schizonts
	num_geneQuery_withTerm	num_geneQuery_withoutTerm	num_geneBackground_withTerm	num_geneBackground_withoutTerm	pValue	geneID	padj
S-Glutathionylated proteins	26	97	320	4944	3.98699e-08	PF3D7_1224300,PF3D7_1405600,PF3D7_0913200,PF3D7_1015800,PF3D7_1209200,PF3D7_0919000,PF3D7_1007700,PF3D7_0315100,PF3D7_0507600,PF3D7_1360900,PF3D7_0926700,PF3D7_1244600,PF3D7_1474800,PF3D7_1021600,PF3D7_0309600,PF3D7_1359400,PF3D7_1033100,PF3D7_1027300,PF3D7_1247400,PF3D7_0728000,PF3D7_0105700,PF3D7_0500800,PF3D7_0319600,PF3D7_1110400,PF3D7_0307100,PF3D7_1340600	1.11256e-06
Phosphoproteome - Pease et al 2013	45	78	663	4601	2.23513e-11	PF3D7_1233600,PF3D7_1224300,PF3D7_1308900,PF3D7_0913200,PF3D7_0919000,PF3D7_1007700,PF3D7_0507600,PF3D7_0613800,PF3D7_1019000,PF3D7_1032100,PF3D7_1244600,PF3D7_0413700,PF3D7_1449500,PF3D7_0811300,PF3D7_1219100,PF3D7_0810600,PF3D7_1359400,PF3D7_1317100,PF3D7_0605100,PF3D7_1033100,PF3D7_1013900,PF3D7_1417200,PF3D7_0728000,PF3D7_0615400,PF3D7_0511500,PF3D7_0215700,PF3D7_0105700,PF3D7_0219600,PF3D7_0…	1.19072e-09
Phosphoproteome - Treeck et al 2011	57	66	947	4317	1.13832e-12	PF3D7_1233600,PF3D7_0629800,PF3D7_1224300,PF3D7_1329100,PF3D7_1308900,PF3D7_0913200,PF3D7_0919000,PF3D7_1007700,PF3D7_0315100,PF3D7_1474900,PF3D7_0507600,PF3D7_0321500,PF3D7_0613800,PF3D7_1103800,PF3D7_1360900,PF3D7_1019000,PF3D7_0209800,PF3D7_1032100,PF3D7_0214000,PF3D7_1244600,PF3D7_0413700,PF3D7_1449500,PF3D7_0811300,PF3D7_1219100,PF3D7_0810600,PF3D7_0819900,PF3D7_1359400,PF3D7_1317100,PF3D7_0…	9.61345e-11
Phosphoproteome - Collins et al 2014	49	74	709	4555	8.98416e-13	PF3D7_1233600,PF3D7_1224300,PF3D7_1329100,PF3D7_0913200,PF3D7_0919000,PF3D7_1007700,PF3D7_0507600,PF3D7_0321500,PF3D7_0613800,PF3D7_1103800,PF3D7_1360900,PF3D7_0209800,PF3D7_1032100,PF3D7_0214000,PF3D7_1244600,PF3D7_0413700,PF3D7_1449500,PF3D7_0811300,PF3D7_1219100,PF3D7_1359400,PF3D7_1317100,PF3D7_0605100,PF3D7_1033100,PF3D7_1417200,PF3D7_0728000,PF3D7_0615400,PF3D7_0511500,PF3D7_0105700,PF3D7_0…	9.61345e-11
Nuclear proteome	56	67	711	4553	2.44738e-17	PF3D7_0320800,PF3D7_1224300,PF3D7_1308900,PF3D7_0913200,PF3D7_1209200,PF3D7_0919000,PF3D7_1007700,PF3D7_0315100,PF3D7_1107000,PF3D7_1474900,PF3D7_0507600,PF3D7_0321500,PF3D7_0613800,PF3D7_1103800,PF3D7_1360900,PF3D7_1019000,PF3D7_0209800,PF3D7_1032100,PF3D7_0214000,PF3D7_1449500,PF3D7_0811300,PF3D7_1474800,PF3D7_1219100,PF3D7_0810600,PF3D7_1124400,PF3D7_0819900,PF3D7_0309600,PF3D7_1359400,PF3D7_1…	7.17082e-15
Lysine acetylated proteins	45	78	763	4501	1.97818e-09	PF3D7_0320800,PF3D7_1233600,PF3D7_1224300,PF3D7_1329100,PF3D7_1308900,PF3D7_0913200,PF3D7_1447800,PF3D7_1007700,PF3D7_0315100,PF3D7_1004200,PF3D7_1474900,PF3D7_0507600,PF3D7_0613800,PF3D7_1103800,PF3D7_1019000,PF3D7_1032100,PF3D7_1219100,PF3D7_0810600,PF3D7_0309600,PF3D7_1223200,PF3D7_1317100,PF3D7_1033100,PF3D7_1013900,PF3D7_0418200,PF3D7_1027300,PF3D7_1417200,PF3D7_0615400,PF3D7_0511500,PF3D7_0…	7.24507e-08
Phosphoproteome	64	59	1256	4008	2.76787e-11	PF3D7_1233600,PF3D7_0629800,PF3D7_1224300,PF3D7_1329100,PF3D7_1308900,PF3D7_0804500,PF3D7_0913200,PF3D7_0919000,PF3D7_1007700,PF3D7_0315100,PF3D7_1474900,PF3D7_0507600,PF3D7_0321500,PF3D7_0613800,PF3D7_1103800,PF3D7_1360900,PF3D7_1019000,PF3D7_0209800,PF3D7_1032100,PF3D7_0214000,PF3D7_1244600,PF3D7_0413700,PF3D7_1449500,PF3D7_0811300,PF3D7_1219100,PF3D7_0810600,PF3D7_0819900,PF3D7_1359400,PF3D7_1…	1.35164e-09
Interactome of mitochondrial 2-Cys peroxiredoxin	14	109	139	5125	8.17069e-06	PF3D7_1233600,PF3D7_1419400,PF3D7_1007700,PF3D7_0507600,PF3D7_1019000,PF3D7_0214000,PF3D7_0105800,PF3D7_1213900,PF3D7_0604500,PF3D7_1230800,PF3D7_1412100,PF3D7_1142100,PF3D7_0526500,PF3D7_0719000	0.000171001
Important interacting proteins	12	111	159	5105	0.000477058	PF3D7_0919000,PF3D7_0108300,PF3D7_0510100,PF3D7_1019000,PF3D7_1366900,PF3D7_0511500,PF3D7_0215700,PF3D7_1415400,PF3D7_1023900,PF3D7_0500800,PF3D7_1325000,PF3D7_1107300	0.00635354
S-nitrosylated proteins	24	99	263	5001	1.85689e-08	PF3D7_1224300,PF3D7_0913200,PF3D7_0919000,PF3D7_1007700,PF3D7_0613800,PF3D7_0209800,PF3D7_1474800,PF3D7_0309600,PF3D7_1359400,PF3D7_1317100,PF3D7_0605100,PF3D7_1033100,PF3D7_1027300,PF3D7_1247400,PF3D7_1023900,PF3D7_0500800,PF3D7_0904100,PF3D7_0624600,PF3D7_0923900,PF3D7_0319600,PF3D7_1325000,PF3D7_1110400,PF3D7_1107300,PF3D7_0307100	5.56723e-07
RNA binding proteins	14	109	203	5061	0.000380162	PF3D7_0320800,PF3D7_1224300,PF3D7_1359600,PF3D7_0510100,PF3D7_1360900,PF3D7_0209800,PF3D7_0810600,PF3D7_1359400,PF3D7_0605100,PF3D7_0703500,PF3D7_1235300,PF3D7_0310500,PF3D7_0923900,PF3D7_1110400	0.00530551
Phosphoproteome of the merozoite	40	83	482	4782	1.2354e-12	PF3D7_1233600,PF3D7_0629800,PF3D7_1224300,PF3D7_1329100,PF3D7_0913200,PF3D7_1209200,PF3D7_0919000,PF3D7_1007700,PF3D7_0315100,PF3D7_1474900,PF3D7_1019000,PF3D7_0209800,PF3D7_1032100,PF3D7_1244600,PF3D7_0810600,PF3D7_0819900,PF3D7_1359400,PF3D7_1223200,PF3D7_0605100,PF3D7_1027300,PF3D7_1247400,PF3D7_0722200,PF3D7_1417200,PF3D7_0615400,PF3D7_0511500,PF3D7_0219600,PF3D7_1023900,PF3D7_1104200,PF3D7_1…	9.61345e-11
Predicted protein-protein interactions of plausible stress helicases	20	103	111	5153	7.53079e-12	PF3D7_1224300,PF3D7_1308900,PF3D7_1405600,PF3D7_1015800,PF3D7_1209200,PF3D7_0315100,PF3D7_1474900,PF3D7_0507600,PF3D7_1103800,PF3D7_0209800,PF3D7_1032100,PF3D7_0811300,PF3D7_0810600,PF3D7_1124400,PF3D7_1417200,PF3D7_0728000,PF3D7_0215700,PF3D7_1235300,PF3D7_1325000,PF3D7_1107300	4.41304e-10
Helicases	6	117	71	5193	0.0079296	PF3D7_0320800,PF3D7_0209800,PF3D7_0810600,PF3D7_1023900,PF3D7_0310500,PF3D7_0624600	0.0619566
Proteins with ATPase activity	28	95	383	4881	9.06105e-08	PF3D7_0320800,PF3D7_1224300,PF3D7_1405600,PF3D7_0913200,PF3D7_1015800,PF3D7_0919000,PF3D7_0315100,PF3D7_1107000,PF3D7_1474900,PF3D7_0209800,PF3D7_0214000,PF3D7_1244600,PF3D7_0413700,PF3D7_1474800,PF3D7_0810600,PF3D7_1021600,PF3D7_1359400,PF3D7_1317100,PF3D7_0605100,PF3D7_0418200,PF3D7_1247400,PF3D7_0215700,PF3D7_0703500,PF3D7_1104200,PF3D7_0500800,PF3D7_0624600,PF3D7_0319600,PF3D7_1340600	2.41353e-06
Transcription associated proteins implicated in the transcriptional machinery	14	109	207	5057	0.00045798	PF3D7_0919000,PF3D7_1007700,PF3D7_0507600,PF3D7_0613800,PF3D7_1103800,PF3D7_1449500,PF3D7_0811300,PF3D7_1417200,PF3D7_0215700,PF3D7_1023900,PF3D7_1104200,PF3D7_1235300,PF3D7_0624600,PF3D7_1033700	0.0062413
Plasmodium ubiquitin-protein conjugates	6	117	73	5191	0.00896044	PF3D7_0617200,PF3D7_1027300,PF3D7_1247400,PF3D7_0215700,PF3D7_1104200,PF3D7_0923900	0.0690897
Transcription related proteins encoding genes	14	109	177	5087	9.91907e-05	PF3D7_0919000,PF3D7_1007700,PF3D7_0507600,PF3D7_0613800,PF3D7_1103800,PF3D7_1449500,PF3D7_0811300,PF3D7_1417200,PF3D7_0215700,PF3D7_1023900,PF3D7_1104200,PF3D7_1235300,PF3D7_0624600,PF3D7_1033700	0.0016146
Differential proteome analysis under drug treatment	7	116	90	5174	0.00640391	PF3D7_0320800,PF3D7_1233600,PF3D7_0217900,PF3D7_1104200,PF3D7_1142100,PF3D7_1235300,PF3D7_0923900	0.0536099
The phosphoproteome of Plasmodium falciparum infected RBCs	29	94	334	4930	1.30129e-09	PF3D7_1233600,PF3D7_1224300,PF3D7_0919000,PF3D7_1007700,PF3D7_0613800,PF3D7_1103800,PF3D7_1449500,PF3D7_1219100,PF3D7_1359400,PF3D7_1317100,PF3D7_0605100,PF3D7_1027300,PF3D7_0615400,PF3D7_0511500,PF3D7_0219600,PF3D7_0703500,PF3D7_1023900,PF3D7_1104200,PF3D7_1235300,PF3D7_0904100,PF3D7_0310500,PF3D7_0411900,PF3D7_0624600,PF3D7_0705500,PF3D7_0302100,PF3D7_1110400,PF3D7_0516700,PF3D7_1107300,PF3D7_0…	5.0837e-08
Phosphoproteome - Lasonder et al 2011	41	82	569	4695	4.37526e-11	PF3D7_1233600,PF3D7_1224300,PF3D7_1329100,PF3D7_0804500,PF3D7_0913200,PF3D7_0919000,PF3D7_1007700,PF3D7_1474900,PF3D7_0507600,PF3D7_0613800,PF3D7_1360900,PF3D7_1019000,PF3D7_1032100,PF3D7_0413700,PF3D7_1219100,PF3D7_1359400,PF3D7_1223200,PF3D7_1317100,PF3D7_0605100,PF3D7_1033100,PF3D7_1013900,PF3D7_1027300,PF3D7_0722200,PF3D7_1417200,PF3D7_0615400,PF3D7_0511500,PF3D7_0219600,PF3D7_1023900,PF3D7_1…	1.97223e-09
Cell cycle compartment assocation between P. falciparum cell cycle perturbed transcriptomes	10	113	165	5099	0.00636398	PF3D7_0320800,PF3D7_1329100,PF3D7_0315100,PF3D7_1103800,PF3D7_0309600,PF3D7_1317100,PF3D7_0219600,PF3D7_0411900,PF3D7_0414000,PF3D7_1407500	0.0536099
Encoded proteins that could be constituents of P-bodies	15	108	43	5221	1.31242e-12	PF3D7_0320800,PF3D7_1224300,PF3D7_1308900,PF3D7_1209200,PF3D7_0315100,PF3D7_1474900,PF3D7_0507600,PF3D7_1103800,PF3D7_1032100,PF3D7_0811300,PF3D7_1124400,PF3D7_0819900,PF3D7_1417200,PF3D7_1235300,PF3D7_1325000	9.61345e-11
Initiation of translation	11	112	42	5222	1.90008e-08	PF3D7_1224300,PF3D7_0315100,PF3D7_1360900,PF3D7_1019000,PF3D7_1326400,PF3D7_1013900,PF3D7_0418200,PF3D7_0728000,PF3D7_1250600,PF3D7_0923900,PF3D7_1107300	5.56723e-07
Histone mRNA degradation	8	115	20	5244	1.24669e-07	PF3D7_1308900,PF3D7_1209200,PF3D7_0315100,PF3D7_1107000,PF3D7_1032100,PF3D7_1124400,PF3D7_0819900,PF3D7_1325000	3.04399e-06
The molecular machinery of translational regulation	16	107	56	5208	2.86225e-12	PF3D7_1224300,PF3D7_1308900,PF3D7_1209200,PF3D7_0315100,PF3D7_1107000,PF3D7_1032100,PF3D7_1326400,PF3D7_1124400,PF3D7_0819900,PF3D7_1013900,PF3D7_0728000,PF3D7_1235300,PF3D7_1250600,PF3D7_0923900,PF3D7_1325000,PF3D7_1107300	1.86364e-10
CCR4 – NOT complex	6	117	19	5245	1.55637e-05	PF3D7_0320800,PF3D7_0507600,PF3D7_1103800,PF3D7_0811300,PF3D7_1417200,PF3D7_1235300	0.000304012
Interactome of cytosolic 2-Cys peroxiredoxin	10	113	91	5173	8.86411e-05	PF3D7_1224300,PF3D7_1219100,PF3D7_0819900,PF3D7_1317100,PF3D7_1033100,PF3D7_0418200,PF3D7_1027300,PF3D7_1412100,PF3D7_0624600,PF3D7_0526500	0.00148411
RNA Degradation Factors	12	111	40	5224	1.11516e-09	PF3D7_1308900,PF3D7_1209200,PF3D7_1107000,PF3D7_0507600,PF3D7_1103800,PF3D7_1032100,PF3D7_1124400,PF3D7_0819900,PF3D7_1417200,PF3D7_1235300,PF3D7_1325000,PF3D7_1340600	4.66774e-08
mRNA-binding proteins in trophozoite and schizonts	11	112	38	5226	7.84589e-09	PF3D7_1224300,PF3D7_1474900,PF3D7_0507600,PF3D7_0811300,PF3D7_0810600,PF3D7_1359400,PF3D7_1417200,PF3D7_0728000,PF3D7_0615400,PF3D7_0703500,PF3D7_1107300	2.70452e-07
Protein factors in pre-mRNA 3’-end processing	4	119	18	5246	0.00137654	PF3D7_1224300,PF3D7_0923900,PF3D7_0526500,PF3D7_1107300	0.0145145
Isocryptolepine - effect of drug on gene transcription	9	114	109	5155	0.00138705	PF3D7_0913200,PF3D7_0919000,PF3D7_0607700,PF3D7_1474800,PF3D7_1219100,PF3D7_0604500,PF3D7_1417200,PF3D7_1426800,PF3D7_0923900	0.0145145
mRNA degradation	8	115	31	5233	1.99915e-06	PF3D7_1308900,PF3D7_1209200,PF3D7_1474900,PF3D7_1032100,PF3D7_1124400,PF3D7_0819900,PF3D7_0615400,PF3D7_1325000	4.686e-05
Quality control in mRNA biogenesis	4	119	26	5238	0.00447981	PF3D7_1224300,PF3D7_1360900,PF3D7_0703500,PF3D7_1107300	0.0435539
Lsm proteins and RNA processing	7	116	12	5252	1.0946e-07	PF3D7_1308900,PF3D7_1209200,PF3D7_1107000,PF3D7_1032100,PF3D7_1124400,PF3D7_0819900,PF3D7_1325000	2.78886e-06
U6 snRNP role in pre-mRNA splicing	4	119	27	5237	0.00505403	PF3D7_1209200,PF3D7_1107000,PF3D7_0819900,PF3D7_1325000	0.0435539
nucleus	82	41	1527	3737	1.7082e-17	PF3D7_0320800,PF3D7_1224300,PF3D7_1308900,PF3D7_0913200,PF3D7_1419400,PF3D7_1209200,PF3D7_0919000,PF3D7_1007700,PF3D7_0315100,PF3D7_1004200,PF3D7_1107000,PF3D7_1423700,PF3D7_1474900,PF3D7_0305500,PF3D7_0507600,PF3D7_0321500,PF3D7_0613800,PF3D7_1103800,PF3D7_0606600,PF3D7_1359600,PF3D7_1408700,PF3D7_0510100,PF3D7_1036900,PF3D7_1360900,PF3D7_1019000,PF3D7_0209800,PF3D7_1032100,PF3D7_0214000,PF3D7_1…	7.17082e-15
mRNA binding	24	99	113	5151	1.81268e-15	PF3D7_0320800,PF3D7_1224300,PF3D7_1474900,PF3D7_0108300,PF3D7_1103800,PF3D7_1036900,PF3D7_1019000,PF3D7_1032100,PF3D7_0810600,PF3D7_1359400,PF3D7_0604500,PF3D7_0605100,PF3D7_1366900,PF3D7_1417200,PF3D7_0511500,PF3D7_1415400,PF3D7_0105700,PF3D7_0703500,PF3D7_0813400,PF3D7_1235300,PF3D7_0323800,PF3D7_1110400,PF3D7_0526500,PF3D7_1107300	3.54077e-13
RNA binding	26	97	305	4959	1.58787e-08	PF3D7_1224300,PF3D7_1308900,PF3D7_1209200,PF3D7_0315100,PF3D7_1107000,PF3D7_0510100,PF3D7_1360900,PF3D7_0209800,PF3D7_0810600,PF3D7_1124400,PF3D7_0819900,PF3D7_1359400,PF3D7_0605100,PF3D7_0728000,PF3D7_0615400,PF3D7_0511500,PF3D7_1415400,PF3D7_0703500,PF3D7_1235300,PF3D7_0310500,PF3D7_0624600,PF3D7_0923900,PF3D7_1325000,PF3D7_0205400,PF3D7_1110400,PF3D7_1107300	5.16939e-07
MIS complex	4	119	17	5247	0.00114632	PF3D7_0707200,PF3D7_1036900,PF3D7_0209800,PF3D7_1230800	0.0129181
nucleic acid binding	14	109	225	5039	0.000999177	PF3D7_0320800,PF3D7_1224300,PF3D7_1360900,PF3D7_0209800,PF3D7_0811300,PF3D7_0810600,PF3D7_1359400,PF3D7_0605100,PF3D7_0728000,PF3D7_1235300,PF3D7_0310500,PF3D7_0411900,PF3D7_0923900,PF3D7_1110400	0.0117104
helicase activity	7	116	57	5207	0.00057551	PF3D7_0320800,PF3D7_0209800,PF3D7_0810600,PF3D7_0703500,PF3D7_1104200,PF3D7_0310500,PF3D7_0624600	0.00749442
protein binding	26	97	561	4703	0.00060172	PF3D7_0320800,PF3D7_0629800,PF3D7_1329100,PF3D7_1447800,PF3D7_1007700,PF3D7_0315100,PF3D7_1004200,PF3D7_0606600,PF3D7_1019000,PF3D7_0214000,PF3D7_1219100,PF3D7_1359400,PF3D7_1213900,PF3D7_0604500,PF3D7_1230800,PF3D7_1247400,PF3D7_0511500,PF3D7_1023900,PF3D7_1142100,PF3D7_0500800,PF3D7_0414000,PF3D7_0526500,PF3D7_1107300,PF3D7_1033700,PF3D7_1126500,PF3D7_1423800	0.0075023
DNA binding	13	110	204	5060	0.00124045	PF3D7_0919000,PF3D7_1007700,PF3D7_0613800,PF3D7_1244600,PF3D7_1449500,PF3D7_1317100,PF3D7_0215700,PF3D7_0219600,PF3D7_1023900,PF3D7_1104200,PF3D7_0411900,PF3D7_0624600,PF3D7_1343300	0.0134612
nuclear periphery	4	119	27	5237	0.00505403	PF3D7_1224300,PF3D7_0919000,PF3D7_0219600,PF3D7_0414000	0.0435539
equatorial microtubule organizing center	2	121	4	5260	0.00730455	PF3D7_1443600,PF3D7_0303500	0.0578441
gamma-tubulin binding	2	121	4	5260	0.00730455	PF3D7_1443600,PF3D7_0303500	0.0578441
translational initiation	7	116	47	5217	0.000198153	PF3D7_0315100,PF3D7_1019000,PF3D7_1326400,PF3D7_1366900,PF3D7_1013900,PF3D7_0728000,PF3D7_1250600	0.00305573
P granule	4	119	7	5257	7.54562e-05	PF3D7_1224300,PF3D7_0315100,PF3D7_1474900,PF3D7_0810600	0.00130051
translation initiation factor activity	10	113	64	5200	5.57632e-06	PF3D7_0315100,PF3D7_1019000,PF3D7_1326400,PF3D7_1213900,PF3D7_1366900,PF3D7_1013900,PF3D7_0418200,PF3D7_0728000,PF3D7_1250600,PF3D7_1107300	0.000121027
guanyl-nucleotide exchange factor activity	3	120	8	5256	0.00167638	PF3D7_0913200,PF3D7_1213900,PF3D7_0319600	0.0172343
cytoplasmic mRNA processing body assembly	4	119	4	5260	1.68833e-05	PF3D7_0320800,PF3D7_1107000,PF3D7_1474900,PF3D7_0819900	0.000319148
stress granule assembly	2	121	3	5261	0.00494336	PF3D7_0320800,PF3D7_1474900	0.0435539
cytoplasmic mRNA processing body	13	110	18	5246	3.52049e-14	PF3D7_0320800,PF3D7_1107000,PF3D7_1474900,PF3D7_0507600,PF3D7_1103800,PF3D7_0606600,PF3D7_1032100,PF3D7_0811300,PF3D7_1124400,PF3D7_0819900,PF3D7_1417200,PF3D7_0615400,PF3D7_1325000	5.15752e-12
mitotic DNA replication initiation	2	121	4	5260	0.00730455	PF3D7_1317100,PF3D7_0411900	0.0578441
chromatin binding	5	118	31	5233	0.00122297	PF3D7_0919000,PF3D7_1412100,PF3D7_0411900,PF3D7_0414000,PF3D7_1033700	0.0134612
mRNA catabolic process	3	120	4	5260	0.000380258	PF3D7_1474900,PF3D7_0507600,PF3D7_0615400	0.00530551
negative regulation of translation	4	119	10	5254	0.000217011	PF3D7_0507600,PF3D7_1103800,PF3D7_0811300,PF3D7_1417200	0.00323726
CCR4-NOT complex	5	118	9	5255	9.71292e-06	PF3D7_0507600,PF3D7_1103800,PF3D7_0811300,PF3D7_1417200,PF3D7_1235300	0.000196268
CCR4-NOT core complex	4	119	6	5258	4.88789e-05	PF3D7_0507600,PF3D7_1103800,PF3D7_0811300,PF3D7_1417200	0.000895094
mRNA processing	5	118	43	5221	0.00446727	PF3D7_1124400,PF3D7_1230800,PF3D7_1415400,PF3D7_0526500,PF3D7_1340600	0.0435539
RNA splicing	6	117	46	5218	0.00108122	PF3D7_1004200,PF3D7_1124400,PF3D7_0819900,PF3D7_1230800,PF3D7_1415400,PF3D7_0526500	0.0124234
deadenylation-independent decapping of nuclear-transcribed mRNA	2	121	2	5262	0.00301096	PF3D7_0606600,PF3D7_1032100	0.0304211
ribonucleoprotein complex	5	118	29	5235	0.00093616	PF3D7_1224300,PF3D7_1209200,PF3D7_1360900,PF3D7_1359400,PF3D7_0617200	0.0112956
eukaryotic translation initiation factor 2B complex	5	118	6	5258	2.36858e-06	PF3D7_1326400,PF3D7_1213900,PF3D7_1013900,PF3D7_0728000,PF3D7_1250600	5.33841e-05
nuclear-transcribed mRNA catabolic process	4	119	8	5256	0.000111191	PF3D7_1209200,PF3D7_1107000,PF3D7_1124400,PF3D7_0819900	0.00176103
U6 snRNP	4	119	7	5257	7.54562e-05	PF3D7_1209200,PF3D7_1107000,PF3D7_0819900,PF3D7_1325000	0.00130051
small nucleolar ribonucleoprotein complex	4	119	16	5248	0.000944508	PF3D7_1209200,PF3D7_1107000,PF3D7_0819900,PF3D7_1325000	0.0112956
Lsm1-7-Pat1 complex	3	120	5	5259	0.000598283	PF3D7_1209200,PF3D7_1124400,PF3D7_0819900	0.0075023
poly(A) binding	2	121	3	5261	0.00494336	PF3D7_1224300,PF3D7_0923900	0.0435539
deoxyribonucleotide biosynthetic process	2	121	3	5261	0.00494336	PF3D7_1405600,PF3D7_1015800	0.0435539
ribonucleoside-diphosphate reductase complex	2	121	3	5261	0.00494336	PF3D7_1405600,PF3D7_1015800	0.0435539
ribonucleoside-diphosphate reductase activity, thioredoxin disulfide as acceptor	2	121	3	5261	0.00494336	PF3D7_1405600,PF3D7_1015800	0.0435539
deadenylation-dependent decapping of nuclear-transcribed mRNA	3	120	3	5261	0.000220973	PF3D7_1308900,PF3D7_1032100,PF3D7_1124400	0.00323726
nuclear-transcribed mRNA catabolic process, deadenylation-dependent decay	2	121	3	5261	0.00494336	PF3D7_1103800,PF3D7_1417200	0.0435539
binding, bridging	2	121	4	5260	0.00730455	PF3D7_1103800,PF3D7_1417200	0.0578441

## Sheet: S4G
Table S4G. Comparison of PfDOZI interacting proteins in different stages and conditions
	Schizont				stressed schizont				Gametocyte				Average_probability			Binding_type_(FDR < 0.01)
Gene.ID	prob1	prob2	prob3	FDR	prob1.1	prob2.1	prob3.1	FDR.1	prob1.2	prob2.2	prob3.2	FDR.2	probMean	probMean.1	probMean.2	schi_bind	schi_stress_bind	gam_bind	schi_schiStressClass	schi_gamClass	allClass	Product.Description	Gene.Name.or.Symbol
PF3D7_0320800	1	1	1	0	1	1	1	0	1	1	1	0	1	1	1	Bind	Bind	Bind	Bind,Bind	Bind,Bind	Bind,Bind,Bind	ATP-dependent RNA helicase DDX6	DOZI
PF3D7_1224300	1	1	1	0	0.94	1	1	0.0039	1	1	1	0	1	0.98	1	Bind	Bind	Bind	Bind,Bind	Bind,Bind	Bind,Bind,Bind	polyadenylate-binding protein 1, putative	PABP1
PF3D7_1419400	1	1	1	0.0002	1	1	1	0	1	1	1	0	1	1	1	Bind	Bind	Bind	Bind,Bind	Bind,Bind	Bind,Bind,Bind	conserved Plasmodium membrane protein, unknown function	N/A
PF3D7_0315100	0.91	1	1	0.0027	0.97	0.99	0.99	0.0037	1	1	1	0	0.97	0.983333	1	Bind	Bind	Bind	Bind,Bind	Bind,Bind	Bind,Bind,Bind	eukaryotic translation initiation factor 4E	eIF4E
PF3D7_1233600	1	1	1	0	1	1	1	0	NA	NA	NA	NA	1	1	NA	Bind	Bind	NA	Bind,Bind	Bind,NA	Bind,Bind,NA	asparagine and aspartate rich protein 1	AARP1
PF3D7_1225700	1	1	1	0	0.99	1	1	0.0006	NA	NA	NA	NA	1	0.996667	NA	Bind	Bind	NA	Bind,Bind	Bind,NA	Bind,Bind,NA	VAC14 domain-containing protein, putative	N/A
PF3D7_0629800	1	1	1	0	1	1	1	0.0001	NA	NA	NA	NA	1	1	NA	Bind	Bind	NA	Bind,Bind	Bind,NA	Bind,Bind,NA	cullin-like protein, putative	N/A
PF3D7_1329100	1	1	1	0	0.95	1	1	0.0033	0	0.75	0.82	0.1932	1	0.983333	0.523333	Bind	Bind	NA	Bind,Bind	Bind,NA	Bind,Bind,NA	myosin F, putative	MyoF
PF3D7_1308900	1	1	1	0	1	1	1	0	0	0.74	0.76	0.197	1	1	0.5	Bind	Bind	NA	Bind,Bind	Bind,NA	Bind,Bind,NA	mRNA-decapping enzyme 2, putative	DCP2
PF3D7_0804500	1	1	1	0	1	1	1	0	NA	NA	NA	NA	1	1	NA	Bind	Bind	NA	Bind,Bind	Bind,NA	Bind,Bind,NA	conserved Plasmodium membrane protein, unknown function	N/A
PF3D7_0707200	1	1	1	0	0.99	1	1	0.0009	NA	NA	NA	NA	1	0.996667	NA	Bind	Bind	NA	Bind,Bind	Bind,NA	Bind,Bind,NA	conserved Plasmodium protein, unknown function	N/A
PF3D7_1327400	1	1	1	0	0.93	1	1	0.0059	NA	NA	NA	NA	1	0.976667	NA	Bind	Bind	NA	Bind,Bind	Bind,NA	Bind,Bind,NA	conserved Plasmodium protein, unknown function	N/A
PF3D7_1405600	1	1	1	0	1	1	0.97	0.0024	0.88	0	0	0.3485	1	0.99	0.293333	Bind	Bind	NA	Bind,Bind	Bind,NA	Bind,Bind,NA	ribonucleoside-diphosphate reductase small chain, putative	RNR
PF3D7_0913200	1	1	1	0.0001	1	1	1	0.0005	0.95	0	0	0.2395	1	1	0.316667	Bind	Bind	NA	Bind,Bind	Bind,NA	Bind,Bind,NA	elongation factor 1-beta	EF-1beta
PF3D7_1443600	1	1	1	0.0001	0.99	1	1	0.0004	NA	NA	NA	NA	1	0.996667	NA	Bind	Bind	NA	Bind,Bind	Bind,NA	Bind,Bind,NA	gamma-tubulin complex component, putative	N/A
PF3D7_1346400	0.99	1	1	0.0004	1	1	1	0	NA	NA	NA	NA	0.996667	1	NA	Bind	Bind	NA	Bind,Bind	Bind,NA	Bind,Bind,NA	VPS13 domain-containing protein, putative	N/A
PF3D7_1015800	0.99	1	1	0.0005	0.97	1	1	0.002	0.99	0.95	0	0.0681	0.996667	0.99	0.646667	Bind	Bind	NA	Bind,Bind	Bind,NA	Bind,Bind,NA	ribonucleoside-diphosphate reductase small chain, putative	N/A
PF3D7_1209200	0.99	1	1	0.0007	1	1	1	0.0003	0.98	0.98	0	0.0348	0.996667	1	0.653333	Bind	Bind	NA	Bind,Bind	Bind,NA	Bind,Bind,NA	U6 snRNA-associated Sm-like protein LSm7, putative	LSM7
PF3D7_0919000	0.98	1	1	0.0008	1	1	1	0.0002	NA	NA	NA	NA	0.993333	1	NA	Bind	Bind	NA	Bind,Bind	Bind,NA	Bind,Bind,NA	nucleosome assembly protein	NAPS
PF3D7_1447800	0.96	1	1	0.0013	1	1	1	0	NA	NA	NA	NA	0.986667	1	NA	Bind	Bind	NA	Bind,Bind	Bind,NA	Bind,Bind,NA	calponin homology domain-containing protein, putative	N/A
PF3D7_1007700	0.96	1	0.99	0.0016	1	1	1	0	NA	NA	NA	NA	0.983333	1	NA	Bind	Bind	NA	Bind,Bind	Bind,NA	Bind,Bind,NA	AP2 domain transcription factor AP2-I	AP2-I
PF3D7_1004200	0.88	1	1	0.0034	1	1	1	0	NA	NA	NA	NA	0.96	1	NA	Bind	Bind	NA	Bind,Bind	Bind,NA	Bind,Bind,NA	WD repeat-containing protein, putative	N/A
PF3D7_1107000	0.85	1	1	0.0043	0.99	1	1	0.0007	0	0	0.94	0.2614	0.95	0.996667	0.313333	Bind	Bind	NA	Bind,Bind	Bind,NA	Bind,Bind,NA	U6 snRNA-associated Sm-like protein LSm4, putative	LSM4
PF3D7_1437900	1	1	1	0	0.02	0.95	0.96	0.1565	1	1	1	0	1	0.643333	1	Bind	NA	Bind	Bind,NA	Bind,Bind	Bind,NA,Bind	HSP40, subfamily A	HSP40
PF3D7_0814200	1	1	1	0	0.62	0.65	0.9	0.0597	1	1	1	0	1	0.723333	1	Bind	NA	Bind	Bind,NA	Bind,Bind	Bind,NA,Bind	DNA/RNA-binding protein Alba 1	ALBA1
PF3D7_1246200	1	1	1	0	0	0.05	0.11	0.4848	1	1	1	0	1	0.0533333	1	Bind	NA	Bind	Bind,NA	Bind,Bind	Bind,NA,Bind	actin I	ACT1
PF3D7_0708400	1	1	1	0	0.99	0.75	1	0.0162	1	1	1	0	1	0.913333	1	Bind	NA	Bind	Bind,NA	Bind,Bind	Bind,NA,Bind	heat shock protein 90	HSP90
PF3D7_1466300	1	1	1	0	0.01	1	1	0.0883	1	0.99	0.97	0.0022	1	0.67	0.986667	Bind	NA	Bind	Bind,NA	Bind,Bind	Bind,NA,Bind	26S proteasome regulatory subunit RPN2, putative	RPN2
PF3D7_1211400	1	1	1	0	0.06	0.98	0.99	0.0813	1	1	1	0	1	0.676667	1	Bind	NA	Bind	Bind,NA	Bind,Bind	Bind,NA,Bind	heat shock protein DNAJ homologue Pfj4	PfJ4
PF3D7_0524000	1	1	1	0	0.01	1	1	0.086	1	1	1	0.0001	1	0.67	1	Bind	NA	Bind	Bind,NA	Bind,Bind	Bind,NA,Bind	karyopherin beta	KASbeta
PF3D7_1008700	1	1	1	0	0.04	0.85	0.85	0.2096	1	1	0.87	0.0039	1	0.58	0.956667	Bind	NA	Bind	Bind,NA	Bind,Bind	Bind,NA,Bind	tubulin beta chain	N/A
PF3D7_1129100	1	1	1	0	0.33	0.91	0.89	0.0633	1	1	1	0	1	0.71	1	Bind	NA	Bind	Bind,NA	Bind,Bind	Bind,NA,Bind	parasitophorous vacuolar protein 1	PV1
PF3D7_1130400	1	1	1	0	0.09	1	1	0.0693	1	1	0.97	0.0015	1	0.696667	0.99	Bind	NA	Bind	Bind,NA	Bind,Bind	Bind,NA,Bind	26S protease regulatory subunit 6A, putative	RPT5
PF3D7_0827900	1	1	1	0	0.94	0.69	0.98	0.0269	1	1	1	0	1	0.87	1	Bind	NA	Bind	Bind,NA	Bind,Bind	Bind,NA,Bind	protein disulfide-isomerase	PDI8
PF3D7_0903700	1	1	1	0	0	0.29	0.2	0.4432	1	1	1	0.0002	1	0.163333	1	Bind	NA	Bind	Bind,NA	Bind,Bind	Bind,NA,Bind	alpha tubulin 1	N/A
PF3D7_1407800	1	1	1	0	0.47	0.89	0.86	0.0491	1	1	0.91	0.0033	1	0.74	0.97	Bind	NA	Bind	Bind,NA	Bind,Bind	Bind,NA,Bind	plasmepsin IV	PM4
PF3D7_1203700	1	1	1	0	0.2	1	1	0.0526	0.97	1	1	0.0018	1	0.733333	0.99	Bind	NA	Bind	Bind,NA	Bind,Bind	Bind,NA,Bind	nucleosome assembly protein	NAPL
PF3D7_1424100	1	1	1	0	0.12	0.1	0.24	0.4467	1	1	1	0	1	0.153333	1	Bind	NA	Bind	Bind,NA	Bind,Bind	Bind,NA,Bind	60S ribosomal protein L5, putative	RPL5
PF3D7_1015600	1	1	1	0	0.98	0.78	0.99	0.0151	1	1	1	0	1	0.916667	1	Bind	NA	Bind	Bind,NA	Bind,Bind	Bind,NA,Bind	heat shock protein 60	HSP60
PF3D7_0619400	1	1	1	0	0.06	0.73	0.64	0.2658	1	1	1	0	1	0.476667	1	Bind	NA	Bind	Bind,NA	Bind,Bind	Bind,NA,Bind	cell division cycle protein 48 homologue, putative	N/A
PF3D7_1006800	1	1	1	0	0	0.87	0	0.3611	1	1	1	0	1	0.29	1	Bind	NA	Bind	Bind,NA	Bind,Bind	Bind,NA,Bind	G-strand-binding protein 2, putative	GBP2
PF3D7_1408000	1	1	1	0.0001	0.2	0.57	0.74	0.254	1	1	1	0.0001	1	0.503333	1	Bind	NA	Bind	Bind,NA	Bind,Bind	Bind,NA,Bind	plasmepsin II	PMII
PF3D7_0308200	1	1	1	0.0001	0.32	0.98	0.99	0.0468	1	0.91	0.9	0.0055	1	0.763333	0.936667	Bind	NA	Bind	Bind,NA	Bind,Bind	Bind,NA,Bind	T-complex protein 1 subunit eta	CCT7
PF3D7_1006200	1	1	1	0.0001	0.91	0.68	0.87	0.0376	1	1	1	0	1	0.82	1	Bind	NA	Bind	Bind,NA	Bind,Bind	Bind,NA,Bind	DNA/RNA-binding protein Alba 3	ALBA3
PF3D7_1468700	1	1	1	0.0002	0.08	0.8	0.87	0.2039	1	1	1	0	1	0.583333	1	Bind	NA	Bind	Bind,NA	Bind,Bind	Bind,NA,Bind	eukaryotic initiation factor 4A	eIF4A
PF3D7_1347500	1	1	1	0.0002	0.97	0.71	0.95	0.0236	1	1	1	0	1	0.876667	1	Bind	NA	Bind	Bind,NA	Bind,Bind	Bind,NA,Bind	DNA/RNA-binding protein Alba 4	ALBA4
PF3D7_1026800	1	1	0.99	0.0003	0	0.05	0.54	0.4276	1	1	0.99	0.0009	0.996667	0.196667	0.996667	Bind	NA	Bind	Bind,NA	Bind,Bind	Bind,NA,Bind	40S ribosomal protein S2	RPS2
PF3D7_1106000	0.99	1	1	0.0003	0	0.66	0.86	0.2535	1	1	0.99	0.0003	0.996667	0.506667	0.996667	Bind	NA	Bind	Bind,NA	Bind,Bind	Bind,NA,Bind	RuvB-like helicase 2	RUVB2
PF3D7_1222300	1	1	0.98	0.001	0	0.12	0.09	0.4769	1	1	1	0	0.993333	0.07	1	Bind	NA	Bind	Bind,NA	Bind,Bind	Bind,NA,Bind	endoplasmin, putative	GRP94
PF3D7_0813900	0.97	1	1	0.0011	0	0.04	0.06	0.4917	0.96	0.88	0.96	0.0064	0.99	0.0333333	0.933333	Bind	NA	Bind	Bind,NA	Bind,Bind	Bind,NA,Bind	40S ribosomal protein S16, putative	RPS16
PF3D7_0517000	0.93	1	1	0.0022	0.38	0.54	0.66	0.2426	0.99	1	0.99	0.001	0.976667	0.526667	0.993333	Bind	NA	Bind	Bind,NA	Bind,Bind	Bind,NA,Bind	60S ribosomal protein L12, putative	N/A
PF3D7_0818900	0.81	1	1	0.0053	0.01	0.18	0.8	0.3085	1	1	1	0	0.936667	0.33	1	Bind	NA	Bind	Bind,NA	Bind,Bind	Bind,NA,Bind	heat shock protein 70	HSP70
PF3D7_0621200	0.75	0.98	0.98	0.0061	0.04	0.08	0.08	0.4784	1	1	1	0	0.903333	0.0666667	1	Bind	NA	Bind	Bind,NA	Bind,Bind	Bind,NA,Bind	pyridoxine biosynthesis protein PDX1	PDX1
PF3D7_0317700	1	1	1	0	0.07	1	1	0.0742	NA	NA	NA	NA	1	0.69	NA	Bind	NA	NA	Bind,NA	Bind,NA	Bind,NA,NA	CPSF (cleavage and polyadenylation specific factor), subunit A, putative	N/A
PF3D7_0726500	1	1	1	0	0.1	0.99	0.99	0.0717	NA	NA	NA	NA	1	0.693333	NA	Bind	NA	NA	Bind,NA	Bind,NA	Bind,NA,NA	ubiquitin carboxyl-terminal hydrolase, putative	N/A
PF3D7_0405700	1	1	1	0	0.12	1	1	0.0669	NA	NA	NA	NA	1	0.706667	NA	Bind	NA	NA	Bind,NA	Bind,NA	Bind,NA,NA	lysine decarboxylase, putative	N/A
PF3D7_1130200	1	1	1	0	0.06	0.08	0.1	0.4748	0.97	0.61	0.81	0.0227	1	0.08	0.796667	Bind	NA	NA	Bind,NA	Bind,NA	Bind,NA,NA	60S ribosomal protein P0	PfP0
PF3D7_1338100	1	1	1	0	0.77	0.98	0.99	0.0167	0.99	0.94	0	0.0852	1	0.913333	0.643333	Bind	NA	NA	Bind,NA	Bind,NA	Bind,NA,NA	26S proteasome regulatory subunit RPN3, putative	RPN3
PF3D7_0706000	1	1	1	0	0	0.8	0.95	0.2074	NA	NA	NA	NA	1	0.583333	NA	Bind	NA	NA	Bind,NA	Bind,NA	Bind,NA,NA	importin-7, putative	N/A
PF3D7_1306400	1	1	1	0	0.04	0.96	0.97	0.1136	0	0.96	0.9	0.1551	1	0.656667	0.62	Bind	NA	NA	Bind,NA	Bind,NA	Bind,NA,NA	26S protease regulatory subunit 10B, putative	RPT4
PF3D7_0629200	1	1	1	0	0.5	0.35	0.81	0.2269	0.99	0	0.96	0.0489	1	0.553333	0.65	Bind	NA	NA	Bind,NA	Bind,NA	Bind,NA,NA	DnaJ protein, putative	N/A
PF3D7_1451100	1	1	1	0	0.06	0.15	0.14	0.4599	0.87	0.74	0	0.1914	1	0.116667	0.536667	Bind	NA	NA	Bind,NA	Bind,NA	Bind,NA,NA	elongation factor 2	eEF2
PF3D7_0309500	1	1	1	0	0	0.99	0.99	0.1056	NA	NA	NA	NA	1	0.66	NA	Bind	NA	NA	Bind,NA	Bind,NA	Bind,NA,NA	asparagine synthetase [glutamine-hydrolyzing], putative	AS
PF3D7_0205900	1	1	1	0	0.04	0.99	0.99	0.0825	0.97	0.83	0	0.1697	1	0.673333	0.6	Bind	NA	NA	Bind,NA	Bind,NA	Bind,NA,NA	26S proteasome regulatory subunit RPN1, putative	RPN1
PF3D7_0321800	1	1	1	0	0	0.97	0.99	0.1282	NA	NA	NA	NA	1	0.653333	NA	Bind	NA	NA	Bind,NA	Bind,NA	Bind,NA,NA	WD repeat-containing protein, putative	N/A
PF3D7_1138500	1	1	1	0	0.11	0.97	0.98	0.0754	0	0	0.47	0.4081	1	0.686667	0.156667	Bind	NA	NA	Bind,NA	Bind,NA	Bind,NA,NA	protein phosphatase PPM2	PPM2
PF3D7_1017900	1	1	1	0	0	0.99	0.99	0.1116	0.96	0.94	0	0.1146	1	0.66	0.633333	Bind	NA	NA	Bind,NA	Bind,NA	Bind,NA,NA	26S proteasome regulatory subunit p55, putative	RPN5
PF3D7_1338300	1	1	1	0	0.72	0.96	0.98	0.021	0.95	0	0	0.2344	1	0.886667	0.316667	Bind	NA	NA	Bind,NA	Bind,NA	Bind,NA,NA	elongation factor 1-gamma, putative	EF-1gamma
PF3D7_1402300	1	1	1	0	0.11	0.96	0.96	0.0813	0.96	0	0	0.2237	1	0.676667	0.32	Bind	NA	NA	Bind,NA	Bind,NA	Bind,NA,NA	26S proteasome regulatory subunit RPN6	RPN6
PF3D7_0611900	1	1	1	0	0	0.95	0.98	0.1492	0.96	0	0.95	0.1006	1	0.643333	0.636667	Bind	NA	NA	Bind,NA	Bind,NA	Bind,NA,NA	lsm12, putative	N/A
PF3D7_1311500	1	1	1	0	0.11	0.96	0.95	0.0848	0.99	0.96	0	0.0455	1	0.673333	0.65	Bind	NA	NA	Bind,NA	Bind,NA	Bind,NA,NA	26S protease regulatory subunit 7, putative	RPT1
PF3D7_1357800	1	1	1	0	0.95	0.65	0.98	0.0291	0.98	0.88	0	0.1568	1	0.86	0.62	Bind	NA	NA	Bind,NA	Bind,NA	Bind,NA,NA	T-complex protein 1 subunit delta	CCT4
PF3D7_0609000	1	1	1	0	0	0.65	0.73	0.2718	NA	NA	NA	NA	1	0.46	NA	Bind	NA	NA	Bind,NA	Bind,NA	Bind,NA,NA	nucleoporin NUP637, putative	NUP637
PF3D7_1444800	1	1	1	0	0.76	0.99	0.99	0.0157	0.96	0	0	0.2264	1	0.913333	0.32	Bind	NA	NA	Bind,NA	Bind,NA	Bind,NA,NA	fructose-bisphosphate aldolase	FBPA
PF3D7_1021900	1	1	1	0	1	0.68	1	0.0185	0	0.11	0	0.4271	1	0.893333	0.0366667	Bind	NA	NA	Bind,NA	Bind,NA	Bind,NA,NA	PHAX domain-containing protein, putative	N/A
PF3D7_0413600	1	1	1	0	0.02	0.99	1	0.0883	0.98	0.95	0	0.0797	1	0.67	0.643333	Bind	NA	NA	Bind,NA	Bind,NA	Bind,NA,NA	26S protease regulatory subunit 6B, putative	RPT3
PF3D7_1129200	1	1	1	0	0.73	0.94	0.92	0.0283	0.98	0.87	0	0.1633	1	0.863333	0.616667	Bind	NA	NA	Bind,NA	Bind,NA	Bind,NA,NA	26S proteasome regulatory subunit RPN7, putative	RPN7
PF3D7_0912900	1	1	1	0	0.31	0.94	0.94	0.0538	0.99	0	0	0.2071	1	0.73	0.33	Bind	NA	NA	Bind,NA	Bind,NA	Bind,NA,NA	26S proteasome regulatory subunit RPN8, putative	RPN8
PF3D7_0719900	1	1	1	0	0	0.81	0.9	0.2147	NA	NA	NA	NA	1	0.57	NA	Bind	NA	NA	Bind,NA	Bind,NA	Bind,NA,NA	conserved Plasmodium membrane protein, unknown function	N/A
PF3D7_1230700	1	1	1	0	0	0.99	0.99	0.1067	NA	NA	NA	NA	1	0.66	NA	Bind	NA	NA	Bind,NA	Bind,NA	Bind,NA,NA	protein transport protein SEC13	SEC13
PF3D7_1412400	1	1	1	0	0	0.66	0.71	0.2724	NA	NA	NA	NA	1	0.456667	NA	Bind	NA	NA	Bind,NA	Bind,NA	Bind,NA,NA	conserved Plasmodium protein, unknown function	N/A
PF3D7_0320300	1	1	1	0	0.39	0.18	0.95	0.2535	0.98	0.89	0	0.1534	1	0.506667	0.623333	Bind	NA	NA	Bind,NA	Bind,NA	Bind,NA,NA	T-complex protein 1 subunit epsilon	CCT5
PF3D7_0812400	1	1	1	0	0.02	1	1	0.0837	0.87	0	0	0.3547	1	0.673333	0.29	Bind	NA	NA	Bind,NA	Bind,NA	Bind,NA,NA	karyopherin alpha	KARalpha
PF3D7_1412500	1	1	1	0	0	0.44	0.86	0.2781	0.92	0	0	0.2876	1	0.433333	0.306667	Bind	NA	NA	Bind,NA	Bind,NA	Bind,NA,NA	actin II	ACT2
PF3D7_1429800	1	1	1	0	0	0.98	0.99	0.1193	NA	NA	NA	NA	1	0.656667	NA	Bind	NA	NA	Bind,NA	Bind,NA	Bind,NA,NA	coatomer subunit beta, putative	N/A
PF3D7_1341200	1	1	1	0	0	0.49	0.82	0.2763	0	0.9	0	0.3272	1	0.436667	0.3	Bind	NA	NA	Bind,NA	Bind,NA	Bind,NA,NA	60S ribosomal protein L18, putative	N/A
PF3D7_1030500	1	1	1	0	0.37	0.73	0.85	0.1342	0.97	0	0	0.2183	1	0.65	0.323333	Bind	NA	NA	Bind,NA	Bind,NA	Bind,NA,NA	26S proteasome regulatory subunit RPN9, putative	RPN9
PF3D7_0520300	1	1	1	0	0	0.97	0.97	0.1454	NA	NA	NA	NA	1	0.646667	NA	Bind	NA	NA	Bind,NA	Bind,NA	Bind,NA,NA	U6 snRNA-associated Sm-like protein LSm2, putative	LSM2
PF3D7_0803700	1	1	1	0.0002	0.19	0.99	1	0.0562	NA	NA	NA	NA	1	0.726667	NA	Bind	NA	NA	Bind,NA	Bind,NA	Bind,NA,NA	tubulin gamma chain	g-tub
PF3D7_1139800	1	1	1	0.0002	0.75	0.9	0.98	0.0249	NA	NA	NA	NA	1	0.876667	NA	Bind	NA	NA	Bind,NA	Bind,NA	Bind,NA,NA	conserved Plasmodium protein, unknown function	N/A
PF3D7_1343000	1	1	1	0.0002	0.48	0.9	0.93	0.0446	NA	NA	NA	NA	1	0.77	NA	Bind	NA	NA	Bind,NA	Bind,NA	Bind,NA,NA	phosphoethanolamine N-methyltransferase	PMT
PF3D7_0519400	1	1	1	0.0002	0	0.07	0.12	0.48	0	0.9	0	0.3202	1	0.0633333	0.3	Bind	NA	NA	Bind,NA	Bind,NA	Bind,NA,NA	40S ribosomal protein S24	RPS24
PF3D7_1008400	0.99	1	1	0.0003	0.83	0.99	1	0.0113	0.98	0.94	0	0.0931	0.996667	0.94	0.64	Bind	NA	NA	Bind,NA	Bind,NA	Bind,NA,NA	26S protease regulatory subunit 4, putative	RPT2
PF3D7_1248900	0.99	1	1	0.0005	0.14	0.99	1	0.0621	0.99	0.97	0	0.0384	0.996667	0.71	0.653333	Bind	NA	NA	Bind,NA	Bind,NA	Bind,NA,NA	26S protease regulatory subunit 8, putative	RPT6
PF3D7_1368100	0.99	1	1	0.0005	0.84	0.89	0.95	0.0197	0.99	0.94	0	0.0825	0.996667	0.893333	0.643333	Bind	NA	NA	Bind,NA	Bind,NA	Bind,NA,NA	26S proteasome regulatory subunit RPN11, putative	RPN11
PF3D7_1308200	0.99	1	1	0.0006	0.29	1	1	0.0479	NA	NA	NA	NA	0.996667	0.763333	NA	Bind	NA	NA	Bind,NA	Bind,NA	Bind,NA,NA	carbamoyl phosphate synthetase	cpsSII
PF3D7_0516200	0.99	1	1	0.0006	0.06	0.09	0.32	0.4467	0	0.97	0.97	0.0556	0.996667	0.156667	0.646667	Bind	NA	NA	Bind,NA	Bind,NA	Bind,NA,NA	40S ribosomal protein S11	RPS11
PF3D7_0719600	0.99	1	1	0.0007	0	0	0.83	0.3787	NA	NA	NA	NA	0.996667	0.276667	NA	Bind	NA	NA	Bind,NA	Bind,NA	Bind,NA,NA	60S ribosomal protein L11a, putative	N/A
PF3D7_1302800	0.98	1	1	0.001	0.04	0	0.06	0.4911	NA	NA	NA	NA	0.993333	0.0333333	NA	Bind	NA	NA	Bind,NA	Bind,NA	Bind,NA,NA	40S ribosomal protein S7, putative	N/A
PF3D7_0416800	0.98	1	1	0.001	0.03	0.04	0.09	0.4853	NA	NA	NA	NA	0.993333	0.0533333	NA	Bind	NA	NA	Bind,NA	Bind,NA	Bind,NA,NA	small GTP-binding protein sar1	SAR1
PF3D7_0627700	1	0.99	0.98	0.0012	0	0.66	0.87	0.2492	NA	NA	NA	NA	0.99	0.51	NA	Bind	NA	NA	Bind,NA	Bind,NA	Bind,NA,NA	transportin	N/A
PF3D7_1224000	0.99	0.98	0.98	0.0014	NA	NA	NA	NA	NA	NA	NA	NA	0.983333	NA	NA	Bind	NA	NA	Bind,NA	Bind,NA	Bind,NA,NA	GTP cyclohydrolase 1	GCH1
PF3D7_1105400	0.95	1	1	0.0018	0	0.01	0.02	0.5019	0.92	0.96	0	0.1411	0.983333	0.01	0.626667	Bind	NA	NA	Bind,NA	Bind,NA	Bind,NA,NA	40S ribosomal protein S4, putative	RPS4
PF3D7_1355100	0.95	1	1	0.0019	0	0.98	0.99	0.1256	NA	NA	NA	NA	0.983333	0.656667	NA	Bind	NA	NA	Bind,NA	Bind,NA	Bind,NA,NA	DNA replication licensing factor MCM6	MCM6
PF3D7_0826700	0.93	1	1	0.0024	0	0.28	0.31	0.429	0.94	0.91	0	0.1585	0.976667	0.196667	0.616667	Bind	NA	NA	Bind,NA	Bind,NA	Bind,NA,NA	receptor for activated c kinase	RACK1
PF3D7_1145400	0.89	1	1	0.003	0	1	1	0.0918	0	0.84	0.92	0.1762	0.963333	0.666667	0.586667	Bind	NA	NA	Bind,NA	Bind,NA	Bind,NA,NA	dynamin-like protein	DYN1
PF3D7_1132200	0.85	1	1	0.0038	0.76	0.45	0.91	0.0657	0.98	0.95	0	0.0769	0.95	0.706667	0.643333	Bind	NA	NA	Bind,NA	Bind,NA	Bind,NA,NA	T-complex protein 1 subunit alpha	TCP1
PF3D7_1232100	0.92	1	0.92	0.0047	0.96	0.86	0.85	0.0191	NA	NA	NA	NA	0.946667	0.89	NA	Bind	NA	NA	Bind,NA	Bind,NA	Bind,NA,NA	60 kDa chaperonin	CPN60
PF3D7_1324900	0.84	0.94	0.91	0.007	0.02	0.02	0.09	0.4895	0.93	0.94	0	0.1517	0.896667	0.0433333	0.623333	Bind	NA	NA	Bind,NA	Bind,NA	Bind,NA,NA	L-lactate dehydrogenase	LDH
PF3D7_0405400	0.81	0.93	0.95	0.0079	0	0.36	0.92	0.2798	NA	NA	NA	NA	0.896667	0.426667	NA	Bind	NA	NA	Bind,NA	Bind,NA	Bind,NA,NA	pre-mRNA-processing-splicing factor 8, putative	PRPF8
PF3D7_0708800	0.73	1	0.96	0.0088	0.04	0.06	0.64	0.404	NA	NA	NA	NA	0.896667	0.246667	NA	Bind	NA	NA	Bind,NA	Bind,NA	Bind,NA,NA	heat shock protein 110	HSP110c
PF3D7_1010700	0.65	0.99	1	0.0098	0.49	0.53	0.65	0.2253	0.98	0	0.97	0.0455	0.88	0.556667	0.65	Bind	NA	NA	Bind,NA	Bind,NA	Bind,NA,NA	dolichyl-phosphate-mannose--protein mannosyltransferase, putative	N/A
PF3D7_1474900	0.51	1	1	0.0144	0.9	1	1	0.0075	0.95	1	1	0.0026	0.836667	0.966667	0.983333	NA	Bind	Bind	NA,Bind	NA,Bind	NA,Bind,Bind	trailer hitch homolog, putative	CITH
PF3D7_0507600	0.17	1	1	0.0278	1	1	1	0	0.96	1	1	0.0024	0.723333	1	0.986667	NA	Bind	Bind	NA,Bind	NA,Bind	NA,Bind,Bind	protein CAF40, putative	CAF40
PF3D7_1103800	0.09	1	1	0.0362	1	1	1	0	1	1	1	0	0.696667	1	1	NA	Bind	Bind	NA,Bind	NA,Bind	NA,Bind,Bind	CCR4-NOT transcription complex subunit 1, putative	NOT1
PF3D7_1360900	0	1	1	0.0634	0.89	0.99	0.99	0.0087	1	1	1	0	0.666667	0.956667	1	NA	Bind	Bind	NA,Bind	NA,Bind	NA,Bind,Bind	RNA-binding protein, putative	N/A
PF3D7_1219100	0	0.99	0.98	0.1566	0.99	1	1	0.0008	0.8	0.97	0.99	0.0074	0.656667	0.996667	0.92	NA	Bind	Bind	NA,Bind	NA,Bind	NA,Bind,Bind	clathrin heavy chain, putative	CHC
PF3D7_0825900	0	0.99	0.97	0.1929	1	0.98	1	0.0016	1	1	1	0	0.653333	0.993333	1	NA	Bind	Bind	NA,Bind	NA,Bind	NA,Bind,Bind	conserved Plasmodium protein, unknown function	N/A
PF3D7_0605100	0	0.98	0.95	0.2179	0.92	0.99	0.99	0.0071	1	1	1	0	0.643333	0.966667	1	NA	Bind	Bind	NA,Bind	NA,Bind	NA,Bind,Bind	RNA-binding protein, putative	N/A
PF3D7_0323800	0	0.96	0	0.3266	1	1	1	0	1	1	1	0	0.32	1	1	NA	Bind	Bind	NA,Bind	NA,Bind	NA,Bind,Bind	conserved Plasmodium protein, unknown function	N/A
PF3D7_1423700	0.63	1	0.99	0.0108	1	1	1	0	0	0.64	0.89	0.1951	0.873333	1	0.51	NA	Bind	NA	NA,Bind	NA,NA	NA,Bind,NA	conserved Plasmodium protein, unknown function	N/A
PF3D7_0305500	0.22	1	1	0.0238	1	1	1	0	NA	NA	NA	NA	0.74	1	NA	NA	Bind	NA	NA,Bind	NA,NA	NA,Bind,NA	protein dopey homolog, putative	N/A
PF3D7_0321500	0.16	1	1	0.0299	1	1	1	0.0001	NA	NA	NA	NA	0.72	1	NA	NA	Bind	NA	NA,Bind	NA,NA	NA,Bind,NA	peptidase, putative	N/A
PF3D7_0613800	0.34	0.91	0.88	0.0319	1	1	1	0	NA	NA	NA	NA	0.71	1	NA	NA	Bind	NA	NA,Bind	NA,NA	NA,Bind,NA	AP2 domain transcription factor, putative	ApiAP2
PF3D7_0108300	0.11	1	0.98	0.0341	1	1	1	0	0	0	0.12	0.4252	0.696667	1	0.04	NA	Bind	NA	NA,Bind	NA,NA	NA,Bind,NA	conserved Plasmodium protein, unknown function	ARP
PF3D7_0606600	0.1	0.99	0.97	0.0384	1	1	1	0	0	0	0.4	0.4131	0.686667	1	0.133333	NA	Bind	NA	NA,Bind	NA,NA	NA,Bind,NA	conserved Plasmodium protein, unknown function	N/A
PF3D7_1359600	0.07	0.99	0.99	0.0405	1	1	1	0	NA	NA	NA	NA	0.683333	1	NA	NA	Bind	NA	NA,Bind	NA,NA	NA,Bind,NA	conserved Plasmodium protein, unknown function	N/A
PF3D7_1408700	0.06	0.99	1	0.0427	1	1	1	0	NA	NA	NA	NA	0.683333	1	NA	NA	Bind	NA	NA,Bind	NA,NA	NA,Bind,NA	conserved protein, unknown function	N/A
PF3D7_0510100	0.04	1	0.99	0.0448	1	1	1	0	NA	NA	NA	NA	0.676667	1	NA	NA	Bind	NA	NA,Bind	NA,NA	NA,Bind,NA	conserved protein, unknown function	N/A
PF3D7_1036900	0	1	1	0.0595	1	1	1	0	0	0.86	0.92	0.173	0.666667	1	0.593333	NA	Bind	NA	NA,Bind	NA,NA	NA,Bind,NA	conserved Plasmodium protein, unknown function	N/A
PF3D7_1019000	0	1	0.99	0.085	1	1	1	0	NA	NA	NA	NA	0.663333	1	NA	NA	Bind	NA	NA,Bind	NA,NA	NA,Bind,NA	eukaryotic translation initiation factor subunit eIF2A, putative	N/A
PF3D7_0408100	0	0.99	1	0.085	0.99	1	1	0.0008	NA	NA	NA	NA	0.663333	0.996667	NA	NA	Bind	NA	NA,Bind	NA,NA	NA,Bind,NA	conserved Plasmodium protein, unknown function	N/A
PF3D7_0209800	0	0.99	0.99	0.085	1	1	1	0	NA	NA	NA	NA	0.66	1	NA	NA	Bind	NA	NA,Bind	NA,NA	NA,Bind,NA	ATP-dependent RNA helicase UAP56	UAP56
PF3D7_1032100	0	1	0.99	0.0883	1	1	1	0	NA	NA	NA	NA	0.663333	1	NA	NA	Bind	NA	NA,Bind	NA,NA	NA,Bind,NA	mRNA-decapping enzyme subunit 1, putative	DCP1
PF3D7_0214000	0	1	0.99	0.0883	0.96	0.99	1	0.003	0.99	0.95	0	0.074	0.663333	0.983333	0.646667	NA	Bind	NA	NA,Bind	NA,NA	NA,Bind,NA	T-complex protein 1 subunit theta	CCT8
PF3D7_0926700	0	1	0.98	0.1064	0.99	1	1	0.001	0.81	0	0	0.3806	0.66	0.996667	0.27	NA	Bind	NA	NA,Bind	NA,NA	NA,Bind,NA	glutamine-dependent NAD(+) synthetase, putative	NADSYN
PF3D7_0607700	0	0.99	0.99	0.1197	0.99	1	1	0.0005	NA	NA	NA	NA	0.66	0.996667	NA	NA	Bind	NA	NA,Bind	NA,NA	NA,Bind,NA	conserved Plasmodium protein, unknown function	N/A
PF3D7_1244600	0	0.99	0.99	0.1247	0.99	0.97	0.99	0.0036	NA	NA	NA	NA	0.66	0.983333	NA	NA	Bind	NA	NA,Bind	NA,NA	NA,Bind,NA	ADP-ribosylation factor GTPase-activating protein 1	ARFGAP1
PF3D7_0413700	0	0.99	0.99	0.1316	0.97	0.99	1	0.0026	NA	NA	NA	NA	0.66	0.986667	NA	NA	Bind	NA	NA,Bind	NA,NA	NA,Bind,NA	lysine decarboxylase-like protein, putative	N/A
PF3D7_1449500	0	0.99	0.98	0.135	0.99	0.99	1	0.0011	NA	NA	NA	NA	0.656667	0.993333	NA	NA	Bind	NA	NA,Bind	NA,NA	NA,Bind,NA	AP2 domain transcription factor AP2-O5, putative	ApiAP2
PF3D7_0811300	0	1	0.98	0.1493	0.99	1	1	0.0005	NA	NA	NA	NA	0.66	0.996667	NA	NA	Bind	NA	NA,Bind	NA,NA	NA,Bind,NA	CCR4-associated factor 1	CAF1
PF3D7_0105800	0	0.99	0.98	0.1557	1	1	1	0	NA	NA	NA	NA	0.656667	1	NA	NA	Bind	NA	NA,Bind	NA,NA	NA,Bind,NA	cyclin-dependent kinases regulatory subunit, putative	N/A
PF3D7_1474800	0	0.98	0.99	0.1557	1	1	1	0.0002	0.88	0	0	0.3516	0.656667	1	0.293333	NA	Bind	NA	NA,Bind	NA,NA	NA,Bind,NA	proteasome subunit alpha type-1, putative	N/A
PF3D7_0810600	0	0.99	0.98	0.1643	1	1	1	0.0001	0	0.92	0.95	0.1447	0.656667	1	0.623333	NA	Bind	NA	NA,Bind	NA,NA	NA,Bind,NA	ATP-dependent RNA helicase DBP1, putative	DBP1
PF3D7_1021600	0	1	0.96	0.1861	1	1	1	0.0002	1	0.85	0.58	0.0204	0.653333	1	0.81	NA	Bind	NA	NA,Bind	NA,NA	NA,Bind,NA	deoxyribose-phosphate aldolase, putative	DPA
PF3D7_1326400	0	0.99	0.97	0.1905	1	1	1	0.0004	NA	NA	NA	NA	0.653333	1	NA	NA	Bind	NA	NA,Bind	NA,NA	NA,Bind,NA	translation initiation factor eIF-2B subunit gamma, putative	N/A
PF3D7_1324100	0	0.99	0.97	0.2008	0.96	0.99	0.99	0.0045	NA	NA	NA	NA	0.653333	0.98	NA	NA	Bind	NA	NA,Bind	NA,NA	NA,Bind,NA	conserved Plasmodium membrane protein, unknown function	N/A
PF3D7_1124400	0	0.98	0.97	0.2008	0.99	1	1	0.0005	0	0.89	0	0.3406	0.65	0.996667	0.296667	NA	Bind	NA	NA,Bind	NA,NA	NA,Bind,NA	U6 snRNA-associated Sm-like protein LSm1, putative	LSM1
PF3D7_0819900	0	0.97	0.98	0.204	1	1	1	0.0001	0	0.98	0.96	0.074	0.65	1	0.646667	NA	Bind	NA	NA,Bind	NA,NA	NA,Bind,NA	U6 snRNA-associated Sm-like protein LSm3, putative	LSM3
PF3D7_0309600	0	0.98	0.97	0.206	1	0.96	0.99	0.0031	NA	NA	NA	NA	0.65	0.983333	NA	NA	Bind	NA	NA,Bind	NA,NA	NA,Bind,NA	60S acidic ribosomal protein P2	PfP2
PF3D7_1359400	0.97	0.97	0	0.2075	1	1	1	0.0001	0.88	0	0	0.3485	0.646667	1	0.293333	NA	Bind	NA	NA,Bind	NA,NA	NA,Bind,NA	CUGBP Elav-like family member 1	CELF1
PF3D7_1223200	0	0.96	0.99	0.21	0.98	0.98	0.99	0.0034	NA	NA	NA	NA	0.65	0.983333	NA	NA	Bind	NA	NA,Bind	NA,NA	NA,Bind,NA	nucleus export protein BRR6, putative	N/A
PF3D7_1213900	0	0.97	0.97	0.2124	0.94	1	1	0.0045	NA	NA	NA	NA	0.646667	0.98	NA	NA	Bind	NA	NA,Bind	NA,NA	NA,Bind,NA	W2 domain-containing protein, putative	N/A
PF3D7_1317100	0	0.99	0.95	0.2138	0.84	0.99	1	0.0098	NA	NA	NA	NA	0.646667	0.943333	NA	NA	Bind	NA	NA,Bind	NA,NA	NA,Bind,NA	DNA replication licensing factor MCM4	MCM4
PF3D7_0604500	0	0.99	0.95	0.2147	1	1	1	0.0001	0	0	0.06	0.4328	0.646667	1	0.02	NA	Bind	NA	NA,Bind	NA,NA	NA,Bind,NA	GYF domain-containing protein, putative	N/A
PF3D7_0617200	0	0.97	0.97	0.2161	1	0.97	1	0.0024	NA	NA	NA	NA	0.646667	0.99	NA	NA	Bind	NA	NA,Bind	NA,NA	NA,Bind,NA	BFR1 domain-containing protein, putative	N/A
PF3D7_1366900	0	0.99	0.94	0.2179	0.99	1	0.99	0.0012	NA	NA	NA	NA	0.643333	0.993333	NA	NA	Bind	NA	NA,Bind	NA,NA	NA,Bind,NA	conserved protein, unknown function	N/A
PF3D7_1033100	0.94	0.99	0	0.2205	0.96	1	1	0.0021	NA	NA	NA	NA	0.643333	0.986667	NA	NA	Bind	NA	NA,Bind	NA,NA	NA,Bind,NA	S-adenosylmethionine decarboxylase/ornithine decarboxylase	AdoMetDC/ODC
PF3D7_1013900	0	0.99	0.94	0.2222	1	1	1	0	NA	NA	NA	NA	0.643333	1	NA	NA	Bind	NA	NA,Bind	NA,NA	NA,Bind,NA	translation initiation factor eIF-2B subunit delta, putative	N/A
PF3D7_1230800	0	0.98	0.95	0.2231	0.99	1	1	0.0006	NA	NA	NA	NA	0.643333	0.996667	NA	NA	Bind	NA	NA,Bind	NA,NA	NA,Bind,NA	pre-mRNA-splicing regulator WTAP, putative	WTAP
PF3D7_0217900	0	0.99	0.93	0.2239	1	1	1	0.0001	0.92	0	0	0.3016	0.64	1	0.306667	NA	Bind	NA	NA,Bind	NA,NA	NA,Bind,NA	thioesterase/thiol ester dehydrase-isomerase, putative	N/A
PF3D7_0418200	0	0.98	0.94	0.2252	1	0.94	1	0.0047	NA	NA	NA	NA	0.64	0.98	NA	NA	Bind	NA	NA,Bind	NA,NA	NA,Bind,NA	eukaryotic translation initiation factor 3 subunit M, putative	EIF3M
PF3D7_0420200	0	0.99	0.93	0.2272	1	0.99	1	0.001	NA	NA	NA	NA	0.64	0.996667	NA	NA	Bind	NA	NA,Bind	NA,NA	NA,Bind,NA	holo-[acyl-carrier-protein] synthase, putative	ACPS
PF3D7_1027300	0	0.97	0.94	0.2308	1	1	1	0.0003	NA	NA	NA	NA	0.636667	1	NA	NA	Bind	NA	NA,Bind	NA,NA	NA,Bind,NA	peroxiredoxin	nPrx
PF3D7_1247400	0	0.99	0.92	0.2315	0.98	1	1	0.0015	NA	NA	NA	NA	0.636667	0.993333	NA	NA	Bind	NA	NA,Bind	NA,NA	NA,Bind,NA	peptidyl-prolyl cis-trans isomerase FKBP35	FKBP35
PF3D7_0722200	0	0.99	0.92	0.2327	1	1	1	0.0001	NA	NA	NA	NA	0.636667	1	NA	NA	Bind	NA	NA,Bind	NA,NA	NA,Bind,NA	rhoptry-associated leucine zipper-like protein 1	RALP1
PF3D7_1417200	0	0.98	0.91	0.2375	1	1	1	0	NA	NA	NA	NA	0.63	1	NA	NA	Bind	NA	NA,Bind	NA,NA	NA,Bind,NA	NOT family protein, putative	N/A
PF3D7_0728000	0	0.99	0.9	0.2383	0.95	0.99	0.99	0.0045	NA	NA	NA	NA	0.63	0.976667	NA	NA	Bind	NA	NA,Bind	NA,NA	NA,Bind,NA	eukaryotic translation initiation factor 2 subunit alpha	eIF2alpha
PF3D7_0615400	0	0.98	0.9	0.2397	1	1	1	0	NA	NA	NA	NA	0.626667	1	NA	NA	Bind	NA	NA,Bind	NA,NA	NA,Bind,NA	ribonuclease, putative	N/A
PF3D7_0511500	0.08	0.9	0.87	0.2445	1	1	1	0	NA	NA	NA	NA	0.616667	1	NA	NA	Bind	NA	NA,Bind	NA,NA	NA,Bind,NA	RNA pseudouridylate synthase, putative	N/A
PF3D7_1104400	0	0.95	0.88	0.2467	0.96	0.95	0.94	0.0094	NA	NA	NA	NA	0.61	0.95	NA	NA	Bind	NA	NA,Bind	NA,NA	NA,Bind,NA	thioredoxin-like mero protein	Trx-mero
PF3D7_0215700	0	0.95	0.86	0.2494	1	1	1	0.0001	NA	NA	NA	NA	0.603333	1	NA	NA	Bind	NA	NA,Bind	NA,NA	NA,Bind,NA	DNA-directed RNA polymerase II subunit RPB2, putative	RPB2
PF3D7_1415400	0	0.96	0.85	0.2509	1	0.99	1	0.0012	0	0.85	0.92	0.1746	0.603333	0.996667	0.59	NA	Bind	NA	NA,Bind	NA,NA	NA,Bind,NA	Btz domain-containing protein, putative	N/A
PF3D7_0105700	0	0.94	0.86	0.2516	1	1	1	0.0001	0	0.84	0.9	0.1779	0.6	1	0.58	NA	Bind	NA	NA,Bind	NA,NA	NA,Bind,NA	asparagine-rich antigen Pfa35-2	N/A
PF3D7_0219600	0	0.97	0.83	0.2534	0.99	0.98	0.99	0.0019	NA	NA	NA	NA	0.6	0.986667	NA	NA	Bind	NA	NA,Bind	NA,NA	NA,Bind,NA	replication factor C subunit 1, putative	RFC1
PF3D7_1412100	0	0.96	0.83	0.256	0.87	1	1	0.0081	NA	NA	NA	NA	0.596667	0.956667	NA	NA	Bind	NA	NA,Bind	NA,NA	NA,Bind,NA	mini-chromosome maintenance complex-binding protein, putative	MCMBP
PF3D7_0703500	0	0.93	0.83	0.2593	1	1	1	0.0001	NA	NA	NA	NA	0.586667	1	NA	NA	Bind	NA	NA,Bind	NA,NA	NA,Bind,NA	erythrocyte membrane-associated antigen	N/A
PF3D7_1023900	0	0.84	0.92	0.2597	1	1	1	0	NA	NA	NA	NA	0.586667	1	NA	NA	Bind	NA	NA,Bind	NA,NA	NA,Bind,NA	chromodomain-helicase-DNA-binding protein 1 homolog, putative	CHD1
PF3D7_1104200	0	0.93	0.76	0.2639	1	1	1	0	NA	NA	NA	NA	0.563333	1	NA	NA	Bind	NA	NA,Bind	NA,NA	NA,Bind,NA	chromatin remodeling protein	SNF2L
PF3D7_0813400	0	0.87	0.81	0.2647	1	1	1	0	NA	NA	NA	NA	0.56	1	NA	NA	Bind	NA	NA,Bind	NA,NA	NA,Bind,NA	conserved protein, unknown function	N/A
PF3D7_0303500	0	0.77	0.88	0.2684	1	1	1	0.0001	NA	NA	NA	NA	0.55	1	NA	NA	Bind	NA	NA,Bind	NA,NA	NA,Bind,NA	spindle pole body protein, putative	N/A
PF3D7_1142100	0	0.92	0.73	0.2696	1	1	1	0	NA	NA	NA	NA	0.55	1	NA	NA	Bind	NA	NA,Bind	NA,NA	NA,Bind,NA	conserved Plasmodium protein, unknown function	N/A
PF3D7_1235300	0	0.9	0.7	0.2713	0.98	0.91	0.99	0.0078	NA	NA	NA	NA	0.533333	0.96	NA	NA	Bind	NA	NA,Bind	NA,NA	NA,Bind,NA	CCR4-NOT transcription complex subunit 4, putative	NOT4
PF3D7_0500800	0	0.77	0.77	0.2758	1	1	1	0.0003	NA	NA	NA	NA	0.513333	1	NA	NA	Bind	NA	NA,Bind	NA,NA	NA,Bind,NA	mature parasite-infected erythrocyte surface antigen	MESA
PF3D7_0904100	0	0.77	0.64	0.2842	0.99	1	1	0.0009	NA	NA	NA	NA	0.47	0.996667	NA	NA	Bind	NA	NA,Bind	NA,NA	NA,Bind,NA	AP-4 complex subunit epsilon, putative	N/A
PF3D7_0310500	0	0.7	0.7	0.2852	0.97	0.93	0.97	0.0084	0	0.1	0	0.4309	0.466667	0.956667	0.0333333	NA	Bind	NA	NA,Bind	NA,NA	NA,Bind,NA	ATP-dependent RNA helicase DHX57, putative	DHX57
PF3D7_0714200	0	0.68	0.69	0.2868	0.99	0.96	0.99	0.0054	NA	NA	NA	NA	0.456667	0.98	NA	NA	Bind	NA	NA,Bind	NA,NA	NA,Bind,NA	conserved Plasmodium protein, unknown function	N/A
PF3D7_0411900	0	0.77	0.59	0.2874	0.99	1	0.99	0.0015	NA	NA	NA	NA	0.453333	0.993333	NA	NA	Bind	NA	NA,Bind	NA,NA	NA,Bind,NA	DNA polymerase alpha catalytic subunit A	N/A
PF3D7_0624600	0	0.67	0.64	0.2918	1	1	1	0.0002	NA	NA	NA	NA	0.436667	1	NA	NA	Bind	NA	NA,Bind	NA,NA	NA,Bind,NA	SNF2 helicase, putative	ISWI
PF3D7_1426800	0	0.7	0.53	0.297	0.96	0.97	0.99	0.0057	NA	NA	NA	NA	0.41	0.973333	NA	NA	Bind	NA	NA,Bind	NA,NA	NA,Bind,NA	conserved Plasmodium protein, unknown function	N/A
PF3D7_0705500	0	0.72	0.47	0.2982	1	1	1	0.0005	NA	NA	NA	NA	0.396667	1	NA	NA	Bind	NA	NA,Bind	NA,NA	NA,Bind,NA	inositol-phosphate phosphatase, putative	N/A
PF3D7_0302100	0	0.99	0	0.3068	0.96	1	1	0.0027	NA	NA	NA	NA	0.33	0.986667	NA	NA	Bind	NA	NA,Bind	NA,NA	NA,Bind,NA	serine/threonine protein kinase	SRPK1
PF3D7_1250600	0	0.98	0	0.3097	0.99	1	1	0.0009	NA	NA	NA	NA	0.326667	0.996667	NA	NA	Bind	NA	NA,Bind	NA,NA	NA,Bind,NA	translation initiation factor eIF-2B subunit beta, putative	N/A
PF3D7_0923900	0	0	0.97	0.3132	0.98	0.98	0.98	0.005	0	0.93	0.95	0.1392	0.323333	0.98	0.626667	NA	Bind	NA	NA,Bind	NA,NA	NA,Bind,NA	polyadenylate-binding protein 2, putative	PABP2
PF3D7_0307500	0	0.94	0	0.3442	0.97	0.99	1	0.0028	NA	NA	NA	NA	0.313333	0.986667	NA	NA	Bind	NA	NA,Bind	NA,NA	NA,Bind,NA	spindle and kinetochore-associated protein 2, putative	SKA2
PF3D7_0319600	0	0.94	0	0.3477	0.97	0.96	0.99	0.0061	NA	NA	NA	NA	0.313333	0.973333	NA	NA	Bind	NA	NA,Bind	NA,NA	NA,Bind,NA	elongation factor 1-delta, putative	EF-1delta
PF3D7_1325000	0	0.93	0	0.3518	0.99	0.99	0.99	0.0014	NA	NA	NA	NA	0.31	0.99	NA	NA	Bind	NA	NA,Bind	NA,NA	NA,Bind,NA	U6 snRNA-associated Sm-like protein LSm6, putative	LSM6
PF3D7_0414000	0	0.82	0	0.3893	1	1	1	0.0007	NA	NA	NA	NA	0.273333	1	NA	NA	Bind	NA	NA,Bind	NA,NA	NA,Bind,NA	structural maintenance of chromosomes protein 3	SMC3
PF3D7_0205400	0	0.76	0	0.3967	0.91	0.99	1	0.0068	NA	NA	NA	NA	0.253333	0.966667	NA	NA	Bind	NA	NA,Bind	NA,NA	NA,Bind,NA	PCI domain-containing protein, putative	N/A
PF3D7_1110400	0	0.69	0	0.4072	1	1	1	0.0002	NA	NA	NA	NA	0.23	1	NA	NA	Bind	NA	NA,Bind	NA,NA	NA,Bind,NA	RNA-binding protein, putative	N/A
PF3D7_0516700	0	0.62	0	0.4188	0.95	0.99	0.99	0.005	NA	NA	NA	NA	0.206667	0.976667	NA	NA	Bind	NA	NA,Bind	NA,NA	NA,Bind,NA	ubiquitin carboxyl-terminal hydrolase 2, putative	N/A
PF3D7_1343300	0	0.52	0	0.4362	0.95	0.99	1	0.0052	NA	NA	NA	NA	0.173333	0.98	NA	NA	Bind	NA	NA,Bind	NA,NA	NA,Bind,NA	CDT1-like protein, putative	N/A
PF3D7_0526500	0	0.42	0	0.4443	0.98	0.95	0.99	0.0064	NA	NA	NA	NA	0.14	0.973333	NA	NA	Bind	NA	NA,Bind	NA,NA	NA,Bind,NA	conserved Plasmodium protein, unknown function	N/A
PF3D7_1107300	0	0.41	0	0.4465	1	1	1	0.0002	0	0.38	0.39	0.393	0.136667	1	0.256667	NA	Bind	NA	NA,Bind	NA,NA	NA,Bind,NA	polyadenylate-binding protein-interacting protein 1, putative	PAIP1
PF3D7_1033700	NA	NA	NA	NA	0.98	1	1	0.0013	NA	NA	NA	NA	NA	0.993333	NA	NA	Bind	NA	NA,Bind	NA,NA	NA,Bind,NA	bromodomain protein 1	BDP1
PF3D7_0307100	NA	NA	NA	NA	0.99	0.98	1	0.0017	0.9	0	0	0.322	NA	0.99	0.3	NA	Bind	NA	NA,Bind	NA,NA	NA,Bind,NA	40S ribosomal protein S12, putative	RPS12
PF3D7_0719000	NA	NA	NA	NA	0.97	1	1	0.0024	NA	NA	NA	NA	NA	0.99	NA	NA	Bind	NA	NA,Bind	NA,NA	NA,Bind,NA	conserved protein, unknown function	N/A
PF3D7_0106200	NA	NA	NA	NA	0.97	0.97	0.99	0.0045	NA	NA	NA	NA	NA	0.976667	NA	NA	Bind	NA	NA,Bind	NA,NA	NA,Bind,NA	EF hand domain-containing protein, putative	N/A
PF3D7_1407500	NA	NA	NA	NA	0.99	0.96	0.98	0.0056	NA	NA	NA	NA	NA	0.976667	NA	NA	Bind	NA	NA,Bind	NA,NA	NA,Bind,NA	multifunctional methyltransferase subunit TRM112, putative	TRM112
PF3D7_1126500	NA	NA	NA	NA	0.98	0.95	0.98	0.0066	NA	NA	NA	NA	NA	0.97	NA	NA	Bind	NA	NA,Bind	NA,NA	NA,Bind,NA	WD repeat-containing protein, putative	N/A
PF3D7_1340600	NA	NA	NA	NA	0.96	0.96	0.98	0.0073	NA	NA	NA	NA	NA	0.966667	NA	NA	Bind	NA	NA,Bind	NA,NA	NA,Bind,NA	RNA lariat debranching enzyme, putative	DBR1
PF3D7_1423800	NA	NA	NA	NA	0.93	0.93	0.98	0.0091	NA	NA	NA	NA	NA	0.946667	NA	NA	Bind	NA	NA,Bind	NA,NA	NA,Bind,NA	vacuolar protein sorting-associated protein 3, putative	VPS3
PF3D7_1015900	0.55	1	1	0.0131	0.94	0.66	0.96	0.0305	1	1	1	0	0.85	0.853333	1	NA	NA	Bind	NA,NA	NA,Bind	NA,NA,Bind	enolase	ENO
PF3D7_0917900	0.29	1	1	0.0178	0	0.02	0.03	0.4997	1	1	1	0	0.763333	0.0166667	1	NA	NA	Bind	NA,NA	NA,Bind	NA,NA,Bind	heat shock protein 70	BIP
PF3D7_0929400	0.23	0.99	0.99	0.0257	0.01	0.12	0.33	0.4472	1	1	1	0	0.736667	0.153333	1	NA	NA	Bind	NA,NA	NA,Bind	NA,NA,Bind	high molecular weight rhoptry protein 2	RhopH2
PF3D7_0915400	0	1	1	0.0512	0	0.97	1	0.1247	1	1	0.99	0.0004	0.666667	0.656667	0.996667	NA	NA	Bind	NA,NA	NA,Bind	NA,NA,Bind	ATP-dependent 6-phosphofructokinase	PFK9
PF3D7_1472200	0	0.99	1	0.0634	0	0.94	0.99	0.1543	1	1	1	0	0.663333	0.643333	1	NA	NA	Bind	NA,NA	NA,Bind	NA,NA,Bind	histone deacetylase, putative	HDA1
PF3D7_0831700	0	1	0.99	0.0764	0.59	1	1	0.0276	1	1	1	0	0.663333	0.863333	1	NA	NA	Bind	NA,NA	NA,Bind	NA,NA,Bind	heat shock protein 70	HSP70x
PF3D7_0932300	0	1	1	0.0764	0.35	1	0.99	0.0425	1	1	0.97	0.0016	0.666667	0.78	0.99	NA	NA	Bind	NA,NA	NA,Bind	NA,NA,Bind	M18 aspartyl aminopeptidase	M18AAP
PF3D7_0520000	0	0.99	0.99	0.0931	0	0.26	0.29	0.4359	0.99	0.99	1	0.0006	0.66	0.183333	0.993333	NA	NA	Bind	NA,NA	NA,Bind	NA,NA,Bind	40S ribosomal protein S9, putative	RPS9
PF3D7_1239600	0	0.99	0.99	0.0962	0	0.99	0.99	0.1107	0.96	0.98	0.89	0.0047	0.66	0.66	0.943333	NA	NA	Bind	NA,NA	NA,Bind	NA,NA,Bind	hydroxyethylthiazole kinase	ThzK
PF3D7_1415300	0	0.99	0.99	0.0992	0	0	0.93	0.3274	0.99	0.99	0.99	0.0012	0.66	0.31	0.99	NA	NA	Bind	NA,NA	NA,Bind	NA,NA,Bind	RNA-binding protein Nova-1, putative	N/A
PF3D7_1465900	0	0.99	0.99	0.1021	0.03	0.86	0.83	0.2125	1	1	1	0.0001	0.66	0.573333	1	NA	NA	Bind	NA,NA	NA,Bind	NA,NA,Bind	40S ribosomal protein S3	N/A
PF3D7_1447000	0	0.99	0.99	0.1064	0	0.03	0.99	0.3011	1	0.97	0.98	0.0028	0.66	0.34	0.983333	NA	NA	Bind	NA,NA	NA,Bind	NA,NA,Bind	40S ribosomal protein S5	N/A
PF3D7_1409800	0	0.99	0.99	0.1197	0.36	1	1	0.0415	1	1	1	0	0.66	0.786667	1	NA	NA	Bind	NA,NA	NA,Bind	NA,NA,Bind	CUGBP Elav-like family member 2, putative	CELF2
PF3D7_1414300	0	0.99	0.99	0.1403	0	0.6	0.77	0.273	1	1	1	0.0002	0.66	0.456667	1	NA	NA	Bind	NA,NA	NA,Bind	NA,NA,Bind	60S ribosomal protein L10, putative	N/A
PF3D7_0721600	0	0.99	0.99	0.1493	0	0.02	0.04	0.4987	0.99	1	1	0.0005	0.66	0.02	0.996667	NA	NA	Bind	NA,NA	NA,Bind	NA,NA,Bind	40S ribosomal protein S5, putative	N/A
PF3D7_0317600	0	0.99	0.98	0.1643	0	0.07	0.1	0.4832	0.99	0.99	1	0.0011	0.656667	0.0566667	0.993333	NA	NA	Bind	NA,NA	NA,Bind	NA,NA,Bind	40S ribosomal protein S11, putative	RPS11
PF3D7_1002400	0	0.98	0.98	0.1821	NA	NA	NA	NA	0.99	0.99	1	0.0013	0.653333	NA	0.993333	NA	NA	Bind	NA,NA	NA,Bind	NA,NA,Bind	transformer-2 protein homolog beta, putative	TRA2B
PF3D7_0513600	0	0.98	0.93	0.2349	0	1	1	0.0929	1	1	1	0	0.636667	0.666667	1	NA	NA	Bind	NA,NA	NA,Bind	NA,NA,Bind	deoxyribodipyrimidine photo-lyase, putative	N/A
PF3D7_1466800	0	0.97	0.85	0.2486	0	0.14	0.9	0.2998	1	1	1	0	0.606667	0.346667	1	NA	NA	Bind	NA,NA	NA,Bind	NA,NA,Bind	conserved Plasmodium protein, unknown function	N/A
PF3D7_1134000	0	0.99	0.47	0.2816	0	0	0.03	0.5003	1	1	1	0	0.486667	0.01	1	NA	NA	Bind	NA,NA	NA,Bind	NA,NA,Bind	heat shock protein 70	HSP70-3
PF3D7_1345700	0	0.95	0.37	0.2907	0.04	0.98	0.97	0.1036	1	1	1	0	0.44	0.663333	1	NA	NA	Bind	NA,NA	NA,Bind	NA,NA,Bind	isocitrate dehydrogenase [NADP], mitochondrial	IDH
PF3D7_1304500	0	0.97	0	0.3152	0.92	0.63	0.97	0.0351	1	1	0.96	0.002	0.323333	0.84	0.986667	NA	NA	Bind	NA,NA	NA,Bind	NA,NA,Bind	small heat shock protein, putative	N/A
PF3D7_0314700	0	0.74	0	0.4009	0	0.99	0.99	0.1087	1	1	1	0	0.246667	0.66	1	NA	NA	Bind	NA,NA	NA,Bind	NA,NA,Bind	RING finger protein RNF1	RNF1
PF3D7_0515600	0	0.67	0	0.4114	0.87	0	0.73	0.2383	1	1	1	0	0.223333	0.533333	1	NA	NA	Bind	NA,NA	NA,Bind	NA,NA,Bind	gamete egress protein GEP, putative	GEP
PF3D7_0627500	0	0.01	0.01	0.4719	0.28	0.84	0.88	0.0994	1	1	1	0	0.00666667	0.666667	1	NA	NA	Bind	NA,NA	NA,Bind	NA,NA,Bind	protein DJ-1	DJ1
PF3D7_0818200	0	0.01	0.01	0.4725	0.02	0.94	0.95	0.1593	1	1	0.99	0.0007	0.00666667	0.636667	0.996667	NA	NA	Bind	NA,NA	NA,Bind	NA,NA,Bind	14-3-3 protein	14-3-3I
PF3D7_1472900	NA	NA	NA	NA	0	0	0.93	0.3287	1	1	1	0.0001	NA	0.31	1	NA	NA	Bind	NA,NA	NA,Bind	NA,NA,Bind	dihydroorotase, putative	N/A
PF3D7_1220000	NA	NA	NA	NA	0	0	0.74	0.4011	1	1	1	0	NA	0.246667	1	NA	NA	Bind	NA,NA	NA,Bind	NA,NA,Bind	zinc finger protein, putative	N/A
PF3D7_1128300	NA	NA	NA	NA	NA	NA	NA	NA	1	1	1	0	NA	NA	1	NA	NA	Bind	NA,NA	NA,Bind	NA,NA,Bind	ATP-dependent 6-phosphofructokinase	PFK11
PF3D7_1108500	NA	NA	NA	NA	NA	NA	NA	NA	1	1	0.99	0.0004	NA	NA	0.996667	NA	NA	Bind	NA,NA	NA,Bind	NA,NA,Bind	succinyl-CoA synthetase alpha subunit, putative	N/A
PF3D7_1107100	NA	NA	NA	NA	NA	NA	NA	NA	1	0.99	1	0.0009	NA	NA	0.996667	NA	NA	Bind	NA,NA	NA,Bind	NA,NA,Bind	nucleic acid binding protein, putative	N/A
PF3D7_1327300	NA	NA	NA	NA	NA	NA	NA	NA	0.82	0.92	0.99	0.0085	NA	NA	0.91	NA	NA	Bind	NA,NA	NA,Bind	NA,NA,Bind	conserved Plasmodium protein, unknown function	N/A
PF3D7_1357000	0.61	1	1	0.0119	0.01	0.01	0.01	0.5013	1	1	0.62	0.0101	0.87	0.01	0.873333	NA	NA	NA	NA,NA	NA,NA	NA,NA,NA	elongation factor 1-alpha	N/A
PF3D7_0608700	0.43	1	1	0.0159	0.42	0.8	0.98	0.0502	0.89	0	0	0.3389	0.81	0.733333	0.296667	NA	NA	NA	NA,NA	NA,NA	NA,NA,NA	T-complex protein 1 subunit zeta	CCT6
PF3D7_1229500	0.24	1	1	0.0198	0.4	0.85	0.93	0.055	0.99	0.74	0	0.1811	0.746667	0.726667	0.576667	NA	NA	NA	NA,NA	NA,NA	NA,NA,NA	T-complex protein 1 subunit gamma	CCT3
PF3D7_0922100	0.23	1	1	0.0218	0	0.97	0.99	0.1247	0	0	0.38	0.4148	0.743333	0.653333	0.126667	NA	NA	NA	NA,NA	NA,NA	NA,NA,NA	ubiquitin-like protein, putative	N/A
PF3D7_0628100	0.01	1	1	0.047	0.12	1	1	0.0657	NA	NA	NA	NA	0.67	0.706667	NA	NA	NA	NA	NA,NA	NA,NA	NA,NA,NA	HECT-domain (ubiquitin-transferase), putative	N/A
PF3D7_1012400	0.01	1	1	0.0491	0.03	0.96	0.97	0.1211	1	0.99	0.39	0.0249	0.67	0.653333	0.793333	NA	NA	NA	NA,NA	NA,NA	NA,NA,NA	hypoxanthine-guanine phosphoribosyltransferase	HGPRT
PF3D7_0608800	0	1	1	0.0533	0.07	0.58	0.85	0.2577	0.98	0.96	0	0.062	0.666667	0.5	0.646667	NA	NA	NA	NA,NA	NA,NA	NA,NA,NA	ornithine aminotransferase	OAT
PF3D7_0801000	0	1	1	0.0574	0	1	1	0.0918	NA	NA	NA	NA	0.666667	0.666667	NA	NA	NA	NA	NA,NA	NA,NA	NA,NA,NA	Plasmodium exported protein (PHISTc), unknown function	N/A
PF3D7_1134100	0	1	1	0.0574	0	0.39	0.97	0.2752	0.92	0.67	0.88	0.016	0.666667	0.453333	0.823333	NA	NA	NA	NA,NA	NA,NA	NA,NA,NA	protein disulfide-isomerase, putative	PDI-11
PF3D7_0306800	0	1	0.99	0.0653	0.74	0.97	0.99	0.0178	0.98	0.96	0	0.0651	0.663333	0.9	0.646667	NA	NA	NA	NA,NA	NA,NA	NA,NA,NA	T-complex protein 1 subunit beta	CCT2
PF3D7_0507100	0	1	1	0.0672	0.12	0.77	0.92	0.1934	0	0.94	0.94	0.1465	0.666667	0.603333	0.626667	NA	NA	NA	NA,NA	NA,NA	NA,NA,NA	60S ribosomal protein L4	RPL4
PF3D7_0905400	0	0.99	1	0.0764	0.05	0.95	0.94	0.1383	NA	NA	NA	NA	0.663333	0.646667	NA	NA	NA	NA	NA,NA	NA,NA	NA,NA,NA	high molecular weight rhoptry protein 3	RhopH3
PF3D7_1111100	0	1	0.99	0.0764	0	0.99	0.99	0.1136	NA	NA	NA	NA	0.663333	0.66	NA	NA	NA	NA	NA,NA	NA,NA	NA,NA,NA	replication factor C subunit 5, putative	RFC5
PF3D7_0307200	0	0.99	1	0.0764	0.16	0.21	0.83	0.2871	0.96	0.96	0	0.0981	0.663333	0.4	0.64	NA	NA	NA	NA,NA	NA,NA	NA,NA,NA	60S ribosomal protein L7, putative	N/A
PF3D7_1454400	0	1	0.99	0.085	0.03	0.98	0.99	0.0994	1	0.96	0.39	0.0272	0.663333	0.666667	0.783333	NA	NA	NA	NA,NA	NA,NA	NA,NA,NA	aminopeptidase P	APP
PF3D7_1417800	0	1	0.99	0.085	0.17	1	1	0.0585	NA	NA	NA	NA	0.663333	0.723333	NA	NA	NA	NA	NA,NA	NA,NA	NA,NA,NA	DNA replication licensing factor MCM2	MCM2
PF3D7_1027800	0	0.99	0.99	0.0899	0.13	0.2	0.32	0.4163	0	0.94	0.95	0.1254	0.66	0.216667	0.63	NA	NA	NA	NA,NA	NA,NA	NA,NA,NA	60S ribosomal protein L3	RPL3
PF3D7_0527000	0	0.99	0.99	0.0915	0.03	1	1	0.0789	NA	NA	NA	NA	0.66	0.676667	NA	NA	NA	NA	NA,NA	NA,NA	NA,NA,NA	DNA replication licensing factor MCM3, putative	MCM3
PF3D7_0823200	0	0.99	0.99	0.0962	0.17	0.29	0.37	0.3756	0	0	0.93	0.2749	0.66	0.276667	0.31	NA	NA	NA	NA,NA	NA,NA	NA,NA,NA	RNA-binding protein, putative	N/A
PF3D7_1105600	0	0.99	0.99	0.0992	0	0.96	0.97	0.1507	NA	NA	NA	NA	0.66	0.643333	NA	NA	NA	NA	NA,NA	NA,NA	NA,NA,NA	translocon component PTEX88	PTEX88
PF3D7_1315300	0	0.99	0.99	0.1021	0	0	0.84	0.373	NA	NA	NA	NA	0.66	0.28	NA	NA	NA	NA	NA,NA	NA,NA	NA,NA,NA	conserved protein, unknown function	N/A
PF3D7_1211800	0	0.99	0.99	0.1064	0.91	0	0	0.3379	0.99	0	0	0.2099	0.66	0.303333	0.33	NA	NA	NA	NA,NA	NA,NA	NA,NA,NA	polyubiquitin	PfpUB
PF3D7_0322900	0	0.99	0.99	0.1078	0.1	0.41	0.82	0.2757	0	0.95	0.95	0.119	0.66	0.443333	0.633333	NA	NA	NA	NA,NA	NA,NA	NA,NA,NA	40S ribosomal protein S3A, putative	RPS3A
PF3D7_1211700	0	0.99	0.99	0.1197	0.76	0.99	1	0.0151	NA	NA	NA	NA	0.66	0.916667	NA	NA	NA	NA	NA,NA	NA,NA	NA,NA,NA	DNA replication licensing factor MCM5, putative	MCM5
PF3D7_1466400	0	0.99	0.99	0.1197	0.9	0.67	1	0.0312	NA	NA	NA	NA	0.66	0.856667	NA	NA	NA	NA	NA,NA	NA,NA	NA,NA,NA	AP2 domain transcription factor AP2-EXP	ApiAP2
PF3D7_0422400	0	0.99	0.99	0.1197	0.02	0.04	0.05	0.4906	0	0.97	0.98	0.0523	0.66	0.0366667	0.65	NA	NA	NA	NA,NA	NA,NA	NA,NA,NA	40S ribosomal protein S19	RPS19
PF3D7_1408600	0	1	0.98	0.1197	0.05	0.08	0.08	0.4774	0	0	0.89	0.3389	0.66	0.07	0.296667	NA	NA	NA	NA,NA	NA,NA	NA,NA,NA	40S ribosomal protein S8e, putative	N/A
PF3D7_1424400	0	0.99	0.99	0.1197	0.36	0.5	0.82	0.2214	0	0.93	0.91	0.1665	0.66	0.56	0.613333	NA	NA	NA	NA,NA	NA,NA	NA,NA,NA	60S ribosomal protein L7-3, putative	N/A
PF3D7_0516900	0	0.99	0.99	0.1197	0	0.26	0.9	0.2895	0	0.86	0	0.3636	0.66	0.386667	0.286667	NA	NA	NA	NA,NA	NA,NA	NA,NA,NA	60S ribosomal protein L2	RPL2
PF3D7_0807000	0	0.99	0.99	0.1197	0	0.97	0.98	0.1367	0.92	0	0	0.3016	0.66	0.65	0.306667	NA	NA	NA	NA,NA	NA,NA	NA,NA,NA	YEATS domain-containing protein, putative	N/A
PF3D7_0727400	0	0.99	0.99	0.1247	0	0.63	0.9	0.2486	0.86	0	0	0.3607	0.66	0.51	0.286667	NA	NA	NA	NA,NA	NA,NA	NA,NA,NA	proteasome subunit alpha type-5, putative	N/A
PF3D7_0828500	0	0.99	0.99	0.1247	0	0.98	0.99	0.1155	NA	NA	NA	NA	0.66	0.656667	NA	NA	NA	NA	NA,NA	NA,NA	NA,NA,NA	translation initiation factor eIF-2B subunit alpha, putative	N/A
PF3D7_0626800	0	0.99	0.99	0.1247	0	0.04	0.07	0.4901	NA	NA	NA	NA	0.66	0.0366667	NA	NA	NA	NA	NA,NA	NA,NA	NA,NA,NA	pyruvate kinase	PyrK
PF3D7_0934800	0	0.99	0.99	0.1316	0	1	0.99	0.1046	NA	NA	NA	NA	0.66	0.663333	NA	NA	NA	NA	NA,NA	NA,NA	NA,NA,NA	cAMP-dependent protein kinase catalytic subunit	PKAc
PF3D7_1460700	0	0.99	0.99	0.1316	0	0.36	0.78	0.292	0	0.97	0.94	0.1101	0.66	0.38	0.636667	NA	NA	NA	NA,NA	NA,NA	NA,NA,NA	60S ribosomal protein L27	RPL27
PF3D7_1323100	0	0.99	0.99	0.1316	0.1	0.08	0.16	0.4624	NA	NA	NA	NA	0.66	0.113333	NA	NA	NA	NA	NA,NA	NA,NA	NA,NA,NA	60S ribosomal protein L6, putative	N/A
PF3D7_0916700	0	0.99	0.99	0.1316	0	0.93	0.93	0.1747	NA	NA	NA	NA	0.66	0.62	NA	NA	NA	NA	NA,NA	NA,NA	NA,NA,NA	RNA-binding protein musashi, putative	HoMu
PF3D7_0303600	0	0.99	0.99	0.1316	0	0.94	0.98	0.1572	0.95	0.94	0	0.1254	0.66	0.64	0.63	NA	NA	NA	NA,NA	NA,NA	NA,NA,NA	plasmoredoxin	Plrx
PF3D7_0814000	0	0.99	0.99	0.1339	0.71	0.69	0.96	0.0404	0	0.88	0	0.3532	0.66	0.786667	0.293333	NA	NA	NA	NA,NA	NA,NA	NA,NA,NA	60S ribosomal protein L13-2, putative	N/A
PF3D7_1342000	0	0.99	0.99	0.1339	0.34	0.27	0.37	0.3092	0	0.91	0	0.3111	0.66	0.326667	0.303333	NA	NA	NA	NA,NA	NA,NA	NA,NA,NA	40S ribosomal protein S6	N/A
PF3D7_0317200	0	1	0.98	0.1403	0	0.95	0.96	0.16	NA	NA	NA	NA	0.66	0.636667	NA	NA	NA	NA	NA,NA	NA,NA	NA,NA,NA	cdc2-related protein kinase 4	CRK4
PF3D7_0810800	0	0.99	0.99	0.1403	0.02	0.98	0.98	0.1097	NA	NA	NA	NA	0.66	0.66	NA	NA	NA	NA	NA,NA	NA,NA	NA,NA,NA	hydroxymethyldihydropterin pyrophosphokinase-dihydropteroate synthase	PPPK-DHPS
PF3D7_1126200	0	0.99	0.99	0.1403	0	0.17	0.2	0.4589	0	0.96	0.95	0.1078	0.66	0.123333	0.636667	NA	NA	NA	NA,NA	NA,NA	NA,NA,NA	40S ribosomal protein S18, putative	RPS18
PF3D7_1445900	0	0.99	0.99	0.1403	0	0.72	1	0.2136	0.71	0	0	0.401	0.66	0.573333	0.236667	NA	NA	NA	NA,NA	NA,NA	NA,NA,NA	ATP-dependent RNA helicase DDX5, putative	DDX5
PF3D7_0822600	0	0.99	0.99	0.1434	0	0.82	0.59	0.2702	0.77	0	0	0.3943	0.66	0.47	0.256667	NA	NA	NA	NA,NA	NA,NA	NA,NA,NA	protein transport protein SEC23	SEC23
PF3D7_0716800	0	0.99	0.98	0.1434	0	0.98	0.99	0.1273	NA	NA	NA	NA	0.656667	0.656667	NA	NA	NA	NA	NA,NA	NA,NA	NA,NA,NA	eukaryotic translation initiation factor 3 subunit I, putative	EIF3I
PF3D7_1351400	0	0.99	0.99	0.1434	0.7	0.6	0.75	0.0777	0	0	0.93	0.2792	0.66	0.683333	0.31	NA	NA	NA	NA,NA	NA,NA	NA,NA,NA	60S ribosomal protein L17, putative	N/A
PF3D7_1437200	0	0.99	0.99	0.1493	0	0.97	0.99	0.1265	NA	NA	NA	NA	0.66	0.653333	NA	NA	NA	NA	NA,NA	NA,NA	NA,NA,NA	ribonucleoside-diphosphate reductase large subunit, putative	N/A
PF3D7_1338200	0	0.99	0.99	0.1493	0	0.39	0.85	0.2816	0	0.94	0.94	0.1334	0.66	0.413333	0.626667	NA	NA	NA	NA,NA	NA,NA	NA,NA,NA	60S ribosomal protein L6, putative	RPL6
PF3D7_1124900	0	0.99	0.99	0.1493	0.8	0	0.59	0.2707	NA	NA	NA	NA	0.66	0.463333	NA	NA	NA	NA	NA,NA	NA,NA	NA,NA,NA	60S ribosomal protein L35, putative	RPL35
PF3D7_1353900	0	0.98	0.99	0.1493	0	0.92	0.94	0.1767	0.94	0	0	0.2519	0.656667	0.62	0.313333	NA	NA	NA	NA,NA	NA,NA	NA,NA,NA	proteasome subunit alpha type-7, putative	N/A
PF3D7_0802000	0	0.99	0.98	0.1502	0.08	0.89	0.96	0.1507	0.83	0	0	0.3751	0.656667	0.643333	0.276667	NA	NA	NA	NA,NA	NA,NA	NA,NA,NA	glutamate dehydrogenase, putative	GDH3
PF3D7_0415900	0	0.98	0.99	0.1512	0	0.61	0.84	0.2631	NA	NA	NA	NA	0.656667	0.483333	NA	NA	NA	NA	NA,NA	NA,NA	NA,NA,NA	60S ribosomal protein L15, putative	N/A
PF3D7_1104000	0	0.99	0.98	0.1557	0.05	0.15	0.31	0.4417	0.82	0	0	0.3793	0.656667	0.17	0.273333	NA	NA	NA	NA,NA	NA,NA	NA,NA,NA	phenylalanine--tRNA ligase beta subunit	N/A
PF3D7_1438900	0	0.99	0.98	0.1557	0.01	0.03	0.02	0.4997	1	0.25	0	0.2014	0.656667	0.02	0.416667	NA	NA	NA	NA,NA	NA,NA	NA,NA,NA	thioredoxin peroxidase 1	Trx-Px1
PF3D7_0406100	0	0.99	0.98	0.1557	0	1	1	0.1025	0	0.76	0	0.397	0.656667	0.666667	0.253333	NA	NA	NA	NA,NA	NA,NA	NA,NA,NA	V-type proton ATPase subunit B	N/A
PF3D7_0504900	0.98	0.99	0	0.1601	0.97	0	0.49	0.2615	NA	NA	NA	NA	0.656667	0.486667	NA	NA	NA	NA	NA,NA	NA,NA	NA,NA,NA	conserved protein, unknown function	N/A
PF3D7_1252100	0	0.98	0.99	0.1601	0.05	0.94	0.93	0.155	0	0	0.1	0.429	0.656667	0.64	0.0333333	NA	NA	NA	NA,NA	NA,NA	NA,NA,NA	rhoptry neck protein 3	RON3
PF3D7_1331800	0	0.99	0.98	0.1601	0	0.27	0.2	0.4457	0	0	0.95	0.2291	0.656667	0.156667	0.316667	NA	NA	NA	NA,NA	NA,NA	NA,NA,NA	60S ribosomal protein L23, putative	N/A
PF3D7_0305600	0	0.98	0.99	0.1601	0	0.88	0.99	0.1734	NA	NA	NA	NA	0.656667	0.623333	NA	NA	NA	NA	NA,NA	NA,NA	NA,NA,NA	DNA-(apurinic or apyrimidinic site) lyase, putative	APE1
PF3D7_1124600	0	0.98	0.99	0.1643	0	0.67	0.97	0.2324	0.79	0	0	0.3875	0.656667	0.546667	0.263333	NA	NA	NA	NA,NA	NA,NA	NA,NA,NA	ethanolamine kinase	EK
PF3D7_1323400	0	0.99	0.98	0.1643	0.92	0.95	0.96	0.0102	NA	NA	NA	NA	0.656667	0.943333	NA	NA	NA	NA	NA,NA	NA,NA	NA,NA,NA	60S ribosomal protein L23	RPL23
PF3D7_1364800	0	0.98	0.98	0.1643	0	0	0.78	0.3905	NA	NA	NA	NA	0.653333	0.26	NA	NA	NA	NA	NA,NA	NA,NA	NA,NA,NA	DNA-directed RNA polymerases I, II, and III subunit RPABC1, putative	RPB5
PF3D7_1210600	0	0.97	0.99	0.1659	0.78	0.99	1	0.0141	0	0	0.36	0.4197	0.653333	0.923333	0.12	NA	NA	NA	NA,NA	NA,NA	NA,NA,NA	conserved Plasmodium protein, unknown function	N/A
PF3D7_0618300	0	0.98	0.98	0.1659	0	0.02	0.04	0.4965	0	0.96	0.96	0.0931	0.653333	0.02	0.64	NA	NA	NA	NA,NA	NA,NA	NA,NA,NA	60S ribosomal protein L27a, putative	N/A
PF3D7_1005500	0	1	0.97	0.1675	0	0.93	0.98	0.1579	0	0.21	0	0.4233	0.656667	0.636667	0.07	NA	NA	NA	NA,NA	NA,NA	NA,NA,NA	regulator of nonsense transcripts 1, putative	UPF1
PF3D7_1414800	0	0.98	0.98	0.1675	0	0.95	0.92	0.1728	0.88	0	0	0.3454	0.653333	0.623333	0.293333	NA	NA	NA	NA,NA	NA,NA	NA,NA,NA	small nuclear ribonucleoprotein-associated protein B, putative	SMB1
PF3D7_1004000	0	0.99	0.98	0.1683	0.42	0.4	0.75	0.2426	0	0.89	0	0.3323	0.656667	0.523333	0.296667	NA	NA	NA	NA,NA	NA,NA	NA,NA,NA	60S ribosomal protein L13, putative	N/A
PF3D7_0807800	0	1	0.97	0.1691	0	1	0.99	0.1087	NA	NA	NA	NA	0.656667	0.663333	NA	NA	NA	NA	NA,NA	NA,NA	NA,NA,NA	26S proteasome regulatory subunit RPN10, putative	RPN10
PF3D7_1427500	0	0.99	0.97	0.1714	0.39	0.94	0.98	0.0436	NA	NA	NA	NA	0.653333	0.77	NA	NA	NA	NA	NA,NA	NA,NA	NA,NA,NA	DNA mismatch repair protein MSH2, putative	MSH2-1
PF3D7_0903900	0	0.98	0.98	0.1714	0.91	0	0.84	0.2056	0	0	0.9	0.3306	0.653333	0.583333	0.3	NA	NA	NA	NA,NA	NA,NA	NA,NA,NA	60S ribosomal protein L32	RPL32
PF3D7_1414400	0	0.99	0.97	0.1714	0	0.98	0.99	0.1229	NA	NA	NA	NA	0.653333	0.656667	NA	NA	NA	NA	NA,NA	NA,NA	NA,NA,NA	serine/threonine protein phosphatase PP1	PP1
PF3D7_1311900	0	0.99	0.97	0.1744	0	0.16	0.98	0.2933	0.95	0.93	0	0.1354	0.653333	0.38	0.626667	NA	NA	NA	NA,NA	NA,NA	NA,NA,NA	V-type proton ATPase catalytic subunit A	vapA
PF3D7_1358800	0	0.98	0.98	0.1744	0	0.89	0.93	0.1898	0	0.95	0	0.247	0.653333	0.606667	0.316667	NA	NA	NA	NA,NA	NA,NA	NA,NA,NA	40S ribosomal protein S15	RPS15
PF3D7_1414000	0	0.98	0.98	0.1744	0	0.97	0.93	0.1641	0	0.87	0	0.3592	0.653333	0.633333	0.29	NA	NA	NA	NA,NA	NA,NA	NA,NA,NA	26S proteasome regulatory subunit RPN13, putative	RPN13
PF3D7_1345100	0	0.98	0.98	0.1744	0	0	0.95	0.3184	NA	NA	NA	NA	0.653333	0.316667	NA	NA	NA	NA	NA,NA	NA,NA	NA,NA,NA	thioredoxin 2	TRX2
PF3D7_1142500	0	0.98	0.98	0.178	0.8	0.54	0.75	0.0681	0.94	0.91	0	0.1617	0.653333	0.696667	0.616667	NA	NA	NA	NA,NA	NA,NA	NA,NA,NA	60S ribosomal protein L28	RPL28
PF3D7_1441200	0	0.98	0.98	0.178	0.23	0.23	0.33	0.391	0.97	0.94	0	0.1054	0.653333	0.263333	0.636667	NA	NA	NA	NA,NA	NA,NA	NA,NA,NA	60S ribosomal protein L1, putative	N/A
PF3D7_1309100	0	0.98	0.98	0.178	0.68	0.88	0.89	0.0368	0	0.94	0.95	0.1294	0.653333	0.816667	0.63	NA	NA	NA	NA,NA	NA,NA	NA,NA,NA	60S ribosomal protein L24, putative	N/A
PF3D7_1117700	0	0.98	0.98	0.178	0.44	0.48	0.88	0.1963	0.96	0.94	0	0.1212	0.653333	0.6	0.633333	NA	NA	NA	NA,NA	NA,NA	NA,NA,NA	GTP-binding nuclear protein RAN/TC4	RAN
PF3D7_1417500	0	0.99	0.97	0.178	0	0.92	0.91	0.1855	NA	NA	NA	NA	0.653333	0.61	NA	NA	NA	NA	NA,NA	NA,NA	NA,NA,NA	H/ACA ribonucleoprotein complex subunit 4, putative	CBF5
PF3D7_1420400	0	0.99	0.97	0.1821	0.05	0.37	0.99	0.2686	NA	NA	NA	NA	0.653333	0.47	NA	NA	NA	NA	NA,NA	NA,NA	NA,NA,NA	glycine--tRNA ligase	GlyRS
PF3D7_0627800	0	0.98	0.98	0.1821	0	0.47	0.48	0.3164	0.68	0	0	0.4038	0.653333	0.316667	0.226667	NA	NA	NA	NA,NA	NA,NA	NA,NA,NA	acetyl-CoA synthetase, putative	ACS
PF3D7_0935800	0	0.97	1	0.1821	0	0.34	0.87	0.2852	NA	NA	NA	NA	0.656667	0.403333	NA	NA	NA	NA	NA,NA	NA,NA	NA,NA,NA	cytoadherence linked asexual protein 9	CLAG9
PF3D7_0306900	0	0.98	0.98	0.1821	0	0.53	0.59	0.2939	0	0	0.91	0.3148	0.653333	0.373333	0.303333	NA	NA	NA	NA,NA	NA,NA	NA,NA,NA	40S ribosomal protein S23, putative	N/A
PF3D7_1142600	0	0.99	0.98	0.1821	0	0.21	0.23	0.4492	NA	NA	NA	NA	0.656667	0.146667	NA	NA	NA	NA	NA,NA	NA,NA	NA,NA,NA	60S ribosomal protein L35ae, putative	N/A
PF3D7_1105000	0	0.99	0.97	0.1828	0	0.51	0.93	0.2647	0	0.79	0.66	0.199	0.653333	0.48	0.483333	NA	NA	NA	NA,NA	NA,NA	NA,NA,NA	histone H4	H4
PF3D7_1238100	0	0.98	0.98	0.1848	0	0.84	0.97	0.1951	0.91	0	0	0.3111	0.653333	0.603333	0.303333	NA	NA	NA	NA,NA	NA,NA	NA,NA,NA	calcyclin binding protein, putative	N/A
PF3D7_0606700	0	0.99	0.97	0.1848	0.09	1	1	0.0705	NA	NA	NA	NA	0.653333	0.696667	NA	NA	NA	NA	NA,NA	NA,NA	NA,NA,NA	coatomer alpha subunit, putative	N/A
[truncated: 723 more rows]

## Sheet: S4H
Table S4H. Proteins associated with PfDOZI in gametocytes, schizonts, and stressed schizonts in P. falciparum.
[truncated: 65 more rows]

[truncated: 4 more sheets: S4I, S4J, S4K, S4L]
