# Supplementary material for: The DEAD-box RNA helicase PfDOZI imposes opposing actions on RNA metabolism in Plasmodium falciparum
Source: Nat Commun. 2024 May 3;15:3747. doi: 10.1038/s41467-024-48140-4 (PMC11068891; doi:10.1038/s41467-024-48140-4)
Supplement: Supplementary file 7 — Supplementary Data 5 [file 41467_2024_48140_MOESM7_ESM.xlsx]

## Sheet: S5A
Table S5. RNA-seq analysis of 3D7 and Δpfdozi parasites under nutrient stress
Table S5A. The raw and annotated outputs from DEseq2 comparison of transcript abundance in 3D7, Δpfdozi, stressed 3D7, and stressed Δpfdozi in the schizont stage.
			Δpfdozi vs 3D7				stressed Δpfdozi vs stressed 3D7				stressed 3D7 vs 3D7				stressed Δpfdozi vs. Δpfdozi				Δpfdozi vs 3D7	stressed Δpfdozi vs stressed 3D7	stressed 3D7 vs 3D7	stressed Δpfdozi vs Δpfdozi
geneID	Product Description	Gene Name or Symbol	foldChange	log2FoldChange	pval	padj	foldChange.1	log2FoldChange.1	pval.1	padj.1	foldChange.2	log2FoldChange.2	pval.2	padj.2	foldChange.3	log2FoldChange.3	pval.3	padj.3	(fold change>2 and padj<0.01)
PF3D7_0500800	mature parasite-infected erythrocyte surface antigen	MESA	1.50114	0.586062	0.17028	0.697141	2.4636	1.30077	8.21003e-30	1.88206e-28	1.25379	0.326299	0.396771	0.557697	2.09108	1.06425	1.31496e-05	0.00011723	NA	up	NA	up
PF3D7_1012400	hypoxanthine-guanine phosphoribosyltransferase	HGPRT	0.949194	-0.0752248	0.711834	0.970897	2.10832	1.07609	4.26311e-36	1.30351e-34	1.07072	0.0985808	0.676112	0.799423	2.40175	1.26409	6.8439e-10	1.57639e-08	NA	up	NA	up
PF3D7_1415800	ribosomal RNA small subunit methyltransferase A1	KsgA1	1.15686	0.210217	0.727818	0.970897	2.13083	1.09141	0.000155707	0.000629365	1.31754	0.397849	0.326961	0.485991	2.43181	1.28203	8.38099e-05	0.00056235	NA	up	NA	up
PF3D7_0512700	orotate phosphoribosyltransferase	OPRT	1.08875	0.122668	0.840564	0.991159	2.22257	1.15223	1.25294e-05	6.10918e-05	1.27418	0.349573	0.353075	0.511544	2.62577	1.39274	1.11896e-05	0.000101695	NA	up	NA	up
PF3D7_0301400	Plasmodium exported protein, unknown function	null	1.26181	0.335499	0.751052	0.970897	2.42641	1.27882	9.54897e-06	4.71373e-05	1.36868	0.452788	0.345601	0.504776	2.63028	1.39522	8.10583e-06	7.65071e-05	NA	up	NA	up
PF3D7_1221500	heptatricopeptide repeat-containing protein, putative	null	0.959901	-0.0590428	0.911264	1	2.01215	1.00874	3.28216e-05	0.000149132	1.25203	0.324267	0.380734	0.541323	2.63603	1.39837	5.3931e-06	5.35562e-05	NA	up	NA	up
PF3D7_1409700	conserved protein, unknown function	null	0.806273	-0.310659	0.556229	0.921016	2.50557	1.32514	2.97785e-06	1.55255e-05	0.876643	-0.189938	0.702492	0.819547	2.7456	1.45712	1.84094e-05	0.000155243	NA	up	NA	up
PF3D7_1333500	conserved Plasmodium protein, unknown function	null	1.22862	0.297036	0.475253	0.89575	2.22235	1.15209	8.849e-07	4.95125e-06	1.66324	0.733993	0.0548995	0.130295	3.02996	1.5993	2.5828e-07	3.6103e-06	NA	up	NA	up
PF3D7_1478900	unspecified product	null	1.33126	0.412788	0.102329	0.604869	2.74767	1.45821	1.85982e-81	2.68538e-79	1.48917	0.574506	0.0225981	0.0680306	3.10261	1.63348	1.31316e-14	6.31297e-13	NA	up	NA	up
PF3D7_0617500	rifin, pseudogene	RIF	NA	NA	NA	NA	2.69599	1.43082	6.03523e-05	0.000260991	23.2206	4.53733	1.36351e-07	2.77034e-06	Inf	Inf	1.9011e-22	2.79408e-20	NA	up	up	up
PF3D7_0825600	cytochrome c oxidase assembly factor 5, putative	COA5	0.916305	-0.1261	0.882135	0.997213	3.02384	1.59638	0.00098484	0.00333716	0.762119	-0.391912	0.640062	0.769589	2.52086	1.33392	0.00297285	0.0117093	NA	up	NA	NA
PF3D7_1360500	guanylyl cyclase beta	GCbeta	1.52451	0.608347	0.0661591	0.508398	2.0618	1.0439	2.21462e-08	1.47012e-07	1.22345	0.290961	0.343047	0.502496	1.6663	0.736652	0.0044685	0.016455	NA	up	NA	NA
PF3D7_0422700	eukaryotic initiation factor 4A-III, putative	EIF4A3	1.39323	0.478435	0.113298	0.627017	2.04993	1.03558	5.80407e-08	3.69272e-07	0.433048	-1.2074	0.000553083	0.0038187	0.645947	-0.630512	0.00614264	0.0213498	NA	up	down	NA
PF3D7_1024300	ATP synthase-associated protein, putative	null	1.24425	0.315277	0.845103	0.991159	2.11618	1.08146	1.26907e-05	6.17082e-05	1.3059	0.38505	0.484893	0.641275	2.21315	1.1461	0.00876306	0.0286386	NA	up	NA	NA
PF3D7_0904500	prefoldin subunit 4, putative	null	0.872092	-0.197448	0.765701	0.970897	2.10675	1.07502	0.00200711	0.00627357	0.806295	-0.31062	0.771738	0.870537	1.94769	0.961762	0.00931144	0.030033	NA	up	NA	NA
PF3D7_0104500	conserved protein, unknown function	null	1.3656	0.449538	0.293281	0.800952	2.02662	1.01907	3.56148e-05	0.000160699	1.09639	0.13276	0.788422	0.880755	1.64433	0.717497	0.0145842	0.0435917	NA	up	NA	NA
PF3D7_0209300	2C-methyl-D-erythritol 2,4-cyclodiphosphate synthase	IspF	1.13284	0.179945	0.867997	0.993797	2.07098	1.05032	0.00023163	0.000908689	0.910895	-0.134644	0.882241	0.940655	1.66663	0.736936	0.0186941	0.0533644	NA	up	NA	NA
PF3D7_1365200	conserved protein, unknown function	null	1.27962	0.355718	0.853675	0.991159	2.62527	1.39247	0.00262836	0.00801448	1.02596	0.03697	0.887298	0.942413	2.10802	1.07589	0.0343174	0.0861956	NA	up	NA	NA
PF3D7_1441200	60S ribosomal protein L1, putative	null	1.24299	0.313817	0.292971	0.800952	2.27506	1.18591	1.87374e-15	2.1887e-14	0.402373	-1.3134	2.6994e-06	3.92854e-05	0.742315	-0.429897	0.0678636	0.148676	NA	up	down	NA
PF3D7_1349400	cytidine and deoxycytidylate deaminase, putative	null	1.71379	0.777191	0.0887664	0.560116	2.23904	1.16288	0.000152738	0.000619774	1.14475	0.195028	0.745265	0.851775	1.51994	0.604013	0.0928923	0.188869	NA	up	NA	NA
PF3D7_1324900	L-lactate dehydrogenase	LDH	1.0324	0.0460042	0.898269	0.999191	2.03675	1.02627	5.57883e-32	1.39417e-30	0.642417	-0.638417	0.012848	0.044795	1.28441	0.361104	0.0958999	0.193643	NA	up	NA	NA
PF3D7_1149400	Plasmodium exported protein, unknown function	null	1.7111	0.774926	0.0176355	0.24476	2.18968	1.13072	2.13447e-09	1.55174e-08	1.07464	0.10386	0.849987	0.921043	1.3936	0.478818	0.102417	0.203599	NA	up	NA	NA
PF3D7_0604700	glyoxalase I-like protein GILP	GILP	1.28563	0.362479	0.241881	0.768145	2.27818	1.18788	1.62978e-13	1.67754e-12	0.427977	-1.22439	0.00174355	0.00961454	0.769186	-0.378596	0.121924	0.23274	NA	up	down	NA
PF3D7_1000600	rifin	RIF	4.17153	2.06058	0.000407318	0.0130136	6.06341	2.60013	6.4641e-05	0.00027746	0.478195	-1.06433	0.270643	0.424138	0.704494	-0.50534	0.276922	0.427392	NA	up	NA	NA
PF3D7_1357900	pyrroline-5-carboxylate reductase, putative	null	1.36663	0.450621	0.19139	0.721261	2.05453	1.03881	0.000153082	0.000620686	0.542795	-0.88152	0.0173009	0.0563041	0.826717	-0.274534	0.280863	0.431787	NA	up	NA	NA
PF3D7_1474100	mitochondrial ribosomal protein L20 precursor, putative	null	0.905479	-0.143248	0.837466	0.990053	2.28852	1.19442	1.9901e-05	9.311e-05	0.496717	-1.0095	0.00739404	0.0295362	1.27375	0.349083	0.415838	0.573786	NA	up	NA	NA
PF3D7_1103100	60S acidic ribosomal protein P1, putative	RPP1	1.04232	0.0598045	0.810743	0.985097	2.00872	1.00628	9.06602e-25	1.68304e-23	0.587544	-0.767232	0.00197467	0.0106128	1.14597	0.196574	0.420053	0.577517	NA	up	NA	NA
PF3D7_0802200	1-cys peroxiredoxin	1-CysPxn	1.14702	0.197886	0.492177	0.899891	2.05291	1.03767	4.7429e-24	8.62014e-23	0.624909	-0.678282	0.00751265	0.029849	1.13306	0.180228	0.44974	0.604465	NA	up	NA	NA
PF3D7_0522800	pre-mRNA-splicing factor BUD31, putative	BUD31	1.31462	0.394646	0.320538	0.820889	2.06927	1.04913	0.000348239	0.0013117	0.545951	-0.873156	0.0786079	0.171843	0.871442	-0.198523	0.492975	0.643784	NA	up	NA	NA
PF3D7_1223900	50S ribosomal protein L24, putative	null	1.10465	0.14359	0.645341	0.943649	2.35914	1.23826	3.64235e-05	0.00016378	0.418011	-1.25839	0.000709033	0.0046559	0.900079	-0.151877	0.570573	0.71204	NA	up	down	NA
PF3D7_0935400	gametocyte development protein 1	GDV1	5.56618	2.47669	2.38474e-15	1.71974e-12	2.57476	1.36444	9.80833e-26	1.90238e-24	1.9746	0.981561	0.000858882	0.00550046	0.923083	-0.115468	0.621772	0.753095	up	up	NA	NA
PF3D7_1238100	calcyclin binding protein, putative	null	1.32853	0.409826	0.166825	0.694745	2.16381	1.11357	9.74441e-14	1.02326e-12	0.657989	-0.603865	0.0291584	0.0812203	1.08434	0.116811	0.658545	0.781078	NA	up	NA	NA
PF3D7_0922900	3-oxoacyl-[acyl-carrier-protein] reductase	FabG	1.81934	0.863418	0.0336264	0.359631	3.28992	1.71805	1.9235e-06	1.02128e-05	0.632755	-0.660281	0.190692	0.329654	1.15591	0.209024	0.663448	0.785087	NA	up	NA	NA
PF3D7_1024200	RNA-binding protein, putative	null	1.13287	0.179979	0.597603	0.937445	2.44766	1.29141	0.000109306	0.000453088	0.526339	-0.925937	0.0277914	0.0784243	1.1514	0.203383	0.670094	0.789863	NA	up	NA	NA
PF3D7_1244800	translation machinery-associated protein 46, putative	null	1.255	0.327688	0.23159	0.753752	2.0488	1.03478	8.25277e-12	7.46051e-11	0.668214	-0.581619	0.0457567	0.113266	1.10589	0.145212	0.67755	0.795387	NA	up	NA	NA
PF3D7_1144300	60S ribosomal protein L41	RPL41	0.989276	-0.0155549	0.990279	1	2.22231	1.15206	1.8115e-17	2.35995e-16	0.418606	-1.25633	0.0431251	0.108042	0.957664	-0.0624083	0.724503	0.830032	NA	up	NA	NA
PF3D7_0729200	1-cys peroxiredoxin	AOP	0.967743	-0.0473044	0.912508	1	2.06764	1.04799	0.00231957	0.00714707	0.505122	-0.985296	0.0179646	0.0575956	1.09276	0.127981	0.727737	0.832995	NA	up	NA	NA
PF3D7_1208600	mitochondrial import inner membrane translocase subunit TIM10, putative	TIM10	1.93118	0.949482	0.0270286	0.321654	2.20658	1.14181	0.00136194	0.00445803	0.817642	-0.290459	0.537084	0.686876	0.94785	-0.0772693	0.758996	0.856023	NA	up	NA	NA
PF3D7_0213700	conserved protein, unknown function	null	1.2195	0.286286	0.447457	0.886205	2.33816	1.22537	0.000758191	0.00265392	0.58336	-0.777542	0.0820723	0.177395	1.1328	0.179888	0.763732	0.859846	NA	up	NA	NA
PF3D7_1453700	HSP90 co-chaperone p23	P23	1.16429	0.219454	0.612006	0.941123	2.01874	1.01345	1.38561e-26	2.83558e-25	0.566774	-0.819155	0.095495	0.198699	0.999105	-0.00129207	0.839552	0.910533	NA	up	NA	NA
PF3D7_1333000	20 kDa chaperonin	CPN20	1.22167	0.28885	0.348315	0.838862	2.08945	1.06313	2.88765e-08	1.8976e-07	0.566516	-0.819813	0.00539793	0.0229423	0.979113	-0.0304527	0.845599	0.914242	NA	up	NA	NA
PF3D7_0512000	prefoldin subunit 6, putative	null	1.02582	0.0367818	0.875093	0.996048	2.00966	1.00695	0.000381358	0.00142406	0.500798	-0.9977	0.000992743	0.00617456	0.991899	-0.0117352	0.861618	0.926455	NA	up	NA	NA
PF3D7_0513300	purine nucleoside phosphorylase	PNP	0.95762	-0.0624744	0.866316	0.993223	2.0213	1.01528	2.87417e-27	6.07315e-26	0.485523	-1.04239	0.00305258	0.0148102	1.03965	0.0560974	0.949027	0.981857	NA	up	NA	NA
PF3D7_1320900	RNA-binding protein, putative	null	1.00406	0.00584344	0.996919	1	2.33153	1.22127	0.000229425	0.000900718	0.422032	-1.24457	0.00100512	0.00623655	0.993348	-0.0096295	0.956335	0.986245	NA	up	down	NA
PF3D7_1440300	porphobilinogen synthase	PBGS	0.677639	-0.561411	0.136364	0.651419	NA	NA	NA	NA	0	#NAME?	5.03551e-19	6.21166e-17	0	#NAME?	3.4244e-16	1.93573e-14	NA	NA	down	down
mal_rna_12	unspecified product	null	1.30946	0.388973	0.466556	0.893465	NA	NA	NA	NA	0	#NAME?	2.82889e-08	6.63189e-07	0	#NAME?	2.73419e-11	7.85736e-10	NA	NA	down	down
PF3D7_0712100	Plasmodium RNA of unknown function RUF6	null	15.4905	3.95332	8.12836e-05	0.00333593	NA	NA	NA	NA	NA	NA	NA	NA	0	#NAME?	1.247e-06	1.48142e-05	up	NA	NA	down
mal_rna_19	unspecified product	null	0.844698	-0.243492	0.496775	0.900115	NA	NA	NA	NA	0	#NAME?	2.34804e-15	1.789e-13	0	#NAME?	6.44796e-05	0.000452501	NA	NA	down	down
PF3D7_0712200	rifin, pseudogene	RIF	Inf	Inf	0.00012324	0.00460827	NA	NA	NA	NA	NA	NA	NA	NA	0	#NAME?	0.000318071	0.00177457	up	NA	NA	down
mal_rna_11	unspecified product	null	1.10345	0.14202	0.918774	1	NA	NA	NA	NA	0	#NAME?	5.06424e-53	6.55946e-50	0.00136277	-9.51924	4.81976e-16	2.69488e-14	NA	NA	down	down
malmito_rna_LSUF	unspecified product	null	1.01942	0.0277468	0.936208	1	NA	NA	NA	NA	0	#NAME?	8.2673e-13	4.32655e-11	0.0334948	-4.89992	1.56196e-09	3.27948e-08	NA	NA	down	down
malmito_rna_RNA18	unspecified product	null	0.911813	-0.13319	0.908902	1	NA	NA	NA	NA	0.0956891	-3.3855	0.00386233	0.0176462	0.0424099	-4.55945	0.000451199	0.00237804	NA	NA	NA	down
PF3D7_1421150	C/D small nucleolar RNA	null	0.963098	-0.0542449	0.827376	0.986396	0.392636	-1.34874	0.17779	0.287718	0.142397	-2.81201	1.49578e-08	3.60448e-07	0.0587112	-4.09022	8.27802e-13	3.04158e-11	NA	NA	down	down
malmito_rna_LSUG	unspecified product	null	1.20835	0.273033	0.810066	0.985097	1.03599	0.0510136	1	1	0.147021	-2.76591	9.56347e-07	1.59319e-05	0.127196	-2.97488	0.000824594	0.00396052	NA	NA	down	down
PF3D7_0112700	28S ribosomal RNA	null	1.87353	0.905758	0.0676033	0.511491	0.673406	-0.570452	0.166228	0.273435	0.381213	-1.39133	0.00015616	0.00134396	0.138299	-2.85413	0.000419373	0.00222857	NA	NA	down	down
PF3D7_0401800	Plasmodium exported protein (PHISTb), unknown function	PfD80	3.98729	1.99541	1.14588e-07	1.25748e-05	0.522245	-0.9372	1.8604e-15	2.17801e-14	1.28198	0.358377	0.341618	0.501111	0.170768	-2.54989	5.59883e-11	1.54841e-09	up	NA	NA	down
PF3D7_1343700	kelch protein K13	Kelch13	1.68016	0.748598	0.00833146	0.144032	0.581352	-0.782516	4.14721e-09	2.94497e-08	0.536445	-0.898499	0.000414126	0.00300924	0.187682	-2.41364	7.53385e-27	2.42213e-24	NA	NA	NA	down
PF3D7_1203900	ubiquitin-conjugating enzyme E2	UBC	1.6533	0.725352	0.0177171	0.24476	0.645226	-0.632124	0.00469827	0.0134365	0.490222	-1.02849	0.00907348	0.0343387	0.193969	-2.3661	1.85466e-11	5.45163e-10	NA	NA	NA	down
PF3D7_0423700	early transcribed membrane protein 4	ETRAMP4	1.08202	0.113732	0.742819	0.970897	0.615825	-0.699407	2.11221e-12	2.01825e-11	0.355925	-1.49036	1.5603e-09	4.78338e-08	0.205089	-2.28568	1.46915e-26	3.97753e-24	NA	NA	down	down
PF3D7_1353200	membrane associated histidine-rich protein 2	MAHRP2	0.965228	-0.0510585	0.892379	0.999191	0.5065	-0.981365	0.0628783	0.123197	0.406756	-1.29776	0.0282632	0.0791949	0.216757	-2.20585	6.0175e-06	5.88479e-05	NA	NA	NA	down
PF3D7_1363900	unspecified product	null	0.749442	-0.416112	0.22941	0.751499	0.56907	-0.813322	0.102007	0.183029	0.283743	-1.81734	0.000196299	0.00163247	0.219226	-2.18951	2.10531e-07	3.02506e-06	NA	NA	down	down
PF3D7_0423500	glideosome associated protein with multiple membrane spans 2	GAPM2	1.09895	0.136127	0.638061	0.94283	0.570683	-0.809239	1.08356e-20	1.68633e-19	0.428374	-1.22306	0.00177733	0.00974427	0.22564	-2.14791	1.19933e-12	4.22559e-11	NA	NA	down	down
PF3D7_0617300	conserved Plasmodium protein, unknown function	null	1.2684	0.343004	0.261426	0.783879	0.620611	-0.688239	4.051e-05	0.000180593	0.469673	-1.09027	3.66544e-05	0.000396465	0.232331	-2.10574	8.85426e-19	6.90096e-17	NA	NA	down	down
PF3D7_1372200	histidine-rich protein III	HRPIII	1.25561	0.328387	0.652344	0.947641	0.664725	-0.589171	0.124159	0.214432	0.436048	-1.19744	0.205953	0.348138	0.236394	-2.08073	1.44544e-06	1.65968e-05	NA	NA	NA	down
PF3D7_1449200	conserved Plasmodium protein, unknown function	null	1.24868	0.320405	0.387846	0.851543	0.631228	-0.663768	6.13408e-16	7.34677e-15	0.460776	-1.11786	0.0272649	0.07736	0.236882	-2.07776	4.73771e-12	1.54246e-10	NA	NA	NA	down
PF3D7_1409400	conserved protein, unknown function	null	1.9232	0.943507	0.000608115	0.0182724	0.516324	-0.95365	7.61462e-26	1.50497e-24	0.884158	-0.177624	0.406061	0.568134	0.24045	-2.05619	3.18401e-20	3.08556e-18	NA	NA	NA	down
PF3D7_1439500	oocyst rupture protein 2, putative	ORP2	1.62549	0.700874	0.0152283	0.222174	0.512473	-0.964453	2.06044e-12	1.97241e-11	0.788365	-0.343065	0.162008	0.293301	0.251299	-1.99252	1.97806e-18	1.51868e-16	NA	NA	NA	down
PF3D7_1105000	histone H4	H4	0.967319	-0.0479361	0.76505	0.970897	0.685747	-0.544252	7.24325e-05	0.00030735	0.361244	-1.46895	2.01151e-07	3.88814e-06	0.259223	-1.94774	6.77936e-21	7.11694e-19	NA	NA	down	down
PF3D7_1401600	Plasmodium exported protein (PHISTb), unknown function	null	1.5618	0.643211	0.0188652	0.253748	0.514743	-0.958074	1.29634e-26	2.6846e-25	0.782177	-0.354433	0.218501	0.363315	0.261461	-1.93533	4.64627e-12	1.52232e-10	NA	NA	NA	down
PF3D7_1249700	conserved Plasmodium protein, unknown function	null	4.14348	2.05084	0.000148182	0.00542045	0.475432	-1.07269	0.0414564	0.0870997	2.28038	1.18928	0.0312744	0.085959	0.2632	-1.92577	0.000341697	0.00188334	up	NA	NA	down
PF3D7_0609500	conserved Plasmodium protein, unknown function	null	1.61011	0.687163	0.140842	0.652982	0.49062	-1.02732	0.051289	0.103735	0.879721	-0.184882	0.703845	0.820321	0.270848	-1.88444	7.36431e-05	0.000503081	NA	NA	NA	down
PF3D7_1404300	secreted ookinete adhesive protein, putative	SOAP	2.01659	1.01192	0.0384372	0.388062	0.620034	-0.689582	0.27518	0.405783	0.874269	-0.19385	0.689383	0.809174	0.272325	-1.8766	0.000117327	0.000759159	NA	NA	NA	down
PF3D7_1466100	protein phosphatase containing kelch-like domains	PPKL	0.808398	-0.306863	0.282177	0.793232	0.547435	-0.869239	0.000145972	0.000594641	0.400925	-1.31859	3.84392e-06	5.36802e-05	0.27403	-1.86759	1.18067e-11	3.63675e-10	NA	NA	down	down
PF3D7_1465400	conserved protein, unknown function	null	1.69232	0.759002	0.0525335	0.451154	0.707269	-0.499669	0.108523	0.192105	0.6475	-0.627049	0.204225	0.345554	0.275085	-1.86205	1.40945e-07	2.0834e-06	NA	NA	NA	down
PF3D7_1246200	actin I	ACT1	1.56266	0.644001	0.0449291	0.418577	0.512857	-0.963372	7.21856e-30	1.67509e-28	0.827839	-0.272578	0.413771	0.574994	0.27603	-1.8571	1.78045e-11	5.2636e-10	NA	NA	NA	down
PF3D7_1406800	glideosome associated protein with multiple membrane spans 3	GAPM3	1.17102	0.22776	0.566687	0.926073	0.624495	-0.679238	1.13429e-16	1.41054e-15	0.50931	-0.973383	0.0488446	0.119088	0.276076	-1.85686	5.47325e-07	7.0386e-06	NA	NA	NA	down
PF3D7_0722900	conserved protein, unknown function	null	2.03318	1.02374	0.0013935	0.0348103	1.12019	0.163741	0.55978	0.690816	0.507368	-0.978896	0.00321507	0.0153382	0.282147	-1.82548	6.43493e-11	1.74217e-09	NA	NA	NA	down
malmito_SSUB	unspecified product	null	1.38782	0.472823	0.328927	0.827539	1.18897	0.249711	0.617043	0.741936	0.33213	-1.59018	0.000224645	0.00183289	0.287226	-1.79974	0.000691206	0.00340571	NA	NA	down	down
PF3D7_0932200	profilin	PFN	1.32588	0.406946	0.293404	0.800952	0.551434	-0.858739	2.03584e-16	2.46674e-15	0.684447	-0.54699	0.202409	0.343716	0.289396	-1.78888	2.39262e-07	3.39053e-06	NA	NA	NA	down
PF3D7_0410600	conserved protein, unknown function	null	2.51127	1.32842	8.6538e-06	0.000507958	0.534921	-0.902601	8.44451e-09	5.82156e-08	1.36068	0.444329	0.119828	0.235163	0.293613	-1.76801	6.74183e-14	2.93898e-12	up	NA	NA	down
PF3D7_1301900	Plasmodium exported protein, unknown function	null	2.35006	1.2327	0.0145521	0.217334	0.568899	-0.813755	0.1615	0.266755	1.204	0.267839	0.709033	0.824394	0.294573	-1.7633	0.000308977	0.00173513	NA	NA	NA	down
PF3D7_0320900	histone H2A.Z	H2A.Z	1.16194	0.216537	0.623142	0.942342	0.788155	-0.34345	2.04305e-05	9.53303e-05	0.427267	-1.22679	0.0334005	0.0899885	0.294838	-1.76201	2.76733e-05	0.000220067	NA	NA	NA	down
PF3D7_0501400	interspersed repeat antigen	FIRA	1.78393	0.835058	0.112828	0.626577	0.742786	-0.428982	0.000497976	0.00180256	0.698423	-0.517827	0.318711	0.4771	0.296052	-1.75608	0.000976318	0.00456977	NA	NA	NA	down
PF3D7_1410400	rhoptry-associated protein 1	RAP1	1.51479	0.599116	0.0291853	0.335598	0.525898	-0.927144	2.12602e-35	6.279e-34	0.850437	-0.233724	0.330867	0.490339	0.298112	-1.74607	2.59029e-17	1.73045e-15	NA	NA	NA	down
PF3D7_0515700	glideosome-associated protein 40, putative	GAP40	1.22067	0.287674	0.289409	0.798468	0.563657	-0.82711	1.02477e-12	1.0057e-11	0.637789	-0.648849	0.0286902	0.0801746	0.298428	-1.74454	1.50544e-12	5.19732e-11	NA	NA	NA	down
PF3D7_1223100	cAMP-dependent protein kinase regulatory subunit	PKAr	1.47496	0.560672	0.0434417	0.413762	0.514553	-0.958608	5.39317e-34	1.46773e-32	0.850208	-0.234112	0.29074	0.447113	0.300546	-1.73434	2.73892e-17	1.80628e-15	NA	NA	NA	down
PF3D7_1340900	sodium-dependent phosphate transporter	PiT	1.10791	0.14784	0.667801	0.953703	0.55248	-0.856007	0.000297399	0.00114087	0.597109	-0.743934	0.00405702	0.0183256	0.30149	-1.72982	3.41174e-16	1.93573e-14	NA	NA	NA	down
PF3D7_1211900	non-SERCA-type Ca2+ -transporting P-ATPase	ATP4	2.58286	1.36897	7.46973e-07	6.39105e-05	0.507095	-0.979671	2.0653e-27	4.45453e-26	1.53197	0.615384	0.0191722	0.0606046	0.30437	-1.7161	1.32041e-16	7.89792e-15	up	NA	NA	down
PF3D7_0812800	conserved protein, unknown function	null	0.992642	-0.0106541	0.904695	1	0.897124	-0.15662	0.873559	0.939299	0.332054	-1.59051	0.00211475	0.0110896	0.30443	-1.71582	0.000973984	0.004563	NA	NA	NA	down
PF3D7_1464700	ATP synthase (C/AC39) subunit, putative	null	1.36043	0.444058	0.142724	0.65587	0.516903	-0.952035	1.25694e-11	1.11685e-10	0.798644	-0.324375	0.21971	0.364729	0.306299	-1.70699	2.77786e-13	1.1077e-11	NA	NA	NA	down
PF3D7_1033200	early transcribed membrane protein 10.2	ETRAMP10.2	1.51483	0.599153	0.0270079	0.321654	1.02132	0.0304325	0.760646	0.858623	0.448807	-1.15583	0.000296564	0.00228986	0.306507	-1.70601	1.98639e-08	3.56028e-07	NA	NA	down	down
PF3D7_1252100	rhoptry neck protein 3	RON3	1.18475	0.244587	0.421881	0.868767	0.525663	-0.927791	3.73145e-18	5.06425e-17	0.690428	-0.534437	0.0321639	0.0877581	0.308119	-1.69844	4.43455e-08	7.33483e-07	NA	NA	NA	down
PF3D7_1323700	glideosome associated protein with multiple membrane spans 1	GAPM1	1.16635	0.221998	0.622033	0.942342	0.543868	-0.87867	7.98484e-17	9.97721e-16	0.652827	-0.615227	0.204079	0.345533	0.30959	-1.69157	0.000116759	0.000756437	NA	NA	NA	down
PF3D7_0726100	Plasmodium exported protein, unknown function	null	1.1584	0.212132	0.660102	0.949959	0.512618	-0.964044	0.0137685	0.0341454	0.700962	-0.512591	0.187032	0.324795	0.312583	-1.67769	0.000359713	0.00195805	NA	NA	NA	down
PF3D7_0216600	MtN3-like protein	null	1.06192	0.0866719	0.75572	0.970897	0.507054	-0.979788	1.41093e-14	1.57045e-13	0.648351	-0.625153	0.0451796	0.112159	0.314036	-1.671	2.19886e-13	9.04874e-12	NA	NA	NA	down
PF3D7_0207700	serine repeat antigen 4	SERA4	0.807301	-0.308822	0.270116	0.7895	0.80868	-0.306359	0.000636424	0.00225965	0.309663	-1.69123	4.2062e-07	7.56679e-06	0.314205	-1.67022	1.41268e-11	4.32549e-10	NA	NA	down	down
PF3D7_1458700	exonuclease V, mitochondrial, putative	null	1.60945	0.686567	0.0244098	0.304249	0.991827	-0.0118401	1	1	0.505168	-0.985165	0.000496278	0.00350302	0.314334	-1.66963	8.72016e-12	2.73515e-10	NA	NA	NA	down
PF3D7_1012300	cytochrome b-c1 complex subunit 7, putative	QCR7	0.961005	-0.0573835	0.907634	1	0.804136	-0.314489	0.047238	0.096823	0.37378	-1.41974	4.10737e-05	0.000439044	0.317056	-1.65719	3.94303e-07	5.2683e-06	NA	NA	down	down
PF3D7_0722700	conserved protein, unknown function	null	1.09	0.124331	0.742059	0.970897	0.855447	-0.225249	0.36046	0.499883	0.400394	-1.32051	8.43816e-05	0.000805122	0.318791	-1.64932	7.69987e-10	1.72961e-08	NA	NA	down	down
PF3D7_1031700	protein phosphatase inhibitor 3	I3	1.02424	0.0345602	0.952265	1	0.978437	-0.0314497	0.870994	0.937746	0.334783	-1.5787	0.0019279	0.0104155	0.324873	-1.62205	6.25988e-11	1.71281e-09	NA	NA	NA	down
PF3D7_1027300	peroxiredoxin	nPrx	0.992508	-0.0108497	0.986852	1	0.624279	-0.679738	1.40085e-19	2.06863e-18	0.513033	-0.962875	0.069717	0.156848	0.328165	-1.60751	0.000917398	0.00435201	NA	NA	NA	down
PF3D7_0304200	EH domain-containing protein	EHD	1.60526	0.682805	0.0189507	0.253748	0.584632	-0.7744	7.19568e-08	4.53371e-07	0.89509	-0.159896	0.560596	0.705909	0.328364	-1.60663	5.37951e-12	1.72951e-10	NA	NA	NA	down
PF3D7_0829600	early transcribed membrane protein 8	ETRAMP8	2.22824	1.1559	0.00304734	0.0663059	1.15572	0.208797	0.684783	0.797023	0.624716	-0.678728	0.125872	0.243247	0.328737	-1.60499	4.13087e-06	4.19117e-05	NA	NA	NA	down
PF3D7_0929400	high molecular weight rhoptry protein 2	RhopH2	1.07087	0.0987864	0.746617	0.970897	0.532869	-0.908146	9.32726e-16	1.09939e-14	0.65622	-0.60775	0.0118942	0.0422371	0.329078	-1.6035	9.81772e-15	4.80975e-13	NA	NA	NA	down
PF3D7_1221400	inner membrane complex protein 1h, putative	IMC1h	8.40002	3.07039	9.71498e-10	1.40118e-07	1.3893	0.474363	0.00939599	0.0244674	1.98757	0.991007	0.00346001	0.0162967	0.332112	-1.59026	8.5639e-05	0.000570631	up	NA	NA	down
PF3D7_0928000	cytochrome c oxidase subunit 6B, putative	COX6B	0.924232	-0.113672	0.698849	0.966025	0.590845	-0.759148	9.31342e-09	6.4036e-08	0.517325	-0.950858	0.00159481	0.00900078	0.335165	-1.57706	1.03339e-12	3.71731e-11	NA	NA	NA	down
PF3D7_1354400	V-type proton ATPase 21 kDa proteolipid subunit, putative	null	1.05695	0.0799113	0.799533	0.981114	0.669284	-0.57931	0.0001168	0.000482613	0.527078	-0.923913	0.0301909	0.0834679	0.338881	-1.56115	8.1886e-05	0.000550747	NA	NA	NA	down
PF3D7_0103800	actin-related protein	ARP1	1.46767	0.553529	0.11854	0.63209	0.928684	-0.10674	0.615723	0.741038	0.528243	-0.920727	0.0517377	0.124432	0.339632	-1.55796	2.4791e-07	3.48429e-06	NA	NA	NA	down
PF3D7_0914400	conserved protein, unknown function	null	0.696161	-0.522508	0.154519	0.677094	0.61669	-0.697382	2.91676e-08	1.9143e-07	0.378486	-1.40169	0.00388692	0.01774	0.340384	-1.55477	1.03072e-09	2.26583e-08	NA	NA	NA	down
PF3D7_1468200	telomere length and silencing protein 1, putative	TLS1	2.78432	1.47732	4.88561e-07	4.32677e-05	1.43252	0.518554	0.00127806	0.00422068	0.655238	-0.609909	0.0264143	0.0756508	0.340922	-1.55249	5.14976e-12	1.66606e-10	up	NA	NA	down
PF3D7_1132800	aquaglyceroporin	AQP	0.925285	-0.11203	0.64532	0.943649	0.59112	-0.758478	6.8821e-16	8.22372e-15	0.528119	-0.921065	0.000150049	0.00130219	0.34137	-1.55059	1.40983e-13	5.9444e-12	NA	NA	NA	down
PF3D7_0522600	inner membrane complex protein	null	0.964234	-0.0525451	0.835361	0.988027	0.523122	-0.93478	1.02543e-12	1.0057e-11	0.629541	-0.667627	0.00954493	0.0357314	0.344063	-1.53926	1.93064e-11	5.64274e-10	NA	NA	NA	down
PF3D7_1356300	ubiquitin-conjugating enzyme E2, putative	null	0.913581	-0.130395	0.667133	0.953543	0.53776	-0.894966	5.73156e-18	7.65878e-17	0.576795	-0.793871	0.0520763	0.125085	0.344891	-1.53579	6.34586e-11	1.72715e-09	NA	NA	NA	down
PF3D7_0905400	high molecular weight rhoptry protein 3	RhopH3	1.18157	0.240708	0.397134	0.856566	0.545315	-0.874839	1.94934e-32	4.99145e-31	0.741557	-0.431371	0.0682733	0.154727	0.345756	-1.53218	7.22091e-14	3.12137e-12	NA	NA	NA	down
PF3D7_1243600	translation initiation factor SUI1, putative	null	1.3218	0.402509	0.175259	0.703078	0.50009	-0.99974	1.72506e-23	3.09202e-22	0.903769	-0.145974	0.584827	0.72679	0.347204	-1.52614	1.35589e-12	4.74469e-11	NA	NA	NA	down
PF3D7_0503400	actin-depolymerizing factor 1	ADF1	1.47311	0.558868	0.0644268	0.501893	0.61292	-0.706229	7.09683e-17	8.91047e-16	0.823072	-0.28091	0.250582	0.401263	0.347374	-1.52544	2.37291e-13	9.68749e-12	NA	NA	NA	down
PF3D7_1321200	conserved protein, unknown function	null	1.15097	0.202855	0.710563	0.970897	0.514116	-0.959835	0.000372522	0.00139608	0.769622	-0.377779	0.46062	0.61922	0.35016	-1.51392	0.000617307	0.00311317	NA	NA	NA	down
PF3D7_0308800	conserved protein, unknown function	null	1.45993	0.545894	0.07396	0.523168	0.507738	-0.977843	2.77954e-08	1.82887e-07	1.00434	0.00625321	0.918014	0.961438	0.354597	-1.49575	3.82862e-08	6.47843e-07	NA	NA	NA	down
PF3D7_0802500	inositol 5-phosphatase, putative	null	1.75484	0.811336	0.00495913	0.094933	0.561038	-0.833829	5.81103e-13	5.79765e-12	1.11003	0.150599	0.55016	0.698107	0.358083	-1.48163	2.29187e-11	6.66066e-10	NA	NA	NA	down
PF3D7_1116900	conserved protein, unknown function	null	1.00391	0.00562451	0.976095	1	0.672303	-0.572817	0.106654	0.189663	0.527744	-0.92209	0.0148274	0.0500787	0.358788	-1.47879	1.69524e-05	0.000144138	NA	NA	NA	down
PF3D7_1310900	mitochondrial ribosomal protein S15 precursor, putative	null	1.36622	0.450186	0.188868	0.720767	1.1817	0.240868	0.497659	0.63471	0.410948	-1.28297	0.0077692	0.0304941	0.360001	-1.47393	2.36848e-06	2.57578e-05	NA	NA	NA	down
PF3D7_1136500	casein kinase 1	CK1	1.24029	0.310674	0.270746	0.7895	0.618797	-0.692462	1.17272e-17	1.53935e-16	0.714845	-0.484297	0.0962785	0.200008	0.361755	-1.46691	4.85688e-13	1.83704e-11	NA	NA	NA	down
PF3D7_1448600	SNARE protein, putative	VTI1	1.19986	0.262868	0.412325	0.864734	0.917995	-0.123442	0.646688	0.765191	0.47296	-1.08021	0.000869805	0.00555667	0.365786	-1.45093	4.26489e-07	5.66889e-06	NA	NA	down	down
PF3D7_0518700	mRNA-binding protein PUF1	PUF1	2.28052	1.18936	0.000201277	0.00710521	0.897668	-0.155747	0.566752	0.697566	0.921165	-0.118469	0.687522	0.807905	0.366269	-1.44903	2.95951e-08	5.12584e-07	up	NA	NA	down
PF3D7_0528300	conserved protein, unknown function	null	2.77091	1.47036	5.11684e-07	4.45342e-05	0.526637	-0.925119	4.44968e-12	4.13026e-11	1.91028	0.933786	0.000588517	0.00400145	0.366627	-1.44761	1.40153e-10	3.55146e-09	up	NA	NA	down
PF3D7_1315500	conserved protein, unknown function	null	1.61934	0.695405	0.017843	0.24476	0.714501	-0.484991	0.011785	0.0298619	0.821625	-0.283448	0.242108	0.391377	0.366934	-1.44641	6.03345e-10	1.40435e-08	NA	NA	NA	down
PF3D7_1415300	RNA-binding protein Nova-1, putative	null	1.57879	0.658816	0.101027	0.60282	0.867932	-0.204347	0.10695	0.190061	0.656788	-0.606499	0.209871	0.352584	0.367436	-1.44443	1.33734e-05	0.000118813	NA	NA	NA	down
PF3D7_1320600	ras-related protein Rab-11A	RAB11a	1.96307	0.973111	0.0049302	0.094933	0.60709	-0.720019	1.88251e-08	1.25453e-07	1.17182	0.228752	0.488618	0.643339	0.367531	-1.44406	4.66667e-05	0.000341957	NA	NA	NA	down
PF3D7_0303100	CLP1 P-loop domain-containing protein, putative	null	1.69826	0.764055	0.0203012	0.266183	0.544739	-0.876362	8.26752e-10	6.27366e-09	1.15268	0.204986	0.388964	0.549856	0.372189	-1.42589	3.83098e-05	0.000288108	NA	NA	NA	down
PF3D7_0219800	Plasmodium exported protein (PHISTc), unknown function	null	1.57184	0.652456	0.0277486	0.326468	0.552853	-0.855032	6.24664e-09	4.38784e-08	1.05238	0.0736499	0.846786	0.920134	0.375271	-1.414	1.05837e-09	2.30013e-08	NA	NA	NA	down
PF3D7_0821400	conserved Plasmodium protein, unknown function	null	1.15331	0.205785	0.534925	0.91134	0.611237	-0.710195	1.23892e-06	6.82192e-06	0.701875	-0.510715	0.0387906	0.100376	0.376898	-1.40775	1.94203e-10	4.82599e-09	NA	NA	NA	down
PF3D7_1450000	serine/threonine protein kinase, putative	null	1.46435	0.550256	0.0903592	0.565706	0.539347	-0.890715	6.61229e-07	3.75636e-06	1.024	0.0342106	0.897681	0.947897	0.380735	-1.39314	7.58826e-08	1.16173e-06	NA	NA	NA	down
PF3D7_0508500	guanidine nucleotide exchange factor	RCC1	0.810521	-0.303078	0.370986	0.848143	0.515109	-0.957051	3.75292e-26	7.47421e-25	0.594621	-0.749959	0.0238344	0.0709281	0.383174	-1.38393	5.9341e-06	5.83652e-05	NA	NA	NA	down
PF3D7_0915700	cytochrome c oxidase subunit ApiCOX30, putative	null	1.26244	0.336215	0.242789	0.768145	1.048	0.0676433	0.804068	0.889265	0.45605	-1.13274	0.000833847	0.00536	0.383742	-1.38179	1.98345e-05	0.000165095	NA	NA	down	down
PF3D7_1365700	SNARE associated Golgi protein, putative	null	1.26971	0.344499	0.227679	0.75021	0.534751	-0.903062	5.68342e-12	5.18288e-11	0.906254	-0.142013	0.571215	0.715192	0.384369	-1.37944	7.27118e-10	1.64771e-08	NA	NA	NA	down
PF3D7_0305400	conserved protein, unknown function	null	1.46868	0.55452	0.208938	0.733974	1.08385	0.116169	0.757426	0.85671	0.512622	-0.964031	0.12836	0.24673	0.385122	-1.37661	1.65307e-05	0.000141488	NA	NA	NA	down
PF3D7_0321100	conserved Plasmodium protein, unknown function	null	1.16626	0.221891	0.372137	0.848143	0.76785	-0.381103	0.000848996	0.00293033	0.581595	-0.781913	0.00176351	0.00967877	0.387239	-1.3687	4.66784e-10	1.10809e-08	NA	NA	NA	down
PF3D7_1476300	Plasmodium exported protein (PHISTb), unknown function	null	1.3053	0.384377	0.16999	0.696993	0.666071	-0.586252	2.24112e-10	1.77042e-09	0.749555	-0.415895	0.0808092	0.175544	0.387448	-1.36793	4.09891e-11	1.16491e-09	NA	NA	NA	down
PF3D7_1147400	conserved Plasmodium protein, unknown function	null	0.881696	-0.181647	0.650185	0.946882	0.760642	-0.394711	0.396372	0.535432	0.445018	-1.16807	0.0198633	0.0620323	0.38922	-1.36134	0.000164008	0.00101523	NA	NA	NA	down
PF3D7_1342100	aconitate hydratase	IRP	1.09065	0.125186	0.640366	0.942883	0.726956	-0.46006	1.69592e-05	8.0067e-05	0.577303	-0.792598	0.00107092	0.00653527	0.389346	-1.36088	8.22167e-11	2.19131e-09	NA	NA	NA	down
PF3D7_0925700	histone deacetylase 1	HDAC1	0.853021	-0.229347	0.565949	0.925765	0.884973	-0.176295	0.259419	0.387489	0.370413	-1.43279	0.000734393	0.00479205	0.389547	-1.36013	0.000217755	0.00129795	NA	NA	down	down
PF3D7_1310600	ras-related protein Rab-5B	RAB5b	1.11499	0.157027	0.559996	0.922228	0.560313	-0.835695	1.01074e-13	1.05711e-12	0.767541	-0.381684	0.163889	0.295343	0.391107	-1.35436	5.98608e-06	5.86522e-05	NA	NA	NA	down
PF3D7_1247500	serine/threonine protein kinase, putative	null	0.853352	-0.228787	0.363235	0.844528	0.564407	-0.825193	4.67055e-10	3.602e-09	0.588573	-0.764706	0.00373511	0.0172014	0.391771	-1.35192	6.35257e-05	0.000448252	NA	NA	NA	down
PF3D7_0816100	phosphopantothenoylcysteine decarboxylase, putative	PPCDC	1.0656	0.0916593	0.821623	0.985796	0.622435	-0.684006	0.000718054	0.00252704	0.669722	-0.578365	0.0328822	0.0891019	0.395941	-1.33664	2.90152e-07	4.00145e-06	NA	NA	NA	down
PF3D7_0207900	serine repeat antigen 2	SERA2	1.78117	0.832824	0.0143472	0.215751	1.09037	0.124815	0.385909	0.52457	0.639902	-0.644078	0.0473236	0.116201	0.397004	-1.33277	0.000143796	0.000905368	NA	NA	NA	down
PF3D7_1457200	thioredoxin 1	TRX1	0.670922	-0.575782	0.115013	0.6297	0.955308	-0.0659624	0.54816	0.680872	0.274705	-1.86404	0.000269257	0.00211687	0.397113	-1.33238	1.37966e-06	1.61161e-05	NA	NA	down	down
PF3D7_1248500	bax inhibitor 1, putative	null	1.27594	0.351562	0.211215	0.73613	0.696203	-0.522421	6.55046e-09	4.58842e-08	0.719096	-0.475744	0.0418144	0.105603	0.397393	-1.33136	9.73926e-11	2.54308e-09	NA	NA	NA	down
PF3D7_0714000	histone H2B variant	H2B.Z	1.11733	0.160057	0.568936	0.926954	0.828124	-0.272082	0.000540111	0.00194425	0.53048	-0.914629	0.0020392	0.0107943	0.398515	-1.32729	4.2329e-11	1.18831e-09	NA	NA	NA	down
PF3D7_1437300	conserved Plasmodium protein, unknown function	null	0.944063	-0.0830446	0.792133	0.978631	0.509452	-0.972982	9.7355e-13	9.5843e-12	0.731298	-0.451469	0.0822591	0.177577	0.398843	-1.32611	4.31265e-09	8.59133e-08	NA	NA	NA	down
PF3D7_0725300	conserved protein, unknown function	null	4.75782	2.2503	1.98262e-10	3.45113e-08	0.523381	-0.934066	2.93198e-07	1.72598e-06	3.57421	1.83762	2.58698e-09	7.40505e-08	0.399017	-1.32548	9.47245e-06	8.73231e-05	up	NA	up	down
PF3D7_1316600	choline-phosphate cytidylyltransferase	CCT	1.17789	0.236206	0.509597	0.904199	0.573024	-0.803332	3.9242e-19	5.69777e-18	0.808694	-0.306335	0.354117	0.512348	0.39938	-1.32416	0.000284579	0.00162653	NA	NA	NA	down
PF3D7_0613100	conserved Plasmodium protein, unknown function	null	1.3149	0.394956	0.21055	0.736049	0.70872	-0.496713	0.036221	0.0774163	0.736458	-0.441325	0.137497	0.259044	0.399886	-1.32234	1.76261e-06	1.9798e-05	NA	NA	NA	down
PF3D7_1348100	GTPase, putative	null	1.13156	0.178308	0.559229	0.921942	0.781839	-0.355056	0.0866562	0.160185	0.572826	-0.803832	0.00377032	0.0173174	0.399992	-1.32196	1.73436e-07	2.53454e-06	NA	NA	NA	down
PF3D7_0215100	RING zinc finger protein, putative	null	1.20194	0.26536	0.360227	0.844528	0.89333	-0.162735	0.23413	0.357207	0.531879	-0.91083	0.000445727	0.00319976	0.40032	-1.32077	2.76723e-09	5.64867e-08	NA	NA	NA	down
PF3D7_0306000	conserved protein, unknown function	null	0.880384	-0.183796	0.701605	0.968207	0.761677	-0.392749	0.0681804	0.131846	0.455643	-1.13402	0.0262474	0.0753871	0.400383	-1.32055	0.00103105	0.00479973	NA	NA	NA	down
PF3D7_1035600	merozoite surface protein	H101	1.51956	0.603649	0.035446	0.370718	0.694713	-0.525511	2.35411e-05	0.000109061	0.864409	-0.210214	0.418327	0.579196	0.400561	-1.31991	8.33074e-07	1.03261e-05	NA	NA	NA	down
PF3D7_0504600	2-oxoisovalerate dehydrogenase subunit beta, mitochondrial, putative	BCKDHB	0.846588	-0.240269	0.515436	0.904485	0.754475	-0.406454	0.00292641	0.00879276	0.442896	-1.17496	0.0149704	0.0504303	0.400985	-1.31838	2.24843e-06	2.46084e-05	NA	NA	NA	down
PF3D7_0312200	tetratricopeptide repeat protein, putative	null	1.15633	0.209556	0.477295	0.89575	0.588407	-0.765112	0.000125038	0.000515014	0.779815	-0.358796	0.186096	0.323654	0.401614	-1.31612	3.6414e-07	4.91337e-06	NA	NA	NA	down
PF3D7_0506900	rhomboid protease ROM4	ROM4	0.944668	-0.0821214	0.734747	0.970897	0.555326	-0.848592	4.55825e-13	4.57409e-12	0.67563	-0.565694	0.0158545	0.0525877	0.401956	-1.31489	1.18905e-10	3.0736e-09	NA	NA	NA	down
PF3D7_1028600	conserved Plasmodium protein, unknown function	null	0.973863	-0.0382086	0.917763	1	0.808462	-0.306748	0.0367021	0.0783378	0.477346	-1.06689	0.0462843	0.114299	0.402925	-1.31142	0.000231598	0.00136621	NA	NA	NA	down
PF3D7_0804900	GTPase-activating protein, putative	null	1.22956	0.298142	0.303586	0.808694	0.602822	-0.730196	2.67177e-09	1.91821e-08	0.814478	-0.296052	0.237029	0.385088	0.403205	-1.31041	3.74758e-09	7.55982e-08	NA	NA	NA	down
PF3D7_1003300	N-terminal acetyltransferase A complex catalytic subunit ARD1, putative	ARD1	2.09542	1.06724	0.000689459	0.0199892	0.513631	-0.961195	5.06583e-08	3.24288e-07	1.63752	0.711513	0.0105261	0.0385682	0.403691	-1.30868	4.86687e-07	6.40286e-06	NA	NA	NA	down
PF3D7_0830900	Plasmodium exported protein, unknown function	null	2.99	1.58015	1.74094e-06	0.000123778	0.521908	-0.938133	1.35401e-06	7.38527e-06	2.30096	1.20224	9.32895e-05	0.000880388	0.406117	-1.30003	7.08574e-07	8.91175e-06	up	NA	up	down
PF3D7_0821200	conserved protein, unknown function	null	1.34265	0.425086	0.215717	0.740233	1.30055	0.37912	0.262133	0.390532	0.415604	-1.26672	0.000398177	0.00291378	0.40697	-1.29701	1.49657e-05	0.000129728	NA	NA	down	down
PF3D7_1409600	conserved Plasmodium protein, unknown function	null	1.02309	0.0329327	0.95083	1	1.06696	0.0935111	0.594475	0.722948	0.386361	-1.37198	3.67855e-07	6.71076e-06	0.407484	-1.29519	4.2286e-08	7.07379e-07	NA	NA	down	down
PF3D7_1235200	V-type K+-independent H+-translocating inorganic pyrophosphatase	VP2	0.786434	-0.346603	0.212417	0.73747	0.570609	-0.809425	1.95148e-16	2.37005e-15	0.556878	-0.844566	0.00225488	0.0116129	0.40927	-1.28888	5.07313e-10	1.19707e-08	NA	NA	NA	down
PF3D7_0532200	Plasmodium exported protein (PHISTc), unknown function	null	1.58515	0.664617	0.112165	0.624853	0.568257	-0.815386	0.139473	0.236767	1.1381	0.186628	0.788056	0.880699	0.409847	-1.28684	0.0012935	0.00578589	NA	NA	NA	down
PF3D7_0604100	AP2 domain transcription factor	SIP2	0.887954	-0.171443	0.496405	0.899891	0.642966	-0.637185	1.81543e-08	1.2192e-07	0.56256	-0.82992	0.000661253	0.00438101	0.410512	-1.28451	6.94778e-10	1.58842e-08	NA	NA	NA	down
PF3D7_1361100	protein transport protein Sec24A	SEC24A	0.879214	-0.185713	0.49375	0.899891	0.777914	-0.362317	0.00075545	0.00264789	0.460083	-1.12003	1.59566e-05	0.000192259	0.412039	-1.27915	3.53066e-10	8.60744e-09	NA	NA	down	down
PF3D7_1354800	metacaspase-1	MCA1	2.11477	1.0805	0.0047222	0.0916834	0.932839	-0.1003	0.776285	0.870203	0.926323	-0.110412	0.883911	0.941175	0.412063	-1.27906	0.00019351	0.00116849	NA	NA	NA	down
PF3D7_0717200	conserved Plasmodium protein, unknown function	null	1.22799	0.296304	0.273498	0.790731	0.537503	-0.895656	2.39591e-12	2.26847e-11	0.929821	-0.104975	0.58434	0.726708	0.412082	-1.279	2.12384e-07	3.04318e-06	NA	NA	NA	down
PF3D7_1358700	YOP1-like protein, putative	YOP1L	0.9638	-0.053195	0.71807	0.970897	0.665861	-0.586706	7.69375e-05	0.000325669	0.590868	-0.759091	0.00421073	0.0188392	0.413021	-1.27571	1.00549e-07	1.51235e-06	NA	NA	NA	down
PF3D7_1422500	ERAD-associated E3 ubiquitin-protein ligase HRD1	HRD1	0.832133	-0.265114	0.334752	0.829852	0.940051	-0.089189	0.66138	0.777267	0.363678	-1.45927	5.41334e-08	1.19347e-06	0.415079	-1.26854	9.93569e-08	1.4988e-06	NA	NA	down	down
PF3D7_1362800	conserved Plasmodium protein, unknown function	null	1.02603	0.0370685	0.910745	1	0.652587	-0.615759	5.5293e-07	3.17583e-06	0.6439	-0.635091	0.0543024	0.129065	0.415602	-1.26673	5.15192e-09	1.00006e-07	NA	NA	NA	down
PF3D7_1333700	histone H3-like centromeric protein CSE4	CenH3	1.12399	0.168628	0.654269	0.947714	0.519891	-0.94372	8.58776e-08	5.35242e-07	0.885688	-0.175129	0.574578	0.718015	0.415922	-1.26561	0.000488477	0.00254607	NA	NA	NA	down
PF3D7_1234900	conserved Plasmodium protein, unknown function	null	1.12046	0.164097	0.705991	0.969908	0.766286	-0.384045	0.000101751	0.000424481	0.599831	-0.737372	0.124576	0.241809	0.417028	-1.26178	0.00152146	0.00661013	NA	NA	NA	down
PF3D7_1018200	serine/threonine protein phosphatase 8, putative	PPP8	0.837413	-0.25599	0.336812	0.831	0.533172	-0.907326	2.39517e-29	5.38965e-28	0.650068	-0.621338	0.00874252	0.0333296	0.41886	-1.25546	6.86451e-10	1.57639e-08	NA	NA	NA	down
PF3D7_1117300	conserved protein, unknown function	null	0.768295	-0.380268	0.18568	0.716052	0.545472	-0.874423	0.00551685	0.0154092	0.584406	-0.774956	0.0102429	0.0377441	0.42035	-1.25034	5.58585e-05	0.000399633	NA	NA	NA	down
PF3D7_0610400	histone H3	H3	1.16094	0.215288	0.546824	0.916099	0.777023	-0.363972	0.00311741	0.00931449	0.618598	-0.692925	0.0942929	0.196513	0.420483	-1.24988	4.97971e-08	8.06875e-07	NA	NA	NA	down
PF3D7_0519200	V-type proton ATPase 16 kDa proteolipid subunit	null	0.93536	-0.0964068	0.707816	0.970897	0.723259	-0.467416	8.87522e-07	4.95659e-06	0.535346	-0.901456	0.040583	0.103475	0.42071	-1.2491	1.46974e-09	3.09849e-08	NA	NA	NA	down
PF3D7_1144900	ras-related protein Rab-6	RAB6	0.828088	-0.272143	0.306464	0.809229	0.838561	-0.254012	0.0302373	0.0663662	0.409621	-1.28764	0.00075585	0.0049135	0.420794	-1.24881	4.32573e-09	8.59133e-08	NA	NA	down	down
PF3D7_0606200	ubiquitin-conjugating enzyme E2 PEX4, putative	PEX4	1.21407	0.279847	0.353607	0.842949	0.599204	-0.73888	6.93575e-08	4.39123e-07	0.84104	-0.249754	0.359517	0.518413	0.42107	-1.24787	2.6174e-08	4.59519e-07	NA	NA	NA	down
PF3D7_1141200	ATP synthase-associated protein, putative	null	0.911862	-0.133113	0.808947	0.985097	0.962681	-0.0548698	0.920932	0.969316	0.395323	-1.3389	5.18482e-05	0.000530881	0.422221	-1.24393	0.00196171	0.00817088	NA	NA	down	down
PF3D7_1218500	dynamin-like protein, putative	DYN3	2.00906	1.00652	0.000704848	0.0199892	0.551771	-0.857859	3.8384e-10	2.97791e-09	1.52367	0.607554	0.0252822	0.0737125	0.422484	-1.24303	7.57645e-08	1.16173e-06	NA	NA	NA	down
PF3D7_0110800	transcription initiation factor TFIIB, putative	null	1.93064	0.949078	0.00116641	0.0301951	0.534701	-0.903197	6.51157e-12	5.91733e-11	1.51361	0.597997	0.0247785	0.0727762	0.423679	-1.23896	4.99866e-08	8.06875e-07	NA	NA	NA	down
PF3D7_0305700	ubiquitin-conjugating enzyme E2, putative	null	1.15074	0.202556	0.472143	0.895347	0.968153	-0.0466925	0.796317	0.884456	0.498045	-1.00565	0.000818918	0.00527713	0.424361	-1.23663	5.87556e-09	1.13624e-07	NA	NA	down	down
PF3D7_1115600	peptidyl-prolyl cis-trans isomerase	CYP19B	0.644762	-0.63316	0.0470765	0.428957	0.940275	-0.0888446	0.378016	0.517359	0.287757	-1.79708	1.99268e-05	0.000231481	0.425469	-1.23287	3.3316e-06	3.44132e-05	NA	NA	down	down
PF3D7_0806200	Dpy-19-like C-mannosyltransferase, putative	DPY19	1.10635	0.145805	0.675529	0.956895	0.657743	-0.604405	4.23345e-05	0.000188242	0.712084	-0.489881	0.0879213	0.186995	0.425848	-1.23159	7.25877e-05	0.000498519	NA	NA	NA	down
PF3D7_1110100	conserved Plasmodium protein, unknown function	null	0.8678	-0.204565	0.492123	0.899891	0.55287	-0.854987	3.82523e-11	3.22262e-10	0.662423	-0.594175	0.0213377	0.0654364	0.425912	-1.23137	5.30378e-08	8.49927e-07	NA	NA	NA	down
PF3D7_0703300	conserved Plasmodium protein, unknown function	null	1.24653	0.317922	0.441511	0.884225	1.07269	0.101228	0.788225	0.879104	0.492242	-1.02256	0.00492659	0.0212883	0.426448	-1.22956	0.000463606	0.00243594	NA	NA	NA	down
PF3D7_1235100	conserved protein, unknown function	null	1.33914	0.421306	0.32346	0.820929	1.04619	0.0651396	0.913892	0.965531	0.539159	-0.891218	0.0279558	0.0785034	0.427312	-1.22664	0.000598203	0.00303767	NA	NA	NA	down
PF3D7_0204700	hexose transporter	HT	1.27466	0.35011	0.282824	0.793232	0.799612	-0.322628	0.0518154	0.104597	0.674441	-0.568236	0.0201977	0.0628495	0.428144	-1.22383	3.54808e-08	6.08378e-07	NA	NA	NA	down
PF3D7_1315300	conserved protein, unknown function	null	0.795628	-0.329834	0.249773	0.775159	0.626478	-0.674664	0.00153888	0.00496223	0.541084	-0.886075	0.00155672	0.00883391	0.42888	-1.22135	3.22972e-06	3.34953e-05	NA	NA	NA	down
PF3D7_0524200	conserved Plasmodium membrane protein, unknown function	null	3.52648	1.81823	2.36579e-06	0.000159234	1.3885	0.473522	0.155976	0.258864	1.08548	0.118338	0.791411	0.881406	0.42953	-1.21917	0.000130248	0.000834366	up	NA	NA	down
PF3D7_0609800	palmitoyltransferase DHHC2, putative	DHHC2	0.884709	-0.176725	0.523509	0.90977	0.650791	-0.619735	2.73729e-06	1.43287e-05	0.578644	-0.789252	0.0149413	0.050365	0.431484	-1.21262	1.99569e-06	2.21724e-05	NA	NA	NA	down
PF3D7_1362000	cytochrome c oxidase subunit ApiCOX24, putative	null	1.00127	0.00183384	0.974317	1	0.753068	-0.409148	0.05775	0.114925	0.567911	-0.816264	0.0142371	0.0483372	0.43299	-1.20759	3.32979e-05	0.000254927	NA	NA	NA	down
PF3D7_1476800	lysophospholipase, putative	null	1.74673	0.804657	0.0133566	0.204458	0.983391	-0.0241627	0.933293	0.977485	0.765946	-0.384686	0.272762	0.426556	0.433781	-1.20496	1.61174e-05	0.000138411	NA	NA	NA	down
PF3D7_1009400	zinc finger protein, putative	ZNF2	0.990081	-0.0143808	0.973215	1	1.13832	0.186911	0.438405	0.578383	0.372626	-1.4242	0.000175851	0.00148143	0.433959	-1.20437	0.00020497	0.0012303	NA	NA	down	down
PF3D7_0207600	serine repeat antigen 5	SERA5	0.807288	-0.308844	0.326804	0.824854	0.968396	-0.0463312	0.570291	0.700798	0.356838	-1.48666	0.00013809	0.00121964	0.433987	-1.20428	1.18424e-05	0.000106694	NA	NA	down	down
PF3D7_1038000	antigen UB05	null	1.02492	0.0355171	0.926195	1	0.859822	-0.217891	0.00751223	0.0200971	0.509891	-0.971739	0.0103099	0.0379371	0.434102	-1.20389	4.69648e-08	7.66943e-07	NA	NA	NA	down
PF3D7_1219000	formin 2	FRM2	1.42472	0.510675	0.0609448	0.4879	0.697849	-0.519013	3.25133e-10	2.53e-09	0.875283	-0.192178	0.3885	0.54935	0.434338	-1.20311	2.51397e-09	5.17275e-08	NA	NA	NA	down
PF3D7_0207800	serine repeat antigen 3	SERA3	0.751234	-0.412665	0.137299	0.651419	0.739054	-0.436249	1.25891e-06	6.92469e-06	0.437307	-1.19328	2.34699e-06	3.46432e-05	0.43552	-1.19919	4.0738e-09	8.15394e-08	NA	NA	down	down
PF3D7_1318000	conserved protein, unknown function	null	0.972206	-0.0406662	0.88911	0.999191	0.504622	-0.986724	0.000842877	0.00291308	0.834571	-0.260893	0.431274	0.591589	0.439501	-1.18606	0.000103974	0.000679159	NA	NA	NA	down
PF3D7_1414400	serine/threonine protein phosphatase PP1	PP1	1.11298	0.15443	0.559808	0.922228	0.777289	-0.363477	1.12921e-05	5.53215e-05	0.621483	-0.686214	0.0259488	0.074952	0.440055	-1.18424	8.43001e-07	1.03742e-05	NA	NA	NA	down
PF3D7_1464900	ATP-dependent zinc metalloprotease FTSH, putative	null	1.44973	0.53578	0.0500456	0.443959	0.732996	-0.448123	4.11672e-05	0.000183208	0.859692	-0.218108	0.358871	0.51777	0.440732	-1.18203	6.1601e-06	6.01282e-05	NA	NA	NA	down
PF3D7_0720600	conserved protein, unknown function	null	1.05418	0.0761269	0.749925	0.970897	1.26155	0.335201	0.050747	0.102719	0.363929	-1.45827	5.06587e-05	0.000520759	0.441034	-1.18104	1.51519e-05	0.000130994	NA	NA	down	down
PF3D7_0400200	erythrocyte membrane protein 1 (PfEMP1), exon 2, pseudogene	null	1.32069	0.40129	0.192041	0.721261	0.90608	-0.14229	0.113757	0.199766	0.635194	-0.65473	0.0591219	0.137421	0.44202	-1.17782	1.75413e-05	0.000148898	NA	NA	NA	down
PF3D7_0618500	malate dehydrogenase	MDH	0.817167	-0.291296	0.463201	0.892117	0.776222	-0.365459	0.0221122	0.0510841	0.459215	-1.12276	0.00992649	0.0368932	0.44267	-1.1757	0.000750933	0.0036649	NA	NA	NA	down
PF3D7_1117400	conserved Plasmodium protein, unknown function	null	1.33879	0.420931	0.249014	0.775159	0.525968	-0.926953	5.14757e-11	4.29487e-10	1.11399	0.155739	0.763346	0.865783	0.444332	-1.17029	0.000405695	0.00216259	NA	NA	NA	down
PF3D7_0903700	alpha tubulin 1	null	0.9043	-0.145127	0.617488	0.942342	1.09445	0.130206	0.238746	0.362654	0.363028	-1.46185	0.00118469	0.00716208	0.445748	-1.1657	3.10895e-08	5.34864e-07	NA	NA	down	down
PF3D7_0934500	V-type proton ATPase subunit E, putative	null	1.20058	0.263734	0.381215	0.851543	0.787024	-0.34552	0.00213419	0.00663489	0.671367	-0.574826	0.0782297	0.171233	0.446544	-1.16313	3.60267e-05	0.000272531	NA	NA	NA	down
PF3D7_1231100	ras-related protein Rab-2	RAB2	1.03346	0.0474836	0.90457	1	0.675944	-0.565025	3.02123e-05	0.000137758	0.679444	-0.557574	0.0232032	0.0694087	0.450092	-1.15171	6.14931e-08	9.64391e-07	NA	NA	NA	down
PF3D7_0909500	subpellicular microtubule protein 1, putative	SPM1	1.9123	0.935305	0.00190704	0.0454092	0.767104	-0.382505	0.0154497	0.0376677	1.10636	0.145816	0.736189	0.846345	0.450474	-1.15048	2.15481e-06	2.38312e-05	NA	NA	NA	down
PF3D7_1017100	rhoptry neck protein 12	RON12	1.27693	0.352683	0.223846	0.748824	0.50679	-0.98054	1.48475e-20	2.27662e-19	1.12526	0.170258	0.51129	0.664741	0.450822	-1.14937	1.21944e-07	1.8288e-06	NA	NA	NA	down
PF3D7_1221300	conserved Plasmodium protein, unknown function	null	1.12813	0.17393	0.536166	0.911993	0.703356	-0.507672	6.05704e-05	0.000261499	0.714331	-0.485335	0.0540125	0.128484	0.451153	-1.14831	3.68803e-08	6.30273e-07	NA	NA	NA	down
PF3D7_1006100	CCR4-NOT transcription complex subunit 5, putative	NOT5	2.37624	1.24868	0.00120791	0.0309519	1.29903	0.377431	0.294188	0.427506	0.818811	-0.288398	0.478022	0.635359	0.452078	-1.14535	0.000439911	0.00232569	NA	NA	NA	down
PF3D7_1304100	DNA ligase I	LigI	1.12817	0.17398	0.564548	0.924372	0.75938	-0.397106	0.0139811	0.034623	0.66444	-0.589789	0.0174365	0.0566724	0.452297	-1.14466	2.73493e-07	3.79204e-06	NA	NA	NA	down
PF3D7_0404900	6-cysteine protein P41	P41	1.33548	0.417356	0.1307	0.647826	0.56897	-0.813574	2.91681e-18	4.03233e-17	1.05178	0.0728346	0.826919	0.908068	0.4532	-1.14178	3.76786e-08	6.41784e-07	NA	NA	NA	down
PF3D7_1366800	phosphatidylserine synthase, putative	null	2.12337	1.08635	0.000259642	0.00885588	0.585317	-0.772711	7.4674e-08	4.69922e-07	1.62604	0.701364	0.0115221	0.0413406	0.453362	-1.14126	8.15282e-07	1.01792e-05	up	NA	NA	down
PF3D7_1339400	cytochrome c oxidase subunit ApiCOX14, putative	null	0.967991	-0.0469342	0.904248	1	0.530033	-0.915845	6.45699e-07	3.67801e-06	0.820917	-0.284691	0.29369	0.450634	0.453504	-1.14081	9.76139e-06	8.95055e-05	NA	NA	NA	down
PF3D7_0301200	serine/threonine protein kinase, FIKK family	FIKK3	1.93426	0.951783	0.00806402	0.14037	1.2156	0.281669	0.36208	0.501089	0.716934	-0.480089	0.196181	0.336227	0.453897	-1.13956	0.000247474	0.0014466	NA	NA	NA	down
PF3D7_0717500	calcium-dependent protein kinase 4	CDPK4	1.64689	0.719741	0.0206314	0.269812	0.543246	-0.880322	2.312e-27	4.96602e-26	1.35713	0.440555	0.102577	0.208821	0.453905	-1.13954	0.00013164	0.000842231	NA	NA	NA	down
PF3D7_1432300	conserved Plasmodium protein, unknown function	null	0.841284	-0.249334	0.443438	0.884779	0.537398	-0.895936	0.000275831	0.00106442	0.704174	-0.505997	0.115562	0.228871	0.45397	-1.13933	0.000239426	0.00140916	NA	NA	NA	down
PF3D7_1410800	ankyrin-repeat protein, putative	null	1.27972	0.355825	0.290746	0.80066	0.773391	-0.37073	0.00576931	0.0159855	0.740378	-0.433667	0.232727	0.380503	0.454346	-1.13814	3.60542e-06	3.68713e-05	NA	NA	NA	down
PF3D7_0802800	serine/threonine protein phosphatase 2B catalytic subunit A	CNA	1.06673	0.0931973	0.739263	0.970897	0.552206	-0.856721	2.37068e-22	4.0009e-21	0.867009	-0.205882	0.41648	0.577102	0.455201	-1.13542	2.0798e-08	3.71475e-07	NA	NA	NA	down
PF3D7_1236200	conserved Plasmodium protein, unknown function	null	2.78092	1.47556	1.99157e-07	1.89687e-05	1.07716	0.107239	0.283866	0.415878	1.16209	0.216717	0.434909	0.595628	0.455311	-1.13507	5.00376e-08	8.06875e-07	up	NA	NA	down
PF3D7_1351000	phosphatidylinositol transfer protein, putative	null	1.28224	0.358666	0.181219	0.709648	0.59569	-0.747367	4.58377e-12	4.23205e-11	0.975124	-0.0363424	0.892292	0.945061	0.456879	-1.13012	1.501e-07	2.21237e-06	NA	NA	NA	down
PF3D7_1450500	conserved Plasmodium protein, unknown function	null	1.22723	0.295402	0.259399	0.782226	0.776849	-0.364294	0.00282806	0.00853076	0.713132	-0.487759	0.0700966	0.157489	0.457666	-1.12763	4.30442e-05	0.000320433	NA	NA	NA	down
PF3D7_0911900	falstatin	ICP	1.35876	0.442288	0.122082	0.632721	0.780647	-0.357257	0.000373918	0.00140031	0.7893	-0.341354	0.149879	0.276737	0.458247	-1.1258	9.38399e-08	1.42393e-06	NA	NA	NA	down
PF3D7_0527100	ubiquitin-conjugating enzyme E2 N, putative	UBC13	0.994906	-0.00736746	0.990478	1	1.22645	0.294483	0.0118324	0.0299294	0.366428	-1.4484	0.00121671	0.00731297	0.458304	-1.12562	0.00022459	0.00133405	NA	NA	down	down
PF3D7_0613800	AP2 domain transcription factor, putative	ApiAP2	0.905603	-0.14305	0.63901	0.94283	0.792405	-0.33569	9.03929e-06	4.47062e-05	0.518676	-0.947095	7.69195e-05	0.000749097	0.45901	-1.1234	1.57944e-08	2.8709e-07	NA	NA	NA	down
PF3D7_0408300	zinc finger Ran-binding domain-containing protein 2, putative	ZRANB2	1.25018	0.322132	0.243317	0.768145	0.723053	-0.467826	0.00500077	0.0141349	0.785228	-0.348816	0.173659	0.308159	0.460151	-1.11982	0.000203181	0.00122099	NA	NA	NA	down
PF3D7_1218300	AP-2 complex subunit mu, putative	AP2-MU	1.16079	0.215103	0.527107	0.90977	0.507369	-0.978893	2.43514e-13	2.48681e-12	1.04449	0.0628023	0.808343	0.894304	0.460167	-1.11977	2.5925e-06	2.77398e-05	NA	NA	NA	down
PF3D7_0516400	phosducin-like protein 1, putative	PhLP1	1.01961	0.0280204	0.886031	0.998926	0.508706	-0.975097	5.76689e-07	3.30136e-06	0.915221	-0.127808	0.640475	0.769908	0.461366	-1.11602	2.4112e-05	0.000195019	NA	NA	NA	down
PF3D7_0617100	AP-2 complex subunit alpha, putative	null	1.36313	0.446925	0.119423	0.63209	0.59102	-0.758721	2.70593e-10	2.12148e-09	1.05207	0.0732297	0.839345	0.915891	0.461633	-1.11518	3.7675e-07	5.06006e-06	NA	NA	NA	down
PF3D7_0414600	acylated pleckstrin-homology domain-containing protein, putative	APH	0.941901	-0.0863527	0.797636	0.981114	0.749516	-0.415969	0.00113835	0.00380768	0.572742	-0.804043	0.00766359	0.030194	0.461863	-1.11446	8.6947e-06	8.11715e-05	NA	NA	NA	down
PF3D7_1030800	calmodulin, putative	null	0.879157	-0.185808	0.495816	0.899891	0.514242	-0.95948	1.15942e-06	6.40453e-06	0.779011	-0.360284	0.230131	0.377337	0.462357	-1.11292	2.87607e-05	0.000226909	NA	NA	NA	down
PF3D7_1432900	SF-assemblin, putative	null	0.668511	-0.580976	0.0417238	0.404445	0.556431	-0.845726	1.62004e-05	7.68337e-05	0.549557	-0.863658	0.00171545	0.00951578	0.46262	-1.1121	4.32456e-05	0.000321467	NA	NA	NA	down
PF3D7_1105100	histone H2B	H2B	0.852157	-0.230809	0.309886	0.811096	0.626316	-0.675037	1.09321e-09	8.17628e-09	0.621427	-0.686344	0.0117585	0.0419564	0.463016	-1.11087	4.78723e-08	7.79288e-07	NA	NA	NA	down
PF3D7_0609100	zinc transporter ZIP1, putative	ZIP1	1.12444	0.169203	0.515736	0.904485	0.847046	-0.239487	0.2689	0.398331	0.607915	-0.71806	0.00580188	0.0242807	0.463111	-1.11057	1.1966e-06	1.4348e-05	NA	NA	NA	down
PF3D7_0520500	phosphomethylpyrimidine kinase, putative	null	1.07274	0.101304	0.749768	0.970897	0.505227	-0.984997	4.62809e-05	0.000204565	0.979128	-0.0304307	1	1	0.463194	-1.11031	0.000384971	0.00206927	NA	NA	NA	down
PF3D7_1407200	conserved Plasmodium protein, unknown function	null	1.4079	0.493548	0.192313	0.721261	0.56726	-0.817917	0.000190882	0.000757986	1.13842	0.18703	0.591918	0.731109	0.463221	-1.11023	0.000625665	0.00313703	NA	NA	NA	down
PF3D7_1348000	conserved Plasmodium protein, unknown function	null	1.24299	0.313818	0.330333	0.827539	0.78147	-0.355737	0.156354	0.259408	0.729492	-0.455036	0.142541	0.265964	0.463675	-1.10882	9.16814e-05	0.000607743	NA	NA	NA	down
PF3D7_1025400	conserved Plasmodium membrane protein, unknown function	null	1.05203	0.0731766	0.798442	0.981114	0.531293	-0.91242	2.09998e-22	3.5556e-21	0.907629	-0.139825	0.553798	0.701009	0.464833	-1.10522	4.84706e-07	6.39315e-06	NA	NA	NA	down
PF3D7_0909000	conserved Plasmodium protein, unknown function	null	1.74167	0.800471	0.0184789	0.250757	1.03966	0.0561144	0.908548	0.962626	0.77149	-0.374281	0.286157	0.441891	0.465747	-1.10238	0.000120118	0.000775264	NA	NA	NA	down
PF3D7_1229300	conserved Plasmodium protein, unknown function	null	0.839336	-0.25268	0.335587	0.830007	0.62368	-0.681121	8.28317e-13	8.17001e-12	0.620727	-0.68797	0.00446169	0.0197573	0.466351	-1.10051	1.36458e-07	2.02288e-06	NA	NA	NA	down
PF3D7_1123500	golgi protein 2	GP2	1.57343	0.653917	0.0222515	0.28365	0.750467	-0.41414	0.000829569	0.00287282	0.973312	-0.0390261	0.928251	0.968439	0.467781	-1.0961	1.06534e-06	1.28944e-05	NA	NA	NA	down
PF3D7_1217900	PPPDE peptidase domain-containing protein, putative	null	1.08469	0.11728	0.679857	0.9573	0.839325	-0.252699	0.126298	0.217526	0.598153	-0.741414	0.0108158	0.0393238	0.468906	-1.09263	1.88374e-06	2.10651e-05	NA	NA	NA	down
PF3D7_1444300	1-acyl-sn-glycerol-3-phosphate acyltransferase, putative	LPAAT	0.934048	-0.0984311	0.724302	0.970897	0.720051	-0.473828	7.63576e-05	0.000323477	0.600893	-0.734821	0.0174736	0.0566724	0.469636	-1.09039	4.72725e-07	6.25115e-06	NA	NA	NA	down
PF3D7_1414500	atypical protein kinase, ABC-1 family, putative	ABCk2	1.25028	0.322246	0.216172	0.740233	0.581001	-0.783387	3.39438e-23	5.92081e-22	1.00225	0.00323907	0.94258	0.978071	0.471775	-1.08383	3.04831e-07	4.17035e-06	NA	NA	NA	down
PF3D7_0617800	histone H2A	H2A	0.950268	-0.073594	0.793441	0.979767	0.701136	-0.512234	3.36454e-06	1.74019e-05	0.629615	-0.667458	0.120193	0.235611	0.472048	-1.083	1.25245e-06	1.48447e-05	NA	NA	NA	down
PF3D7_0214900	rhoptry neck protein 6	RON6	1.33757	0.419617	0.19367	0.723111	0.507959	-0.977217	2.3794e-20	3.61642e-19	1.23485	0.304341	0.3295	0.488872	0.475699	-1.07188	0.000626435	0.00313766	NA	NA	NA	down
PF3D7_1328300	conserved protein, unknown function	null	1.23986	0.310173	0.275251	0.79255	0.602297	-0.731454	1.41215e-16	1.73122e-15	0.970874	-0.0426445	0.842346	0.917425	0.476083	-1.07072	3.11213e-07	4.22395e-06	NA	NA	NA	down
PF3D7_1414600	mRNA-capping enzyme subunit alpha	Pgt1	1.38221	0.466972	0.134625	0.651419	0.571983	-0.805957	1.88669e-07	1.14301e-06	1.14756	0.198575	0.472773	0.629838	0.479039	-1.06178	1.52103e-05	0.000131278	NA	NA	NA	down
PF3D7_1237400	hydrolase, putative	null	1.33068	0.412162	0.178882	0.706233	1.1055	0.144697	0.465738	0.605076	0.572143	-0.805551	0.00594365	0.024774	0.479707	-1.05978	2.31472e-05	0.000189265	NA	NA	NA	down
PF3D7_1212600	SND2 domain-containing protein, putative, unspecified product	null	0.945771	-0.080437	0.664348	0.952735	1.65752	0.729024	0.0495742	0.100746	0.271213	-1.8825	8.7796e-05	0.000833097	0.482013	-1.05286	0.00216983	0.00895075	NA	NA	down	down
PF3D7_0607700	conserved Plasmodium protein, unknown function	null	0.95668	-0.0638921	0.8065	0.984369	0.812657	-0.299281	0.000390327	0.0014513	0.562687	-0.829597	0.000730412	0.00477811	0.482578	-1.05117	3.63694e-07	4.91337e-06	NA	NA	NA	down
PF3D7_1322600	conserved Plasmodium protein, unknown function	null	0.761602	-0.39289	0.230927	0.75305	0.585303	-0.772744	0.000453264	0.00166272	0.627385	-0.672577	0.0233245	0.0696911	0.485661	-1.04198	0.000265154	0.00153253	NA	NA	NA	down
PF3D7_1224100	conserved protein, unknown function	null	0.770823	-0.375528	0.189309	0.720767	0.622695	-0.683402	2.27029e-11	1.95704e-10	0.593666	-0.752277	0.00801082	0.0312412	0.485743	-1.04173	2.37351e-06	2.57581e-05	NA	NA	NA	down
PF3D7_0718400	mitochondrial ribosomal protein S8 precursor, putative	null	1.54707	0.629538	0.071131	0.520537	0.7398	-0.434793	0.000457457	0.00167573	1.00046	0.000669378	0.913873	0.959039	0.486122	-1.04061	0.000193537	0.00116849	NA	NA	NA	down
PF3D7_1419900	cleavage and polyadenylation specificity factor subunit 4, putative	CPSF4	2.25779	1.17491	0.00313041	0.0675313	1.17194	0.228895	0.499565	0.636612	0.923373	-0.115015	0.6941	0.813421	0.486582	-1.03925	0.00105696	0.0048938	NA	NA	NA	down
PF3D7_0105300	cyclase-associated protein	CAP	0.996124	-0.00560258	0.961431	1	0.636478	-0.651817	3.35058e-09	2.38907e-08	0.755656	-0.404199	0.0937547	0.195912	0.488652	-1.03312	1.38164e-06	1.61161e-05	NA	NA	NA	down
PF3D7_1230700	protein transport protein SEC13	SEC13	0.800346	-0.321304	0.358064	0.844528	0.84276	-0.246807	0.00717444	0.0193298	0.458492	-1.12503	0.00476939	0.0207823	0.489738	-1.02992	0.00027762	0.00159383	NA	NA	NA	down
PF3D7_1429600	conserved Plasmodium protein, unknown function	GEXP03	0.858222	-0.220576	0.493859	0.899891	1.2344	0.30381	0.411088	0.549314	0.336386	-1.57181	9.10648e-06	0.000115639	0.489782	-1.02979	0.00135723	0.00603945	NA	NA	down	down
PF3D7_1033900	ubiquitin-conjugating enzyme E2, putative	null	0.943327	-0.0841706	0.757816	0.970897	0.890103	-0.167957	0.136724	0.233014	0.515092	-0.957099	0.00223824	0.0115386	0.492625	-1.02144	9.73417e-07	1.18937e-05	NA	NA	NA	down
PF3D7_1246900	RAC-beta serine/threonine protein kinase	PKB	1.25097	0.323042	0.269385	0.7895	1.31237	0.392176	0.111061	0.195694	0.463632	-1.10895	0.000360537	0.00270088	0.492648	-1.02137	0.000230285	0.0013616	NA	NA	down	down
PF3D7_1123200	leucine-rich repeat protein	LRR11	1.17302	0.230231	0.434466	0.877411	0.534283	-0.904325	4.41484e-12	4.10524e-11	1.06808	0.0950259	0.775211	0.873124	0.492847	-1.02079	5.54376e-06	5.48406e-05	NA	NA	NA	down
PF3D7_1226300	haloacid dehalogenase-like hydrolase, putative	HAD2	1.14615	0.196795	0.49524	0.899891	0.909631	-0.136647	0.206285	0.323292	0.614904	-0.701568	0.00448677	0.0198344	0.493375	-1.01924	1.39104e-06	1.61524e-05	NA	NA	NA	down
PF3D7_1202600	conserved protein, unknown function	null	0.881384	-0.182157	0.60379	0.939279	0.664829	-0.588945	4.82722e-14	5.15234e-13	0.645239	-0.632095	0.0579961	0.135901	0.493677	-1.01836	0.000252058	0.00146673	NA	NA	NA	down
PF3D7_1141800	EELM2 domain-containing protein, putative	null	0.703071	-0.508259	0.139277	0.651594	0.685935	-0.543857	7.12834e-07	4.03629e-06	0.499507	-1.00142	0.00912361	0.0344624	0.494428	-1.01617	0.000107605	0.000699772	NA	NA	NA	down
PF3D7_1107100	nucleic acid binding protein, putative	null	0.790731	-0.338741	0.233721	0.75628	0.681402	-0.553421	1.99564e-07	1.20201e-06	0.568194	-0.815545	0.000888179	0.00563929	0.495141	-1.01409	1.38761e-06	1.6149e-05	NA	NA	NA	down
PF3D7_1128900	conserved protein, unknown function	null	0.818871	-0.288292	0.315783	0.817474	0.638724	-0.646736	1.4577e-12	1.41894e-11	0.627165	-0.673084	0.027508	0.0778366	0.496047	-1.01145	5.32098e-06	5.29422e-05	NA	NA	NA	down
PF3D7_1468100	kelch domain-containing protein, putative	null	1.01965	0.0280777	0.85444	0.991159	0.996274	-0.00538525	0.962287	0.995667	0.502509	-0.992779	0.000632958	0.00423143	0.497401	-1.00752	6.97825e-05	0.000484428	NA	NA	NA	down
PF3D7_0714200	conserved Plasmodium protein, unknown function	null	1.29788	0.376156	0.184513	0.715376	0.644638	-0.63344	7.59385e-11	6.2556e-10	0.992328	-0.0111113	0.984556	1	0.497495	-1.00725	2.33815e-06	2.54819e-05	NA	NA	NA	down
PF3D7_0908000	plasma membrane protein 1, putative	PMP1	1.093	0.128294	0.653759	0.947714	0.770011	-0.377048	0.001755	0.00560694	0.698821	-0.517006	0.0403701	0.103196	0.497506	-1.00721	3.92214e-06	3.99515e-05	NA	NA	NA	down
PF3D7_1324700	SNARE protein, putative	YKT6.2	0.963278	-0.0539751	0.871551	0.995128	0.873913	-0.194439	0.239537	0.363431	0.544319	-0.877475	0.000813744	0.00525032	0.500024	-0.999931	1.34122e-05	0.000118953	NA	NA	NA	NA
PF3D7_1147800	membrane associated erythrocyte binding-like protein	MAEBL	0.978423	-0.0314695	0.993258	1	0.735286	-0.443622	0.0439334	0.0913098	0.659713	-0.600089	0.034684	0.0926277	0.501477	-0.995744	0.000963293	0.00452115	NA	NA	NA	NA
PF3D7_0220800	cytoadherence linked asexual protein 2	CLAG2	1.18689	0.247184	0.376916	0.851543	0.584594	-0.774493	4.22294e-22	7.01305e-21	1.01167	0.0167364	0.929536	0.969194	0.501668	-0.995196	2.03546e-06	2.25655e-05	NA	NA	NA	NA
PF3D7_0530900	formin 1	FRM1	0.973748	-0.0383793	0.854614	0.991159	0.639798	-0.644311	4.60924e-12	4.2405e-11	0.760066	-0.395803	0.111257	0.222902	0.503502	-0.989931	3.53922e-06	3.62665e-05	NA	NA	NA	NA
PF3D7_1444200	calmodulin-like protein	null	1.93663	0.953549	0.00654662	0.118449	1.03202	0.0454648	0.960474	0.995125	0.932606	-0.100661	0.813944	0.898773	0.503518	-0.989886	0.000467559	0.0024517	NA	NA	NA	NA
PF3D7_1120200	conserved Plasmodium protein, unknown function	null	0.902079	-0.148674	0.644137	0.94324	0.625671	-0.676524	2.60833e-06	1.36674e-05	0.716752	-0.480455	0.0884411	0.187814	0.503682	-0.989416	8.04862e-05	0.000542622	NA	NA	NA	NA
PF3D7_1205000	conserved protein, unknown function	null	0.942822	-0.084943	0.788052	0.977385	0.526564	-0.92532	1.18786e-16	1.47362e-15	0.894603	-0.160681	0.489094	0.643339	0.505792	-0.983385	4.23126e-06	4.28457e-05	NA	NA	NA	NA
PF3D7_0522400	conserved Plasmodium protein, unknown function	null	1.24735	0.318867	0.251846	0.775159	0.597855	-0.742133	1.22392e-20	1.88781e-19	1.04915	0.069217	0.721802	0.835304	0.506138	-0.982396	0.000140419	0.000887849	NA	NA	NA	NA
PF3D7_1466200	early gametocyte enriched phosphoprotein EGXP	EGXP	1.97184	0.979543	0.00047795	0.0147115	0.765069	-0.386339	0.000349965	0.00131725	1.29075	0.368211	0.176357	0.311526	0.50636	-0.981766	3.00981e-06	3.15969e-05	NA	NA	NA	NA
PF3D7_1365800	conserved Plasmodium protein, unknown function	null	0.989202	-0.015663	0.99716	1	0.509356	-0.973253	3.13263e-11	2.66068e-10	0.973041	-0.0394272	0.813228	0.898389	0.506555	-0.98121	2.38705e-05	0.00019363	NA	NA	NA	NA
PF3D7_0822600	protein transport protein SEC23	SEC23	0.862888	-0.212754	0.424883	0.871508	0.861544	-0.215003	0.105669	0.188363	0.501456	-0.995806	3.86689e-05	0.000415651	0.506563	-0.981188	1.73895e-06	1.96166e-05	NA	NA	NA	NA
PF3D7_1215000	thioredoxin peroxidase 2	Trx-Px2	1.01007	0.0144518	0.942629	1	0.798499	-0.324638	0.108913	0.192691	0.635452	-0.654145	0.022292	0.0675014	0.506868	-0.980318	0.000150435	0.000937988	NA	NA	NA	NA
PF3D7_0707700	E3 ubiquitin-protein ligase, putative	null	1.27567	0.351254	0.20365	0.729004	0.708273	-0.497622	3.70791e-08	2.41525e-07	0.90201	-0.148785	0.490981	0.644505	0.506985	-0.979985	1.51547e-06	1.73621e-05	NA	NA	NA	NA
PF3D7_0612600	cytoplasmic tRNA 2-thiolation protein 1, putative	NCS6	1.14142	0.190833	0.516307	0.904485	0.585069	-0.773321	5.96323e-09	4.19443e-08	0.979798	-0.0294433	0.885767	0.941752	0.508341	-0.976132	1.63032e-05	0.000139773	NA	NA	NA	NA
PF3D7_1110700	actin-like protein, putative	ALP1	0.754425	-0.40655	0.161389	0.685191	0.592267	-0.755682	4.03482e-08	2.60858e-07	0.640059	-0.643722	0.00912062	0.0344624	0.508546	-0.975551	8.99354e-06	8.33563e-05	NA	NA	NA	NA
PF3D7_0321800	WD repeat-containing protein, putative	null	1.22379	0.291354	0.271574	0.7895	0.623601	-0.681305	1.15483e-11	1.02964e-10	0.986291	-0.019915	0.837989	0.915891	0.509005	-0.974248	4.68238e-06	4.70433e-05	NA	NA	NA	NA
PF3D7_0820500	protein transport protein YIF1, putative	YIF1	1.36618	0.45015	0.124127	0.636133	1.07358	0.102435	0.521667	0.657482	0.641217	-0.641116	0.0177579	0.0572118	0.509029	-0.974179	1.95509e-05	0.000163528	NA	NA	NA	NA
PF3D7_1321500	3',5'-cyclic nucleotide phosphodiesterase beta, unspecified product	PDEbeta	0.889297	-0.169263	0.559743	0.922228	0.60653	-0.72135	4.16479e-16	4.99967e-15	0.741578	-0.431331	0.0793619	0.173345	0.509799	-0.972001	3.07677e-06	3.20383e-05	NA	NA	NA	NA
PF3D7_0204100	Sel1 repeat-containing protein, putative	null	0.7921	-0.336246	0.228936	0.751214	0.676629	-0.563564	4.34431e-12	4.04691e-11	0.588927	-0.763838	0.00716907	0.0288456	0.509803	-0.971987	1.29033e-06	1.52585e-05	NA	NA	NA	NA
PF3D7_1025900	conserved protein, unknown function	null	0.822275	-0.282307	0.3338	0.829747	0.542464	-0.882401	7.75393e-26	1.5267e-24	0.766285	-0.384048	0.114236	0.226764	0.510362	-0.970408	1.99004e-06	2.21575e-05	NA	NA	NA	NA
PF3D7_1224500	histone chaperone ASF1, putative	ASF1	0.803434	-0.315748	0.226159	0.749947	0.923616	-0.114636	0.583488	0.713046	0.441967	-1.17799	6.45996e-06	8.53802e-05	0.511595	-0.966927	8.3959e-05	0.00056235	NA	NA	down	NA
PF3D7_0810000	acyl-CoA binding protein, putative	null	0.902381	-0.148192	0.740479	0.970897	1.11975	0.163179	0.573964	0.704039	0.409633	-1.28759	4.30643e-05	0.000453488	0.513787	-0.960757	0.000354019	0.0019332	NA	NA	down	NA
PF3D7_1129600	phosphatidylinositol-4-phosphate 5-kinase, putative	null	1.74674	0.804666	0.015165	0.221892	0.630695	-0.664986	0.00120129	0.00400791	1.41091	0.496629	0.102515	0.208799	0.514069	-0.959967	0.000456753	0.00240239	NA	NA	NA	NA
PF3D7_1248900	26S protease regulatory subunit 8, putative	RPT6	0.778378	-0.361457	0.273019	0.7898	0.907999	-0.139238	0.144679	0.243773	0.434548	-1.20241	0.00221074	0.0114597	0.514245	-0.959473	0.000135123	0.000860239	NA	NA	NA	NA
PF3D7_0529900	RING zinc finger protein, putative	null	1.11468	0.156624	0.572612	0.929137	0.732746	-0.448615	4.37439e-05	0.000193845	0.773337	-0.370831	0.129613	0.248438	0.51431	-0.959289	5.96396e-06	5.8547e-05	NA	NA	NA	NA
PF3D7_1426900	cytochrome b-c1 complex subunit 6, putative	QCR6	0.839818	-0.251852	0.471046	0.895347	1.23757	0.307504	0.0392331	0.0831365	0.345104	-1.5349	0.00317925	0.0152234	0.516834	-0.952226	2.35042e-05	0.000191306	NA	NA	NA	NA
PF3D7_1313000	ubiquitin-like protein nedd8 homologue, putative	NEDD8	0.87075	-0.199669	0.487075	0.898997	1.19361	0.255334	0.251939	0.378381	0.371925	-1.42692	0.00160078	0.00901483	0.516838	-0.952215	0.000296656	0.00168019	NA	NA	down	NA
PF3D7_1123100	calcium-dependent protein kinase 7	CDPK7	1.1556	0.208639	0.423927	0.870847	0.58165	-0.781776	2.00927e-21	3.19394e-20	1.01744	0.024944	0.964862	0.990872	0.517398	-0.950655	2.59386e-06	2.77398e-05	NA	NA	NA	NA
PF3D7_1430900	cytochrome c oxidase subunit 2, putative	COX2	0.891309	-0.166002	0.55312	0.920366	1.16161	0.216131	0.206833	0.323441	0.392474	-1.34933	2.03234e-05	0.00023399	0.518098	-0.948704	3.81898e-05	0.000287626	NA	NA	down	NA
PF3D7_1361700	cytochrome c oxidase subunit 2, putative	null	0.932938	-0.100147	0.797382	0.981114	0.993979	-0.00871302	0.945893	0.986303	0.47963	-1.06001	0.00384384	0.0175794	0.518348	-0.948006	0.00121263	0.00552504	NA	NA	NA	NA
PF3D7_0614100	conserved Plasmodium protein, unknown function	null	0.679089	-0.558327	0.0605699	0.487651	0.587998	-0.766117	2.02249e-07	1.21677e-06	0.595746	-0.74723	0.00521873	0.0223088	0.519072	-0.945994	8.64696e-05	0.00057542	NA	NA	NA	NA
PF3D7_0918000	glideosome-associated protein 50	GAP50	1.01891	0.0270243	0.957483	1	0.811503	-0.301332	0.00706582	0.0190598	0.644721	-0.633254	0.00706443	0.0285944	0.519439	-0.944975	2.75479e-06	2.92178e-05	NA	NA	NA	NA
PF3D7_0103400	zinc-carboxypeptidase, putative	null	1.31049	0.390108	0.168195	0.694745	0.516365	-0.953537	1.31505e-26	2.71255e-25	1.30367	0.382582	0.15038	0.277267	0.520127	-0.943064	4.5696e-06	4.60902e-05	NA	NA	NA	NA
PF3D7_1219600	aminophospholipid-transporting P-ATPase	ATPase2	1.19484	0.256821	0.346278	0.837973	0.994502	-0.00795338	0.999175	1	0.620524	-0.688442	0.00525306	0.0224185	0.52124	-0.939981	7.32793e-06	7.00648e-05	NA	NA	NA	NA
PF3D7_1138400	guanylyl cyclase	GCalpha	0.847546	-0.238636	0.386255	0.851543	0.75849	-0.398798	5.40314e-06	2.7241e-05	0.577487	-0.79214	0.00138763	0.00802379	0.521383	-0.939584	6.59943e-06	6.36913e-05	NA	NA	NA	NA
PF3D7_0709700	prodrug activation and resistance esterase	PARE	0.74599	-0.422772	0.141895	0.655338	0.962521	-0.0551107	0.673887	0.787337	0.40001	-1.32189	2.16974e-07	4.14813e-06	0.522544	-0.936377	1.21582e-05	0.000109148	NA	NA	down	NA
PF3D7_0404600	conserved Plasmodium membrane protein, unknown function	null	3.63158	1.8606	5.21213e-11	1.38478e-08	1.33487	0.416702	0.00315131	0.00940866	1.41231	0.498055	0.0574974	0.135169	0.52326	-0.934401	6.35674e-06	6.18129e-05	up	NA	NA	NA
PF3D7_1402200	cytochrome c oxidase subunit ApiCOX19, putative	null	0.943359	-0.0841213	0.767654	0.970897	0.665278	-0.587972	6.03531e-08	3.83515e-07	0.732411	-0.449275	0.0875573	0.186594	0.523301	-0.934286	1.1774e-05	0.000106442	NA	NA	NA	NA
PF3D7_1365900	ubiquitin-60S ribosomal protein L40	null	0.999685	-0.000454251	0.994067	1	0.936838	-0.0941279	0.294683	0.427986	0.550066	-0.862323	0.0561717	0.132949	0.523902	-0.932632	0.00167175	0.0071646	NA	NA	NA	NA
PF3D7_1461800	conserved Plasmodium protein, unknown function	null	3.14707	1.65401	6.9519e-08	8.1612e-06	0.604527	-0.726122	1.95748e-07	1.18314e-06	2.71274	1.43975	1.66318e-07	3.2889e-06	0.524744	-0.930315	9.47793e-05	0.000624257	up	NA	up	NA
PF3D7_1238600	sphingomyelin phosphodiesterase	NSM	0.867844	-0.204493	0.43861	0.88141	0.700632	-0.513272	8.8809e-07	4.95659e-06	0.643499	-0.63599	0.00975319	0.0363796	0.525235	-0.928964	1.29456e-05	0.000115612	NA	NA	NA	NA
PF3D7_0314000	HSP20-like chaperone, putative	null	0.819779	-0.286693	0.406024	0.86213	0.9863	-0.0199016	0.932579	0.976934	0.430298	-1.21659	0.00494313	0.0213065	0.525553	-0.928093	0.000282164	0.00161632	NA	NA	NA	NA
PF3D7_1422600	conserved Plasmodium protein, unknown function	null	0.9509	-0.0726339	0.760102	0.970897	1.01397	0.0200137	0.893085	0.952844	0.487903	-1.03533	0.000100555	0.000931982	0.526894	-0.924416	6.89679e-05	0.000480069	NA	NA	down	NA
PF3D7_1467900	rab GTPase activator, putative	null	1.70938	0.773474	0.00534721	0.100719	0.510023	-0.971365	1.82006e-24	3.35485e-23	1.75102	0.808192	0.00101587	0.00626923	0.526915	-0.924358	9.98461e-06	9.1213e-05	NA	NA	NA	NA
PF3D7_0516700	ubiquitin carboxyl-terminal hydrolase 2, putative	null	1.21324	0.27886	0.321499	0.820889	0.582752	-0.779046	1.04221e-18	1.47613e-17	1.08659	0.119805	0.64594	0.774732	0.52703	-0.924042	9.81447e-06	8.98321e-05	NA	NA	NA	NA
PF3D7_0606000	conserved Plasmodium protein, unknown function	null	1.13973	0.188688	0.501958	0.901417	0.608579	-0.716483	2.36154e-12	2.24001e-11	0.975889	-0.0352108	0.813573	0.898555	0.527245	-0.923454	1.14015e-05	0.000103255	NA	NA	NA	NA
PF3D7_1451700	calcineurin subunit B	CNB	0.929421	-0.105596	0.661637	0.95133	0.721628	-0.470672	0.000221167	0.00087093	0.673279	-0.570724	0.0292268	0.0812869	0.527447	-0.922902	5.93722e-05	0.000422422	NA	NA	NA	NA
PF3D7_1227700	conserved Plasmodium protein, unknown function	null	1.19377	0.255523	0.388011	0.851543	0.553178	-0.854185	7.72307e-19	1.10591e-17	1.12736	0.172946	0.509972	0.663361	0.52792	-0.921608	1.49104e-05	0.000129723	NA	NA	NA	NA
PF3D7_1020900	ADP-ribosylation factor	ARF1	0.748934	-0.41709	0.247667	0.775159	0.8948	-0.160362	0.0947773	0.172076	0.43752	-1.19258	0.00844852	0.0325441	0.530756	-0.913879	0.000211882	0.00126735	NA	NA	NA	NA
PF3D7_1113000	conserved Plasmodium protein, unknown function	null	1.32999	0.411417	0.138038	0.651419	0.804944	-0.31304	0.000507005	0.00183269	0.870544	-0.200011	0.45434	0.613484	0.530817	-0.913713	1.68459e-05	0.000143545	NA	NA	NA	NA
PF3D7_1471900	conserved Plasmodium protein, unknown function	null	0.982808	-0.0250184	0.886962	0.999127	1.25732	0.33035	0.187503	0.29989	0.411817	-1.27992	5.57377e-05	0.000567342	0.53098	-0.913272	0.00123248	0.00558579	NA	NA	down	NA
PF3D7_0525100	acyl-CoA synthetase	ACS10	1.48822	0.573591	0.0435452	0.413918	1.08376	0.116045	0.197217	0.311591	0.719783	-0.474365	0.0464317	0.114554	0.531054	-0.91307	7.88993e-06	7.46062e-05	NA	NA	NA	NA
PF3D7_1128700	GPI-anchor transamidase, putative	GPI8	0.884941	-0.176346	0.628446	0.942342	0.902049	-0.148722	0.50165	0.638427	0.513423	-0.96178	0.0228838	0.0687709	0.531523	-0.911797	0.000599728	0.00304241	NA	NA	NA	NA
PF3D7_1105300	conserved Plasmodium protein, unknown function	null	1.28214	0.358554	0.261476	0.783879	0.63297	-0.659791	8.91689e-07	4.96785e-06	1.06883	0.0960284	0.726545	0.837985	0.532666	-0.908696	0.000120302	0.000775483	NA	NA	NA	NA
PF3D7_1035100	probable protein, unknown function	null	0.668679	-0.580614	0.0676209	0.511491	0.553554	-0.853205	1.15437e-18	1.63054e-17	0.634668	-0.655925	0.0312112	0.0858307	0.532813	-0.9083	0.000603908	0.00305758	NA	NA	NA	NA
PF3D7_1426700	phosphoenolpyruvate carboxylase	PEPC	0.819011	-0.288045	0.314496	0.816686	0.629509	-0.6677	6.21317e-11	5.13451e-10	0.685799	-0.544142	0.0218221	0.0665844	0.532947	-0.907937	8.2387e-06	7.74769e-05	NA	NA	NA	NA
PF3D7_0302200	cytoadherence linked asexual protein 3.2	CLAG3.2	1.66423	0.734855	0.00913938	0.153617	0.849796	-0.234811	0.0279365	0.062137	1.03806	0.0538936	0.830437	0.910705	0.533824	-0.905564	3.04344e-05	0.000237204	NA	NA	NA	NA
PF3D7_1401900	conserved protein, unknown function	null	2.54475	1.34753	4.31202e-05	0.00201547	0.527048	-0.923994	8.03098e-07	4.52276e-06	2.53663	1.34291	3.60823e-06	5.0938e-05	0.533955	-0.905211	0.000228552	0.00135446	up	NA	up	NA
PF3D7_0913000	conserved protein, unknown function	null	1.57893	0.658948	0.0458571	0.421919	1.36428	0.448142	0.102115	0.183158	0.609433	-0.714461	0.083799	0.1803	0.534963	-0.90249	0.00175553	0.00743246	NA	NA	NA	NA
PF3D7_1341800	inner membrane complex protein 1k, putative	IMC1k	1.51716	0.601369	0.0417524	0.404445	0.594461	-0.750346	3.16734e-07	1.85613e-06	1.35071	0.433722	0.132077	0.251116	0.535572	-0.900848	0.000100597	0.000660039	NA	NA	NA	NA
PF3D7_1215900	serpentine receptor, putative	SR10	0.761957	-0.392218	0.190949	0.721261	0.934849	-0.0971944	0.790568	0.879593	0.431156	-1.21372	0.000173778	0.00146875	0.535591	-0.900796	0.00128251	0.00574606	NA	NA	down	NA
PF3D7_0508100	SET domain protein, putative	SET9	0.727869	-0.458249	0.107888	0.617074	0.679323	-0.557829	1.80464e-07	1.09458e-06	0.567777	-0.816603	0.00123762	0.00738723	0.53641	-0.898591	3.48308e-05	0.000265436	NA	NA	NA	NA
PF3D7_0703600	conserved protein, unknown function	null	0.850137	-0.234232	0.401902	0.860309	0.660797	-0.597721	1.82857e-08	1.22171e-07	0.683446	-0.549101	0.0253254	0.0737695	0.536998	-0.89701	2.36948e-05	0.000192553	NA	NA	NA	NA
PF3D7_0814400	phospholipase DDHD1, putative	null	0.799927	-0.322059	0.289203	0.798468	0.561027	-0.833859	4.19721e-06	2.15371e-05	0.759246	-0.39736	0.165064	0.297046	0.537306	-0.896184	0.000714281	0.00350597	NA	NA	NA	NA
PF3D7_0929200	RNA-binding protein, putative	null	1.22774	0.296004	0.298088	0.805972	0.959632	-0.0594464	0.606456	0.732255	0.681568	-0.553071	0.025825	0.0747969	0.538703	-0.892439	2.55254e-05	0.000205481	NA	NA	NA	NA
PF3D7_1219900	ribulose-phosphate 3-epimerase, putative	null	0.788435	-0.342936	0.286515	0.79416	0.800463	-0.321093	0.180051	0.290653	0.52511	-0.929308	0.0013263	0.00779569	0.539805	-0.889489	0.00108632	0.00500269	NA	NA	NA	NA
PF3D7_0807300	ras-related protein Rab-18	RAB18	0.77678	-0.364421	0.194736	0.723878	1.07544	0.104927	0.613926	0.739214	0.385502	-1.37519	0.000396979	0.00290912	0.541126	-0.885963	0.000104039	0.000679159	NA	NA	down	NA
PF3D7_0908200	conserved Plasmodium protein, unknown function	null	1.06043	0.0846446	0.739993	0.970897	0.57297	-0.803469	2.02235e-14	2.23663e-13	0.99236	-0.0110649	0.914321	0.959315	0.542064	-0.883464	2.97751e-05	0.00023348	NA	NA	NA	NA
PF3D7_1445400	protein serine/threonine kinase-1	CLK1	1.6856	0.753266	0.00886738	0.151318	0.573862	-0.801225	2.7363e-13	2.77798e-12	1.57633	0.656571	0.0132072	0.0457703	0.543583	-0.879429	4.06878e-05	0.00030377	NA	NA	NA	NA
PF3D7_0914600	transcription elongation factor 1, putative	ELF1	1.14257	0.192285	0.513424	0.904485	0.973872	-0.0381957	0.85908	0.928185	0.63274	-0.660315	0.0242368	0.0716727	0.544629	-0.876655	0.00054045	0.0027773	NA	NA	NA	NA
PF3D7_1019600	conserved Plasmodium protein, unknown function	null	1.01179	0.0169045	0.936758	1	0.792587	-0.335359	0.00223577	0.00691758	0.687566	-0.54043	0.0292294	0.0812869	0.545547	-0.874223	3.02859e-05	0.000236405	NA	NA	NA	NA
PF3D7_0603800	centrosomal protein CEP76, putative	CEP76	0.723747	-0.466442	0.0963309	0.584469	0.671482	-0.574579	1.03192e-10	8.35499e-10	0.581047	-0.783273	0.00336752	0.0159772	0.545963	-0.873124	3.92222e-05	0.000294539	NA	NA	NA	NA
PF3D7_1228600	merozoite surface protein 9	MSP9	1.13119	0.177847	0.507251	0.903334	0.884093	-0.17773	0.01535	0.037449	0.689418	-0.53655	0.0355194	0.0944693	0.546082	-0.87281	8.86771e-06	8.26368e-05	NA	NA	NA	NA
PF3D7_1132000	ubiquitin-like protein, putative	null	1.04516	0.0637235	0.867261	0.99363	0.74239	-0.429751	0.000174414	0.000698464	0.762574	-0.391051	0.125757	0.243206	0.546905	-0.870638	8.53334e-05	0.000570072	NA	NA	NA	NA
PF3D7_0824700	lipase maturation factor, putative	LMF1	0.967468	-0.0477146	0.887919	0.999191	1.00433	0.00623325	0.986337	1	0.522037	-0.937776	0.00123389	0.00737343	0.547604	-0.868796	0.000770622	0.00375031	NA	NA	NA	NA
PF3D7_1311900	V-type proton ATPase catalytic subunit A	vapA	0.978187	-0.0318172	0.896822	0.999191	1.03023	0.0429663	0.626501	0.750031	0.513766	-0.960817	7.74241e-05	0.000752598	0.547699	-0.868544	1.82176e-05	0.000153878	NA	NA	NA	NA
PF3D7_1439400	cytochrome b-c1 complex subunit Rieske, putative	null	0.716903	-0.480151	0.161961	0.685315	0.817682	-0.290388	0.0103065	0.02648	0.473847	-1.07751	0.00857491	0.0329086	0.548422	-0.866642	0.000177079	0.00108198	NA	NA	NA	NA
PF3D7_0708700	Cg8 protein	null	0.928547	-0.106953	0.736626	0.970897	1.07694	0.106931	0.417781	0.556542	0.466406	-1.10034	0.00694622	0.028182	0.548713	-0.865877	0.000342024	0.00188334	NA	NA	NA	NA
PF3D7_1118500	nucleolar protein 56, putative	NOP56	1.29006	0.367441	0.242388	0.768145	0.994198	-0.00839427	0.938379	0.980835	0.702402	-0.509631	0.114513	0.227227	0.549253	-0.864456	0.00190267	0.00796367	NA	NA	NA	NA
PF3D7_0514200	conserved Plasmodium protein, unknown function	null	0.750935	-0.41324	0.173663	0.701322	0.75864	-0.398513	0.00911432	0.0238219	0.537546	-0.895539	0.000615876	0.00414936	0.549439	-0.863969	0.000161677	0.00100201	NA	NA	NA	NA
PF3D7_0523400	DnaJ protein, putative	null	1.36316	0.446952	0.120636	0.63209	0.659186	-0.601243	1.04321e-09	7.81358e-09	1.12444	0.169209	0.531287	0.682012	0.549755	-0.86314	4.43054e-05	0.000326555	NA	NA	NA	NA
PF3D7_1322500	palmitoyltransferase DHHC5	DHHC5	0.799161	-0.323441	0.258645	0.782226	0.657434	-0.605081	4.31209e-09	3.05788e-08	0.660646	-0.59805	0.0149212	0.0503299	0.550701	-0.860658	3.1137e-05	0.000241947	NA	NA	NA	NA
PF3D7_1309200	protein phosphatase PPM6, putative	PPM6	0.890259	-0.167704	0.555694	0.920905	0.592545	-0.755004	3.65595e-15	4.16746e-14	0.818314	-0.289273	0.207682	0.349918	0.551668	-0.858129	2.7813e-05	0.000220447	NA	NA	NA	NA
PF3D7_1320700	conserved Plasmodium protein, unknown function	null	0.973484	-0.0387714	0.85807	0.991327	0.733623	-0.446889	3.01698e-06	1.56822e-05	0.727408	-0.459163	0.0677239	0.153624	0.552996	-0.854658	6.76087e-05	0.000472526	NA	NA	NA	NA
PF3D7_1029900	conserved Plasmodium protein, unknown function	null	0.886513	-0.173787	0.522644	0.909133	0.79434	-0.332171	3.29393e-05	0.000149536	0.610627	-0.711637	0.00295615	0.014489	0.553181	-0.854176	2.13762e-05	0.000175934	NA	NA	NA	NA
PF3D7_1244600	ADP-ribosylation factor GTPase-activating protein	ARFGAP	0.911647	-0.133452	0.678723	0.956895	0.718082	-0.47778	0.000298301	0.00114349	0.69377	-0.527471	0.0356197	0.0946874	0.553503	-0.853337	0.000141489	0.000893028	NA	NA	NA	NA
PF3D7_0215400	conserved Plasmodium protein, unknown function	null	1.30625	0.385429	0.167035	0.694745	0.593257	-0.753272	2.10471e-09	1.53225e-08	1.2086	0.273334	0.303608	0.461695	0.55379	-0.852589	5.54976e-05	0.000397604	NA	NA	NA	NA
PF3D7_1306800	RED-like protein, putative	null	1.17747	0.235689	0.40652	0.86213	0.817999	-0.289829	0.160795	0.265759	0.790023	-0.340033	0.243891	0.393388	0.553913	-0.852268	0.000940818	0.00443997	NA	NA	NA	NA
PF3D7_0418000	conserved Plasmodium protein, unknown function	null	1.39586	0.481152	0.0848814	0.547035	1.02046	0.0292154	0.84652	0.918625	0.750162	-0.414727	0.113665	0.225978	0.554016	-0.852	9.00296e-05	0.000597702	NA	NA	NA	NA
PF3D7_0717000	conserved Plasmodium membrane protein, unknown function	null	1.10182	0.139886	0.674519	0.956895	1.01154	0.0165523	0.897804	0.956208	0.599514	-0.738135	0.007254	0.029044	0.556517	-0.845503	0.000625698	0.00313703	NA	NA	NA	NA
PF3D7_0817900	high mobility group protein B2	HMGB2	0.784615	-0.349944	0.189383	0.720767	1.07074	0.0986081	0.250077	0.376129	0.402761	-1.31201	6.15886e-05	0.000620798	0.55713	-0.843913	2.95473e-05	0.000232233	NA	NA	down	NA
PF3D7_0211500	GAF domain-related protein, putative	null	0.754317	-0.406758	0.181161	0.709648	0.59673	-0.744849	2.57576e-05	0.00011838	0.695581	-0.523709	0.0537839	0.128117	0.557779	-0.842236	0.000533487	0.00275209	NA	NA	NA	NA
PF3D7_1454500	iron sulfur cluster assembly protein, putative	ISU	1.09966	0.137063	0.675676	0.956895	0.735687	-0.442836	0.0266215	0.0595946	0.825097	-0.277364	0.345964	0.505054	0.558133	-0.84132	0.00152339	0.00661291	NA	NA	NA	NA
PF3D7_0407700	conserved Plasmodium protein, unknown function	null	1.21709	0.28344	0.301723	0.807152	0.543226	-0.880374	1.88946e-23	3.35202e-22	1.23964	0.309925	0.217653	0.362511	0.558522	-0.840314	4.7623e-05	0.000348468	NA	NA	NA	NA
PF3D7_1239000	HD superfamily phosphohydrolase protein, putative	null	1.76881	0.822781	0.00370741	0.0763877	0.574925	-0.798553	2.82538e-14	3.07889e-13	1.70045	0.765916	0.0034948	0.0163766	0.55864	-0.840008	8.0363e-05	0.000542503	NA	NA	NA	NA
PF3D7_1409300	DNA damage-inducible protein 1, putative	DDI1	0.956254	-0.0645337	0.819991	0.985551	0.673926	-0.569338	1.99705e-06	1.05817e-05	0.786215	-0.347003	0.170059	0.304134	0.560838	-0.834343	0.000137379	0.000872167	NA	NA	NA	NA
PF3D7_1212900	bromodomain protein 2, putative	BDP2	1.07481	0.104076	0.740144	0.970897	0.618592	-0.692941	6.00309e-13	5.97779e-12	0.968772	-0.0457708	0.84177	0.917251	0.563343	-0.827915	9.76713e-05	0.000642482	NA	NA	NA	NA
PF3D7_1474900	trailer hitch homolog, putative	CITH	1.03062	0.0435078	0.894419	0.999191	1.11124	0.152173	0.499397	0.636553	0.516107	-0.954259	0.000994251	0.00617652	0.563431	-0.827689	0.000810324	0.00391023	NA	NA	NA	NA
PF3D7_0817800	conserved Plasmodium protein, unknown function	null	1.1373	0.185613	0.654144	0.947714	0.816199	-0.293008	0.0769426	0.145224	0.772171	-0.373008	0.360317	0.519133	0.563634	-0.827169	0.000812059	0.00391127	NA	NA	NA	NA
PF3D7_1130400	26S protease regulatory subunit 6A, putative	RPT5	0.817651	-0.290443	0.42257	0.86892	0.91643	-0.125904	0.36981	0.509751	0.495594	-1.01277	0.0188619	0.0598062	0.563673	-0.827069	0.00154536	0.00669741	NA	NA	NA	NA
PF3D7_1209300	telomere repeat-binding zinc finger protein	TRZ	1.08229	0.114082	0.738933	0.970897	0.551191	-0.859375	4.10238e-25	7.72614e-24	1.0905	0.124983	0.789095	0.88091	0.563903	-0.826482	0.00159768	0.00689471	NA	NA	NA	NA
PF3D7_0627100	ankyrin-repeat protein, putative	null	1.14464	0.194891	0.503372	0.901712	0.662008	-0.595079	6.98243e-12	6.33415e-11	0.968262	-0.046531	0.82043	0.903157	0.566002	-0.82112	7.2546e-05	0.000498519	NA	NA	NA	NA
PF3D7_0307700	conserved Plasmodium protein, unknown function	null	0.962981	-0.0544204	0.891209	0.999191	0.849103	-0.235989	0.00388222	0.0113179	0.636329	-0.652156	0.0119525	0.0423722	0.568369	-0.815101	0.000271462	0.00156238	NA	NA	NA	NA
PF3D7_0622900	AP2 domain transcription factor AP2Tel	AP2Tel	2.25095	1.17054	5.50124e-05	0.0024275	0.732938	-0.448237	0.00282936	0.00853076	1.72965	0.790481	0.00240454	0.0122175	0.568401	-0.815019	0.000177097	0.00108198	up	NA	NA	NA
PF3D7_1124600	ethanolamine kinase	EK	1.40251	0.488007	0.0877405	0.556425	0.990609	-0.0136121	0.878272	0.9419	0.794272	-0.332295	0.151978	0.279121	0.568655	-0.814375	5.91979e-05	0.000421764	NA	NA	NA	NA
PF3D7_1115400	cysteine proteinase falcipain 3	FP3	0.736633	-0.440983	0.0991606	0.594493	0.972034	-0.0409206	0.729373	0.836558	0.42643	-1.22962	7.11314e-07	1.22844e-05	0.568673	-0.814328	0.000113331	0.000736079	NA	NA	down	NA
PF3D7_0204200	conserved Plasmodium protein, unknown function	null	1.3179	0.398245	0.202475	0.727472	0.542106	-0.883354	3.6066e-18	4.93345e-17	1.36453	0.448401	0.0936112	0.195722	0.568887	-0.813786	0.000156219	0.000971691	NA	NA	NA	NA
PF3D7_1461300	40S ribosomal protein S28e, putative	null	0.995148	-0.00701701	0.981561	1	1.46574	0.551628	0.000243508	0.000953128	0.381402	-1.39062	0.000548299	0.00380286	0.5698	-0.811472	0.000615138	0.00310527	NA	NA	down	NA
PF3D7_0303200	HAD superfamily protein, putative	null	1.20865	0.2734	0.276011	0.79255	0.649979	-0.621535	9.40086e-12	8.42511e-11	1.04722	0.0665585	0.885031	0.941537	0.570238	-0.810364	0.00130223	0.00581482	NA	NA	NA	NA
PF3D7_1113400	ubiquitin domain-containing protein DSK2, putative	DSK2	1.00897	0.0128776	0.965141	1	0.884512	-0.177047	0.0720843	0.137464	0.644194	-0.634434	0.0120869	0.0426335	0.57202	-0.805863	7.05787e-05	0.000487979	NA	NA	NA	NA
PF3D7_1145400	dynamin-like protein	DYN1	0.720452	-0.473025	0.0867704	0.55342	0.78201	-0.354741	2.88723e-05	0.000131995	0.521706	-0.938691	0.000104248	0.000962761	0.572685	-0.804185	6.40713e-05	0.00045025	NA	NA	NA	NA
PF3D7_0709900	conserved protein, unknown function	null	1.50699	0.591667	0.0336063	0.359631	1.0411	0.0581101	0.701883	0.812921	0.822457	-0.281988	0.30192	0.459938	0.57372	-0.801581	0.000328536	0.00181915	NA	NA	NA	NA
PF3D7_0802100	AP2 domain transcription factor, putative	ApiAP2	0.901815	-0.149097	0.603796	0.939279	0.652303	-0.616386	3.01894e-15	3.46412e-14	0.786852	-0.345837	0.141456	0.264674	0.574997	-0.798375	6.88724e-05	0.000480053	NA	NA	NA	NA
PF3D7_1016900	early transcribed membrane protein 10.3	ETRAMP10.3	1.30021	0.378744	0.201072	0.727472	0.93485	-0.0971927	0.383298	0.521976	0.790863	-0.338501	0.158599	0.288013	0.576292	-0.795129	0.000173821	0.00106826	NA	NA	NA	NA
PF3D7_0718500	prefoldin subunit 3, putative	null	1.08042	0.111599	0.667367	0.953543	1.0967	0.133169	0.531283	0.665609	0.560873	-0.834254	0.0125379	0.0438317	0.576548	-0.794486	0.00140766	0.0062101	NA	NA	NA	NA
PF3D7_1116500	folate transporter 2	FT2	0.998997	-0.00144717	0.996464	1	0.651934	-0.617202	6.36502e-07	3.63176e-06	0.875613	-0.191635	0.458165	0.61704	0.577067	-0.793189	0.000369794	0.00199813	NA	NA	NA	NA
PF3D7_1315400	zinc finger (CCCH type) protein, putative	null	1.29821	0.376526	0.169494	0.696993	0.767817	-0.381166	4.57817e-05	0.00020253	0.965875	-0.0500921	0.783749	0.877589	0.577268	-0.792688	0.00011392	0.000738972	NA	NA	NA	NA
PF3D7_1349100	nucleoside diphosphate hydrolase, putative	null	0.969953	-0.0440139	0.926446	1	0.882471	-0.18038	0.352628	0.491838	0.632177	-0.661599	0.0217646	0.0664481	0.57827	-0.790184	0.0021352	0.00882208	NA	NA	NA	NA
mal_rna_17	unspecified product	null	0.99739	-0.00377015	0.84593	0.991159	1.08139	0.112883	0.495101	0.63294	0.526425	-0.925701	0.000134326	0.00119169	0.578464	-0.7897	0.00018408	0.00111795	NA	NA	NA	NA
PF3D7_1331300	signal peptidase complex catalytic subunit SEC11	SEC11	0.624183	-0.67996	0.0894319	0.56148	0.849593	-0.235156	0.0806061	0.150824	0.418875	-1.25541	0.0121535	0.0428349	0.579227	-0.787799	0.000254614	0.00147992	NA	NA	NA	NA
PF3D7_1401800	choline kinase	CK	1.04979	0.0701072	0.830466	0.986631	0.649132	-0.623417	6.94961e-08	4.39465e-07	0.92876	-0.106623	0.620934	0.753233	0.579846	-0.786258	0.000177104	0.00108198	NA	NA	NA	NA
PF3D7_1124200	thioredoxin-like protein, putative	null	0.995167	-0.00698956	0.963821	1	0.678045	-0.560548	0.000101156	0.000422338	0.845151	-0.242718	0.352984	0.511544	0.580289	-0.785157	0.000716574	0.00351388	NA	NA	NA	NA
PF3D7_0507600	protein CAF40, putative	CAF40	1.16103	0.215401	0.449165	0.886205	0.770688	-0.375781	0.00134743	0.00441333	0.869578	-0.201613	0.454862	0.613799	0.581217	-0.782852	0.000482543	0.00252256	NA	NA	NA	NA
PF3D7_1230400	ATP-dependent protease subunit ClpQ	ClpQ	0.895568	-0.159125	0.62726	0.942342	0.83446	-0.261085	0.243935	0.36849	0.614669	-0.702118	0.124662	0.241809	0.581959	-0.781011	0.00158356	0.006851	NA	NA	NA	NA
PF3D7_1313800	conserved Plasmodium membrane protein, unknown function	null	1.74501	0.803236	0.00670013	0.119937	0.726012	-0.461935	2.80094e-05	0.000128276	1.38694	0.471903	0.0671257	0.152668	0.582922	-0.778625	0.000488525	0.00254607	NA	NA	NA	NA
PF3D7_1233200	conserved Plasmodium protein, unknown function	null	2.53775	1.34355	1.98939e-06	0.000137568	1.30744	0.38674	0.00048062	0.00175071	1.12254	0.166769	0.558093	0.703502	0.584029	-0.775888	0.000209995	0.00125752	up	NA	NA	NA
PF3D7_1118000	conserved Plasmodium protein, unknown function	null	1.07693	0.106928	0.71658	0.970897	1.86652	0.900351	0.000146658	0.000596968	0.332827	-1.58716	0.000113952	0.00104308	0.584876	-0.773797	0.0018529	0.00778701	NA	NA	down	NA
PF3D7_0806800	V-type proton ATPase subunit a, putative	null	1.12441	0.169169	0.531789	0.90977	0.558917	-0.839293	1.5443e-26	3.13566e-25	1.1643	0.219458	0.423687	0.584899	0.58579	-0.771544	0.000104524	0.000681457	NA	NA	NA	NA
PF3D7_1235600	serine hydroxymethyltransferase	SHMT	0.784615	-0.349944	0.20208	0.727472	1.16432	0.219487	0.0206654	0.0482563	0.390097	-1.3581	8.79672e-08	1.86786e-06	0.585935	-0.771187	0.000149535	0.000933503	NA	NA	down	NA
PF3D7_1450100	signal recognition particle subunit SRP54	SRP54	0.990083	-0.014378	0.977524	1	0.947821	-0.0773139	0.547828	0.680758	0.605981	-0.722655	0.00457094	0.0200822	0.586262	-0.770384	0.000373682	0.00201491	NA	NA	NA	NA
PF3D7_1420900	mannose-1-phosphate guanyltransferase, putative	null	0.729672	-0.45468	0.139527	0.652162	0.747659	-0.419548	0.0151472	0.0370694	0.566085	-0.82091	0.00212761	0.0111458	0.587477	-0.767397	0.00125592	0.00566706	NA	NA	NA	NA
PF3D7_1465000	cytochrome c oxidase subunit ApiCOX25, putative	ApiCOX25	1.26371	0.33767	0.23343	0.75628	0.926518	-0.110109	0.504849	0.640978	0.795921	-0.329303	0.206269	0.348331	0.587542	-0.767237	0.000877121	0.0041777	NA	NA	NA	NA
PF3D7_0413600	26S protease regulatory subunit 6B, putative	RPT3	0.736241	-0.441749	0.10937	0.622284	0.839496	-0.252404	0.00509149	0.0143387	0.510957	-0.968727	0.00134607	0.00787022	0.590508	-0.759972	0.000140495	0.000887849	NA	NA	NA	NA
PF3D7_0827900	protein disulfide isomerase	PDI8	0.880624	-0.183402	0.542083	0.915196	1.42393	0.509878	3.70397e-06	1.90626e-05	0.360414	-1.47227	6.71444e-05	0.000667706	0.590646	-0.759635	0.00162076	0.00697673	NA	NA	down	NA
PF3D7_1242800	rab specific GDP dissociation inhibitor	rabGDI	0.868613	-0.203215	0.453195	0.886205	0.91055	-0.135189	0.155064	0.257597	0.559048	-0.838956	0.000650244	0.00433022	0.591615	-0.75727	0.000271533	0.00156238	NA	NA	NA	NA
PF3D7_0311300	phosphatidylinositol 3- and 4-kinase, putative	null	0.842955	-0.246473	0.401363	0.860309	0.70873	-0.496693	1.75878e-08	1.18575e-07	0.69498	-0.524958	0.0509319	0.123173	0.592058	-0.756189	0.000959441	0.0045113	NA	NA	NA	NA
PF3D7_0627800	acetyl-CoA synthetase, putative	ACS	0.957746	-0.0622851	0.789801	0.977665	0.99223	-0.0112534	0.9716	0.999283	0.564408	-0.825191	0.000885012	0.00562607	0.592073	-0.756154	0.000373194	0.00201439	NA	NA	NA	NA
PF3D7_0508000	6-cysteine protein	P38	0.722334	-0.469262	0.0887648	0.560116	0.78648	-0.346518	0.000464128	0.00169539	0.537988	-0.894354	0.000258861	0.00204757	0.592333	-0.755519	0.00027565	0.0015843	NA	NA	NA	NA
PF3D7_0935800	cytoadherence linked asexual protein 9	CLAG9	0.873086	-0.195804	0.493229	0.899891	0.698964	-0.516711	2.34124e-11	2.00821e-10	0.736708	-0.440836	0.0957355	0.199039	0.59278	-0.75443	0.00164559	0.00707179	NA	NA	NA	NA
PF3D7_0829400	prolyl 4-hydroxylase subunit alpha, putative	null	1.25605	0.328896	0.26542	0.786292	0.968243	-0.0465586	0.766972	0.863674	0.764234	-0.387914	0.152924	0.28025	0.593362	-0.753015	0.00122096	0.00555314	NA	NA	NA	NA
PF3D7_1328100	proteasome subunit beta type-7, putative	null	0.675639	-0.565676	0.128809	0.644429	1.15317	0.205599	0.140658	0.238623	0.342985	-1.54378	0.00214937	0.011237	0.594263	-0.750827	0.000532307	0.00274919	NA	NA	NA	NA
PF3D7_1423000	nucleolar GTP-binding protein 2, putative	NOG2	2.12509	1.08752	0.000291636	0.00988038	1.12642	0.17175	0.261166	0.389539	1.11104	0.15191	0.588924	0.728757	0.594624	-0.749951	0.00115873	0.00530295	up	NA	NA	NA
PF3D7_1021400	endomembrane protein 70, putative	null	0.832654	-0.264211	0.388525	0.851543	1.34492	0.427518	0.0147786	0.0362867	0.364258	-1.45697	3.15076e-08	7.28755e-07	0.595055	-0.748905	0.000521081	0.00270044	NA	NA	down	NA
PF3D7_0517900	zinc finger protein, putative	null	0.80911	-0.305592	0.294597	0.801914	0.730533	-0.452978	4.3152e-05	0.000191386	0.65283	-0.615221	0.0107304	0.0390962	0.595723	-0.747288	0.000298197	0.00168563	NA	NA	NA	NA
PF3D7_1328800	transcriptional regulatory protein sir2a	SIR2A	1.22508	0.292876	0.307193	0.809229	0.702604	-0.509216	0.000604946	0.00215377	1.02684	0.0382179	1	1	0.596043	-0.746511	0.000635844	0.00317551	NA	NA	NA	NA
PF3D7_1128000	conserved Plasmodium protein, unknown function	null	1.15713	0.210552	0.485994	0.898643	0.909582	-0.136725	0.173396	0.28244	0.752325	-0.410573	0.0995939	0.204274	0.597544	-0.742884	0.000499003	0.00259805	NA	NA	NA	NA
PF3D7_1469600	acetyl-CoA carboxylase	ACC	1.56016	0.641693	0.0263247	0.317911	1.04873	0.068646	0.621572	0.745657	0.881404	-0.182124	0.499125	0.652858	0.597873	-0.74209	0.00103539	0.0048131	NA	NA	NA	NA
PF3D7_1134600	zinc finger protein, putative	null	2.24234	1.16501	0.000122361	0.00460827	0.999505	-0.000714111	1	1	1.33101	0.412516	0.180578	0.317037	0.598107	-0.741526	0.00160207	0.00690785	up	NA	NA	NA
PF3D7_1474400	conserved Plasmodium protein, unknown function	null	1.13205	0.178936	0.545139	0.915483	1.04317	0.0609755	0.823092	0.902623	0.642227	-0.638845	0.025604	0.0742746	0.598285	-0.741095	0.00237415	0.00969258	NA	NA	NA	NA
PF3D7_0723800	conserved Plasmodium protein, unknown function	null	0.982061	-0.0261161	0.942275	1	0.738552	-0.437228	4.01205e-08	2.59709e-07	0.788655	-0.342533	0.155143	0.283026	0.599306	-0.738635	0.000251083	0.00146437	NA	NA	NA	NA
PF3D7_0510100	conserved protein, unknown function	null	1.40352	0.489052	0.0715612	0.520537	1.11067	0.151434	0.0629903	0.12337	0.751955	-0.411281	0.106266	0.214813	0.599377	-0.738464	0.000395434	0.00211666	NA	NA	NA	NA
PF3D7_1343200	tRNA guanosine-2'-O-methyltransferase, putative	null	1.37157	0.455828	0.0983903	0.591983	0.94732	-0.078076	0.549711	0.681957	0.860426	-0.216876	0.369748	0.529231	0.599715	-0.737651	0.000547335	0.00280707	NA	NA	NA	NA
PF3D7_0818200	14-3-3 protein	14-3-3I	0.864414	-0.210206	0.530461	0.90977	1.3418	0.424167	3.77597e-08	2.45038e-07	0.380894	-1.39254	0.00218028	0.0113414	0.600303	-0.736237	0.00128348	0.00574606	NA	NA	NA	NA
PF3D7_0907200	GTPase-activating protein, putative	null	0.802131	-0.31809	0.270984	0.7895	0.618335	-0.693539	1.28564e-10	1.03449e-09	0.772833	-0.371771	0.13601	0.25699	0.602116	-0.731886	0.000587769	0.00298763	NA	NA	NA	NA
PF3D7_0501100	heat shock protein 40, type II	HSP40	1.46065	0.546607	0.0833273	0.542756	0.614269	-0.703057	6.85922e-09	4.7858e-08	1.41398	0.499758	0.0972723	0.201024	0.603987	-0.72741	0.000819748	0.00394092	NA	NA	NA	NA
PF3D7_1138500	protein phosphatase PPM2	PPM2	0.992022	-0.0115558	0.966988	1	0.961762	-0.0562477	0.587153	0.716269	0.617217	-0.696151	0.00372334	0.0171777	0.604975	-0.725053	0.000316837	0.00177346	NA	NA	NA	NA
PF3D7_1127500	protein disulfide-isomerase, putative	null	1.084	0.116368	0.654377	0.947714	1.09209	0.12709	0.32098	0.459123	0.594925	-0.749219	0.00367645	0.0170069	0.605477	-0.723856	0.00083468	0.00399837	NA	NA	NA	NA
PF3D7_0922600	glutamine synthetase, putative	null	1.10225	0.14045	0.640665	0.942883	1.13841	0.187024	0.208017	0.324803	0.582817	-0.778884	0.00459516	0.0201588	0.606078	-0.722425	0.00241349	0.00984534	NA	NA	NA	NA
PF3D7_1444800	fructose-bisphosphate aldolase	FBPA	1.03271	0.0464393	0.939377	1	0.78355	-0.351904	3.30831e-06	1.71281e-05	0.787063	-0.345449	0.354124	0.512348	0.607093	-0.720011	0.00174048	0.00738091	NA	NA	NA	NA
PF3D7_1014900	conserved Plasmodium protein, unknown function	null	1.13552	0.183352	0.513417	0.904485	0.557562	-0.842796	1.86312e-21	2.9707e-20	1.22725	0.295425	0.224775	0.370642	0.607658	-0.718667	0.000537684	0.00276773	NA	NA	NA	NA
PF3D7_0406000	conserved protein, unknown function	null	0.992527	-0.0108219	0.996636	1	0.538185	-0.893827	7.12801e-16	8.47858e-15	1.11245	0.153744	0.602721	0.738226	0.609835	-0.71351	0.000814254	0.00391817	NA	NA	NA	NA
PF3D7_0819600	conserved protein, unknown function	null	1.01926	0.0275202	0.95387	1	0.549652	-0.86341	8.7343e-18	1.15819e-16	1.12237	0.166553	0.522512	0.674068	0.610223	-0.712592	0.00110413	0.00507564	NA	NA	NA	NA
PF3D7_0807900	tyrosine--tRNA ligase	TyrRS	0.966278	-0.0494901	0.859883	0.991853	1.01472	0.0210809	0.824423	0.90358	0.574748	-0.798999	0.00669121	0.0273832	0.61163	-0.709269	0.000567307	0.00289794	NA	NA	NA	NA
PF3D7_0821000	conserved Plasmodium protein, unknown function	null	0.776638	-0.364686	0.188766	0.720767	0.944465	-0.0824308	0.48232	0.621342	0.498112	-1.00546	6.25391e-05	0.000626722	0.612203	-0.707919	0.000910125	0.00432688	NA	NA	down	NA
PF3D7_1312600	2-oxoisovalerate dehydrogenase subunit alpha, mitochondrial, putative	BCKDHA	1.16041	0.214639	0.418064	0.868137	0.786146	-0.347131	0.00200434	0.00627051	0.894286	-0.161191	0.493986	0.647771	0.612501	-0.707215	0.000724098	0.00354739	NA	NA	NA	NA
PF3D7_1354200	phosphoinositide phosphatase SAC1	SAC1	1.21397	0.279737	0.369925	0.847608	0.690331	-0.534639	2.37849e-06	1.25135e-05	1.07261	0.101125	0.717812	0.832174	0.617447	-0.695614	0.00165875	0.0071169	NA	NA	NA	NA
PF3D7_0806300	ferlin-like protein, putative	FLP	0.826798	-0.274393	0.328604	0.827539	0.732126	-0.449835	1.78244e-06	9.53926e-06	0.689992	-0.535348	0.0252494	0.0736999	0.617935	-0.694472	0.000644552	0.0032094	NA	NA	NA	NA
PF3D7_1368100	26S proteasome regulatory subunit RPN11, putative	RPN11	0.879319	-0.185542	0.493488	0.899891	0.95512	-0.0662467	0.641163	0.760385	0.564604	-0.824689	0.00132811	0.00779569	0.619676	-0.690414	0.00197745	0.00822978	NA	NA	NA	NA
PF3D7_0410700	ribosome biogenesis GTPase A, putative	RbgA	1.31727	0.397547	0.143786	0.656863	0.602509	-0.730946	1.76998e-17	2.31165e-16	1.33809	0.420173	0.108274	0.218105	0.619798	-0.690129	0.000554782	0.00284243	NA	NA	NA	NA
PF3D7_1113100	protein tyrosine phosphatase	PRL	1.2463	0.317649	0.302224	0.807638	0.59405	-0.751344	1.9243e-15	2.23769e-14	1.29164	0.369209	0.145639	0.270451	0.621314	-0.686606	0.00173612	0.00737456	NA	NA	NA	NA
PF3D7_0803600	conserved Plasmodium protein, unknown function	null	0.968994	-0.0454402	0.900344	1	0.646011	-0.630369	4.07883e-12	3.80642e-11	0.924496	-0.113262	0.638192	0.767875	0.621991	-0.685035	0.000928524	0.00439001	NA	NA	NA	NA
PF3D7_1303500	sodium/hydrogen exchanger	NHE	1.13405	0.181487	0.481274	0.89676	0.581562	-0.781995	9.47656e-23	1.62726e-21	1.20225	0.265738	0.289692	0.445898	0.622632	-0.683549	0.000690166	0.00340385	NA	NA	NA	NA
PF3D7_1205900	conserved protein, unknown function	null	1.14023	0.18933	0.497142	0.900201	0.791751	-0.336881	0.0078929	0.0209644	0.888001	-0.171367	0.433039	0.593382	0.623425	-0.681712	0.00100605	0.00470036	NA	NA	NA	NA
PF3D7_0317200	cdc2-related protein kinase 4	CRK4	0.796748	-0.327805	0.252129	0.775159	0.846634	-0.24019	0.00219835	0.00680992	0.579845	-0.786261	0.000949866	0.00593637	0.62354	-0.681445	0.00044231	0.00233598	NA	NA	NA	NA
PF3D7_1135900	3-oxo-5-alpha-steroid 4-dehydrogenase, putative	null	0.839241	-0.252844	0.349304	0.838862	0.957729	-0.06231	0.537754	0.671934	0.541476	-0.88503	0.000290968	0.00225674	0.625293	-0.677396	0.000920523	0.00435618	NA	NA	NA	NA
PF3D7_1019500	conserved Plasmodium membrane protein, unknown function	null	0.979703	-0.0295839	0.905691	1	1.04227	0.0597281	0.540338	0.673866	0.581947	-0.78104	0.00174718	0.00961454	0.625355	-0.677252	0.00126276	0.00567895	NA	NA	NA	NA
PF3D7_0619400	cell division cycle protein 48 homologue, putative	null	0.80635	-0.310523	0.251531	0.775159	0.993541	-0.00934799	0.969511	0.99868	0.501597	-0.995399	0.000763649	0.00495798	0.6261	-0.675534	0.000583803	0.00297041	NA	NA	NA	NA
PF3D7_0317300	conserved Plasmodium protein, unknown function	null	0.939611	-0.0898647	0.798808	0.981114	0.779248	-0.359846	1.25404e-05	6.10918e-05	0.748408	-0.418103	0.0705276	0.158115	0.628608	-0.669768	0.00145411	0.00633894	NA	NA	NA	NA
PF3D7_1446700	conserved Plasmodium protein, unknown function	null	0.971715	-0.0413952	0.949228	1	0.821265	-0.284081	0.0289024	0.0638852	0.736695	-0.440861	0.0810169	0.175848	0.630052	-0.666457	0.00194548	0.00811641	NA	NA	NA	NA
PF3D7_1205500	zinc finger protein, putative	null	0.940083	-0.0891406	0.765811	0.970897	0.660018	-0.599423	3.15518e-13	3.197e-12	0.887574	-0.172061	0.431104	0.59152	0.630486	-0.665464	0.00079343	0.00384313	NA	NA	NA	NA
PF3D7_1243900	double C2-like domain-containing protein	DOC2	0.962018	-0.0558636	0.869633	0.994246	0.714496	-0.485002	3.21376e-07	1.87909e-06	0.843011	-0.246377	0.278092	0.433238	0.633995	-0.657458	0.00103579	0.0048131	NA	NA	NA	NA
PF3D7_0410800	conserved Plasmodium protein, unknown function	null	1.14116	0.1905	0.479681	0.89575	0.644734	-0.633223	6.70695e-15	7.59537e-14	1.116	0.158342	0.560667	0.705909	0.63678	-0.651133	0.00126297	0.00567895	NA	NA	NA	NA
PF3D7_1223400	phospholipid-transporting ATPase, putative	null	1.43167	0.517702	0.0622557	0.491676	0.755396	-0.404695	5.58543e-07	3.201e-06	1.19754	0.260068	0.320322	0.478681	0.639139	-0.645798	0.00141054	0.0062175	NA	NA	NA	NA
PF3D7_0705400	DNA replication licensing factor MCM7	MCM7	0.807559	-0.30836	0.27573	0.79255	1.07552	0.105033	0.214647	0.332857	0.483872	-1.0473	1.63919e-05	0.000196589	0.652244	-0.616517	0.00179161	0.00756033	NA	NA	down	NA
PF3D7_1466300	26S proteasome regulatory subunit RPN2, putative	RPN2	0.828285	-0.271801	0.315465	0.817069	0.953821	-0.0682099	0.515685	0.65093	0.56112	-0.833618	0.000494547	0.0035003	0.653478	-0.613789	0.00207351	0.00860172	NA	NA	NA	NA
PF3D7_0207400	serine repeat antigen 7	SERA7	0.711682	-0.490696	0.0762512	0.530187	1.00452	0.00650006	0.919802	0.969316	0.460814	-1.11774	4.45562e-06	6.18889e-05	0.658096	-0.603631	0.00235578	0.0096252	NA	NA	down	NA
PF3D7_1437200	ribonucleoside-diphosphate reductase large subunit, putative	null	0.859502	-0.218428	0.422071	0.868767	0.949095	-0.0753761	0.405981	0.544081	0.592487	-0.755146	0.0049323	0.0212952	0.6627	-0.593572	0.00229901	0.00940822	NA	NA	NA	NA
PF3D7_1021800	schizont egress antigen-1	SEA1	0.862684	-0.213095	0.459855	0.889731	0.658159	-0.603492	4.36742e-13	4.39107e-12	0.858906	-0.219428	0.309385	0.467597	0.663455	-0.59193	0.00199615	0.0083009	NA	NA	NA	NA
PF3D7_0904900	copper-transporting ATPase	CuTP	0.766095	-0.384405	0.163622	0.689276	1.22617	0.294162	0.000147393	0.000599492	0.956201	-0.0646141	0.76953	0.86975	1.54453	0.627172	0.00233974	0.00956725	NA	NA	NA	NA
PF3D7_1303800	conserved Plasmodium protein, unknown function	null	0.77409	-0.369427	0.185494	0.715881	1.34026	0.422514	1.57429e-07	9.61594e-07	0.88863	-0.170345	0.522287	0.674068	1.54937	0.631686	0.00163195	0.00701902	NA	NA	NA	NA
PF3D7_1355700	NLI interacting factor-like phosphatase, putative	NIF3	0.834422	-0.261152	0.495549	0.899891	0.921363	-0.118159	0.208087	0.324816	1.40805	0.493699	0.0369868	0.0973722	1.56158	0.643009	0.00136659	0.00607058	NA	NA	NA	NA
PF3D7_1332900	isoleucine--tRNA ligase, putative	cyto-IRS	0.999344	-0.000946137	0.991497	1	1.6291	0.704078	4.49745e-07	2.61204e-06	0.96255	-0.055067	0.853372	0.923803	1.58084	0.660691	0.00174013	0.00738091	NA	NA	NA	NA
PF3D7_1235300	CCR4-NOT transcription complex subunit 4, putative	NOT4	0.919864	-0.120507	0.73059	0.970897	0.985134	-0.0216084	0.810669	0.89357	1.47133	0.557125	0.0297294	0.0825445	1.59305	0.671796	0.00204252	0.00848	NA	NA	NA	NA
PF3D7_1037300	ADP/ATP transporter on adenylate translocase	ADT	0.869064	-0.202466	0.449758	0.886205	1.44659	0.532657	2.95211e-05	0.000134724	0.950098	-0.0738513	0.814359	0.898816	1.59886	0.677043	0.00228763	0.00939153	NA	NA	NA	NA
PF3D7_1419400	conserved Plasmodium membrane protein, unknown function	null	0.816085	-0.293209	0.321558	0.820889	1.1452	0.195603	0.14864	0.249075	1.13379	0.181147	0.409057	0.571093	1.60068	0.678684	0.00159487	0.00688835	NA	NA	NA	NA
PF3D7_1233900	sentrin-specific protease 1	SENP1	0.760715	-0.394571	0.178206	0.705555	1.13928	0.188116	0.104635	0.186904	1.06213	0.086954	0.680999	0.802424	1.60317	0.680925	0.00172024	0.00732526	NA	NA	NA	NA
PF3D7_1359600	conserved Plasmodium protein, unknown function	null	0.925251	-0.112083	0.725955	0.970897	1.37956	0.464205	1.90292e-08	1.2665e-07	1.06569	0.0917921	0.7033	0.819936	1.60323	0.680982	0.00106677	0.00493479	NA	NA	NA	NA
PF3D7_0721100	conserved protein, unknown function	null	0.838149	-0.254721	0.381476	0.851543	1.82488	0.8678	9.18191e-18	1.21136e-16	0.732256	-0.44958	0.101282	0.206918	1.60392	0.6816	0.000840172	0.00402032	NA	NA	NA	NA
PF3D7_1216900	DNA-binding chaperone, putative	null	0.895885	-0.158615	0.552477	0.920262	1.6102	0.687243	8.58281e-16	1.01394e-14	0.881408	-0.182118	0.426069	0.586554	1.60443	0.682058	0.00143192	0.00627946	NA	NA	NA	NA
PF3D7_0416900	conserved Plasmodium protein, unknown function	null	0.730519	-0.453007	0.142789	0.65587	1.12663	0.172014	0.193183	0.30671	1.04046	0.0572207	0.7797	0.875828	1.614	0.690644	0.00228971	0.00939257	NA	NA	NA	NA
PF3D7_0827600	conserved Plasmodium protein, unknown function	null	0.768735	-0.379442	0.188148	0.720767	1.31677	0.397008	3.40082e-05	0.000153717	0.932205	-0.10128	0.66192	0.787629	1.61498	0.691516	0.00169457	0.00723994	NA	NA	NA	NA
PF3D7_0913700	conserved Plasmodium protein, unknown function	null	0.652954	-0.614947	0.0278129	0.326468	1.16837	0.224501	0.115163	0.201691	0.896151	-0.158186	0.630937	0.76169	1.616	0.692428	0.00105217	0.00488038	NA	NA	NA	NA
PF3D7_1352700	intron-binding protein aquarius, putative	AQR	0.741158	-0.432148	0.150044	0.670818	1.22947	0.298031	0.0143686	0.035498	0.966384	-0.049331	0.859615	0.927348	1.61881	0.694935	0.00242253	0.00986656	NA	NA	NA	NA
PF3D7_0622800	leucine--tRNA ligase, putative	null	0.948357	-0.0764982	0.789302	0.977665	1.44846	0.534524	2.02434e-09	1.47581e-08	1.05455	0.0766255	0.742346	0.850746	1.62113	0.696997	0.000618117	0.0031142	NA	NA	NA	NA
PF3D7_1234800	splicing factor 3B subunit 3, putative	SF3B3	0.755995	-0.403552	0.180011	0.708569	1.27624	0.3519	0.000638153	0.00226425	0.959959	-0.058956	0.798489	0.887381	1.63445	0.708802	0.00138513	0.00612111	NA	NA	NA	NA
PF3D7_0523000	multidrug resistance protein 1	MDR1	1.32244	0.403205	0.165956	0.694071	1.10188	0.13997	0.121797	0.211244	1.94712	0.961345	0.00013884	0.00122335	1.63751	0.711507	0.00053805	0.00276773	NA	NA	NA	NA
PF3D7_1458600	zinc finger protein, putative	null	0.79847	-0.32469	0.429828	0.87499	1.25719	0.330206	0.0491969	0.100125	1.03851	0.0545199	0.77981	0.875828	1.6415	0.715017	0.00244395	0.00994593	NA	NA	NA	NA
PF3D7_0911700	GTP-binding protein, putative	null	0.67999	-0.556415	0.0648262	0.501906	1.09063	0.125165	0.34164	0.480088	1.01856	0.0265291	0.934599	0.972516	1.64894	0.721539	0.00209024	0.00866109	NA	NA	NA	NA
PF3D7_0827000	ATP-dependent RNA helicase DBP10, putative	DBP10	1.0132	0.0189134	0.88297	0.997213	1.36847	0.452566	0.000105139	0.000437561	1.21167	0.277	0.284019	0.43998	1.64996	0.722428	0.00136822	0.00607258	NA	NA	NA	NA
PF3D7_0918500	telomerase RNA	TR	0.630311	-0.665864	0.0186996	0.252394	1.55495	0.636868	1.15734e-09	8.63104e-09	0.660176	-0.599078	0.0318822	0.0872591	1.65101	0.723349	0.0014217	0.00624529	NA	NA	NA	NA
PF3D7_0935200	vacuolar protein sorting-associated protein 33, putative	VPS33	0.957829	-0.0621601	0.932261	1	1.13325	0.180466	0.115221	0.201723	1.38495	0.469836	0.0819953	0.177372	1.65804	0.729479	0.00188246	0.0078919	NA	NA	NA	NA
PF3D7_1343400	DNA repair protein RAD5, putative	RAD5	0.711062	-0.491952	0.102187	0.604869	1.14928	0.200726	0.100925	0.181714	1.01894	0.0270692	0.93051	0.969815	1.6608	0.731878	0.00122592	0.00556587	NA	NA	NA	NA
PF3D7_1324300	conserved Plasmodium membrane protein, unknown function	null	0.99367	-0.00916138	1	1	1.1254	0.170433	0.198507	0.313048	1.45622	0.542226	0.0446157	0.111025	1.6622	0.733093	0.00168855	0.0072202	NA	NA	NA	NA
PF3D7_1233300	pentatricopeptide repeat domain-containing protein, putative	null	1.16619	0.221797	0.444989	0.88612	1.76179	0.817046	7.28574e-10	5.56113e-09	1.08662	0.11985	0.746435	0.852575	1.66328	0.734033	0.00245424	0.00997205	NA	NA	NA	NA
PF3D7_0416300	DNA helicase MCM9, putative	MCM9	0.713026	-0.487974	0.0884533	0.55989	1.03529	0.050032	0.598801	0.726197	1.13378	0.181143	0.515431	0.668113	1.66496	0.735488	0.000859452	0.00410113	NA	NA	NA	NA
PF3D7_0504000	cation transporting P-ATPase	ATPase3	0.754672	-0.406078	0.25903	0.782226	1.35884	0.442375	6.14169e-06	3.08151e-05	0.92518	-0.112195	0.781747	0.876525	1.67314	0.742561	0.000182921	0.0011132	NA	NA	NA	NA
PF3D7_1223300	DNA gyrase subunit A	GyrA	0.807205	-0.308992	0.307472	0.809229	1.00524	0.00754596	0.993443	1	1.33214	0.413748	0.0988668	0.203103	1.67362	0.742972	0.00105487	0.00488853	NA	NA	NA	NA
PF3D7_0920400	conserved Plasmodium protein, unknown function	null	0.846694	-0.240088	0.388824	0.851543	1.36547	0.449402	0.000941808	0.00321439	1.0338	0.0479594	0.847028	0.920157	1.67795	0.746699	0.000772513	0.00375242	NA	NA	NA	NA
PF3D7_1445900	ATP-dependent RNA helicase DDX5, putative	DDX5	0.816687	-0.292146	0.283134	0.793232	1.20053	0.263673	0.00616143	0.0169009	1.12816	0.173977	0.588206	0.728757	1.6812	0.749495	0.000762149	0.00371611	NA	NA	NA	NA
PF3D7_0934100	TFIIH basal transcription factor complex helicase XPD subunit	XPD	0.769832	-0.377385	0.247596	0.775159	1.17812	0.236483	0.0642862	0.125482	1.08808	0.121787	0.726872	0.838142	1.68152	0.749763	0.00217771	0.00897608	NA	NA	NA	NA
PF3D7_0928200	conserved Plasmodium protein, unknown function	null	0.965404	-0.050796	0.841137	0.991159	1.4478	0.533863	0.00480101	0.0136685	1.1198	0.163245	0.525583	0.676543	1.68669	0.754193	0.00183044	0.00770521	NA	NA	NA	NA
PF3D7_0714500	transcription elongation factor s-II, putative	null	0.803788	-0.315113	0.359758	0.844528	1.3604	0.444031	0.00184837	0.00585486	0.991947	-0.0116657	0.94927	0.981861	1.68693	0.7544	0.000710094	0.00349079	NA	NA	NA	NA
PF3D7_1427500	DNA mismatch repair protein MSH2, putative	MSH2-1	0.680911	-0.554463	0.0728692	0.523168	1.6601	0.731271	5.63184e-08	3.58754e-07	0.690216	-0.534881	0.0569735	0.134417	1.69092	0.757807	0.00062516	0.00313703	NA	NA	NA	NA
PF3D7_1124100	BEACH domain-containing protein, putative	BDCP	0.513006	-0.962952	0.000669484	0.019535	0.965594	-0.0505119	0.620273	0.744562	0.889841	-0.16838	0.48803	0.643339	1.69195	0.758687	0.000464501	0.00243816	NA	NA	NA	NA
PF3D7_0405700	lysine decarboxylase, putative	null	0.959866	-0.0590948	0.827011	0.986396	0.931634	-0.102165	0.37092	0.510876	1.7313	0.791852	0.00238687	0.0121477	1.694	0.760432	0.000613941	0.00310227	NA	NA	NA	NA
PF3D7_1478600	EMP1-trafficking protein	PTP3	1.64465	0.71778	0.0260347	0.31605	1.58761	0.666856	5.01075e-06	2.54354e-05	1.73736	0.796895	0.00801904	0.0312412	1.69589	0.762041	0.00195357	0.00814357	NA	NA	NA	NA
PF3D7_1103400	FeS cluster assembly protein SufD	SufD	0.780923	-0.356748	0.262432	0.783879	1.03759	0.0532334	0.641729	0.760883	1.27003	0.34486	0.145442	0.270181	1.69636	0.762441	0.000269677	0.00155518	NA	NA	NA	NA
PF3D7_0321500	peptidase, putative	null	0.740105	-0.434198	0.378829	0.851543	1.19693	0.259343	0.0137463	0.0341066	1.04823	0.0679539	0.778983	0.875469	1.69876	0.764485	0.00108117	0.00499242	NA	NA	NA	NA
PF3D7_1121700	protein GCN20	GCN20	0.973282	-0.0390701	0.796128	0.980926	0.61156	-0.709433	4.79616e-11	4.00811e-10	2.67399	1.419	8.27755e-08	1.77215e-06	1.69919	0.76485	0.000528662	0.0027331	NA	NA	up	NA
PF3D7_1206200	eukaryotic translation initiation factor 3 subunit C, putative	EIF3C	0.885251	-0.175841	0.558556	0.921478	1.39478	0.480041	1.43731e-07	8.82071e-07	1.06525	0.0911981	0.754584	0.858499	1.70096	0.766351	0.000519009	0.00269403	NA	NA	NA	NA
PF3D7_0628800	glutamyl-tRNA(Gln) amidotransferase subunit B	GATB	0.909551	-0.136773	0.731244	0.970897	1.56353	0.644807	0.000140968	0.000575609	0.988452	-0.0167573	0.98448	1	1.70495	0.769731	0.00144693	0.00632372	NA	NA	NA	NA
PF3D7_1334100	conserved protein, unknown function	null	0.697204	-0.520348	0.0812874	0.541344	1.34684	0.429579	0.00122073	0.00405974	0.876827	-0.189636	0.526105	0.676868	1.70915	0.77328	0.000651763	0.00323617	NA	NA	NA	NA
PF3D7_1233600	asparagine and aspartate rich protein 1	AARP1	0.867261	-0.205461	0.503322	0.901712	1.33608	0.418009	1.34731e-07	8.28793e-07	1.09893	0.136095	0.597246	0.732592	1.70928	0.773385	0.000245839	0.00144195	NA	NA	NA	NA
PF3D7_1236700	S-adenosyl-methyltransferase, putative	null	0.758034	-0.399666	0.191833	0.721261	0.826188	-0.275459	0.0625152	0.122671	1.56105	0.642512	0.0184544	0.0588382	1.71163	0.775367	0.00120499	0.00549509	NA	NA	NA	NA
PF3D7_1233000	elongation factor G	EF-G	0.532293	-0.909708	0.00422316	0.0839311	1.08208	0.113807	0.463887	0.604332	0.837089	-0.256548	0.341323	0.50082	1.71679	0.779713	0.00229609	0.00940373	NA	NA	NA	NA
PF3D7_1344800	aspartate carbamoyltransferase	ATCase	1.03032	0.0430877	0.904303	1	1.27448	0.349905	0.0624846	0.122657	1.3759	0.460376	0.0941179	0.196306	1.71937	0.781881	0.00137173	0.00607768	NA	NA	NA	NA
PF3D7_0913200	elongation factor 1-beta	EF-1beta	0.951583	-0.0715991	0.767646	0.970897	1.54446	0.627105	2.46972e-09	1.783e-08	1.05303	0.0745454	0.786195	0.879292	1.72356	0.785388	0.000216944	0.00129462	NA	NA	NA	NA
PF3D7_1445600	RNA-binding protein, putative	null	1.20281	0.266404	0.343474	0.836804	1.05549	0.0779153	0.406116	0.544081	1.94349	0.958652	0.000226555	0.00184557	1.72408	0.785825	0.000311516	0.00174557	NA	NA	NA	NA
PF3D7_1017000	DNA polymerase delta catalytic subunit	null	0.76523	-0.386035	0.171615	0.698074	1.14054	0.189722	0.125121	0.215715	1.14735	0.198306	0.41081	0.572614	1.72465	0.786306	0.000291648	0.00165772	NA	NA	NA	NA
PF3D7_0818400	rRNA-processing protein FCF1, putative	FCF1	1.77209	0.825451	0.0613346	0.488355	1.44984	0.535894	0.00101204	0.00341817	2.1009	1.07101	0.000222197	0.00181578	1.72484	0.78646	0.00063467	0.00317392	NA	NA	up	NA
PF3D7_0812500	RNA-binding protein, putative	null	0.831218	-0.266702	0.363662	0.844528	1.29081	0.36828	0.000582861	0.00208085	1.099	0.136187	0.66407	0.788755	1.72549	0.787004	0.000427292	0.00226597	NA	NA	NA	NA
PF3D7_0321000	conserved protein, unknown function	null	1.13907	0.18786	0.517018	0.904485	1.39672	0.482047	0.000174268	0.000698415	1.39512	0.480389	0.0773119	0.169582	1.72554	0.787044	0.000655403	0.0032511	NA	NA	NA	NA
PF3D7_1339700	conserved Plasmodium protein, unknown function	null	0.56704	-0.818477	0.00352306	0.0734892	0.950859	-0.0726962	0.342555	0.481113	1.02139	0.0305277	0.849421	0.92068	1.72652	0.787865	0.00013478	0.000859117	NA	NA	NA	NA
PF3D7_0627900	ribonuclease P protein subunit p29, putative	POP4	0.963173	-0.0541328	0.896844	0.999191	1.14867	0.199959	0.228412	0.350129	1.44143	0.527499	0.06906	0.155633	1.7292	0.790107	0.00188695	0.00790429	NA	NA	NA	NA
PF3D7_1005600	DnaJ protein, putative	null	0.995938	-0.00587233	1	1	0.655161	-0.610078	1.1425e-06	6.31779e-06	2.60043	1.37875	5.87711e-07	1.02869e-05	1.73134	0.791886	0.00138629	0.00612111	NA	NA	up	NA
PF3D7_0417300	LETM1-like protein, putative	null	0.76391	-0.388525	0.18735	0.71958	1.3045	0.383501	0.0014326	0.00466874	1.00288	0.00414774	1	1	1.73244	0.792808	0.00054239	0.00278449	NA	NA	NA	NA
PF3D7_0319200	CCR4 domain-containing protein 4, putative	CCR4-4	0.73648	-0.441282	0.198318	0.724828	1.34389	0.426419	0.0169926	0.0406996	0.941413	-0.0871007	0.837874	0.915891	1.73371	0.793866	0.00229427	0.00940373	NA	NA	NA	NA
PF3D7_1138800	WD repeat-containing protein, putative	null	0.855523	-0.225121	0.430702	0.875276	1.11838	0.161405	0.0837606	0.155997	1.31638	0.396581	0.11202	0.223738	1.73595	0.795722	0.000165214	0.00102024	NA	NA	NA	NA
PF3D7_1004400	RNA-binding protein, putative	null	0.94451	-0.0823624	0.869237	0.994246	1.2153	0.281316	0.00166831	0.00534972	1.32942	0.410797	0.239245	0.388323	1.73793	0.797373	0.000503898	0.00262088	NA	NA	NA	NA
PF3D7_0214000	T-complex protein 1 subunit theta	CCT8	1.31179	0.391542	0.226559	0.749947	1.6127	0.689476	1.41528e-07	8.69577e-07	1.39943	0.484843	0.0854801	0.183081	1.73833	0.797703	0.000455693	0.00239927	NA	NA	NA	NA
PF3D7_0210300	monocarboxylate transporter, putative	null	0.762791	-0.39064	0.190082	0.720767	1.223	0.29043	0.0468511	0.0962197	1.07178	0.100013	0.800687	0.888957	1.73879	0.798081	0.00115447	0.00528815	NA	NA	NA	NA
PF3D7_0809400	conserved protein, unknown function	null	0.851889	-0.231262	0.474595	0.89575	0.775188	-0.367381	0.00947645	0.0246293	1.9012	0.926913	0.000365663	0.0027295	1.74086	0.799802	0.000471579	0.00247027	NA	NA	NA	NA
PF3D7_0516600	sporozoite surface antigen MB2	MB2	0.734809	-0.444559	0.137233	0.651419	0.869855	-0.201154	0.0356808	0.0765451	1.45717	0.543167	0.0388044	0.100376	1.74334	0.801858	0.000358672	0.00195446	NA	NA	NA	NA
PF3D7_1020700	N-acetyltransferase, GNAT family, putative	null	1.12906	0.175128	0.694841	0.965305	1.05756	0.0807447	0.722856	0.8311	1.84867	0.886486	0.00312829	0.0150556	1.74426	0.802613	0.00209119	0.00866109	NA	NA	NA	NA
PF3D7_0828200	leucine--tRNA ligase, putative	null	0.787175	-0.345244	0.271546	0.7895	1.15161	0.203654	0.0891815	0.163746	1.18211	0.241363	0.364716	0.524014	1.74581	0.803899	0.000524611	0.00271489	NA	NA	NA	NA
PF3D7_1332400	nucleotidyltransferase, putative	null	0.938496	-0.0915774	0.750018	0.970897	0.553641	-0.852977	1.87602e-08	1.25181e-07	2.9418	1.5567	2.93217e-08	6.84305e-07	1.74773	0.80548	0.001454	0.00633894	NA	NA	up	NA
PF3D7_0530000	conserved Plasmodium protein, unknown function	null	0.822047	-0.282706	0.363876	0.844528	1.42127	0.50718	0.00617019	0.0169159	0.997627	-0.00342763	0.953762	0.984751	1.75124	0.808376	0.00187875	0.00788279	NA	NA	NA	NA
PF3D7_0824400	nucleoside transporter 2	NT2	0.884671	-0.176787	0.58171	0.932737	1.51466	0.598997	2.43217e-05	0.000112178	1.01381	0.0197884	0.987609	1	1.75218	0.809153	0.000737134	0.00360439	NA	NA	NA	NA
PF3D7_0509100	structural maintenance of chromosomes protein 4, putative	SMC4	0.716471	-0.481019	0.089445	0.56148	1.32109	0.401731	1.19899e-06	6.60907e-06	0.941182	-0.0874539	0.685168	0.806213	1.75387	0.810543	0.000145662	0.000914878	NA	NA	NA	NA
PF3D7_1016400	serine/threonine protein kinase, FIKK family	FIKK10.1	0.862238	-0.213842	0.460142	0.889731	1.65188	0.72411	1.79888e-08	1.20965e-07	0.908755	-0.138036	0.58418	0.726684	1.75651	0.812709	0.000360092	0.00195805	NA	NA	NA	NA
PF3D7_1249600	leucine-rich repeat protein	LRR12	0.787077	-0.345423	0.321818	0.820889	0.917694	-0.123915	0.432965	0.572368	1.49569	0.580812	0.0386315	0.100125	1.7591	0.814839	0.00210556	0.00871358	NA	NA	NA	NA
PF3D7_1129400	rRNA (cytosine-C(5))-methyltransferase, putative	NOP2	1.10235	0.140579	0.654298	0.947714	1.82926	0.871259	4.83199e-07	2.79074e-06	1.05667	0.0795279	0.823857	0.906242	1.77095	0.82452	0.00118389	0.00540848	NA	NA	NA	NA
PF3D7_0603200	mitochondrial chaperone BCS1, putative	BCS1	1.05769	0.0809108	0.77684	0.972762	1.58723	0.666511	3.21871e-05	0.000146377	1.17225	0.229282	0.408312	0.570359	1.77208	0.825441	0.000832927	0.00399681	NA	NA	NA	NA
PF3D7_0208500	acyl carrier protein	ACP	0.782182	-0.354424	0.299007	0.806544	1.06442	0.0900703	0.667007	0.781954	1.29497	0.372916	0.215981	0.360617	1.77316	0.826321	0.0024525	0.00997205	NA	NA	NA	NA
PF3D7_1434800	mitochondrial acidic protein MAM33, putative	null	0.941911	-0.0863379	0.767238	0.970897	1.80847	0.854769	7.78952e-10	5.92825e-09	0.910912	-0.134617	0.585714	0.727617	1.77326	0.826405	0.000625506	0.00313703	NA	NA	NA	NA
PF3D7_1349200	glutamate--tRNA ligase, putative	null	0.840816	-0.250137	0.351344	0.840464	1.27397	0.349327	0.00083622	0.00289392	1.16187	0.216447	0.399086	0.560646	1.77407	0.827063	9.35316e-05	0.000616829	NA	NA	NA	NA
PF3D7_1314200	telomerase reverse transcriptase	TERT	0.872544	-0.196701	0.59173	0.936266	1.5264	0.610134	0.000803579	0.00279773	1.01589	0.0227509	0.834458	0.914023	1.78685	0.83742	0.000307335	0.0017278	NA	NA	NA	NA
PF3D7_0615300	GPI-anchored wall transfer protein 1, putative	GWT1	0.700883	-0.512755	0.109359	0.622284	1.23247	0.301556	0.136588	0.232858	1.00941	0.0135183	0.867892	0.930645	1.78695	0.837501	0.000634908	0.00317392	NA	NA	NA	NA
PF3D7_1217300	GTP-binding protein EngA	EngA	1.01297	0.0185975	0.903479	1	1.41978	0.505669	1.32947e-05	6.42843e-05	1.26471	0.338806	0.217338	0.3623	1.79034	0.840231	0.000247089	0.00144599	NA	NA	NA	NA
PF3D7_1122400	conserved Plasmodium protein, unknown function	null	0.861282	-0.215443	0.505955	0.903291	1.15067	0.20248	0.162422	0.267852	1.33413	0.415899	0.118813	0.233847	1.79099	0.840755	0.000367794	0.00199151	NA	NA	NA	NA
PF3D7_1420400	glycine--tRNA ligase	GlyRS	0.957405	-0.0627994	0.821875	0.985796	1.36751	0.451549	6.85474e-05	0.000292536	1.24249	0.313235	0.241929	0.391331	1.79133	0.841031	0.000147301	0.000922919	NA	NA	NA	NA
PF3D7_1226700	U3 small nucleolar RNA-interacting protein 2, putative	RRP9	1.11491	0.156924	0.671043	0.95609	1.06863	0.0957606	0.592415	0.721165	1.85784	0.893626	0.00319416	0.0152674	1.79223	0.841755	0.0014344	0.00627963	NA	NA	NA	NA
PF3D7_0804400	methionine aminopeptidase 1c, putative	METAP1c	0.539202	-0.891102	0.00416176	0.0830378	1.17436	0.231878	0.0879587	0.162068	0.81925	-0.287624	0.309906	0.468154	1.79401	0.843191	0.00034039	0.00188073	NA	NA	NA	NA
PF3D7_1439100	DEAD/DEAH box helicase, putative	null	0.813538	-0.297718	0.336298	0.830544	1.50849	0.593103	5.11118e-05	0.000223636	0.963224	-0.054057	0.941395	0.977232	1.79731	0.845842	0.000240516	0.00141396	NA	NA	NA	NA
PF3D7_0622200	radical SAM protein, putative	null	0.744825	-0.425026	0.192	0.721261	1.07312	0.101806	0.481908	0.621115	1.23943	0.309674	0.278122	0.433238	1.79772	0.846166	0.00064233	0.00320169	NA	NA	NA	NA
PF3D7_1447800	calponin homology domain-containing protein, putative	null	1.08163	0.113209	0.751687	0.970897	1.10809	0.148077	0.266748	0.395707	1.7404	0.799419	0.0031355	0.0150556	1.79871	0.846963	0.000220209	0.00130954	NA	NA	NA	NA
PF3D7_1244200	RNA polymerase II transcription factor B subunit 2, putative	TFB2	0.815556	-0.294145	0.409143	0.862488	1.38287	0.467666	0.00557025	0.0155334	1.05087	0.0715885	0.827823	0.908676	1.802	0.8496	0.00127787	0.0057309	NA	NA	NA	NA
PF3D7_1225700	VAC14 domain-containing protein, putative	null	1.12925	0.17536	0.552404	0.920262	1.58631	0.665677	8.24533e-07	4.63845e-06	1.27278	0.347984	0.213254	0.3571	1.80451	0.851606	0.000288377	0.00164094	NA	NA	NA	NA
PF3D7_1242200	queuine tRNA-ribosyltransferase, putative	TGT	0.849728	-0.234927	0.506938	0.903291	1.36163	0.445334	0.000740097	0.0026011	1.12293	0.167268	0.480743	0.637603	1.80705	0.853636	9.3519e-05	0.000616829	NA	NA	NA	NA
PF3D7_1024700	conserved protein, unknown function	null	0.631625	-0.662859	0.039688	0.395938	1.35278	0.435932	0.00773218	0.0205795	0.833834	-0.262169	0.315993	0.474265	1.80724	0.853785	0.00113083	0.00519375	NA	NA	NA	NA
PF3D7_1029800	heptatricopeptide repeat and RAP domain-containing protein, putative	HPR2	0.585537	-0.772167	0.0436221	0.413918	0.893607	-0.162288	0.212101	0.33009	1.16999	0.226494	0.522757	0.674068	1.80976	0.855799	0.000601699	0.0030494	NA	NA	NA	NA
PF3D7_1215100	SUN domain-containing protein, putative	null	1.27261	0.347785	0.400473	0.860126	1.12272	0.167004	0.405103	0.543771	2.03914	1.02796	0.00151736	0.00861999	1.81627	0.860978	0.00191267	0.00799251	NA	NA	up	NA
PF3D7_0619800	conserved Plasmodium membrane protein, unknown function	null	0.915954	-0.126653	0.703399	0.969353	1.30181	0.380514	0.020471	0.0479316	1.26668	0.341056	0.206955	0.349147	1.8176	0.862034	0.000343549	0.00188604	NA	NA	NA	NA
PF3D7_0810800	hydroxymethyldihydropterin pyrophosphokinase-dihydropteroate synthase	PPPK-DHPS	0.972338	-0.0404698	0.902703	1	1.76234	0.817492	1.61179e-05	7.65121e-05	0.995872	-0.00596752	0.945179	0.979395	1.81791	0.862277	0.00071051	0.00349079	NA	NA	NA	NA
PF3D7_0208600	ribosome-recycling factor	RRF1	0.746553	-0.421683	0.383928	0.851543	1.39813	0.483502	1.56613e-05	7.46172e-05	0.956255	-0.0645326	0.795366	0.884589	1.81864	0.862859	0.00125003	0.00565536	NA	NA	NA	NA
PF3D7_0217200	conserved Plasmodium protein, unknown function	null	1.18737	0.247765	0.628044	0.942342	0.834864	-0.260387	0.177537	0.287622	2.58777	1.37171	6.61747e-06	8.70853e-05	1.82029	0.864166	0.00133804	0.00596952	NA	NA	up	NA
PF3D7_1351900	conserved protein, unknown function	null	0.586725	-0.769243	0.0111861	0.179833	1.08845	0.122271	0.347978	0.487203	0.973879	-0.0381851	0.879135	0.939133	1.82055	0.864374	0.000239067	0.00140866	NA	NA	NA	NA
PF3D7_1242500	conserved protein, unknown function	null	0.696449	-0.52191	0.12163	0.63209	1.27516	0.350676	0.0798898	0.149862	0.987528	-0.0181071	1	1	1.82396	0.867076	0.00138551	0.00612111	NA	NA	NA	NA
PF3D7_0918600	ATP-dependent DNA helicase Q1	RECQ1	0.620869	-0.687639	0.0476483	0.431055	1.19286	0.254421	0.154708	0.257417	0.94522	-0.0812786	0.83926	0.915891	1.82547	0.868269	0.00104546	0.00485367	NA	NA	NA	NA
PF3D7_1224000	GTP cyclohydrolase 1	GCH1	0.647326	-0.627436	0.188077	0.720767	0.808305	-0.307028	0.0392626	0.0831651	1.45804	0.544031	0.0534481	0.127596	1.82617	0.868821	0.000198504	0.00119567	NA	NA	NA	NA
PF3D7_0903400	ATP-dependent RNA helicase DDX60, putative	DDX60	0.916935	-0.125108	0.633094	0.942342	1.15553	0.208556	0.0301725	0.0662876	1.44676	0.532827	0.028332	0.079302	1.83448	0.875373	1.87485e-05	0.000157328	NA	NA	NA	NA
PF3D7_1149100	Plasmodium exported protein, unknown function	null	1.24637	0.317733	0.245188	0.771573	1.56939	0.650201	4.59288e-12	4.23294e-11	1.44236	0.528429	0.0469208	0.115485	1.83663	0.877064	6.25415e-05	0.000441914	NA	NA	NA	NA
PF3D7_0731600	acyl-CoA synthetase	ACS5	0.874775	-0.193016	0.48598	0.898643	1.93927	0.955517	8.21907e-30	1.88206e-28	0.820221	-0.285915	0.242691	0.391829	1.8372	0.877512	2.61622e-05	0.000209951	NA	NA	NA	NA
PF3D7_1107200	conserved protein, unknown function	null	0.780166	-0.358148	0.260155	0.783102	1.3843	0.469156	0.00174951	0.00559628	1.02769	0.0394088	0.955494	0.985942	1.83753	0.877767	0.000258371	0.00149838	NA	NA	NA	NA
PF3D7_0710800	protein transport protein USE1, putative	USE1	0.954526	-0.0671438	0.947092	1	1.71852	0.781167	0.000395561	0.00146761	1.02164	0.030887	0.848251	0.920485	1.84066	0.880222	0.00126101	0.00567895	NA	NA	NA	NA
PF3D7_0501200	parasite-infected erythrocyte surface protein	PIESP2	0.988033	-0.0173691	0.971809	1	1.74041	0.799426	7.2752e-15	8.22098e-14	1.03407	0.0483302	0.899928	0.949019	1.84509	0.883695	7.34994e-05	0.000502767	NA	NA	NA	NA
PF3D7_1421600	conserved Plasmodium protein, unknown function	null	0.864125	-0.210688	0.593733	0.93659	1.76773	0.821898	0.000130677	0.000536541	0.89676	-0.157207	0.700515	0.818347	1.84738	0.885483	0.0014842	0.00645917	NA	NA	NA	NA
PF3D7_0929300	conserved Plasmodium protein, unknown function	null	0.755985	-0.40357	0.274183	0.791354	1.17123	0.22802	0.230412	0.352916	1.18071	0.23966	0.444068	0.604021	1.84785	0.885845	0.00172188	0.00732617	NA	NA	NA	NA
PF3D7_1407600	conserved Plasmodium protein, unknown function	null	1.23402	0.30336	0.435851	0.878319	1.20334	0.267043	0.22184	0.341869	1.88419	0.913941	0.00356983	0.0166325	1.84818	0.886105	0.00144455	0.00631868	NA	NA	NA	NA
PF3D7_0728800	conserved Plasmodium protein, unknown function	null	0.847864	-0.238095	0.470078	0.895347	1.51371	0.598088	0.00509218	0.0143387	1.02971	0.0422376	0.793588	0.883261	1.85184	0.888956	0.00034546	0.00189451	NA	NA	NA	NA
PF3D7_1002800	DnaJ protein, putative	null	0.891923	-0.16501	0.796113	0.980926	0.855239	-0.225601	0.23735	0.360956	1.92989	0.948521	0.010058	0.0372479	1.85257	0.889531	0.0014177	0.00623838	NA	NA	NA	NA
PF3D7_0423100	AP-4 complex subunit sigma, putative	null	0.735303	-0.443589	0.159979	0.682649	1.22891	0.297379	0.0698477	0.134271	1.10421	0.143015	0.571167	0.715192	1.85525	0.891617	0.000251779	0.00146673	NA	NA	NA	NA
PF3D7_0718100	exported serine/threonine protein kinase	EST	0.67721	-0.562324	0.0456118	0.420929	1.2683	0.342893	0.000486501	0.00176841	0.983131	-0.0245449	0.899347	0.948835	1.85848	0.894122	3.10617e-05	0.000241727	NA	NA	NA	NA
PF3D7_1345200	rhomboid protease ROM6, putative	ROM6	0.870822	-0.19955	0.569682	0.926954	1.64079	0.714395	0.000544472	0.00195589	0.977178	-0.0333069	0.906125	0.953225	1.85959	0.894987	0.000658155	0.00326161	NA	NA	NA	NA
PF3D7_0801000	Plasmodium exported protein (PHISTc), unknown function	null	0.812219	-0.300059	0.281842	0.793232	1.1479	0.199002	0.0503161	0.101966	1.3002	0.378731	0.170789	0.305018	1.86199	0.896842	6.1984e-05	0.000439181	NA	NA	NA	NA
PF3D7_1244400	RNA-binding protein, putative	null	0.631581	-0.66296	0.0246113	0.306005	1.04273	0.0603661	0.71948	0.828502	1.12069	0.164381	0.454646	0.613737	1.86211	0.896939	3.95284e-05	0.000295974	NA	NA	NA	NA
PF3D7_1426100	transcription factor BTF3, putative	BTF3	0.984557	-0.0224528	0.905644	1	1.99193	0.994164	4.18258e-11	3.51229e-10	0.909143	-0.137421	0.595805	0.732333	1.86212	0.896943	0.000122755	0.0007903	NA	NA	NA	NA
PF3D7_0933300	conserved Plasmodium protein, unknown function	null	0.733758	-0.446623	0.167841	0.694745	1.29109	0.368586	0.0337084	0.0728853	1.05065	0.0712754	0.736244	0.846345	1.86403	0.898423	0.000342413	0.00188334	NA	NA	NA	NA
PF3D7_1411400	plastid replication-repair enzyme	PREX	1.25894	0.332214	0.362181	0.844528	1.87798	0.909179	9.51399e-10	7.1672e-09	1.24368	0.314621	0.1877	0.32546	1.86436	0.898684	1.40758e-05	0.000123771	NA	NA	NA	NA
PF3D7_1120500	tRNA nucleotidyltransferase, putative	null	0.89859	-0.154266	0.729583	0.970897	1.6852	0.752924	1.36045e-06	7.4126e-06	0.992539	-0.0108048	0.917078	0.961146	1.86703	0.900747	9.30598e-05	0.000616087	NA	NA	NA	NA
PF3D7_0509600	asparagine--tRNA ligase	AsnRS	0.79231	-0.335863	0.27771	0.793232	1.29506	0.37302	0.00506942	0.0142901	1.13091	0.177488	0.534767	0.684781	1.8688	0.902111	0.000156533	0.000972472	NA	NA	NA	NA
PF3D7_1369200	conserved Plasmodium protein, unknown function	null	0.669825	-0.578143	0.176425	0.704123	1.27475	0.350209	0.0101095	0.0260531	0.978246	-0.0317302	0.972838	0.995785	1.8691	0.902343	4.23091e-05	0.000315417	NA	NA	NA	NA
PF3D7_0916200	conserved Plasmodium protein, unknown function	null	0.841504	-0.248959	0.437063	0.878805	1.4046	0.490162	0.000428277	0.00157997	1.10944	0.149836	0.579944	0.722803	1.87162	0.904287	0.000166576	0.00102742	NA	NA	NA	NA
PF3D7_0508300	triose phosphate transporter	TPT	0.811795	-0.300813	0.462366	0.89153	1.55168	0.633829	5.00236e-05	0.000219614	0.97577	-0.0353873	1	1	1.87169	0.904338	0.000625523	0.00313703	NA	NA	NA	NA
PF3D7_0409300	methyltransferase, putative	null	1.102	0.140128	0.863637	0.992627	1.13954	0.188446	0.412269	0.550455	1.80517	0.852132	0.0116347	0.0416583	1.87267	0.905094	0.0016729	0.0071646	NA	NA	NA	NA
PF3D7_1413400	30S ribosomal protein S9, putative	null	0.661823	-0.595482	0.0463638	0.424763	1.34267	0.425104	0.000251854	0.00097916	0.914498	-0.128947	0.613503	0.7475	1.87433	0.906373	7.16467e-05	0.000494699	NA	NA	NA	NA
PF3D7_1305100	protein AMR3	AMR3	0.799124	-0.323508	0.635437	0.942605	1.35255	0.435679	0.00523823	0.0146942	1.11264	0.153988	0.70936	0.824589	1.8804	0.911039	0.00191854	0.00801051	NA	NA	NA	NA
PF3D7_1020600	conserved Plasmodium membrane protein, unknown function	null	0.611486	-0.709609	0.0392669	0.392514	1.21487	0.280801	0.150647	0.25187	0.939451	-0.0901095	0.788731	0.880883	1.8818	0.912114	0.000944979	0.00445552	NA	NA	NA	NA
PF3D7_0824800	conserved Plasmodium membrane protein, unknown function	null	0.735624	-0.44296	0.390991	0.853289	1.18821	0.248795	0.0604754	0.119434	1.16591	0.221458	0.460363	0.61922	1.88838	0.917147	6.09182e-05	0.000432225	NA	NA	NA	NA
PF3D7_1415500	conserved Plasmodium membrane protein, unknown function	null	0.951267	-0.0720773	0.817093	0.985097	1.46637	0.552245	0.0115865	0.0294219	1.21616	0.282338	0.394279	0.55497	1.89038	0.918678	0.00122232	0.00555444	NA	NA	NA	NA
PF3D7_1457700	large ribosomal subunit nuclear export factor, putative	null	1.14351	0.193469	0.630736	0.942342	1.24457	0.31565	0.0734165	0.139532	1.7195	0.781989	0.00791067	0.0309832	1.89184	0.919793	0.00031782	0.00177457	NA	NA	NA	NA
PF3D7_1251600	conserved Plasmodium protein, unknown function	null	1.19719	0.259653	0.433042	0.876854	1.36931	0.45345	0.00574352	0.0159396	1.64069	0.714307	0.0177698	0.0572118	1.89781	0.924335	0.00036631	0.00198556	NA	NA	NA	NA
PF3D7_1465300	ribonuclease Z, putative	null	1.14712	0.198022	0.675823	0.956895	1.72505	0.786639	0.00140424	0.00458207	1.25595	0.32878	0.332001	0.491457	1.89899	0.925231	0.0015688	0.00679286	NA	NA	NA	NA
PF3D7_1312400	translation initiation factor IF-2, putative	IF2a	1.2037	0.267471	0.57141	0.927783	1.89997	0.925975	1.29516e-05	6.2801e-05	1.20186	0.265272	0.388449	0.54935	1.90613	0.930649	0.0003554	0.00193868	NA	NA	NA	NA
PF3D7_1325500	conserved Plasmodium protein, unknown function	null	1.12368	0.168226	0.65903	0.94957	1.17701	0.235129	0.290613	0.423852	1.80999	0.855982	0.0094763	0.0355516	1.90859	0.932507	0.00167415	0.0071646	NA	NA	NA	NA
PF3D7_1125300	DNA-directed RNA polymerase	mtRNAP	0.834543	-0.260941	0.382747	0.851543	1.16887	0.225113	0.157959	0.261821	1.35045	0.433438	0.111893	0.223738	1.91088	0.934237	9.00504e-05	0.000597702	NA	NA	NA	NA
PF3D7_0930100	heptatricopeptide repeat-containing protein, putative	null	0.768804	-0.379312	0.194276	0.723676	0.518607	-0.947285	5.55819e-20	8.27836e-19	2.81569	1.49349	5.39909e-09	1.41993e-07	1.9121	0.935158	2.29122e-05	0.000187676	NA	NA	up	NA
PF3D7_1347900	conserved Plasmodium protein, unknown function	null	0.656948	-0.606148	0.0724682	0.522599	1.39993	0.48535	0.00449813	0.0129178	0.892932	-0.163377	0.554052	0.701159	1.91705	0.938885	0.000369169	0.00199685	NA	NA	NA	NA
PF3D7_0316400	conserved protein, unknown function	null	0.994913	-0.00735807	0.990169	1	1.30162	0.380312	0.00031902	0.00121041	1.45	0.536054	0.0477358	0.117014	1.91801	0.939607	3.29392e-05	0.000253651	NA	NA	NA	NA
PF3D7_0307900	conserved Plasmodium protein, unknown function	null	0.863243	-0.212161	0.612444	0.941123	1.05018	0.0706426	0.74847	0.851137	1.56449	0.645689	0.0369453	0.0973124	1.9217	0.942381	0.0011321	0.00519492	NA	NA	NA	NA
PF3D7_0926700	glutamine-dependent NAD(+) synthetase, putative	NADSYN	0.633356	-0.658912	0.0387735	0.389122	1.31595	0.396105	0.00990841	0.0255984	0.9218	-0.117474	0.782126	0.876719	1.92745	0.946692	4.62119e-05	0.000339107	NA	NA	NA	NA
PF3D7_1228900	conserved Plasmodium protein, unknown function	null	1.22938	0.297931	0.34517	0.836895	1.62122	0.697082	1.31678e-07	8.11938e-07	1.44832	0.534376	0.0571096	0.134554	1.92895	0.947812	4.39633e-05	0.000324924	NA	NA	NA	NA
PF3D7_1253000	gametocyte erythrocyte cytosolic protein	GECO	0.472627	-1.08123	0.157786	0.67961	0.901918	-0.148931	0.342289	0.480869	1.01225	0.0175724	0.885645	0.941752	1.93112	0.949438	0.00121571	0.00553418	NA	NA	NA	NA
PF3D7_1457300	MA3 domain-containing protein, putative	null	0.852486	-0.230252	0.396713	0.856566	1.43432	0.520365	3.57433e-05	0.000161139	1.1394	0.188274	0.42947	0.590173	1.93131	0.949578	1.47654e-05	0.000129172	NA	NA	NA	NA
PF3D7_1470700	conserved Plasmodium protein, unknown function	null	1.17275	0.229893	0.547215	0.916099	1.59798	0.67625	0.00122019	0.00405974	1.41101	0.496725	0.108087	0.217837	1.93194	0.950052	0.00057037	0.00290493	NA	NA	NA	NA
PF3D7_1024000	conserved Plasmodium protein, unknown function	null	1.02953	0.0419851	0.928515	1	0.854723	-0.226471	0.0856228	0.158782	2.30674	1.20586	1.1485e-05	0.000142014	1.9328	0.950693	3.16408e-05	0.00024549	NA	NA	up	NA
PF3D7_1369500	conserved protein, unknown function	null	0.763426	-0.38944	0.23352	0.75628	1.52029	0.604346	0.00180327	0.00574	0.967579	-0.0475487	0.989298	1	1.94058	0.956491	0.000205516	0.00123214	NA	NA	NA	NA
PF3D7_1225600	conserved Plasmodium protein, unknown function	null	0.675701	-0.565542	0.0736106	0.523168	1.23329	0.302511	0.0356295	0.0764667	1.05522	0.0775375	0.762768	0.865506	1.94468	0.959536	7.89329e-05	0.000534251	NA	NA	NA	NA
PF3D7_0825500	protein KRI1, putative	KRI1	1.206	0.270235	0.577069	0.931264	1.25279	0.32514	0.0720632	0.137464	1.86722	0.900893	0.00275782	0.0137255	1.94544	0.960095	0.000181639	0.00110705	NA	NA	NA	NA
PF3D7_0204600	5'-3' exonuclease, putative	null	0.797043	-0.327271	0.335099	0.829852	1.45273	0.538762	0.00347222	0.0102841	1.06053	0.0847811	0.723942	0.836472	1.94751	0.961631	0.000213941	0.00127818	NA	NA	NA	NA
PF3D7_0530700	conserved Plasmodium protein, unknown function	null	1.09668	0.133149	0.776783	0.972762	1.71164	0.775377	0.00177578	0.00565941	1.23833	0.308393	0.381847	0.542311	1.94776	0.961816	0.00145162	0.0063388	NA	NA	NA	NA
PF3D7_1420600	pantothenate kinase 1, putative	PANK1	0.522666	-0.936039	0.00238954	0.0548292	1.15318	0.205622	0.192384	0.305814	0.878652	-0.186637	0.533878	0.683813	1.95617	0.968033	7.21083e-05	0.000497219	NA	NA	NA	NA
PF3D7_0202400	translation-enhancing factor	PTEF	0.618585	-0.692957	0.102472	0.605006	1.17757	0.235816	0.06434	0.12554	1.01459	0.0208976	0.958399	0.987637	1.95959	0.970549	0.000556504	0.00284558	NA	NA	NA	NA
PF3D7_0908900	conserved Plasmodium protein, unknown function	null	1.29988	0.378373	0.284849	0.793234	1.43585	0.521909	0.0136774	0.033968	1.76036	0.815873	0.0135444	0.0468035	1.96032	0.97109	0.000951423	0.0044777	NA	NA	NA	NA
PF3D7_1323900	protein BCP1, putative	null	0.58254	-0.779571	0.0418466	0.404445	1.16566	0.221141	0.390121	0.528499	0.976239	-0.0346937	0.993906	1	1.96645	0.975591	0.00136252	0.00605774	NA	NA	NA	NA
PF3D7_0806000	AAA family ATPase, putative	null	0.650175	-0.621101	0.0508288	0.443959	1.34051	0.422778	0.0132749	0.0330951	0.944837	-0.0818621	0.784968	0.878574	1.96936	0.977727	0.000148564	0.000928569	NA	NA	NA	NA
PF3D7_0520800	conserved protein, unknown function	null	0.787438	-0.344762	0.282248	0.793232	1.25435	0.326935	0.00057314	0.00204895	1.23287	0.302025	0.19499	0.335161	1.9736	0.980832	1.76273e-06	1.9798e-05	NA	NA	NA	NA
PF3D7_0610200	RNA-binding protein 25, putative	RBM25	1.02524	0.0359598	0.858181	0.991327	1.14946	0.200956	0.0941726	0.171157	1.74427	0.802623	0.00299368	0.0146185	1.97424	0.981295	2.72955e-05	0.000218364	NA	NA	NA	NA
PF3D7_1204100	conserved Plasmodium protein, unknown function	null	1.08228	0.114075	0.881706	0.997213	0.688473	-0.538529	0.0156493	0.0380651	3.09566	1.63025	8.78365e-07	1.47275e-05	1.97548	0.982204	0.00149686	0.00650877	NA	NA	up	NA
PF3D7_0820100	RNA-binding protein, putative	null	0.680977	-0.554322	0.116787	0.63209	1.35881	0.442344	0.0404319	0.0852597	0.980807	-0.0279585	0.902461	0.950979	1.97801	0.984048	0.00079312	0.00384313	NA	NA	NA	NA
PF3D7_1006600	phosducin-like protein 3, putative	PhLP3	1.43194	0.517974	0.197381	0.724828	1.83871	0.878694	9.05277e-07	5.03815e-06	1.53413	0.617418	0.0449002	0.11167	1.98446	0.988748	4.87534e-05	0.000354721	NA	NA	NA	NA
PF3D7_1436000	glucose-6-phosphate isomerase	GPI	1.27538	0.350931	0.309674	0.811096	1.82602	0.868704	2.00263e-12	1.92771e-11	1.37555	0.460013	0.0917876	0.192849	1.98656	0.990272	5.2343e-06	5.21807e-05	NA	NA	NA	NA
PF3D7_0711400	histone deacetylase complex subunit SAP18, putative	SAP18	0.80368	-0.315307	0.286608	0.79416	1.48716	0.572562	1.54245e-05	7.37595e-05	1.0655	0.0915316	0.763284	0.865783	1.99249	0.994576	2.16988e-05	0.00017802	NA	NA	NA	NA
PF3D7_1351100	conserved protein, unknown function	null	0.793216	-0.334215	0.31137	0.813411	1.91374	0.936392	7.44343e-07	4.20097e-06	0.820163	-0.286017	0.367202	0.526709	1.99355	0.995341	0.000132458	0.000846365	NA	NA	NA	NA
PF3D7_0710100	conserved protein, unknown function	null	0.834382	-0.261221	0.63786	0.94283	1.32069	0.401292	0.0370333	0.078893	1.25671	0.329655	0.323174	0.482109	1.99403	0.995686	0.000144221	0.000906933	NA	NA	NA	NA
PF3D7_1305400	AAR2 protein, putative	null	1.14355	0.193516	0.544004	0.915483	1.96136	0.971856	5.05385e-05	0.0002215	1.1543	0.207021	0.556424	0.702102	1.99512	0.996475	0.00137505	0.00608713	NA	NA	NA	NA
PF3D7_0204300	conserved Plasmodium protein, unknown function	null	0.721729	-0.470472	0.27011	0.7895	1.23749	0.307418	0.0635445	0.124221	1.16064	0.214918	0.390165	0.551072	1.9975	0.998199	3.5151e-05	0.000266691	NA	NA	NA	NA
PF3D7_1027100	U3 small nucleolar ribonucleoprotein protein MPP10, putative	MPP10	1.14468	0.194947	0.566235	0.925933	1.43622	0.522273	0.00127196	0.00420322	1.57005	0.650813	0.0366209	0.0968026	2.00171	1.00123	0.00018932	0.00114707	NA	NA	NA	up
PF3D7_0106900	2-C-methyl-D-erythritol 4-phosphate cytidylyltransferase, putative	IspD	0.672481	-0.572434	0.472735	0.895373	1.10081	0.138572	0.603038	0.729484	1.22505	0.29284	0.508112	0.661605	2.00343	1.00247	0.00101562	0.00474079	NA	NA	NA	up
PF3D7_0630900	ATP-dependent RNA helicase HAS1	HAS1	1.06397	0.0894587	0.718547	0.970897	1.03578	0.0507136	0.789042	0.87922	2.04851	1.03458	0.000657125	0.00435924	2.00404	1.00291	0.000328194	0.00181915	NA	NA	up	up
PF3D7_0902000	serine/threonine protein kinase, FIKK family	FIKK9.1	1.77557	0.828281	0.0895387	0.56148	1.37832	0.462916	0.104406	0.186699	2.5564	1.35411	0.00289933	0.0142729	2.00644	1.00464	0.000770102	0.00375031	NA	NA	NA	up
PF3D7_1477500	Plasmodium exported protein (PHISTb), unknown function	null	1.67187	0.741464	0.0835552	0.54284	1.82536	0.868183	0.000166288	0.000667978	1.81822	0.86253	0.0206654	0.0637684	2.01086	1.00782	0.00066644	0.00329632	NA	NA	NA	up
PF3D7_0710700	conserved Plasmodium protein, unknown function	null	1.02436	0.034722	0.978109	1	1.61294	0.689696	0.000989727	0.00334717	1.26577	0.34001	0.312419	0.470536	2.01375	1.00988	0.000334995	0.00185292	NA	NA	NA	up
PF3D7_0721300	ATP-dependent RNA helicase DBP7, putative	DBP7	0.838138	-0.25474	0.478067	0.89575	1.07249	0.10096	0.506943	0.642059	1.5632	0.644501	0.022096	0.0670253	2.01447	1.0104	6.37329e-05	0.000449099	NA	NA	NA	up
PF3D7_1036600	conserved protein, unknown function, unspecified product	null	0.792964	-0.334672	0.587119	0.934316	1.10036	0.137981	0.571777	0.701922	1.45088	0.53693	0.135942	0.256955	2.01503	1.0108	0.00222693	0.00917159	NA	NA	NA	up
PF3D7_1367400	conserved Plasmodium protein, unknown function	null	2.09676	1.06816	0.0215537	0.277748	1.07332	0.102084	0.72109	0.830172	3.92319	1.97203	7.77207e-08	1.6778e-06	2.017	1.01221	0.0010753	0.00496977	NA	NA	up	up
PF3D7_0204800	3'-5' exonuclease, putative	null	0.943505	-0.0838973	0.848146	0.991159	1.40385	0.489388	0.0316415	0.0689902	1.35218	0.435286	0.261694	0.413743	2.01961	1.01408	0.00029664	0.00168019	NA	NA	NA	up
PF3D7_1406400	pentatricopeptide repeat domain-containing protein, putative	PPR	0.554808	-0.849939	0.198214	0.724828	1.51304	0.597454	0.00902689	0.0236263	0.74028	-0.433856	0.516741	0.669476	2.02	1.01435	0.000281231	0.00161277	NA	NA	NA	up
PF3D7_1022800	4-hydroxy-3-methylbut-2-en-1-yl diphosphate synthase (ferredoxin), putative	ISPG	0.627097	-0.673239	0.0249572	0.309167	0.811217	-0.301841	0.0363193	0.0775946	1.54947	0.631773	0.0184091	0.0587336	2.02259	1.0162	8.59354e-06	8.05195e-05	NA	NA	NA	up
PF3D7_1452400	conserved Plasmodium protein, unknown function	null	0.880287	-0.183954	0.552741	0.920262	1.33908	0.421241	0.000181859	0.000724369	1.32393	0.404823	0.0918308	0.192856	2.02405	1.01725	1.43095e-06	1.6504e-05	NA	NA	NA	up
PF3D7_0211900	pseudouridine synthase, putative	null	0.765396	-0.385721	0.274495	0.791802	1.20426	0.268149	0.0746061	0.141482	1.28554	0.362377	0.179325	0.315394	2.03178	1.02275	3.68207e-05	0.000277721	NA	NA	NA	up
PF3D7_1475200	conserved protein, unknown function	null	0.825364	-0.276897	0.383597	0.851543	1.31182	0.391565	0.0265065	0.0593884	1.26618	0.340485	0.252659	0.40402	2.03291	1.02355	8.19055e-05	0.000550747	NA	NA	NA	up
PF3D7_0704200	tRNA m5C-methyltransferase, putative	null	1.1617	0.216235	0.525105	0.90977	0.9617	-0.0563412	0.764796	0.861784	2.44183	1.28796	3.36942e-05	0.000370636	2.0377	1.02694	0.000310057	0.0017393	NA	NA	up	up
PF3D7_0810600	ATP-dependent RNA helicase DBP1, putative	DBP1	0.908844	-0.137895	0.641788	0.942883	1.47981	0.565416	1.02534e-08	7.03129e-08	1.24092	0.311415	0.214376	0.358284	2.03807	1.02721	1.29505e-06	1.52792e-05	NA	NA	NA	up
PF3D7_0906000	exoribonuclease II	RNaseII	1.01534	0.0219581	0.89588	0.999191	1.08097	0.112323	0.442922	0.583158	1.90669	0.931071	0.000920608	0.00579547	2.04667	1.03328	3.32841e-05	0.000254927	NA	NA	NA	up
PF3D7_1249900	ribosomal RNA small subunit methyltransferase A2, putative	KsgA2	0.826516	-0.274885	0.369781	0.847608	1.43225	0.518288	8.28864e-05	0.000349427	1.17137	0.228202	0.392519	0.553522	2.04693	1.03346	8.69118e-06	8.11715e-05	NA	NA	NA	up
PF3D7_1430100	serine/threonine protein phosphatase 2A activator	PTPA	1.34531	0.427934	0.317917	0.818382	0.585826	-0.771456	5.24695e-06	2.65308e-05	4.65303	2.21817	1.26177e-12	6.47249e-11	2.05137	1.03659	0.00031735	0.0017744	NA	NA	up	up
PF3D7_1323800	vacuolar protein sorting-associated protein 52, putative	VPS52	0.615224	-0.700817	0.0766224	0.531305	1.0148	0.0212024	0.945399	0.98619	1.23941	0.309658	0.232942	0.380717	2.05372	1.03824	7.31431e-05	0.000500996	NA	NA	NA	up
PF3D7_0724100	conserved Plasmodium protein, unknown function	null	0.780378	-0.357755	0.425395	0.871508	1.23435	0.303751	0.000740832	0.00260192	1.28059	0.356808	0.209876	0.352584	2.0542	1.03858	7.18822e-06	6.89855e-05	NA	NA	NA	up
PF3D7_1406900	radical SAM protein, putative	RlmN	1.20172	0.265103	0.724498	0.970897	0.560801	-0.834439	1.58141e-05	7.52076e-05	4.41934	2.14383	6.21025e-12	2.8224e-10	2.05636	1.04009	0.000301619	0.00169937	NA	NA	up	up
PF3D7_1429400	rRNA (adenosine-2'-O-)-methyltransferase, putative	null	0.983497	-0.0240081	0.906659	1	1.61513	0.691647	1.30282e-05	6.31132e-05	1.23976	0.310055	0.304541	0.462706	2.05853	1.04161	2.70163e-05	0.000216467	NA	NA	NA	up
PF3D7_0616400	conserved Plasmodium protein, unknown function	null	0.693314	-0.52842	0.145525	0.659434	1.09312	0.128456	0.560638	0.691395	1.29889	0.377277	0.186041	0.323654	2.05987	1.04255	0.000147783	0.000924811	NA	NA	NA	up
PF3D7_1329000	DNA-directed RNA polymerase III subunit RPC1, putative	null	0.98436	-0.0227421	0.94007	1	1.17587	0.233734	0.0277686	0.0618694	1.71052	0.774438	0.00299289	0.0146185	2.06056	1.04304	2.15889e-06	2.38312e-05	NA	NA	NA	up
PF3D7_1221600	protein TSSC1, putative	null	0.686589	-0.542482	0.207324	0.733311	1.33735	0.419381	0.102256	0.183284	1.04708	0.066368	0.890159	0.943681	2.06089	1.04327	0.00211077	0.00872812	NA	NA	NA	up
PF3D7_1026300	conserved Plasmodium protein, unknown function	null	0.889254	-0.169333	0.605639	0.939816	1.46281	0.548744	0.000942547	0.0032148	1.24739	0.318917	0.271997	0.426003	2.06138	1.04361	2.82614e-05	0.000223313	NA	NA	NA	up
PF3D7_1302700	ATP-dependent RNA helicase DHR1, putative	null	0.984815	-0.0220752	0.89792	0.999191	1.11565	0.157885	0.273256	0.403634	1.79985	0.84788	0.00273251	0.0136257	2.0618	1.0439	1.68548e-05	0.000143545	NA	NA	NA	up
PF3D7_1412700	AAA family ATPase, putative	null	1.01994	0.0284866	0.829115	0.986396	1.6525	0.72465	3.90423e-05	0.000174799	1.26301	0.336864	0.239832	0.388802	2.06485	1.04604	9.34569e-05	0.000616829	NA	NA	NA	up
PF3D7_1469900	protein MGET	MGET	1.08256	0.114449	0.855233	0.991159	0.772675	-0.372066	0.0845703	0.157111	2.8836	1.52787	7.56932e-06	9.77972e-05	2.06549	1.04648	2.75193e-05	0.000219813	NA	NA	up	up
PF3D7_1005100	U3 small nucleolar RNA-associated protein 25, putative	UTP25	1.1659	0.221439	0.61446	0.941363	1.07488	0.104177	0.663126	0.778615	2.23583	1.16081	0.00124393	0.00740782	2.07058	1.05003	0.00118894	0.00542674	NA	NA	up	up
PF3D7_1346500	conserved Plasmodium protein, unknown function	null	0.906805	-0.141136	0.726455	0.970897	1.36225	0.445997	0.0561115	0.112266	1.37475	0.459167	0.162372	0.293527	2.0717	1.05082	0.000377577	0.00203378	NA	NA	NA	up
PF3D7_0801700	sentrin-specific protease 2, putative	SENP2	0.775005	-0.367723	0.215067	0.740233	1.25389	0.326412	0.00219225	0.00679506	1.26924	0.343969	0.192318	0.331801	2.07664	1.05425	2.55852e-06	2.7476e-05	NA	NA	NA	up
PF3D7_1315800	transcription factor MYB1	MYB1	1.17373	0.231106	0.811933	0.985097	1.24113	0.311653	0.08	0.14996	1.97688	0.983223	0.0123499	0.0433081	2.08875	1.06264	0.000686004	0.00338657	NA	NA	NA	up
PF3D7_1311200	alternative splicing regulator, putative	null	0.841255	-0.249386	0.736358	0.970897	1.34988	0.432831	0.0626207	0.122831	1.30399	0.382928	0.339302	0.498521	2.09242	1.06517	0.00175238	0.00742524	NA	NA	NA	up
PF3D7_1011100	conserved Plasmodium protein, unknown function	null	0.800708	-0.320652	0.523628	0.90977	1.11428	0.156118	0.594576	0.722948	1.5012	0.586116	0.182598	0.319608	2.09252	1.06524	0.00134915	0.00601389	NA	NA	NA	up
PF3D7_1118800	actin-related protein 2/3 complex subunit 1, putative	ARC40	0.949527	-0.0747194	0.937996	1	0.81769	-0.290375	0.21606	0.334549	2.4138	1.2713	0.00017718	0.00148779	2.09255	1.06527	0.00125314	0.00565949	NA	NA	up	up
PF3D7_0824500	conserved protein, unknown function	null	1.08969	0.123917	0.886061	0.998926	1.65199	0.724201	0.00131539	0.00432473	1.38134	0.466073	0.234032	0.381525	2.09305	1.06561	0.000183081	0.0011132	NA	NA	NA	up
PF3D7_0311600	dolichyl-diphosphooligosaccharide--protein glycosyltransferase subunit OST1, putative	OST1	0.988294	-0.0169877	0.911415	1	1.31652	0.396734	0.0861947	0.159502	1.56242	0.643784	0.0615831	0.142121	2.09539	1.06722	0.000935705	0.00441989	NA	NA	NA	up
PF3D7_0614200	cytosolic Fe-S cluster assembly factor NAR1, putative	NAR1	1.35702	0.440438	0.299343	0.806544	0.749046	-0.416874	0.0339753	0.07331	3.77715	1.9173	2.25972e-09	6.69007e-08	2.0976	1.06874	0.000230815	0.00136316	NA	NA	up	up
PF3D7_1320400	type I signal peptidase	SPB	0.769595	-0.377828	0.353628	0.842949	1.43381	0.519856	0.033154	0.0717762	1.11927	0.162559	0.596248	0.732333	2.09886	1.0696	0.00048846	0.00254607	NA	NA	NA	up
PF3D7_1002200	tryptophan-rich antigen 3	PArt	0.975824	-0.0353074	0.91866	1	1.25069	0.322721	0.000253567	0.000985083	1.62123	0.697086	0.00727403	0.0290793	2.10056	1.07077	6.95548e-07	8.76936e-06	NA	NA	NA	up
PF3D7_0704000	conserved Plasmodium membrane protein, unknown function	null	0.828396	-0.271608	0.414584	0.866618	1.2763	0.351972	0.013289	0.0331142	1.35383	0.437043	0.127705	0.245871	2.10514	1.07391	1.34652e-05	0.000119217	NA	NA	NA	up
PF3D7_0525500	WD repeat-containing protein, putative	null	1.19103	0.252205	0.571269	0.927783	0.896378	-0.157821	0.549619	0.681957	2.77143	1.47063	4.82835e-05	0.000501317	2.10621	1.07465	0.00165886	0.0071169	NA	NA	up	up
PF3D7_1230200	vacuolar transporter chaperone, putative, pseudogene	null	1.33096	0.41247	0.312185	0.814424	1.18699	0.24731	0.20207	0.317617	2.35108	1.23332	0.000128435	0.00115125	2.11249	1.07895	8.54638e-05	0.000570202	NA	NA	up	up
PF3D7_1208700	conserved protein, unknown function	null	1.00664	0.00955343	0.994081	1	1.36942	0.453562	0.0656888	0.127693	1.55271	0.634784	0.064073	0.146626	2.11565	1.0811	0.000318478	0.00177492	NA	NA	NA	up
PF3D7_0112000	TatD-like deoxyribonuclease	TatD	0.779342	-0.359672	0.307567	0.809229	1.84902	0.886757	0.000802256	0.00279499	0.882261	-0.180723	0.743677	0.851621	2.11611	1.08142	7.99874e-05	0.000540677	NA	NA	NA	up
PF3D7_1143000	alpha/beta hydrolase, putative	null	0.684067	-0.547791	0.417543	0.868137	0.995773	-0.00611121	1	1	1.45623	0.542233	0.144849	0.269369	2.11826	1.08288	0.000972614	0.00456073	NA	NA	NA	up
PF3D7_1309800	conserved protein, unknown function	null	0.939349	-0.0902669	0.867752	0.993797	1.68282	0.750877	0.000823433	0.00285919	1.17662	0.234654	0.52301	0.674096	2.12275	1.08594	0.000298969	0.00168814	NA	NA	NA	up
PF3D7_1012600	GMP synthase [glutamine-hydrolyzing]	GMPS	1.15155	0.203574	0.618699	0.942342	1.33916	0.421331	0.00460493	0.0131954	1.81225	0.857784	0.00336502	0.0159772	2.12777	1.08934	6.53485e-06	6.3248e-05	NA	NA	NA	up
PF3D7_0524100	conserved Plasmodium protein, unknown function	null	0.990597	-0.01363	0.962586	1	1.06877	0.0959464	0.417695	0.556542	1.9558	0.96776	0.000372114	0.00276499	2.12803	1.08952	2.48075e-06	2.68652e-05	NA	NA	NA	up
PF3D7_1305300	translational activator GCN1, putative	GCN1	0.788413	-0.342977	0.257005	0.781192	1.52679	0.610499	5.45882e-08	3.48159e-07	1.08998	0.124307	0.587926	0.728718	2.12863	1.08993	8.42818e-07	1.03742e-05	NA	NA	NA	up
PF3D7_1018000	tRNA pseudouridine synthase, putative	null	0.5328	-0.908334	0.00960289	0.159459	1.40272	0.488223	0.0370919	0.0789856	0.804577	-0.313698	0.339086	0.498385	2.12989	1.09078	7.695e-05	0.000522205	NA	NA	NA	up
PF3D7_0605800	DNA repair protein RAD50, putative	RAD50	0.667144	-0.583931	0.0417931	0.404445	1.14624	0.196913	0.0339254	0.0732631	1.23192	0.300904	0.210078	0.352694	2.1305	1.09119	2.37457e-07	3.37425e-06	NA	NA	NA	up
PF3D7_1317600	conserved Plasmodium protein, unknown function	null	0.691661	-0.531863	0.303522	0.808694	1.12924	0.175352	0.296499	0.430143	1.3022	0.380952	0.210298	0.352949	2.13188	1.09213	0.000240994	0.00141515	NA	NA	NA	up
PF3D7_0202800	conserved Plasmodium protein, unknown function	null	0.693428	-0.528181	0.361493	0.844528	0.997851	-0.00310429	1	1	1.47985	0.565448	0.0935166	0.195603	2.13276	1.09272	0.00122717	0.00556661	NA	NA	NA	up
PF3D7_0716200	PDCD2 domain-containing protein, putative	null	1.01219	0.0174866	0.972231	1	1.18346	0.243012	0.0576502	0.114814	1.81348	0.858764	0.00125129	0.00742603	2.13341	1.09316	1.67911e-06	1.9025e-05	NA	NA	NA	up
PF3D7_1024900	conserved Plasmodium protein, unknown function	null	0.720593	-0.472743	0.217787	0.740329	1.44806	0.534125	0.0135536	0.0336929	1.05454	0.076612	0.749563	0.855243	2.13346	1.0932	0.000141922	0.000894663	NA	NA	NA	up
PF3D7_0922400	para-aminobenzoic acid synthetase	pBAS	0.888077	-0.171244	0.671009	0.95609	1.27374	0.349074	0.157339	0.260876	1.47878	0.564405	0.0848403	0.182012	2.13523	1.09439	0.000349489	0.00191049	NA	NA	NA	up
PF3D7_1022000	RNA-binding protein, putative	null	0.90081	-0.150705	0.713838	0.970897	1.22227	0.289562	0.00975731	0.0252456	1.56871	0.649576	0.0130838	0.0454948	2.1354	1.09451	2.8482e-06	3.00844e-05	NA	NA	NA	up
PF3D7_0920800	inosine-5'-monophosphate dehydrogenase	IMPDH	1.02475	0.0352742	0.895155	0.999191	0.600212	-0.736455	1.98543e-07	1.19864e-06	3.60077	1.8483	1.7307e-10	6.09983e-09	2.1361	1.09498	5.39293e-05	0.000387448	NA	NA	up	up
PF3D7_1117500	tyrosine--tRNA ligase	TyrRSapi	1.06631	0.0926277	0.85529	0.991159	0.845137	-0.242742	0.328673	0.466151	2.694	1.42975	9.7479e-06	0.000122582	2.13675	1.09542	0.000137505	0.000872167	NA	NA	up	up
PF3D7_1016300	GBP130 protein	GBP130	0.66066	-0.598021	0.269287	0.7895	1.50064	0.585582	7.94436e-11	6.53398e-10	0.92616	-0.110667	0.721035	0.834603	2.13914	1.09703	1.77486e-05	0.000150163	NA	NA	NA	up
PF3D7_1212300	WD repeat-containing protein, putative	null	1.19422	0.256074	0.494781	0.899891	1.74566	0.803775	4.87043e-06	2.47958e-05	1.45776	0.543752	0.0783699	0.171467	2.14245	1.09926	1.40083e-05	0.000123388	NA	NA	NA	up
PF3D7_1455400	hemolysin III	HlyIII	0.89986	-0.152228	0.68671	0.961317	0.862428	-0.213524	0.344338	0.482965	2.22482	1.15369	0.000426092	0.00307892	2.14356	1.10001	0.000318994	0.00177587	NA	NA	up	up
PF3D7_0505000	MMS19-like protein, putative	null	0.969125	-0.0452453	0.822127	0.985796	1.25332	0.325754	0.0295517	0.0650956	1.63812	0.712038	0.0175848	0.0568982	2.14416	1.10041	9.6055e-06	8.82334e-05	NA	NA	NA	up
PF3D7_0820800	conserved Plasmodium protein, unknown function	null	0.78036	-0.357788	0.310106	0.811096	1.06125	0.0857612	0.632375	0.753138	1.56235	0.64372	0.0326265	0.0885015	2.14549	1.10131	5.12894e-05	0.000371595	NA	NA	NA	up
PF3D7_1329600	conserved Plasmodium protein, unknown function	null	1.04418	0.0623755	0.965132	1	0.771695	-0.373897	0.0143987	0.0355387	2.8967	1.53441	1.10087e-07	2.29061e-06	2.15397	1.107	1.48644e-05	0.000129664	NA	NA	up	up
PF3D7_1335800	conserved Plasmodium protein, unknown function	null	0.674015	-0.569147	0.4045	0.861084	1.11883	0.161995	0.349629	0.488672	1.29871	0.377082	0.339549	0.498641	2.15694	1.10899	3.11768e-06	3.23987e-05	NA	NA	NA	up
PF3D7_1202300	dynein heavy chain, putative	null	1.12695	0.17243	0.609596	0.940764	1.27052	0.345416	0.0149717	0.0366743	1.90478	0.929624	0.000769821	0.00498663	2.15875	1.11019	2.523e-06	2.72492e-05	NA	NA	NA	up
PF3D7_0918200	50S ribosomal protein L3, apicoplast, putative	null	0.610353	-0.712285	0.0216784	0.277748	0.90487	-0.144217	0.371773	0.511643	1.44004	0.526105	0.0633484	0.145225	2.15973	1.11085	3.30245e-06	3.41807e-05	NA	NA	NA	up
PF3D7_0815000	selenoprotein	Sel3	0.902297	-0.148326	0.71179	0.970897	1.62553	0.700908	0.0302635	0.0663754	1.19281	0.25436	0.473887	0.630997	2.16035	1.11127	0.000950366	0.00447682	NA	NA	NA	up
PF3D7_1106200	conserved Plasmodium protein, unknown function	null	0.542575	-0.882105	0.0355442	0.370718	1.20518	0.269253	0.281781	0.413523	0.967526	-0.0476271	0.931826	0.970606	2.1609	1.11164	0.000892608	0.00424753	NA	NA	NA	up
PF3D7_0623200	ferredoxin--NADP reductase	FNR	1.47315	0.558904	0.157781	0.67961	1.82422	0.867278	0.000372414	0.00139608	1.73966	0.798804	0.0267967	0.0763242	2.16283	1.11292	0.000306592	0.0017255	NA	NA	NA	up
PF3D7_0519900	conserved protein, unknown function	null	0.729223	-0.455568	0.34316	0.836442	1.10979	0.15029	0.591203	0.720196	1.41461	0.500406	0.137433	0.259018	2.16704	1.11573	0.0011028	0.00507406	NA	NA	NA	up
PF3D7_0717900	thioredoxin-like protein	null	0.850483	-0.233646	0.474301	0.89575	1.50214	0.587019	0.00272556	0.00828022	1.21506	0.281031	0.411204	0.572653	2.17018	1.11781	5.41433e-05	0.000388442	NA	NA	NA	up
PF3D7_1233400	conserved Plasmodium membrane protein, unknown function	null	1.03416	0.0484554	0.828154	0.986396	1.87424	0.906303	1.79692e-06	9.5897e-06	1.19247	0.253955	0.343449	0.50292	2.1735	1.12002	1.56322e-05	0.000134469	NA	NA	NA	up
PF3D7_0707400	AAA family ATPase, putative	null	1.32687	0.40803	0.21952	0.74272	0.865445	-0.208487	0.0817708	0.152619	3.30911	1.72644	2.86704e-10	9.90276e-09	2.1762	1.12181	1.01653e-06	1.2391e-05	NA	NA	up	up
PF3D7_0729300	60S ribosomal export protein NMD3, putative	NMD3	1.38885	0.473891	0.202057	0.727472	1.36054	0.444183	0.0462042	0.0951166	2.2124	1.14561	0.000585303	0.00399007	2.1763	1.12188	0.000175539	0.00107753	NA	NA	up	up
PF3D7_1463300	DNA polymerase alpha subunit B, putative	null	0.661529	-0.596124	0.174187	0.701529	1.45408	0.540109	0.013548	0.0336929	0.986892	-0.019036	0.930693	0.969815	2.17989	1.12426	4.83194e-05	0.000353061	NA	NA	NA	up
PF3D7_0217700	E2F-associated phosphoprotein, putative	null	1.26879	0.343451	0.530961	0.90977	1.62599	0.701317	0.00874935	0.0229577	1.68862	0.755841	0.0620251	0.14276	2.18548	1.12795	0.000533939	0.00275209	NA	NA	NA	up
PF3D7_1214000	conserved protein, unknown function	null	0.777397	-0.363276	0.560854	0.922228	1.36912	0.453246	0.0208615	0.0486052	1.24163	0.312238	0.381361	0.542066	2.18708	1.129	3.31151e-05	0.000254625	NA	NA	NA	up
PF3D7_0401600	rifin	RIF	1.54044	0.623346	0.067979	0.511491	1.44069	0.526758	0.000527067	0.00190125	2.3217	1.21518	4.07907e-05	0.000437549	2.19459	1.13395	2.52834e-06	2.72492e-05	NA	NA	up	up
PF3D7_0516100	cation-transporting ATPase 1	ATPase1	1.13245	0.179451	0.712863	0.970897	1.30596	0.385109	0.0208319	0.0485579	1.89109	0.919218	0.00148403	0.00848381	2.19583	1.13477	3.37706e-06	3.48128e-05	NA	NA	NA	up
PF3D7_1104000	phenylalanine--tRNA ligase beta subunit	null	0.715612	-0.482751	0.342853	0.836098	1.02056	0.0293607	0.811139	0.893852	1.53857	0.621586	0.0419879	0.105962	2.19993	1.13746	2.31799e-05	0.000189265	NA	NA	NA	up
PF3D7_0915900	conserved Plasmodium protein, unknown function	null	0.752865	-0.409537	0.615438	0.942004	1.37241	0.45671	0.0645774	0.125846	1.21178	0.277129	0.587194	0.72823	2.20164	1.13858	0.00125177	0.00565828	NA	NA	NA	up
PF3D7_1126500	WD repeat-containing protein, putative	null	0.836776	-0.257087	0.471984	0.895347	1.59429	0.672918	7.18784e-05	0.000305248	1.15144	0.20344	0.441998	0.602639	2.20341	1.13974	6.30403e-06	6.14165e-05	NA	NA	NA	up
PF3D7_0931000	elongation factor Tu, putative	null	0.602525	-0.730907	0.0956749	0.583293	0.977276	-0.0331624	0.86798	0.935273	1.35339	0.436582	0.11868	0.233739	2.20563	1.14119	5.76986e-05	0.000411653	NA	NA	NA	up
PF3D7_0715400	secreted ookinete protein, putative	PSOP20	0.626698	-0.674158	0.0978554	0.590172	1.39116	0.476283	0.0666609	0.129341	0.990014	-0.0144794	0.99637	1	2.2076	1.14248	0.000569934	0.00290493	NA	NA	NA	up
PF3D7_1139700	adrenodoxin reductase, putative	null	0.859144	-0.219028	0.51632	0.904485	0.627242	-0.672905	0.00395878	0.011496	3.00707	1.58836	1.24081e-07	2.54095e-06	2.21079	1.14456	0.000140211	0.000887849	NA	NA	up	up
PF3D7_1442200	GTP-binding protein, putative	null	1.00854	0.0122639	0.993296	1	1.11745	0.160216	0.306016	0.44173	1.99642	0.997417	0.000385979	0.00283654	2.215	1.14731	0.000137058	0.000871477	NA	NA	NA	up
PF3D7_1206900	conserved Plasmodium protein, unknown function	null	1.91859	0.940046	0.259045	0.782226	1.24611	0.317429	0.234501	0.35746	3.38661	1.75984	1.34139e-05	0.000163909	2.21643	1.14824	0.000191057	0.00115623	NA	NA	up	up
PF3D7_1132900	glycine cleavage system H protein	GCVH	0.964299	-0.0524477	1	1	0.985021	-0.0217734	0.965377	0.996234	2.15215	1.10578	0.00221408	0.0114597	2.21764	1.14902	0.00114298	0.00524018	NA	NA	NA	up
PF3D7_0514800	inositol polyphosphate multikinase, putative	null	0.516047	-0.954425	0.0737902	0.523168	0.722998	-0.467937	0.0698447	0.134271	1.58286	0.662529	0.0386001	0.100094	2.22573	1.15428	0.00171955	0.00732526	NA	NA	NA	up
PF3D7_0923600	lipoate-protein ligase 2	LipL2	0.559941	-0.836653	0.119839	0.63209	1.00812	0.0116674	0.973605	1	1.23328	0.302502	0.429685	0.590173	2.22719	1.15522	0.00142042	0.00624499	NA	NA	NA	up
PF3D7_0111400	conserved Plasmodium protein, unknown function	GEXP19	0.704626	-0.50507	0.349494	0.838918	1.24239	0.313122	0.0867671	0.160276	1.26318	0.33706	0.239923	0.388802	2.23413	1.15971	0.000263315	0.00152361	NA	NA	NA	up
mal_mito_1	unspecified product	null	1.05194	0.0730536	0.817052	0.985097	0.663524	-0.591779	0.0109498	0.027969	3.52557	1.81786	5.54391e-08	1.21194e-06	2.24331	1.16563	0.000678975	0.00335509	NA	NA	up	up
PF3D7_0603400	trophozoite exported protein 1	TEX1	0.859531	-0.218379	0.492282	0.899891	1.54926	0.631582	2.09895e-08	1.39518e-07	1.23619	0.3059	0.229889	0.377274	2.24703	1.16802	1.94526e-07	2.81871e-06	NA	NA	NA	up
PF3D7_1433700	conserved Plasmodium protein, unknown function	null	0.837637	-0.255603	0.69215	0.964919	1.23958	0.309849	0.0592361	0.117209	1.51867	0.602812	0.120016	0.235442	2.24729	1.16818	6.46987e-05	0.00045342	NA	NA	NA	up
PF3D7_1226500	heptatricopeptide repeat and RAP domain-containing protein, putative	null	1.15526	0.208212	0.688503	0.961694	1.48409	0.569581	0.00803406	0.0212741	1.74131	0.80017	0.0176236	0.0569364	2.26347	1.17854	3.92872e-05	0.000294596	NA	NA	NA	up
PF3D7_0809200	asparagine-rich antigen Pfa55-14	pfa55-14	0.757065	-0.401511	0.590082	0.935496	1.18675	0.247012	0.224195	0.344783	1.44734	0.533406	0.208452	0.350874	2.26608	1.1802	2.08396e-05	0.000172345	NA	NA	NA	up
PF3D7_1443200	heptatricopeptide repeat-containing protein, putative	null	1.6672	0.737427	0.15707	0.67961	0.955137	-0.0662206	0.779724	0.872928	3.9147	1.9689	1.02094e-06	1.6792e-05	2.26615	1.18025	0.00180229	0.00759295	NA	NA	up	up
PF3D7_0113000	glutamic acid-rich protein GARP	GARP	1.45029	0.536338	0.22382	0.748824	1.79501	0.843992	3.64953e-14	3.93574e-13	1.80088	0.848701	0.0137954	0.047271	2.26711	1.18086	2.02092e-07	2.92012e-06	NA	NA	NA	up
PF3D7_1440800	major facilitator superfamily domain-containing protein, putative	MFS6	0.759449	-0.396974	0.616668	0.942342	1.25166	0.323837	0.0877471	0.161798	1.38197	0.466729	0.31313	0.471332	2.27169	1.18377	0.00019931	0.00119913	NA	NA	NA	up
PF3D7_1200900	Plasmodium exported protein (PHISTc), unknown function	null	0.777427	-0.363221	0.34744	0.838775	1.27984	0.355967	0.183364	0.29472	1.37263	0.456946	0.172037	0.306718	2.27294	1.18456	0.00079425	0.00384348	NA	NA	NA	up
PF3D7_0513000	conserved protein, unknown function	null	0.638117	-0.648107	0.167384	0.694745	1.1817	0.240868	0.276322	0.407005	1.22115	0.288245	0.280272	0.43554	2.27294	1.18456	2.95709e-05	0.000232233	NA	NA	NA	up
PF3D7_0901800	Plasmodium exported protein, unknown function	null	0.916874	-0.125205	0.835197	0.988027	1.33906	0.42122	0.0573653	0.114335	1.55891	0.640535	0.134863	0.255663	2.27373	1.18506	3.51193e-05	0.000266691	NA	NA	NA	up
PF3D7_1443500	poly(A)-specific ribonuclease PARN, putative	PARN	1.33748	0.419521	0.560864	0.922228	1.45116	0.537208	0.017387	0.0415337	2.09012	1.06358	0.00171469	0.00951578	2.27569	1.1863	2.32457e-05	0.000189502	NA	NA	up	up
PF3D7_1023200	orotidine 5'-phosphate decarboxylase	OMPDC	0.983245	-0.0243779	0.926921	1	1.93085	0.949233	0.00099775	0.00337211	1.14568	0.19621	0.604149	0.739324	2.27676	1.18698	0.000268661	0.00155106	NA	NA	NA	up
PF3D7_1131200	conserved Plasmodium protein, unknown function	null	0.492777	-1.02099	0.0061875	0.11358	1.10382	0.142499	0.481309	0.620651	1.01432	0.0205178	0.824244	0.906283	2.28556	1.19255	7.44799e-06	7.0949e-05	NA	NA	NA	up
PF3D7_0408900	tRNA N6-adenosine threonylcarbamoyltransferase	KAE1	0.611695	-0.709117	0.0261769	0.316885	1.39818	0.483551	0.000311212	0.00118424	0.992959	-0.0101936	0.943441	0.978768	2.28891	1.19466	8.65066e-07	1.06203e-05	NA	NA	NA	up
PF3D7_0616900	conserved Plasmodium protein, unknown function	null	1.22995	0.298605	0.525371	0.90977	1.43707	0.523132	0.000458216	0.00167652	1.95207	0.965005	0.000478775	0.00340733	2.29165	1.19639	2.5901e-07	3.6107e-06	NA	NA	NA	up
PF3D7_1149000	antigen 332, DBL-like protein	Pf332	1.15872	0.212536	0.397012	0.856566	1.8697	0.902803	3.70491e-18	5.04139e-17	1.40496	0.49053	0.0590972	0.137421	2.29169	1.19641	1.57456e-08	2.8709e-07	NA	NA	NA	up
PF3D7_1123700	mitochondrial ribosomal protein L37, putative	null	0.389868	-1.35894	0.000386248	0.0124986	1.07162	0.0997895	0.628248	0.750031	0.825746	-0.27623	0.320659	0.479047	2.2933	1.19742	0.000286575	0.00163612	NA	NA	NA	up
PF3D7_1015400	conserved Plasmodium protein, unknown function	null	0.509486	-0.972885	0.137573	0.651419	1.01468	0.0210187	0.926601	0.973221	1.15135	0.203329	0.541075	0.69047	2.29432	1.19807	3.09342e-07	4.22008e-06	NA	NA	NA	up
PF3D7_0608100	conserved Plasmodium protein, unknown function	null	0.532369	-0.909502	0.00165486	0.040552	1.27635	0.352024	0.000913993	0.0031318	0.950926	-0.072595	0.792812	0.882777	2.29953	1.20134	4.5946e-08	7.551e-07	NA	NA	NA	up
PF3D7_1471500	transmembrane protein 43, putative	TMEM43	3.45055	1.78683	0.000103754	0.0040601	0.788336	-0.343117	0.0702164	0.134674	9.93324	3.31226	1.92566e-20	3.02329e-18	2.30621	1.20553	4.87486e-05	0.000354721	up	NA	up	up
PF3D7_1427300	conserved Plasmodium protein, unknown function	null	0.671625	-0.574272	0.418122	0.868137	1.15379	0.206381	0.298388	0.432401	1.34222	0.424626	0.285323	0.441003	2.30851	1.20697	0.000994792	0.00465201	NA	NA	NA	up
PF3D7_1475100	conserved Plasmodium protein, unknown function	null	0.872404	-0.196932	0.589719	0.935496	1.11041	0.151093	0.672379	0.786312	1.80544	0.85235	0.00518372	0.0221774	2.31681	1.21214	0.000514141	0.00267145	NA	NA	NA	up
PF3D7_1015200	cysteine--tRNA ligase	CysRS	0.88318	-0.179221	0.619772	0.942342	1.47233	0.558105	0.000187878	0.000746627	1.3806	0.465298	0.0960697	0.199654	2.32412	1.21668	1.06281e-06	1.2894e-05	NA	NA	NA	up
PF3D7_0726900	mitochondrial import inner membrane translocase subunit TIM50, putative	TIM50	0.823804	-0.279627	0.460097	0.889731	1.39745	0.482793	0.00338706	0.0100433	1.3715	0.455754	0.122464	0.238978	2.33581	1.22392	2.32253e-06	2.53654e-05	NA	NA	NA	up
PF3D7_1339600	conserved Plasmodium protein, unknown function	null	0.904811	-0.144312	0.660154	0.949959	0.74953	-0.415943	0.037241	0.0792381	2.78446	1.4774	7.97522e-06	0.00010253	2.34366	1.22876	0.000103311	0.000676124	NA	NA	up	up
PF3D7_1414900	ATP-dependent protease, putative	null	1.2176	0.284041	0.678244	0.956895	1.15658	0.209865	0.504768	0.640978	2.46924	1.30407	0.00162791	0.00911804	2.34714	1.2309	0.000748647	0.00365721	NA	NA	up	up
PF3D7_1238300	pre-mRNA-splicing factor CWC22, putative	CWC22	0.954812	-0.0667107	0.893014	0.999191	1.47066	0.556461	6.6384e-07	3.76707e-06	1.51067	0.595188	0.0301191	0.0833584	2.35081	1.23316	9.55171e-08	1.44512e-06	NA	NA	NA	up
PF3D7_1337300	exoribonuclease, putative	null	0.770315	-0.376479	0.309097	0.811096	1.36923	0.453362	0.00569157	0.0158292	1.31326	0.393152	0.181845	0.318829	2.3544	1.23536	2.92408e-06	3.07596e-05	NA	NA	NA	up
PF3D7_1408500	conserved Plasmodium protein, unknown function	null	1.73122	0.791791	0.271921	0.7895	1.19995	0.262976	0.443104	0.58325	3.38253	1.7581	0.000169283	0.00144253	2.35722	1.23709	0.000437851	0.00231957	NA	NA	up	up
PF3D7_1455800	LCCL domain-containing protein	CCp2	1.93741	0.954128	0.106099	0.614752	0.614597	-0.702288	0.00646909	0.0176702	7.34063	2.8759	1.59036e-12	7.99964e-11	2.35836	1.23778	0.00190934	0.00798506	NA	NA	up	up
PF3D7_1419100	ATP-dependent rRNA helicase SPB4, putative	SPB4	1.16557	0.221034	0.580477	0.932737	1.25972	0.333104	0.0163174	0.0394685	2.17975	1.12416	4.18424e-05	0.000445145	2.36237	1.24023	1.22317e-07	1.82907e-06	NA	NA	up	up
PF3D7_1120000	conserved protein, unknown function	null	1.02758	0.0392563	0.918646	1	1.53732	0.620417	1.40375e-09	1.03941e-08	1.56814	0.649051	0.00996837	0.0370202	2.36469	1.24165	7.20376e-09	1.36739e-07	NA	NA	NA	up
PF3D7_1314300	MACRO domain-containing protein, putative	null	0.754284	-0.40682	0.404112	0.861084	1.73013	0.790882	0.000261446	0.00101342	1.03166	0.0449636	0.836171	0.914932	2.37331	1.2469	9.14969e-06	8.46511e-05	NA	NA	NA	up
PF3D7_1308200	carbamoyl phosphate synthetase	cpsSII	0.752878	-0.409513	0.214551	0.740233	1.36796	0.452023	4.25605e-07	2.48015e-06	1.30282	0.381633	0.0925153	0.193822	2.37967	1.25076	7.63869e-10	1.7234e-08	NA	NA	NA	up
PF3D7_0716500	conserved Plasmodium protein, unknown function	null	0.784589	-0.349991	0.377289	0.851543	1.36768	0.451733	0.0100065	0.0258134	1.35953	0.443107	0.119313	0.234419	2.38033	1.25116	1.18229e-06	1.42096e-05	NA	NA	NA	up
PF3D7_1430000	conserved protein, unknown function	null	0.842718	-0.246878	0.47711	0.89575	0.973622	-0.038567	0.908722	0.962626	2.04949	1.03527	0.00297468	0.0145532	2.38494	1.25395	0.000962424	0.00452115	NA	NA	NA	up
PF3D7_1131600	kelch domain-containing protein, putative	null	1.10151	0.139484	0.841812	0.991159	1.61608	0.692499	0.0279161	0.0621182	1.61453	0.691118	0.135586	0.256564	2.38613	1.25468	0.000164448	0.00101673	NA	NA	NA	up
PF3D7_1365000	conserved Plasmodium protein, unknown function	null	1.16068	0.214974	0.740312	0.970897	1.66679	0.737076	0.000542268	0.00195067	1.65855	0.729921	0.0178802	0.0574316	2.39407	1.25947	3.01359e-05	0.000235591	NA	NA	NA	up
PF3D7_1115700	cysteine proteinase falcipain 2a	FP2A	0.697788	-0.51914	0.0661264	0.508398	0.660312	-0.598781	2.02551e-05	9.45966e-05	2.50574	1.32523	1.22787e-06	1.98801e-05	2.40331	1.26502	1.35463e-06	1.59092e-05	NA	NA	up	up
PF3D7_1206600	DNA-directed RNA polymerase III subunit RPC2, putative	RPC2	1.01937	0.0276716	0.93851	1	1.34168	0.424038	0.000760499	0.00266021	1.81228	0.857802	0.00151557	0.0086193	2.40684	1.26714	5.02312e-08	8.07467e-07	NA	NA	NA	up
PF3D7_1406500	WD repeat-containing protein 65, putative	WDR65	2.00279	1.00201	0.14015	0.652982	1.21676	0.283045	0.437622	0.577497	3.9542	1.98339	7.40264e-05	0.000723643	2.41882	1.2743	0.00241955	0.00986226	NA	NA	up	up
PF3D7_0516000	RAP protein, putative	null	1.07852	0.109049	0.771393	0.971209	0.967992	-0.0469328	0.798773	0.886426	2.66537	1.41434	1.98657e-05	0.000231412	2.4199	1.27495	4.4311e-05	0.000326555	NA	NA	up	up
PF3D7_1338800	CPW-WPC family protein	null	0.965177	-0.0511346	0.974348	1	1.1969	0.259307	0.154021	0.256438	1.93264	0.950577	0.00374215	0.0172124	2.42483	1.27788	1.37316e-05	0.000121158	NA	NA	NA	up
PF3D7_0826000	conserved Plasmodium protein, unknown function	null	1.0553	0.077649	0.827212	0.986396	1.76769	0.821868	0.00600206	0.0164985	1.44532	0.531386	0.195585	0.335649	2.42771	1.2796	0.000378623	0.00203728	NA	NA	NA	up
PF3D7_1242400	GAS8-like protein, putative	null	0.970535	-0.0431482	0.807916	0.985097	1.26131	0.334918	0.325139	0.463782	1.84832	0.886217	0.0342943	0.0916816	2.42804	1.27979	0.00129505	0.00578777	NA	NA	NA	up
PF3D7_0103200	nucleoside transporter 4	NT4	0.877255	-0.188931	0.570168	0.926954	1.02797	0.0397952	0.83005	0.907382	2.05731	1.04076	9.65085e-05	0.00090746	2.43126	1.2817	6.85924e-08	1.06598e-06	NA	NA	up	up
PF3D7_1207800	conserved Plasmodium protein, unknown function	null	1.35035	0.433329	0.337419	0.831644	1.0773	0.107415	0.6163	0.741516	3.00441	1.58708	5.77816e-06	7.71563e-05	2.4339	1.28327	3.33031e-05	0.000254927	NA	NA	up	up
PF3D7_0914000	pseudouridylate synthase, putative	null	1.08209	0.113817	0.966817	1	0.565128	-0.823351	1.09681e-06	6.07157e-06	4.62515	2.2095	5.40436e-13	2.94737e-11	2.43607	1.28456	3.48094e-06	3.57405e-05	NA	NA	up	up
PF3D7_1340300	nucleolar complex protein 2, putative	null	0.774263	-0.369105	0.321493	0.820889	0.910555	-0.135182	0.401674	0.540487	2.05332	1.03796	0.000510616	0.00358469	2.44536	1.29004	4.77615e-06	4.78918e-05	NA	NA	up	up
PF3D7_1411500	conserved Plasmodium protein, unknown function	null	1.11775	0.160598	0.8638	0.992627	1.61637	0.692762	0.0161393	0.0390923	1.68787	0.755206	0.0998014	0.204619	2.44771	1.29143	5.74538e-05	0.000410475	NA	NA	NA	up
PF3D7_1371800	Plasmodium exported protein, unknown function	null	1.49358	0.578773	0.120726	0.63209	1.28623	0.363144	0.040273	0.085028	2.8376	1.50467	2.38659e-06	3.51276e-05	2.45934	1.29827	1.95701e-06	2.18371e-05	NA	NA	up	up
PF3D7_0931700	PIH1 domain-containing protein, putative	null	0.476513	-1.06941	0.0308269	0.347354	0.846889	-0.239755	0.439234	0.579182	1.36781	0.451872	0.250625	0.401263	2.46069	1.29906	0.00203351	0.00844942	NA	NA	NA	up
PF3D7_1204200	conserved Plasmodium protein, unknown function	null	0.898747	-0.154012	0.833364	0.987426	0.830187	-0.268492	0.309107	0.444957	2.64726	1.4045	0.000132453	0.0011791	2.4662	1.30229	0.00044323	0.00233844	NA	NA	up	up
PF3D7_1445300	mitochondrial ribosomal protein S29 precursor, putative	null	0.773661	-0.370226	0.346585	0.838044	1.50534	0.590086	0.0258282	0.0581367	1.25482	0.327483	0.351671	0.510509	2.46651	1.30247	1.2076e-05	0.000108599	NA	NA	NA	up
PF3D7_0218300	rRNA methyltransferase, putative	null	0.747932	-0.419021	0.201097	0.727472	1.27041	0.345289	0.0492149	0.100125	1.4424	0.528469	0.0725741	0.161793	2.46912	1.304	6.21473e-07	7.89347e-06	NA	NA	NA	up
PF3D7_1120600	DDRGK domain-containing protein, putative	null	1.00627	0.00901562	0.983509	1	1.71106	0.77489	8.69952e-14	9.19108e-13	1.43833	0.524397	0.0417833	0.1056	2.47003	1.30453	2.27633e-09	4.70259e-08	NA	NA	NA	up
PF3D7_1015300	methionine aminopeptidase 1b, putative	METAP1b	1.12287	0.167191	0.658162	0.949296	1.37635	0.460843	0.0145349	0.0357898	1.99671	0.997622	0.00160829	0.00902769	2.47222	1.3058	2.71732e-06	2.888e-05	NA	NA	NA	up
PF3D7_0730100	tRNA pseudouridine synthase D, putative	null	0.953739	-0.0683334	0.900824	1	1.30057	0.379143	0.300017	0.434397	1.79852	0.84681	0.0619728	0.142709	2.47933	1.30995	0.00173064	0.00735736	NA	NA	NA	up
PF3D7_1369700	U2 small nuclear ribonucleoprotein A', putative	SNRPA1	0.829329	-0.269984	0.726245	0.970897	0.98014	-0.02894	0.913654	0.965476	2.09631	1.06785	0.0407446	0.103733	2.48448	1.31295	0.000848873	0.00405442	NA	NA	NA	up
PF3D7_1035000	U2 snRNA/tRNA pseudouridine synthase, putative	null	1.23323	0.302442	0.494262	0.899891	0.730605	-0.452836	0.0235004	0.053884	4.16033	2.0567	6.59844e-10	2.12339e-08	2.4854	1.31348	2.76794e-05	0.000220067	NA	NA	up	up
PF3D7_0830100	unspecified product	null	0.663124	-0.592649	0.107672	0.617074	1.34809	0.430922	0.00968323	0.0250914	1.21998	0.286862	0.297784	0.455243	2.49003	1.31616	3.04233e-07	4.17035e-06	NA	NA	NA	up
PF3D7_1354300	large subunit rRNA methyltransferase, putative	null	1.19365	0.255379	0.382378	0.851543	1.29525	0.37323	0.0123858	0.0311322	2.27243	1.18424	1.25961e-05	0.000155382	2.49216	1.3174	2.75349e-08	4.81301e-07	NA	NA	up	up
PF3D7_0112200	multidrug resistance-associated protein 1	MRP1	0.674184	-0.568786	0.214898	0.740233	1.30887	0.388322	0.000136425	0.000558378	1.28337	0.359934	0.191681	0.330923	2.49784	1.32068	4.14557e-10	9.91853e-09	NA	NA	NA	up
PF3D7_0521000	conserved Plasmodium protein, unknown function	null	0.833471	-0.262796	0.476029	0.89575	1.36977	0.453937	0.00373665	0.0109549	1.50826	0.592886	0.0325725	0.0884477	2.50002	1.32194	2.04577e-07	2.94774e-06	NA	NA	NA	up
PF3D7_1022600	kelch protein K10	Kelch10	1.03304	0.0468939	0.967756	1	0.850729	-0.233228	0.147614	0.247596	3.02727	1.59802	1.22234e-07	2.51308e-06	2.5027	1.32348	5.26874e-07	6.86136e-06	NA	NA	up	up
PF3D7_0914300	met-10+ like protein, putative	null	0.951287	-0.0720469	0.923409	1	0.945282	-0.0811833	0.656634	0.773789	2.51776	1.33214	6.90701e-06	9.01391e-05	2.51769	1.3321	8.24032e-07	1.02387e-05	NA	NA	up	up
PF3D7_0106400	pre-rRNA-processing protein TSR2, putative	null	0.96654	-0.0490983	0.910763	1	1.08747	0.120977	0.72315	0.831255	2.24744	1.16828	0.00348519	0.0163766	2.5219	1.33451	0.000146721	0.000920407	NA	NA	NA	up
PF3D7_0107800	double-strand break repair protein MRE11	MRE11	0.647541	-0.626956	0.189522	0.720767	1.25177	0.323965	0.0175826	0.0419817	1.30208	0.380815	0.139732	0.262492	2.5258	1.33674	7.9764e-09	1.50848e-07	NA	NA	NA	up
PF3D7_1418900	ATP-dependent RNA helicase DBP4, putative	DBP4	0.935726	-0.0958413	0.772241	0.971209	1.03424	0.0485654	0.915263	0.966194	2.26164	1.17737	9.94402e-05	0.000924955	2.52764	1.33779	1.44426e-06	1.65968e-05	NA	NA	up	up
PF3D7_0520700	CDC73 domain-containing protein, putative	null	0.876987	-0.189372	0.739958	0.970897	1.47776	0.563416	0.0770428	0.145361	1.49935	0.584335	0.150307	0.277231	2.53244	1.34053	0.000250353	0.00146176	NA	NA	NA	up
PF3D7_0716100	protein SDA1, putative	SDA1	0.921841	-0.11741	0.8347	0.987941	1.22161	0.288786	0.146298	0.245863	1.89142	0.919469	0.0071766	0.0288456	2.5345	1.3417	1.28329e-05	0.000114804	NA	NA	NA	up
PF3D7_1342300	tetratricopeptide repeat protein, putative	null	0.689213	-0.536977	0.552601	0.920262	1.55554	0.637415	0.0145925	0.0358976	1.12817	0.173986	0.684825	0.806015	2.54301	1.34654	7.67598e-06	7.2851e-05	NA	NA	NA	up
PF3D7_1327000	conserved Plasmodium protein, unknown function	null	0.927953	-0.107877	0.777584	0.972832	1.13934	0.188202	0.368483	0.508192	2.0611	1.04342	0.00142537	0.00822367	2.55167	1.35144	4.98252e-06	4.97672e-05	NA	NA	up	up
PF3D7_0205100	conserved Plasmodium protein, unknown function	null	1.26853	0.343159	0.36726	0.847437	1.85931	0.894766	0.00174572	0.00558759	1.72809	0.789175	0.0300167	0.0831994	2.55654	1.35419	1.36431e-05	0.000120585	NA	NA	NA	up
PF3D7_0715000	4-nitrophenylphosphatase	PNPase	0.688913	-0.537607	0.19619	0.724828	1.14519	0.195586	0.457743	0.598428	1.53725	0.620356	0.16663	0.29924	2.56534	1.35915	3.00073e-05	0.000234943	NA	NA	NA	up
PF3D7_1357700	U3 small nucleolar RNA-associated protein 21, putative	UTP21	1.00873	0.0125356	0.999377	1	1.51391	0.59828	0.00276161	0.00835187	1.69754	0.763448	0.0184102	0.0587336	2.56693	1.36004	1.4085e-06	1.62816e-05	NA	NA	NA	up
PF3D7_0932300	M18 aspartyl aminopeptidase	M18AAP	0.80988	-0.30422	0.300743	0.807134	0.848426	-0.237139	0.0463361	0.0953126	2.43306	1.28277	1.70599e-06	2.63057e-05	2.5691	1.36126	5.97833e-09	1.15178e-07	NA	NA	up	up
PF3D7_1013100	U3 small nucleolar RNA-associated protein 13, putative	UTP13	0.973106	-0.0393311	0.918874	1	0.77665	-0.364663	0.00193376	0.00609561	3.19145	1.67421	8.63171e-10	2.71036e-08	2.57035	1.36197	1.2591e-08	2.3298e-07	NA	NA	up	up
PF3D7_1405000	conserved Plasmodium protein, unknown function	null	0.452071	-1.14538	0.00135167	0.0339465	1.14739	0.198358	0.279992	0.411246	1.01377	0.0197337	0.882256	0.940655	2.58871	1.37224	7.66783e-07	9.59691e-06	NA	NA	NA	up
PF3D7_1029300	conserved protein, unknown function	null	0.973186	-0.039212	0.949116	1	1.46987	0.555685	0.00247577	0.00758341	1.69899	0.764681	0.0161081	0.0532245	2.58915	1.37248	1.12835e-06	1.35931e-05	NA	NA	NA	up
PF3D7_0923400	conserved Plasmodium protein, unknown function	null	0.84708	-0.23943	0.613331	0.941123	1.45416	0.54019	5.60889e-05	0.000243771	1.51275	0.597172	0.0451691	0.112159	2.60469	1.38111	9.90964e-10	2.18778e-08	NA	NA	NA	up
PF3D7_0529300	apicoplast TIC22 protein	TIC22	0.419087	-1.25468	0.0012986	0.0327766	1.08395	0.1163	0.656245	0.773681	1.00187	0.00269683	0.967293	0.992188	2.61407	1.3863	1.67047e-05	0.000142739	NA	NA	NA	up
PF3D7_1308500	conserved Plasmodium protein, unknown function	null	1.048	0.0676399	0.989013	1	1.22324	0.290713	0.232185	0.354761	2.24353	1.16577	0.00639105	0.0263421	2.61692	1.38787	0.000120036	0.000775264	NA	NA	NA	up
PF3D7_1118200	heat shock protein 90, putative	null	0.907052	-0.140743	0.628054	0.942342	1.63334	0.707825	2.09126e-10	1.65707e-09	1.43776	0.523822	0.0583157	0.136527	2.61932	1.38919	1.04403e-09	2.28531e-08	NA	NA	NA	up
PF3D7_1115100	conserved protein, unknown function	null	0.510442	-0.97018	0.0463491	0.424763	0.696038	-0.522761	0.019581	0.0460552	1.89247	0.920267	0.00801984	0.0312412	2.62407	1.39181	0.000166928	0.00102836	NA	NA	NA	up
PF3D7_1334500	MSP7-like protein	MSRP6	0.955829	-0.0651763	0.95865	1	1.66059	0.731695	1.25692e-05	6.11746e-05	1.5032	0.588037	0.0583581	0.136537	2.63419	1.39736	1.81781e-07	2.64567e-06	NA	NA	NA	up
PF3D7_1028300	rRNA-processing protein EBP2, putative	EBP2	0.979055	-0.0305375	0.894981	0.999191	1.4568	0.542806	0.0237271	0.0542602	1.77739	0.829764	0.0239901	0.071165	2.64683	1.40426	1.85844e-05	0.000156462	NA	NA	NA	up
PF3D7_1007800	conserved Plasmodium protein, unknown function	null	1.19158	0.25288	0.804943	0.983299	0.757039	-0.40156	0.185534	0.297564	4.15354	2.05434	1.06222e-06	1.73607e-05	2.6469	1.4043	0.000568127	0.00289925	NA	NA	up	up
PF3D7_1412200	conserved Plasmodium protein, unknown function	null	1.04511	0.0636611	0.975894	1	0.954561	-0.0670913	0.800762	0.887876	2.87725	1.52469	8.91661e-06	0.000113786	2.64695	1.40433	6.5412e-06	6.3248e-05	NA	NA	up	up
PF3D7_1136600	conserved Plasmodium protein, unknown function	null	1.28227	0.358705	0.235914	0.758281	0.734724	-0.444725	6.03409e-06	3.03338e-05	4.59881	2.20126	8.28634e-17	8.25606e-15	2.6536	1.40795	1.96692e-10	4.86433e-09	NA	NA	up	up
PF3D7_0521900	conserved Plasmodium protein, unknown function	null	1.29752	0.375758	0.379124	0.851543	1.41792	0.503773	0.0236948	0.054234	2.41308	1.27088	0.000499866	0.00351876	2.6563	1.40942	7.4743e-06	7.1068e-05	NA	NA	up	up
PF3D7_1347200	nucleoside transporter 1	NT1	0.775248	-0.36727	0.15972	0.682649	1.50154	0.586447	1.63559e-10	1.30395e-09	1.36289	0.446673	0.0769593	0.168975	2.66119	1.41207	1.47005e-11	4.46814e-10	NA	NA	NA	up
PF3D7_0915300	heptatricopeptide repeat-containing protein, putative	null	1.13997	0.188998	0.721229	0.970897	1.65923	0.730517	0.00973275	0.0251946	1.82834	0.870534	0.0403741	0.103196	2.68739	1.42621	6.91619e-05	0.000480768	NA	NA	NA	up
PF3D7_1144400	conserved Plasmodium protein, unknown function	null	0.924225	-0.113683	0.882519	0.997213	1.01353	0.019387	1	1	2.44146	1.28775	0.00275528	0.0137255	2.69534	1.43047	0.000811791	0.00391127	NA	NA	NA	up
PF3D7_1419300	glutathione S-transferase	GST	0.840859	-0.250065	0.513688	0.904485	1.49875	0.583764	0.0158731	0.0385368	1.50793	0.592571	0.0985675	0.202839	2.69894	1.43239	4.37773e-06	4.42417e-05	NA	NA	NA	up
PF3D7_1436800	ATP-dependent Clp protease proteolytic subunit	ClpR	0.641421	-0.640656	0.449968	0.886205	1.68455	0.752363	0.0627555	0.123049	1.0288	0.0409565	0.877803	0.938872	2.70138	1.4337	0.0010172	0.00474387	NA	NA	NA	up
PF3D7_1355500	serine/threonine protein phosphatase 5	PP5	0.729214	-0.455587	0.160187	0.68296	1.41257	0.498322	0.000300518	0.00115029	1.38732	0.472299	0.0750597	0.165727	2.70467	1.43545	1.88487e-09	3.92542e-08	NA	NA	NA	up
PF3D7_0212800	multidrug efflux pump, putative	MATE	0.823978	-0.279323	0.489801	0.899495	0.808752	-0.30623	0.0419225	0.0877974	2.725	1.44626	8.68079e-07	1.46023e-05	2.70633	1.43634	1.28069e-07	1.90401e-06	NA	NA	up	up
PF3D7_0621300	mRNA-binding protein PUF3	PUF3	1.05166	0.072664	0.817427	0.985097	1.68808	0.755379	0.00231787	0.00714607	1.68324	0.751244	0.0423617	0.106645	2.7214	1.44435	1.12547e-05	0.000102106	NA	NA	NA	up
PF3D7_1138200	conserved protein, unknown function	null	0.410215	-1.28555	0.00574985	0.106635	1.19266	0.254189	0.397399	0.535916	0.924687	-0.112964	0.758861	0.862206	2.72364	1.44554	0.000256851	0.00149124	NA	NA	NA	up
PF3D7_1002600	conserved Plasmodium protein, unknown function	null	0.600777	-0.735099	0.208751	0.733974	1.00383	0.00551081	1	1	1.62533	0.70073	0.0865942	0.184932	2.72447	1.44597	0.000698315	0.00343745	NA	NA	NA	up
PF3D7_1010200	DNA2/NAM7 helicase, putative	null	0.929929	-0.104807	0.697154	0.965798	1.24133	0.311889	0.0107389	0.0275114	2.02837	1.02032	0.000148015	0.00128669	2.7338	1.45091	3.18055e-10	7.79084e-09	NA	NA	up	up
PF3D7_1236800	protein-S-isoprenylcysteine O-methyltransferase, putative	null	0.638965	-0.646191	0.0993176	0.594727	0.661406	-0.596391	0.000242898	0.000951458	2.64466	1.40308	1.01786e-06	1.6792e-05	2.75235	1.46066	2.4142e-07	3.41172e-06	NA	NA	up	up
PF3D7_0504700	centrosomal protein CEP120, putative	CEP120	1.03761	0.0532577	0.808777	0.985097	1.33896	0.421116	0.00103748	0.00348826	2.13983	1.09749	9.8838e-05	0.000922666	2.78556	1.47797	1.20165e-09	2.56486e-08	NA	NA	up	up
PF3D7_0932700	conserved Plasmodium protein, unknown function	null	0.993356	-0.00961676	1	1	1.31513	0.395209	0.206461	0.323292	2.10185	1.07166	0.00743119	0.0295934	2.79925	1.48504	7.86129e-05	0.000532786	NA	NA	NA	up
PF3D7_0202700	octaprenyl pyrophosphate synthase	OPP	0.582168	-0.780493	0.174307	0.701529	0.850493	-0.233629	0.343641	0.482118	1.91286	0.935731	0.00466573	0.0203993	2.80327	1.48711	1.32772e-05	0.000118163	NA	NA	NA	up
PF3D7_1122900	dynein heavy chain, putative	null	1.07748	0.107659	0.949114	1	1.00859	0.0123459	1	1	2.96917	1.57006	1.14733e-05	0.000142014	2.80435	1.48767	5.71019e-06	5.63786e-05	NA	NA	up	up
PF3D7_0420400	ribosome-recycling factor	RRF2	0.533378	-0.906771	0.0351719	0.369122	0.705226	-0.503843	0.0447674	0.0927465	2.10467	1.07359	0.0017088	0.00950494	2.81311	1.49217	2.09699e-05	0.000173145	NA	NA	up	up
PF3D7_1344000	aminomethyltransferase, putative	null	1.02125	0.0303336	0.982459	1	1.33009	0.411525	0.0403133	0.0850441	2.13955	1.09731	0.00135348	0.00787022	2.818	1.49467	5.4154e-07	6.98166e-06	NA	NA	up	up
PF3D7_0933400	conserved Plasmodium protein, unknown function	null	0.949845	-0.0742355	0.937191	1	1.69929	0.764934	0.0483653	0.0987852	1.58136	0.661168	0.307284	0.466053	2.82916	1.50037	0.000321863	0.00178991	NA	NA	NA	up
PF3D7_0901700	Plasmodium exported protein (hyp5), unknown function	null	0.621353	-0.686516	0.209885	0.734742	1.3042	0.383163	0.127646	0.21963	1.35111	0.43414	0.147685	0.273465	2.84681	1.50935	5.32491e-05	0.000383096	NA	NA	NA	up
PF3D7_1434000	CCR4-associated factor 16, putative	CAF16	0.762403	-0.391374	0.330836	0.827539	1.2671	0.341528	0.0910666	0.166619	1.69568	0.76186	0.0228393	0.0686769	2.84888	1.51039	5.57644e-07	7.15342e-06	NA	NA	NA	up
PF3D7_1410300	WD repeat-containing protein, putative	null	0.927173	-0.10909	0.768493	0.971008	0.849696	-0.234982	0.00512915	0.0144271	3.09049	1.62783	1.41244e-10	5.11737e-09	2.85528	1.51363	2.05516e-12	6.90965e-11	NA	NA	up	up
PF3D7_0529200	sugar transporter, putative	null	1.04928	0.0693996	0.763072	0.970897	1.18615	0.246282	0.334302	0.472459	2.51311	1.32948	0.000172681	0.00146426	2.8554	1.51369	8.99303e-06	8.33563e-05	NA	NA	up	up
PF3D7_1465200	mediator of RNA polymerase II transcription subunit 4, putative	MED4	0.876121	-0.190798	0.705528	0.969908	1.66999	0.739842	0.00155629	0.00500905	1.49214	0.577385	0.0928247	0.194392	2.85848	1.51525	1.20203e-06	1.43796e-05	NA	NA	NA	up
PF3D7_0408400	conserved protein, unknown function	null	0.589121	-0.763363	0.293067	0.800952	1.04303	0.0607858	0.817353	0.898604	1.61467	0.691242	0.061508	0.142011	2.85936	1.51569	2.66852e-06	2.8479e-05	NA	NA	NA	up
PF3D7_1246700	conserved Plasmodium protein, unknown function	null	0.853768	-0.228084	0.723572	0.970897	1.53548	0.61869	0.00268597	0.00816951	1.5988	0.676988	0.152226	0.279476	2.87456	1.52334	6.29567e-09	1.2039e-07	NA	NA	NA	up
PF3D7_1014400	MO15-related protein kinase	MRK	0.481214	-1.05525	0.175663	0.703211	1.08369	0.115956	0.646136	0.764849	1.28139	0.357714	0.399037	0.560646	2.88563	1.52889	0.000246118	0.00144195	NA	NA	NA	up
PF3D7_0608600	conserved Plasmodium protein, unknown function	null	0.645789	-0.630866	0.118265	0.63209	1.1969	0.259306	0.272847	0.403144	1.55237	0.63447	0.057381	0.13501	2.90078	1.53644	1.21937e-06	1.45533e-05	NA	NA	NA	up
PF3D7_1116200	pyridoxine biosynthesis protein PDX2	PDX2	1.01269	0.018195	0.949831	1	0.535966	-0.899788	0.000233485	0.000915274	5.44003	2.44361	5.66382e-11	2.18987e-09	2.90422	1.53815	0.000176955	0.00108198	NA	NA	up	up
PF3D7_0506300	conserved protein, unknown function	null	0.82004	-0.286235	0.621447	0.942342	1.45373	0.539763	0.00728304	0.0195599	1.63655	0.710656	0.0239459	0.071165	2.9066	1.53933	6.54538e-08	1.02029e-06	NA	NA	NA	up
PF3D7_0526600	conserved Plasmodium protein, unknown function	null	1.09457	0.13037	0.590245	0.935496	1.34934	0.432258	3.73274e-06	1.91917e-05	2.34025	1.22666	1.31113e-06	2.09014e-05	2.90985	1.54095	4.68529e-13	1.79859e-11	NA	NA	up	up
PF3D7_0800700	surface-associated interspersed protein 8.3 (SURFIN 8.3)	SURF8.3	2.71549	1.44121	0.00070429	0.0199892	1.10144	0.139389	0.458522	0.599145	7.10495	2.82882	1.5593e-16	1.44263e-14	2.9251	1.54849	4.02546e-08	6.76699e-07	NA	NA	up	up
PF3D7_0210500	conserved Plasmodium protein, unknown function	null	1.29985	0.378349	0.668195	0.953703	1.67619	0.745186	0.0110689	0.0282177	2.25847	1.17535	0.00422645	0.0188769	2.93455	1.55314	8.96937e-06	8.33563e-05	NA	NA	NA	up
PF3D7_1325200	lactate dehydrogenase, putative	null	1.23321	0.302419	0.664055	0.952585	1.02168	0.0309367	0.973402	1	3.49751	1.80633	1.93151e-05	0.000225895	2.94458	1.55806	7.44711e-05	0.00050739	NA	NA	up	up
PF3D7_0616500	TRAP-like protein	TLP	1.28915	0.366416	0.610388	0.940837	0.767043	-0.382621	0.228276	0.350024	4.90837	2.29524	4.19271e-07	7.56679e-06	2.95572	1.56351	0.00065905	0.0032629	NA	NA	up	up
PF3D7_0605600	nucleoside diphosphate kinase, putative	null	1.92025	0.941298	0.0272657	0.322335	0.98503	-0.0217605	0.95676	0.992505	5.68483	2.50712	6.52842e-14	3.68322e-12	2.96545	1.56825	3.79269e-08	6.43881e-07	NA	NA	up	up
PF3D7_1432600	conserved Plasmodium protein, unknown function	null	0.822947	-0.281128	0.632513	0.942342	1.45404	0.540067	0.0201781	0.0473739	1.68176	0.749975	0.0206036	0.0636156	2.97807	1.57438	5.71415e-07	7.29369e-06	NA	NA	NA	up
PF3D7_0621000	conserved Plasmodium protein, unknown function	null	0.927091	-0.109216	0.861051	0.992145	0.792569	-0.335392	0.274604	0.405049	3.48348	1.80053	0.000247177	0.00198854	2.98235	1.57645	1.10454e-05	0.000100562	NA	NA	up	up
PF3D7_1109200	conserved Plasmodium protein, unknown function	null	1.62113	0.696996	0.467409	0.893576	1.142	0.191567	0.735702	0.841774	4.25357	2.08867	4.98822e-05	0.000514507	2.99042	1.58035	0.00223373	0.00918491	NA	NA	up	up
PF3D7_1244500	conserved Plasmodium protein, unknown function	PSOP26	1.98122	0.986387	0.205067	0.731575	0.553466	-0.853432	0.00768245	0.0204682	10.7337	3.42407	1.54746e-12	7.86021e-11	3.00812	1.58886	0.00184738	0.00777019	NA	NA	up	up
PF3D7_1368700	mitochondrial carrier protein, putative	null	0.630476	-0.665487	0.351152	0.840464	1.11245	0.15374	0.325933	0.464546	1.7059	0.770531	0.0331037	0.0893977	3.01244	1.59093	4.57664e-09	9.02001e-08	NA	NA	NA	up
PF3D7_1302900	conserved protein, unknown function	null	0.923556	-0.114728	0.91574	1	0.941813	-0.0864877	0.7539	0.854507	2.95247	1.56192	4.17348e-05	0.000444914	3.01833	1.59375	3.23134e-05	0.000249955	NA	NA	up	up
PF3D7_0822700	thrombospondin-related protein 1, putative	TRP1	1.2728	0.348009	0.596879	0.937041	0.653903	-0.61285	0.0141837	0.0350914	5.82496	2.54225	4.81026e-11	1.87383e-09	3.02128	1.59516	3.40737e-05	0.000260439	NA	NA	up	up
PF3D7_1368600	mitochondrial import inner membrane translocase subunit TIM9, putative	TIM9	1.18193	0.241145	0.725919	0.970897	1.91263	0.935558	0.00422392	0.0121842	1.86062	0.895783	0.0569411	0.134402	3.03296	1.60073	3.24616e-05	0.000250697	NA	NA	NA	up
PF3D7_1009900	heptatricopeptide repeat-containing protein, putative	null	0.784187	-0.35073	0.554146	0.920596	0.97118	-0.0421893	0.943719	0.984832	2.42648	1.27886	0.00163073	0.00912399	3.03582	1.60208	7.6741e-05	0.000521474	NA	NA	up	up
PF3D7_0817400	phosphatase, putative	null	0.696803	-0.521177	0.28136	0.793232	1.15561	0.208656	0.47061	0.609881	1.83093	0.872577	0.023103	0.069189	3.05889	1.61301	2.61254e-05	0.000209951	NA	NA	NA	up
PF3D7_0414100	conserved Plasmodium membrane protein, unknown function	null	0.574848	-0.798747	0.0980182	0.590448	1.66524	0.735731	0.0152238	0.0371868	1.05166	0.0726618	0.861752	0.927834	3.06821	1.6174	1.49802e-05	0.000129728	NA	NA	NA	up
PF3D7_1427600	CorA-like Mg2+ transporter protein, putative	MIT3	0.71583	-0.482311	0.505791	0.903291	1.2431	0.313947	0.127688	0.21963	1.76995	0.823711	0.0351723	0.0936422	3.06857	1.61757	1.78573e-08	3.22308e-07	NA	NA	NA	up
PF3D7_1320300	conserved protein, unknown function	null	0.6311	-0.664059	0.441229	0.884225	1.30604	0.385195	0.286434	0.418931	1.49247	0.5777	0.186859	0.324795	3.08989	1.62756	0.00126664	0.00569049	NA	NA	NA	up
PF3D7_0321200	UDP-N-acetylglucosamine--dolichyl-phosphate N-acetylglucosaminephosphotransferase, putative	ALG7	1.22224	0.289533	0.540913	0.914715	0.775081	-0.367581	0.0290029	0.0640491	4.84924	2.27776	5.8333e-13	3.14816e-11	3.10048	1.63249	1.35394e-08	2.48737e-07	NA	NA	up	up
PF3D7_0322400	regulator of initiation factor 2 (eIF2)	null	0.99799	-0.00290336	0.934626	1	1.3408	0.423098	0.00487463	0.0138612	2.29936	1.20123	3.08769e-05	0.000342555	3.11355	1.63856	1.93328e-10	4.82599e-09	NA	NA	up	up
PF3D7_1334200	chaperone binding protein, putative	null	1.00323	0.00465324	0.933719	1	1.586	0.665394	0.00155088	0.00499473	1.96616	0.975378	0.00210915	0.0110714	3.13648	1.64914	1.07401e-09	2.32131e-08	NA	NA	NA	up
PF3D7_0831400	Plasmodium exported protein, unknown function	null	0.721329	-0.471272	0.233866	0.75628	1.26433	0.338373	0.112459	0.197888	1.78562	0.836423	0.0154772	0.0515934	3.16094	1.66036	8.92403e-08	1.35814e-06	NA	NA	NA	up
PF3D7_0907000	conserved Plasmodium protein, unknown function	null	0.682584	-0.550921	0.525414	0.90977	0.987338	-0.018384	1	1	2.19175	1.13208	0.00287662	0.0141805	3.16289	1.66124	0.000387096	0.00207694	NA	NA	NA	up
PF3D7_0512500	conserved Plasmodium protein, unknown function	null	0.701228	-0.512045	0.465907	0.892899	0.975354	-0.0360028	0.877881	0.941842	2.2793	1.18859	0.000373041	0.00276499	3.17031	1.66462	6.97801e-08	1.0747e-06	NA	NA	up	up
PF3D7_1114600	conserved Plasmodium protein, unknown function	null	0.760384	-0.3952	0.692881	0.965305	0.992356	-0.0110705	1	1	2.45074	1.29322	0.0094333	0.0354448	3.18816	1.67272	0.00142559	0.00625704	NA	NA	NA	up
PF3D7_0201600	PHISTb domain-containing RESA-like protein 1	RLP1	0.960847	-0.0576213	0.873499	0.995774	1.56889	0.649747	0.00725693	0.0195044	1.9369	0.953749	0.0159201	0.052738	3.21111	1.68307	5.30364e-07	6.87203e-06	NA	NA	NA	up
PF3D7_0416600	prohibitin-like protein PHBL, putative	PHBL	1.0751	0.104473	0.939329	1	0.961836	-0.0561374	0.824487	0.90358	3.58522	1.84206	1.76483e-05	0.000210197	3.21358	1.68418	3.42862e-05	0.000261674	NA	NA	up	up
PF3D7_1011600	heptatricopeptide repeat-containing protein, putative	null	1.03059	0.0434643	0.955981	1	1.30676	0.385995	0.220984	0.340651	2.53921	1.34438	0.00126643	0.00749259	3.21381	1.68428	2.50311e-05	0.00020202	NA	NA	up	up
PF3D7_0604800	RAP protein, putative	null	1.27289	0.348105	0.677788	0.956895	2.2212	1.15134	0.00552136	0.0154136	1.84217	0.881409	0.122219	0.238705	3.23654	1.69445	0.000168365	0.00103597	NA	NA	NA	up
PF3D7_1009800	conserved Plasmodium membrane protein, unknown function	null	0.587776	-0.766662	0.0785789	0.53554	0.681427	-0.553369	0.00295184	0.00886405	2.78096	1.47558	2.31372e-06	3.42497e-05	3.25176	1.70122	1.24172e-07	1.85143e-06	NA	NA	up	up
PF3D7_1118900	conserved protein, unknown function	null	1.93498	0.952318	0.362898	0.844528	1.03893	0.055093	0.903742	0.960353	6.01821	2.58934	9.97398e-06	0.000125122	3.26109	1.70535	0.000555613	0.00284385	NA	NA	up	up
PF3D7_0622400	conserved protein, unknown function	null	0.662575	-0.593845	0.533765	0.910285	1.6911	0.757962	0.0186933	0.0443081	1.28352	0.360103	0.51495	0.667813	3.26362	1.70647	4.6301e-06	4.66091e-05	NA	NA	NA	up
PF3D7_0801300	von Willebrand factor A domain-related protein	WARP	1.82537	0.868191	0.447959	0.886205	0.865093	-0.209073	0.62768	0.750031	6.76988	2.75913	2.47134e-06	3.62719e-05	3.26647	1.70773	0.00141367	0.00622594	NA	NA	up	up
PF3D7_1419200	thioredoxin-like protein, putative	ATrx1	0.818165	-0.289537	0.67618	0.956895	1.71519	0.778368	7.70654e-06	3.82736e-05	1.58568	0.665105	0.1128	0.224776	3.32002	1.73119	1.65932e-11	4.96251e-10	NA	NA	NA	up
PF3D7_0703400	conserved Plasmodium protein, unknown function	null	0.888296	-0.170887	0.910447	1	1.1015	0.139474	0.616408	0.741516	2.66123	1.41209	0.000145151	0.00126818	3.32657	1.73404	3.04262e-06	3.18114e-05	NA	NA	up	up
PF3D7_1463400	DNA-directed RNA polymerase III subunit RPC4, putative	null	0.884637	-0.176842	0.753232	0.970897	1.25302	0.325407	0.462512	0.602994	2.34927	1.23222	0.0258418	0.0747969	3.33963	1.73969	1.49292e-05	0.000129723	NA	NA	NA	up
PF3D7_0911300	cysteine repeat modular protein 1	CRMP1	1.50847	0.593091	0.291556	0.80066	0.622836	-0.683075	0.00236297	0.00726358	8.0149	3.00268	2.76447e-15	2.07575e-13	3.33985	1.73978	5.43396e-06	5.38579e-05	NA	NA	up	up
PF3D7_1453500	NAD(P) transhydrogenase, putative	NNT	1.50051	0.585453	0.441667	0.884225	0.70208	-0.510292	0.15063	0.25187	7.10384	2.8286	1.28925e-08	3.15077e-07	3.34029	1.73997	0.000726045	0.00355355	NA	NA	up	up
PF3D7_1216700	perforin-like protein 2	PLP2	1.33301	0.414692	0.494214	0.899891	1.0962	0.132513	0.677852	0.790993	4.07576	2.02707	1.98224e-06	2.99417e-05	3.36793	1.75186	8.14754e-06	7.676e-05	NA	NA	up	up
PF3D7_0810200	ABC1 family, putative	ABCK1	0.675451	-0.566077	0.344007	0.83689	0.834646	-0.260764	0.0898132	0.164621	2.73542	1.45176	2.13618e-07	4.0991e-06	3.3865	1.75979	1.23557e-09	2.62635e-08	NA	NA	up	up
PF3D7_1125400	mitochondrial import inner membrane translocase subunit TIM44, putative	TIM44	0.836517	-0.257534	0.478353	0.89575	1.39479	0.480052	0.0049221	0.0139504	2.03278	1.02345	0.000670951	0.00443392	3.42377	1.77559	4.91541e-11	1.36675e-09	NA	NA	up	up
PF3D7_0305800	P-loop containing nucleoside triphosphate hydrolase, putative	null	1.58123	0.661049	0.387128	0.851543	0.559378	-0.838105	0.00545788	0.0152609	9.58322	3.26051	1.68058e-12	8.37218e-11	3.42662	1.77679	0.000342691	0.00188334	NA	NA	up	up
PF3D7_0205000	conserved Plasmodium protein, unknown function	null	1.11	0.150565	0.856399	0.991327	1.42973	0.515738	0.143508	0.242567	2.76166	1.46553	0.00282591	0.0139754	3.55693	1.83063	2.77395e-05	0.000220203	NA	NA	NA	up
PF3D7_0521400	conserved protein, unknown function	null	0.552941	-0.854801	0.293595	0.800952	1.30472	0.383735	0.147672	0.247612	1.5134	0.597789	0.228967	0.376	3.57274	1.83703	7.15095e-10	1.62763e-08	NA	NA	NA	up
PF3D7_1036400	liver stage antigen 1	LSA1	0.409769	-1.28712	0.0732645	0.523168	0.529286	-0.917882	0.00969876	0.0251192	2.72885	1.44829	0.00124631	0.00741348	3.57736	1.8389	0.00223367	0.00918491	NA	NA	up	up
PF3D7_1030400	conserved protein, unknown function	null	0.660094	-0.599256	0.395484	0.856566	0.756815	-0.401988	0.182829	0.294134	3.09527	1.63006	6.41482e-05	0.000641605	3.58085	1.8403	6.72246e-05	0.00047048	NA	NA	up	up
PF3D7_1002500	conserved protein, unknown function	null	0.561347	-0.833035	0.0243937	0.304249	0.919255	-0.121463	0.475484	0.614519	2.16551	1.1147	0.000207776	0.00172238	3.58253	1.84098	8.47785e-11	2.24205e-09	NA	NA	up	up
PF3D7_0913100	heptatricopeptide repeat-containing protein, putative	null	1.19752	0.260047	0.601077	0.939086	1.95327	0.96589	0.00133731	0.00438846	2.2051	1.14084	0.0127149	0.0444208	3.61743	1.85496	1.53868e-06	1.75888e-05	NA	NA	NA	up
PF3D7_0912000	conserved Plasmodium protein, unknown function	null	0.630319	-0.665846	0.376572	0.851543	1.35975	0.443339	0.0419114	0.0877974	1.6776	0.746397	0.0911078	0.191804	3.61945	1.85577	6.48877e-12	2.06038e-10	NA	NA	NA	up
PF3D7_1011500	conserved protein, unknown function	null	0.764808	-0.38683	0.333434	0.829747	0.706043	-0.502173	0.0146388	0.0359775	3.89263	1.96075	3.63845e-09	1.00806e-07	3.64976	1.8678	9.8932e-09	1.85057e-07	NA	NA	up	up
PF3D7_1109100	conserved Plasmodium protein, unknown function	null	1.99114	0.993597	0.378865	0.851543	0.663922	-0.590914	0.142349	0.240821	10.8014	3.43314	6.04958e-07	1.05532e-05	3.67768	1.8788	0.00178819	0.00755208	NA	NA	up	up
PF3D7_1127300	tRNA (guanine-N(7)-)-methyltransferase, putative	null	0.935806	-0.0957194	0.897603	0.999191	1.73465	0.794641	0.0516147	0.104343	2.00545	1.00393	0.12781	0.245982	3.72449	1.89704	2.0178e-05	0.000167683	NA	NA	NA	up
PF3D7_0313900	conserved Plasmodium protein, unknown function	null	1.59679	0.675176	0.259291	0.782226	0.987034	-0.0188285	1	1	6.03254	2.59277	1.30585e-08	3.17634e-07	3.76258	1.91172	1.18433e-05	0.000106694	NA	NA	up	up
PF3D7_0113800	DBL containing protein, unknown function	null	0.277509	-1.84939	5.79005e-06	0.000365352	0.724704	-0.464537	0.0285473	0.0631979	1.42856	0.514565	0.112466	0.224368	3.76823	1.91389	2.76018e-08	4.81301e-07	down	NA	NA	up
PF3D7_0524500	conserved Plasmodium protein, unknown function	null	0.878341	-0.187147	0.762169	0.970897	1.77008	0.823815	0.0242246	0.0551794	1.88398	0.913783	0.13723	0.25873	3.78862	1.92167	3.83164e-06	3.9107e-05	NA	NA	NA	up
PF3D7_0829800	unspecified product	null	0.833116	-0.26341	0.453505	0.886293	0.739113	-0.436133	0.00046609	0.00170017	4.23834	2.0835	2.14322e-15	1.65732e-13	3.80126	1.92648	1.29617e-17	9.2604e-16	NA	NA	up	up
PF3D7_1201000	Plasmodium exported protein (PHISTb), unknown function	null	0.940438	-0.0885957	0.862061	0.992627	1.8524	0.889396	1.96044e-17	2.5476e-16	1.91586	0.937993	0.000478229	0.00340733	3.81511	1.93172	4.85583e-17	3.08375e-15	NA	NA	NA	up
PF3D7_1022200	conserved Plasmodium membrane protein, unknown function	null	0.509417	-0.973081	0.0318868	0.351554	1.31464	0.394663	0.380922	0.51983	1.48644	0.571859	0.0831591	0.179221	3.86434	1.95022	0.0010222	0.00476288	NA	NA	NA	up
PF3D7_1361000	protein arginine N-methyltransferase 5, putative	PRMT5	0.644332	-0.634124	0.163752	0.689276	0.914801	-0.12847	0.506633	0.641999	2.72828	1.44799	9.16263e-06	0.000116067	3.91254	1.9681	1.72734e-09	3.61197e-08	NA	NA	up	up
PF3D7_1418200	conserved Plasmodium protein, unknown function	null	0.56489	-0.823959	0.194949	0.724137	0.969359	-0.0448965	0.952928	0.990625	2.28516	1.19229	0.00372331	0.0171777	3.92734	1.97355	7.77339e-06	7.36397e-05	NA	NA	NA	up
PF3D7_0829900	unspecified product	null	0.742869	-0.428821	0.168306	0.694745	0.705341	-0.503606	0.000224563	0.000882963	4.09368	2.0334	1.37662e-14	9.02821e-13	3.93567	1.97661	2.56712e-18	1.94195e-16	NA	NA	up	up
PF3D7_0628700	conserved Plasmodium protein, unknown function	null	1.03466	0.0491584	0.97242	1	1.63446	0.70881	0.00308994	0.00925202	2.49719	1.32031	0.00101764	0.00626923	3.95541	1.98383	6.69306e-10	1.55086e-08	NA	NA	up	up
PF3D7_1452800	conserved Plasmodium protein, unknown function	null	0.797739	-0.326011	0.634422	0.942342	1.12933	0.175469	0.596306	0.724514	2.7767	1.47337	0.000651515	0.00433312	3.9568	1.98433	3.01608e-06	3.15982e-05	NA	NA	up	up
PF3D7_1247300	GPI mannosyltransferase 2, putative	null	0.61069	-0.711488	0.272603	0.7895	0.885555	-0.175347	0.44133	0.581503	2.724	1.44573	6.62258e-06	8.70853e-05	3.9583	1.98488	4.55166e-07	6.03447e-06	NA	NA	up	up
PF3D7_1310100	conserved Plasmodium protein, unknown function	null	0.811943	-0.30055	0.6002	0.939065	0.916599	-0.125637	0.786061	0.877634	3.50774	1.81054	7.88969e-05	0.000759786	3.97737	1.99181	0.0012402	0.00561586	NA	NA	up	up
PF3D7_1214200	histone-lysine N-methyltransferase, putative	SET5	0.73308	-0.447958	0.73943	0.970897	1.38024	0.464921	0.36472	0.504072	2.1383	1.09646	0.097854	0.201885	4.01943	2.00699	0.00135633	0.00603945	NA	NA	NA	up
PF3D7_1476200	Plasmodium exported protein (PHISTb), unknown function	null	0.824726	-0.278014	0.537276	0.912575	1.4149	0.5007	0.010371	0.0266214	2.3321	1.22163	0.000552439	0.0038187	4.05471	2.0196	9.68172e-11	2.54096e-09	NA	NA	up	up
PF3D7_0714400	calmodulin, putative	null	1.01584	0.0226758	0.981661	1	1.99891	0.999212	0.0119831	0.0302811	2.04973	1.03543	0.0523804	0.12564	4.06281	2.02248	5.73027e-06	5.64684e-05	NA	NA	NA	up
PF3D7_0517200	conserved Plasmodium protein, unknown function	null	1.03691	0.0522896	0.846277	0.991159	0.755272	-0.404932	0.00823664	0.0217662	5.5565	2.47418	1.28367e-15	1.03917e-13	4.09227	2.0329	1.54038e-12	5.28248e-11	NA	NA	up	up
PF3D7_1001000	Plasmodium exported protein (hyp12), unknown function	PfJ13	0.862145	-0.213998	0.769707	0.971008	2.00505	1.00364	0.00796701	0.0211288	1.78817	0.838485	0.0968543	0.200641	4.15942	2.05638	1.33639e-06	1.57309e-05	NA	NA	NA	up
PF3D7_1306500	MORN repeat protein, putative	null	1.44227	0.528345	0.388777	0.851543	1.004	0.00576384	0.969144	0.99868	5.97303	2.57846	1.27858e-15	1.03917e-13	4.18439	2.06502	2.87228e-14	1.30752e-12	NA	NA	up	up
PF3D7_1228100	leucine-rich repeat protein	LRR13	0.868079	-0.204102	0.715245	0.970897	1.17186	0.228796	0.379159	0.518376	3.1336	1.64782	3.63554e-05	0.000394053	4.26469	2.09244	2.1862e-08	3.87787e-07	NA	NA	up	up
PF3D7_1012800	conserved Plasmodium protein, unknown function	null	0.60903	-0.715414	0.349279	0.838862	1.97151	0.979299	0.0191413	0.0451846	1.34285	0.425296	0.436063	0.596578	4.35256	2.12186	9.55357e-06	8.79133e-05	NA	NA	NA	up
PF3D7_0311900	heptatricopeptide repeat-containing protein, putative	null	0.923701	-0.114502	0.910033	1	1.18858	0.249239	0.439457	0.57933	3.4111	1.77024	4.21675e-05	0.000447684	4.36682	2.12658	1.8207e-07	2.64567e-06	NA	NA	up	up
PF3D7_0603700	phenylalanine--tRNA ligase	mFRS	0.647794	-0.626393	0.447524	0.886205	1.54292	0.625667	0.0609013	0.120139	1.8488	0.886589	0.0420491	0.106064	4.39847	2.137	3.00652e-07	4.13517e-06	NA	NA	NA	up
PF3D7_0626600	conserved Plasmodium protein, unknown function	null	0.802579	-0.317284	0.793854	0.980038	1.92547	0.945213	0.0447652	0.0927465	1.85099	0.888294	0.224224	0.370428	4.51155	2.17362	0.000230125	0.0013616	NA	NA	NA	up
PF3D7_0516500	major facilitator superfamily domain-containing protein, putative	MFS1	1.43376	0.519805	0.340999	0.834803	0.703021	-0.50836	0.00766761	0.0204391	9.07362	3.18168	8.003e-19	9.42353e-17	4.52484	2.17787	1.83778e-10	4.61148e-09	NA	NA	up	up
PF3D7_1325800	conserved Plasmodium protein, unknown function	null	0.946943	-0.0786498	0.957632	1	1.02143	0.0305973	0.912126	0.964645	4.29472	2.10256	6.14755e-11	2.35929e-09	4.66836	2.22291	1.78701e-13	7.41321e-12	NA	NA	up	up
PF3D7_1312700	conserved Plasmodium protein, unknown function	null	0.965397	-0.050805	0.905982	1	1.45326	0.53929	0.000204691	0.000809113	3.16358	1.66156	5.63776e-09	1.4678e-07	4.75982	2.25091	1.07988e-19	9.57743e-18	NA	NA	up	up
PF3D7_0831750	Plasmodium exported protein (PHISTa), unknown function, pseudogene	null	1.48839	0.573752	0.540245	0.914233	1.09778	0.134595	0.74136	0.846191	6.45877	2.69126	1.76028e-06	2.69823e-05	4.79435	2.26134	1.45104e-05	0.000127374	NA	NA	up	up
PF3D7_0916800	conserved Plasmodium protein, unknown function	null	0.743042	-0.428484	0.648977	0.946831	1.71237	0.775995	0.0165446	0.0399433	2.10525	1.07399	0.0706511	0.158323	4.84123	2.27537	9.74388e-10	2.16045e-08	NA	NA	NA	up
PF3D7_1332500	SAM-dependent RNA methyltransferase, putative	null	1.25165	0.32383	0.413715	0.866211	0.852991	-0.229398	0.100208	0.180611	7.32381	2.87259	9.5351e-22	1.82968e-19	5.01409	2.32599	7.4941e-19	5.93072e-17	NA	NA	up	up
PF3D7_1323000	beta-hydroxyacyl-ACP dehydratase	FabZ	0.716257	-0.48145	0.603156	0.939279	1.04852	0.0683581	0.955797	0.992059	3.50105	1.80779	0.000598572	0.00405386	5.17568	2.37175	1.86675e-05	0.000156905	NA	NA	up	up
PF3D7_0811500	histone-arginine methyltransferase CARM1, putative	CARM1	1.02387	0.0340271	0.992384	1	1.33498	0.416815	0.168289	0.275952	3.99066	1.99663	2.51665e-07	4.72418e-06	5.18732	2.37499	2.91935e-06	3.07596e-05	NA	NA	up	up
PF3D7_0716900	drug/metabolite transporter DMT2	DMT2	0.879514	-0.185222	0.746387	0.970897	1.3416	0.423957	0.0861376	0.159453	3.44901	1.78618	5.21636e-08	1.15991e-06	5.26832	2.39734	1.13803e-08	2.12102e-07	NA	NA	up	up
PF3D7_0518400	cyclin, putative	CYC3	1.48444	0.569917	0.657072	0.949071	1.83794	0.87809	0.107795	0.191145	4.42623	2.14608	0.0131962	0.0457626	5.44678	2.4454	0.000396495	0.00211874	NA	NA	NA	up
PF3D7_0718700	conserved Plasmodium membrane protein, unknown function	null	0.529214	-0.918078	0.464833	0.892321	0.838222	-0.254596	0.497242	0.634429	3.53407	1.82133	6.24408e-05	0.000626722	5.58412	2.48133	2.83284e-06	2.99838e-05	NA	NA	up	up
PF3D7_1328700	Plasmodium RNA of unknown function RUF1	null	0.651891	-0.617297	0.725135	0.970897	0.552587	-0.855726	0.0459848	0.0947401	6.6845	2.74082	1.24612e-06	2.00501e-05	5.70972	2.51342	0.000796577	0.00385112	NA	NA	up	up
PF3D7_1143900	ATP-dependent (S)-NAD(P)H-hydrate dehydratase, putative	null	0.988482	-0.0167132	0.988576	1	0.830961	-0.267146	0.406862	0.544788	7.15546	2.83904	2.87925e-09	8.10728e-08	6.06153	2.59968	2.80332e-07	3.87642e-06	NA	NA	up	up
PF3D7_0617600	stevor	null	0.257971	-1.95472	0.110338	0.622284	0.509702	-0.972275	0.025065	0.0566469	3.00219	1.58602	0.0214982	0.0658287	6.09459	2.60753	0.00041329	0.00219851	NA	NA	NA	up
PF3D7_1370800	unspecified product	null	0.889215	-0.169396	0.620369	0.942342	0.797544	-0.326364	0.183603	0.295014	6.70365	2.74495	2.01114e-14	1.2707e-12	6.13718	2.61758	2.94795e-14	1.3302e-12	NA	NA	up	up
PF3D7_1132100	RNA-binding protein, putative	null	NA	NA	NA	NA	0.778444	-0.361334	0.531122	0.665609	16.4028	4.03587	2.10197e-06	3.14748e-05	6.2429	2.64222	0.00117182	0.00535807	NA	NA	up	up
PF3D7_1029200	WD repeat-containing protein, putative	null	2.18386	1.12688	0.48984	0.899495	1.79054	0.840391	0.0712247	0.136113	7.74735	2.9537	0.000176661	0.00148584	6.38879	2.67554	5.18847e-05	0.000374327	NA	NA	up	up
PF3D7_1401700	conserved Plasmodium protein, unknown function	null	NA	NA	NA	NA	0.555496	-0.848153	0.0256524	0.0578487	15.33	3.93829	3.67559e-11	1.45368e-09	6.39931	2.67792	7.2459e-05	0.000498519	NA	NA	up	up
PF3D7_0401700	Plasmodium exported protein, unknown function, pseudogene	null	0.475495	-1.0725	0.475552	0.89575	0.557829	-0.842105	0.0980193	0.177219	5.53858	2.46952	7.76628e-05	0.000753504	6.53249	2.70763	0.00177932	0.00752082	NA	NA	up	up
PF3D7_0607500	4-hydroxybenzoate polyprenyltransferase, putative	COQ2	0.718681	-0.476576	0.272401	0.7895	1.2549	0.327573	0.0446271	0.0925665	3.77934	1.91813	1.00629e-09	3.14073e-08	6.64033	2.73126	4.69053e-21	5.02669e-19	NA	NA	up	up
PF3D7_1431300	large subunit GTPase 1, putative	LSG1	1.17981	0.238548	0.449925	0.886205	0.514317	-0.959271	1.23886e-16	1.52959e-15	15.3872	3.94365	1.20819e-39	6.95517e-37	6.75529	2.75602	4.51197e-24	8.0033e-22	NA	NA	up	up
PF3D7_1326200	conserved Plasmodium protein, unknown function	null	0.686066	-0.543581	0.447072	0.886205	1.04257	0.0601474	0.87565	0.940419	4.50082	2.17019	4.64278e-09	1.23991e-07	6.85913	2.77803	6.63363e-14	2.91653e-12	NA	NA	up	up
PF3D7_1407000	LCCL domain-containing protein	CCp3	0.911895	-0.13306	0.844044	0.991159	0.625206	-0.677597	1.78379e-06	9.53926e-06	10.3598	3.37293	3.44646e-27	1.05036e-24	7.14855	2.83765	1.41696e-21	1.77776e-19	NA	NA	up	up
PF3D7_1148200	unspecified product	null	0.607344	-0.719415	0.0446139	0.418216	0.736063	-0.442098	0.0942087	0.171163	5.98931	2.58239	2.08819e-15	1.63923e-13	7.28458	2.86484	3.07607e-12	1.02086e-10	NA	NA	up	up
PF3D7_1371900	Plasmodium exported protein, unknown function	null	NA	NA	NA	NA	1.18025	0.239097	0.691926	0.803897	17.0809	4.09431	2.89157e-07	5.33139e-06	7.45155	2.89754	0.00154546	0.00669741	NA	NA	up	up
PF3D7_0211000	unspecified product	null	0.655818	-0.608632	0.529348	0.90977	1.30934	0.388843	0.35205	0.491385	3.82451	1.93528	0.0008981	0.00568833	7.64603	2.93471	2.64167e-07	3.67264e-06	NA	NA	up	up
PF3D7_0115600	rifin	RIF	NA	NA	NA	NA	2.3811	1.25163	0.0140561	0.0347922	5.71271	2.51418	0.00362245	0.0168021	8.05258	3.00945	3.45105e-06	3.55044e-05	NA	NA	NA	up
PF3D7_1030900	ookinete surface protein P28	P28	2.05574	1.03966	0.206522	0.733311	0.529694	-0.916769	1.33108e-05	6.43026e-05	31.9096	4.99592	5.2941e-31	2.1099e-28	8.26722	3.0474	9.6386e-13	3.49162e-11	NA	NA	up	up
PF3D7_0918400	conserved Plasmodium protein, unknown function	null	1.58724	0.666519	0.38294	0.851543	1.23484	0.304322	0.182004	0.293169	10.8829	3.44399	9.44586e-15	6.27423e-13	8.50618	3.08851	1.71145e-15	9.17053e-14	NA	NA	up	up
PF3D7_0917200	conserved protein, unknown function	null	9.77523	3.28913	0.050328	0.443959	0.833381	-0.262951	0.416143	0.554786	105.937	6.72706	1.55519e-21	2.77205e-19	9.14417	3.19285	1.20798e-10	3.09148e-09	NA	NA	up	up
PF3D7_0109300	fatty acid elongation protein, GNS1/SUR4 family, putative	null	NA	NA	NA	NA	1.00687	0.00988408	1	1	9.91125	3.30907	7.6093e-07	1.29684e-05	9.85691	3.30114	1.65175e-06	1.87562e-05	NA	NA	up	up
PF3D7_1370500	unspecified product	null	0.614183	-0.70326	0.0779626	0.533996	0.735941	-0.442338	0.0405919	0.0855622	8.73375	3.1266	3.16007e-22	6.29704e-20	10.5255	3.39581	1.01192e-30	5.78368e-28	NA	NA	up	up
PF3D7_1219700	raf kinase inhibitor	RKIP	NA	NA	NA	NA	0.561819	-0.831823	0.0534799	0.107622	15.8208	3.98375	2.69032e-09	7.61671e-08	11.8003	3.56076	3.66871e-05	0.00027712	NA	NA	up	up
PF3D7_0600500	rifin	RIF	NA	NA	NA	NA	1.81046	0.856356	0.239045	0.362888	14.5948	3.86738	0.00598531	0.0249075	12.0896	3.59569	0.000362743	0.0019683	NA	NA	NA	up
PF3D7_1370900	unspecified product	null	0.724454	-0.465034	0.501875	0.901417	0.772582	-0.37224	0.10543	0.188001	12.2486	3.61455	2.84175e-19	3.87451e-17	13.0485	3.70581	4.97915e-45	1.28064e-41	NA	NA	up	up
PF3D7_0706700	DNA mismatch repair protein MSH2, putative	MSH2-2	NA	NA	NA	NA	0.850942	-0.232868	0.65014	0.768401	8.88035	3.15062	1.05341e-06	1.72712e-05	17.3394	4.11598	6.50855e-07	8.2463e-06	NA	NA	up	up
PF3D7_1105900	conserved Plasmodium membrane protein, unknown function	null	NA	NA	NA	NA	1.22967	0.298272	0.58235	0.712269	67.6299	6.07959	1.64681e-07	3.26901e-06	21.1689	4.40387	1.05897e-06	1.28779e-05	NA	NA	up	up
PF3D7_1416000	conserved Plasmodium protein, unknown function	null	NA	NA	NA	NA	0.786509	-0.346466	0.499318	0.636553	Inf	Inf	1.53654e-10	5.45261e-09	25.3859	4.66595	2.18854e-06	2.41067e-05	NA	NA	up	up
PF3D7_1300600	rifin	RIF	NA	NA	NA	NA	0.680182	-0.556006	0.16681	0.274132	69.3544	6.11591	1.09232e-11	4.67713e-10	41.0137	5.35804	3.56855e-10	8.65877e-09	NA	NA	up	up
PF3D7_1215500	conserved Plasmodium protein, unknown function	null	NA	NA	NA	NA	0.745327	-0.424054	0.505868	0.641655	22.8369	4.51329	4.49219e-06	6.22301e-05	45.0508	5.49348	0.000101054	0.000662194	NA	NA	up	up
PF3D7_1438200	tRNA Selenocysteine	null	NA	NA	NA	NA	0.652753	-0.615391	0.32317	0.461748	22.8236	4.51246	3.1484e-06	4.53802e-05	45.422	5.50532	9.92794e-05	0.000652226	NA	NA	up	up
PF3D7_0725900	unspecified product	null	NA	NA	NA	NA	1.59096	0.669897	0.355021	0.494083	Inf	Inf	5.02789e-06	6.8914e-05	Inf	Inf	8.17495e-07	1.01821e-05	NA	NA	up	up
PF3D7_1210800	small nucleolar RNA snoR14	null	NA	NA	NA	NA	1.38182	0.466565	0.722241	0.830761	Inf	Inf	0.027875	0.0785034	Inf	Inf	0.000790463	0.00383598	NA	NA	NA	up
PF3D7_0531900	unspecified product	null	NA	NA	NA	NA	2.57874	1.36667	0.244373	0.368937	NA	NA	NA	NA	Inf	Inf	0.000915014	0.0043461	NA	NA	NA	up
PF3D7_1325300	conserved Plasmodium protein, unknown function	null	NA	NA	NA	NA	0.47558	-1.07224	0.112761	0.198187	11.0286	3.46318	6.97156e-05	0.000687993	Inf	Inf	0.00127638	0.00572925	NA	NA	up	up
PF3D7_1130900	conserved Plasmodium protein, unknown function	null	1.40701	0.492636	0.443772	0.885089	1.43432	0.520362	0.142956	0.241732	2.09628	1.06783	0.04389	0.109693	2.15267	1.10612	0.00247248	0.0100303	NA	NA	NA	NA
PF3D7_1319800	conserved Plasmodium protein, unknown function	Pfg17	1.63558	0.709799	0.21603	0.740233	0.365279	-1.45293	0.00850592	0.0223992	1.36336	0.447162	0.428108	0.588961	0.307807	-1.6999	0.0024712	0.0100303	NA	NA	NA	NA
PF3D7_0207500	serine repeat antigen 6	SERA6	0.814484	-0.296042	0.361355	0.844528	1.12267	0.166931	0.0330327	0.0715731	0.412412	-1.27784	0.000370875	0.00276078	0.576173	-0.795427	0.00249217	0.0100962	NA	NA	down	NA
PF3D7_1442000	ADP-ribosylation factor, putative	null	1.05377	0.0755642	0.928532	1	2.06125	1.04352	0.0124781	0.0313339	1.28423	0.360906	0.495997	0.64975	2.5081	1.3266	0.00249266	0.0100962	NA	NA	NA	NA
PF3D7_1352600	protein kinase, putative	null	1.66062	0.73172	0.328943	0.827539	0.346935	-1.52726	0.337391	0.476085	0.579313	-0.787584	0.441468	0.602383	0.121594	-3.03986	0.00250305	0.0101267	NA	NA	NA	NA
PF3D7_0906500	arginase	null	1.14684	0.19767	0.620435	0.942342	0.667642	-0.582853	0.000907398	0.00311125	1.00639	0.00919512	0.948599	0.981368	0.595574	-0.747648	0.00250412	0.0101267	NA	NA	NA	NA
PF3D7_0214400	conserved protein, unknown function	null	1.13816	0.186703	0.667351	0.953543	0.688102	-0.539306	0.000483694	0.00176067	2.82395	1.49772	2.81557e-07	5.20981e-06	1.72775	0.788895	0.00253413	0.010232	NA	NA	up	NA
PF3D7_1211700	DNA replication licensing factor MCM5, putative	MCM5	0.786682	-0.346148	0.304221	0.808694	0.999639	-0.000520929	0.964256	0.996234	0.462101	-1.11372	0.00401611	0.0181883	0.595543	-0.747723	0.00253272	0.010232	NA	NA	NA	NA
PF3D7_1467000	magnesium transporter, putative	null	1.3662	0.450174	0.616114	0.942342	0.928411	-0.107164	0.786158	0.877634	4.54014	2.18274	6.53876e-05	0.000652742	3.12233	1.64262	0.00253958	0.010246	NA	NA	up	NA
PF3D7_0216300	conserved Plasmodium protein, unknown function	null	0.807693	-0.308121	0.384847	0.851543	1.28988	0.367235	0.153983	0.256438	1.20051	0.263651	0.490487	0.644323	1.94148	0.957158	0.00256256	0.010325	NA	NA	NA	NA
PF3D7_0917500	conserved protein, unknown function	null	0.641033	-0.641529	0.0292957	0.336102	1.0521	0.0732727	0.548679	0.681164	0.930633	-0.103715	0.771094	0.870537	1.53638	0.619537	0.002586	0.0104087	NA	NA	NA	NA
PF3D7_1307800	FHA domain-containing protein, putative	null	1.0074	0.0106377	0.970499	1	1.2947	0.372618	0.0247662	0.0560803	1.283	0.359519	0.182888	0.319791	1.65625	0.727921	0.00259345	0.0104306	NA	NA	NA	NA
PF3D7_0604400	conserved protein, unknown function	null	1.24192	0.31257	0.718634	0.970897	0.13188	-2.9227	0.173781	0.282727	0.47902	-1.06184	0.308264	0.466584	0.0517089	-4.27344	0.00259932	0.0104379	NA	NA	NA	NA
PF3D7_0607400	G-protein associated signal transduction protein, putative	null	0.690676	-0.53392	0.0904367	0.565706	1.28789	0.365005	0.0345519	0.0743997	0.893596	-0.162305	0.611305	0.746271	1.67867	0.747316	0.0025982	0.0104379	NA	NA	NA	NA
PF3D7_0826400	dehydrodolichyl diphosphate synthetase, putative	null	0.897551	-0.155935	0.627383	0.942342	0.870851	-0.199502	0.234335	0.357311	0.614329	-0.702916	0.0114998	0.0413406	0.601077	-0.734378	0.00260856	0.0104668	NA	NA	NA	NA
PF3D7_0710200	conserved Plasmodium protein, unknown function	null	0.818708	-0.288579	0.296792	0.805487	1.04486	0.0633097	0.518352	0.65382	1.19253	0.254023	0.303326	0.461672	1.53548	0.618693	0.00263284	0.010556	NA	NA	NA	NA
PF3D7_1132300	nucleic acid binding protein, putative	null	0.600824	-0.734985	0.0143941	0.215751	1.29522	0.373194	0.0166057	0.040017	0.755963	-0.403613	0.146447	0.2716	1.64701	0.719845	0.00265675	0.0106436	NA	NA	NA	NA
PF3D7_0211700	tyrosine kinase-like protein, putative	TKL1	0.788326	-0.343135	0.254165	0.77712	0.987527	-0.0181083	0.916836	0.966873	1.28229	0.358724	0.183407	0.320483	1.62005	0.69604	0.00268317	0.010741	NA	NA	NA	NA
PF3D7_1247000	DNA replication origin binding protein, putative	DIA2	1.00969	0.013919	0.996818	1	0.972128	-0.0407823	0.83287	0.908554	0.58158	-0.78195	0.0113238	0.0409124	0.567207	-0.818052	0.00271519	0.0108601	NA	NA	NA	NA
PF3D7_1116400	guanine nucleotide-exchange factor SEC12	SEC12	1.15124	0.203188	0.483498	0.897316	0.727979	-0.458031	0.000357905	0.00134519	0.994851	-0.00744691	0.88996	0.943681	0.636404	-0.651985	0.00271713	0.0108601	NA	NA	NA	NA
PF3D7_0312500	major facilitator superfamily-related transporter, putative	MFR3	1.38519	0.47008	0.252979	0.775372	1.00597	0.00859272	0.953628	0.990798	2.50571	1.32522	8.17589e-05	0.00078315	1.83297	0.874183	0.00272223	0.010872	NA	NA	up	NA
PF3D7_0723400	conserved Plasmodium protein, unknown function	null	1.03925	0.0555425	0.843843	0.991159	1.04798	0.0676158	0.511403	0.646624	1.55317	0.635215	0.0158485	0.0525877	1.58185	0.661616	0.00279244	0.0111265	NA	NA	NA	NA
PF3D7_0422100	transmembrane emp24 domain-containing protein, putative	null	0.66196	-0.595183	0.0495213	0.443959	1.50666	0.591349	0.000340667	0.00128504	0.716158	-0.48165	0.0965239	0.200437	1.64504	0.718121	0.00280941	0.0111715	NA	NA	NA	NA
PF3D7_0823000	serine/threonine protein kinase VPS15, putative	VPS15	0.985188	-0.0215287	0.959088	1	1.03538	0.0501633	0.841624	0.915223	0.542361	-0.882674	0.00315263	0.0151239	0.57603	-0.795785	0.00281645	0.0111875	NA	NA	NA	NA
PF3D7_0424900	Plasmodium exported protein (PHISTa), unknown function	null	0.737408	-0.439466	0.452502	0.886205	0.316385	-1.66025	0.0336103	0.0727035	0.504618	-0.986737	0.0920955	0.193246	0.217728	-2.1994	0.00284759	0.0112937	NA	NA	NA	NA
PF3D7_0934900	conserved Plasmodium protein, unknown function	null	1.14481	0.195102	0.694895	0.965305	1.36415	0.447998	0.151325	0.25276	1.92966	0.948349	0.0402808	0.103134	2.32271	1.21581	0.0028585	0.0113283	NA	NA	NA	NA
PF3D7_1471200	inorganic anion exchanger, inorganic anion antiporter	SulP	0.832098	-0.265175	0.342633	0.835966	1.17313	0.230365	0.0100791	0.0259877	0.466223	-1.10091	7.17654e-05	0.000703761	0.665597	-0.587279	0.00286939	0.0113627	NA	NA	down	NA
PF3D7_1405800	ribosome biogenesis protein BOP1, putative	BOP1	1.17288	0.230051	0.458724	0.889731	1.01192	0.0170969	0.904935	0.960916	1.85224	0.889269	0.00108782	0.00662279	1.61249	0.689291	0.00287229	0.0113654	NA	NA	NA	NA
PF3D7_1251100	conserved Plasmodium protein, unknown function	null	1.12938	0.175529	0.515117	0.904485	1.04265	0.0602551	0.749968	0.852186	0.515064	-0.957175	0.00119941	0.00723415	0.481671	-1.05388	0.00289415	0.0114431	NA	NA	NA	NA
PF3D7_0821800	protein transport protein SEC61 subunit beta, putative	SEC61B	0.75931	-0.39724	0.157618	0.67961	1.03083	0.0438114	0.717198	0.826417	0.45934	-1.12237	0.000290955	0.00225674	0.631897	-0.662239	0.00291466	0.0115065	NA	NA	down	NA
PF3D7_1005000	methionine--tRNA ligase, putative	MRSapi	1.30316	0.382009	0.430055	0.87499	1.29411	0.371957	0.104836	0.187199	1.79617	0.844921	0.0109503	0.039757	1.79186	0.841458	0.00291357	0.0115065	NA	NA	NA	NA
PF3D7_1311500	26S protease regulatory subunit 7, putative	RPT1	0.774018	-0.369562	0.286077	0.79416	0.841982	-0.248139	0.0120932	0.0304705	0.552729	-0.855355	0.0245897	0.0722862	0.609973	-0.713182	0.00292766	0.011549	NA	NA	NA	NA
PF3D7_1302200	protein UIS3	UIS3	1.05824	0.0816678	0.891314	0.999191	0.190415	-2.39278	0.0585094	0.116214	0.721293	-0.471344	0.509238	0.662572	0.131142	-2.9308	0.00296626	0.0116923	NA	NA	NA	NA
PF3D7_0217900	conserved Plasmodium protein, unknown function	null	1.14481	0.195102	0.544319	0.915483	1.59092	0.669859	1.27013e-09	9.45862e-09	1.08635	0.119491	0.613651	0.7475	1.5181	0.602269	0.00297796	0.0117205	NA	NA	NA	NA
PF3D7_0722300	ubiquitin carboxyl-terminal hydrolase, putative	null	0.794312	-0.332222	0.301489	0.807152	0.796059	-0.329052	0.0375137	0.0797205	1.68839	0.755645	0.00875755	0.0333624	1.71012	0.7741	0.00299147	0.0117556	NA	NA	NA	NA
PF3D7_0628000	6-pyruvoyltetrahydropterin synthase	PTPS	1.15109	0.203003	0.694776	0.965305	1.35931	0.44287	0.168131	0.275822	1.92338	0.943645	0.0476915	0.116993	2.27833	1.18798	0.00299051	0.0117556	NA	NA	NA	NA
PF3D7_0312400	glycogen synthase kinase 3	GSK3	0.933947	-0.0985876	0.785592	0.977019	1.01818	0.0259976	0.768555	0.864818	0.540117	-0.888655	0.0184921	0.058886	0.597292	-0.743493	0.00300929	0.0118114	NA	NA	NA	NA
PF3D7_0503000	50S ribosomal protein L28, apicoplast, putative	null	1.17198	0.228948	0.46346	0.892163	1.03767	0.0533507	0.714486	0.824212	0.621588	-0.685971	0.0467738	0.115233	0.558505	-0.840357	0.00301024	0.0118114	NA	NA	NA	NA
PF3D7_0708000	cytoskeleton associated protein, putative	null	1.04984	0.0701633	0.882109	0.997213	1.27692	0.352672	0.0504309	0.102159	1.39156	0.476699	0.123063	0.239658	1.70397	0.768903	0.00302452	0.0118416	NA	NA	NA	NA
PF3D7_0902800	serine repeat antigen 9	SERA9	0.700006	-0.51456	0.0841851	0.545528	1.37907	0.463699	1.66563e-06	8.98126e-06	0.793414	-0.333854	0.175604	0.310513	1.57695	0.657141	0.00302256	0.0118416	NA	NA	NA	NA
PF3D7_1312300	mitochondrial ribosomal protein S35 precursor, putative	null	0.889173	-0.169464	0.716944	0.970897	1.69757	0.76347	0.0359565	0.0769778	1.18269	0.242067	0.520374	0.672501	2.26797	1.1814	0.00302487	0.0118416	NA	NA	NA	NA
PF3D7_1462700	cytochrome c1 precursor, putative	null	0.927603	-0.10842	0.791256	0.978266	1.13828	0.186861	0.108318	0.191838	0.442715	-1.17555	0.00295767	0.014489	0.550962	-0.859976	0.00304182	0.011899	NA	NA	NA	NA
PF3D7_1008700	tubulin beta chain	null	1.04694	0.066181	0.843393	0.991159	1.10819	0.1482	0.0602381	0.119011	0.479029	-1.06182	0.0193005	0.0607879	0.514876	-0.957703	0.00308827	0.0120623	NA	NA	NA	NA
PF3D7_1215300	10 kDa chaperonin	CPN10	1.20674	0.27112	0.546619	0.916099	1.85915	0.894641	0.00192998	0.00608741	1.28321	0.359761	0.375185	0.535934	2.00496	1.00357	0.00308746	0.0120623	NA	NA	NA	NA
PF3D7_1332000	syntaxin, Qa-SNARE family	SYN5	1.22727	0.295455	0.314727	0.816686	0.679783	-0.556855	3.00082e-06	1.56139e-05	1.14885	0.200186	0.490867	0.644505	0.645206	-0.632169	0.00309935	0.0120964	NA	NA	NA	NA
PF3D7_1331700	glutamine--tRNA ligase, putative	null	1.00308	0.00443375	1	1	1.20306	0.266713	0.0187795	0.044472	0.533877	-0.905421	0.000329854	0.00250951	0.647038	-0.628077	0.00314881	0.0122801	NA	NA	NA	NA
PF3D7_0709600	ribonucleases P/MRP protein subunit POP1, putative	POP1	1.04325	0.0610885	0.891803	0.999191	1.17757	0.235813	0.210358	0.327769	1.49796	0.582999	0.0481002	0.117551	1.70581	0.770458	0.00315238	0.0122847	NA	NA	NA	NA
PF3D7_0730900	EMP1-trafficking protein	PTP4	1.65463	0.726505	0.0212615	0.275319	0.907168	-0.140559	0.265626	0.39438	2.81096	1.49106	3.7188e-08	8.45048e-07	1.55726	0.639013	0.00317253	0.0123539	NA	NA	up	NA
PF3D7_1430800	PhIL1 interacting protein PIP3	PIP3	1.41356	0.499337	0.255453	0.779641	0.43083	-1.21481	0.00438503	0.0126209	1.36315	0.446942	0.336076	0.495225	0.418887	-1.25537	0.00317677	0.0123611	NA	NA	NA	NA
PF3D7_1128200	multiprotein-bridging factor 1, putative	MBF1	1.00248	0.00357467	0.98814	1	1.75565	0.812004	0.00355565	0.0104953	0.323147	-1.62974	0.000356597	0.00268147	0.57391	-0.801104	0.00318209	0.0123615	NA	NA	down	NA
PF3D7_0308600	pre-mRNA-processing factor 19, putative	PRPF19	0.694328	-0.526312	0.0770414	0.531874	1.20388	0.267695	0.0459157	0.0946727	0.915551	-0.127287	0.652418	0.780101	1.60187	0.679756	0.00318379	0.0123615	NA	NA	NA	NA
PF3D7_0202000	knob-associated histidine-rich protein	KAHRP	0.89974	-0.15242	0.768742	0.971008	1.59338	0.672088	2.24482e-18	3.11994e-17	0.961651	-0.0564147	0.811922	0.897688	1.73206	0.79249	0.00318815	0.0123679	NA	NA	NA	NA
PF3D7_1413900	DnaJ protein, putative	null	0.960582	-0.0580188	0.799731	0.981114	1.07563	0.105188	0.556675	0.688132	0.528261	-0.920677	0.00191886	0.0103775	0.59911	-0.739108	0.00319492	0.0123848	NA	NA	NA	NA
PF3D7_1012000	RING zinc finger protein, putative	null	0.941336	-0.0872186	0.814119	0.985097	0.660956	-0.597373	5.5583e-09	3.92022e-08	0.926439	-0.110232	0.614145	0.747799	0.657197	-0.605602	0.00320832	0.012418	NA	NA	NA	NA
PF3D7_0202600	nucleic acid binding protein, putative	null	0.779915	-0.35861	0.249459	0.775159	1.06874	0.0959044	0.372217	0.51198	1.14334	0.193258	0.44461	0.604238	1.57998	0.659902	0.00325447	0.0125872	NA	NA	NA	NA
PF3D7_0704500	serine/threonine protein kinase, putative	null	0.8449	-0.243147	0.394802	0.856566	0.828883	-0.27076	0.00459889	0.0131853	0.664993	-0.588588	0.016219	0.0533529	0.658331	-0.603115	0.00326457	0.0126168	NA	NA	NA	NA
PF3D7_1234300	DNA polymerase epsilon subunit B, putative	null	0.856232	-0.223926	0.613801	0.941123	1.09158	0.126419	0.563316	0.694196	1.37098	0.455209	0.125047	0.242285	1.7519	0.808919	0.00331128	0.0127781	NA	NA	NA	NA
PF3D7_0422900	methyltransferase, putative	null	2.2288	1.15627	0.0052482	0.0992244	0.630969	-0.66436	0.0281421	0.0625139	1.69218	0.758887	0.0395353	0.101603	0.482531	-1.05131	0.0033194	0.0127999	NA	NA	NA	NA
PF3D7_1367700	alanine--tRNA ligase	AlaRS	1.08657	0.119779	0.687374	0.961694	1.61287	0.68963	1.56445e-10	1.25108e-09	1.02987	0.042461	0.859249	0.927348	1.54274	0.625495	0.00339142	0.0130678	NA	NA	NA	NA
PF3D7_0317100	6-cysteine protein	B9	1.61172	0.688602	0.140745	0.652982	0.850864	-0.233	0.353188	0.492191	3.93958	1.97804	2.46306e-07	4.6404e-06	2.10763	1.07562	0.0033998	0.0130903	NA	NA	up	NA
PF3D7_1322300	conserved Plasmodium protein, unknown function	null	0.975605	-0.0356306	0.922914	1	1.633	0.707521	6.60829e-07	3.75636e-06	0.947389	-0.0779716	0.848884	0.920485	1.59995	0.678026	0.00340571	0.0131032	NA	NA	NA	NA
PF3D7_1470100	conserved Plasmodium protein, unknown function	null	1.1496	0.201126	0.545516	0.915483	1.45318	0.539213	0.00131189	0.00431594	1.27848	0.354432	0.19956	0.340218	1.62298	0.698646	0.00346038	0.0132937	NA	NA	NA	NA
PF3D7_0102800	seipin domain-containing protein, putative	null	0.42449	-1.2362	0.00549809	0.103176	1.41838	0.504246	0.111505	0.196409	0.661323	-0.596574	0.107763	0.217413	2.23446	1.15992	0.00346524	0.0133024	NA	NA	NA	NA
PF3D7_1129900	major facilitator superfamily-related transporter, putative	MFR5	0.969481	-0.0447151	0.864616	0.992627	0.924072	-0.113923	0.672449	0.786312	0.589701	-0.761945	0.012195	0.0429519	0.565647	-0.822027	0.00347366	0.0133248	NA	NA	NA	NA
PF3D7_0502600	conserved Plasmodium protein, unknown function	null	1.24157	0.312167	0.402543	0.860581	1.83432	0.875248	4.24797e-05	0.000188726	1.15268	0.204991	0.483397	0.639964	1.71313	0.776635	0.00347955	0.0133374	NA	NA	NA	NA
PF3D7_0520200	mediator of RNA polymerase II transcription subunit 17, putative	MED17	0.821698	-0.28332	0.420757	0.868767	1.18715	0.247497	0.202812	0.318591	1.17809	0.236445	0.399457	0.561015	1.7139	0.777283	0.00351696	0.0134708	NA	NA	NA	NA
PF3D7_1104800	metabolite/drug transporter, putative	null	0.952845	-0.0696868	0.818075	0.985097	1.67407	0.74336	5.159e-06	2.61369e-05	0.912527	-0.132061	0.707647	0.823337	1.61494	0.69148	0.00353684	0.0135369	NA	NA	NA	NA
PF3D7_1334300	MSP7-like protein	MSRP5	1.17542	0.23318	0.558582	0.921478	1.51632	0.600576	0.000986272	0.00333766	1.33819	0.420285	0.233511	0.381309	1.75378	0.810468	0.00356757	0.0136443	NA	NA	NA	NA
PF3D7_0530400	conserved Plasmodium protein, unknown function	null	2.06412	1.04553	0.016388	0.235689	0.713398	-0.487221	0.242499	0.366747	1.30146	0.380132	0.431501	0.591743	0.454299	-1.13829	0.00359106	0.0137137	NA	NA	NA	NA
PF3D7_1304000	condensin complex subunit 2, putative	null	0.887651	-0.171936	0.517977	0.905696	0.786913	-0.345725	0.00213193	0.00663183	0.725789	-0.462377	0.053927	0.128399	0.650914	-0.619462	0.00363308	0.0138548	NA	NA	NA	NA
PF3D7_0710900	50S ribosomal protein L1, mitochondrial, putative	RPL1	0.859779	-0.217963	0.58499	0.933958	1.35446	0.437713	0.272183	0.402506	1.32542	0.406452	0.30721	0.466053	2.10251	1.07211	0.00363893	0.0138657	NA	NA	NA	NA
PF3D7_0819700	conserved Plasmodium protein, unknown function	null	0.84031	-0.251007	0.446258	0.886205	0.872308	-0.197091	0.30121	0.435882	1.657	0.728576	0.0153445	0.0514228	1.73387	0.794	0.00364531	0.0138797	NA	NA	NA	NA
PF3D7_1336800	nuclear movement protein, putative	NUDC	1.15835	0.212068	0.516981	0.904485	1.56548	0.646603	0.000575924	0.00205749	1.29081	0.368282	0.284365	0.440053	1.76754	0.821741	0.00365646	0.0139118	NA	NA	NA	NA
PF3D7_0623700	ATP-dependent RNA helicase SUV3, putative	SUV3	0.903798	-0.145928	0.580516	0.932737	1.2392	0.309415	0.0779997	0.146844	1.1841	0.243789	0.392457	0.553522	1.63793	0.71187	0.00366769	0.0139443	NA	NA	NA	NA
PF3D7_0819800	conserved Plasmodium protein, unknown function	null	1.0431	0.0608837	0.86246	0.992627	0.939053	-0.0907208	0.552201	0.683658	1.84842	0.886295	0.00215859	0.0112738	1.68084	0.749184	0.00373049	0.0141726	NA	NA	NA	NA
PF3D7_1351200	conserved Plasmodium protein, unknown function	null	0.710257	-0.493586	0.0907482	0.566251	1.51038	0.594914	9.11205e-06	4.50232e-05	0.740949	-0.432553	0.109374	0.220035	1.59361	0.672299	0.00374545	0.0142189	NA	NA	NA	NA
PF3D7_1428900	conserved Plasmodium protein, unknown function	null	0.725586	-0.462781	0.12735	0.642222	1.18691	0.24721	0.0151549	0.0370707	0.952915	-0.0695803	0.753077	0.857336	1.57368	0.654139	0.00378122	0.0143441	NA	NA	NA	NA
PF3D7_0934700	UBX domain-containing protein, putative	null	1.40581	0.491404	0.0756042	0.528601	0.900846	-0.150647	0.129254	0.221883	1.01457	0.0208626	0.948225	0.981368	0.656544	-0.607037	0.00379185	0.0143738	NA	NA	NA	NA
PF3D7_1437400	pantothenate kinase 2, putative	PANK2	0.727467	-0.459047	0.185476	0.715881	1.06644	0.0927977	0.50396	0.640333	1.13046	0.176907	0.561547	0.70633	1.66915	0.739114	0.00380176	0.0144008	NA	NA	NA	NA
PF3D7_1145500	ABC transporter B family member 3, putative	ABCB3	0.812872	-0.2989	0.542975	0.915483	1.5909	0.669839	0.0026297	0.00801448	0.895616	-0.159048	0.865776	0.929261	1.76287	0.817923	0.00381669	0.0144467	NA	NA	NA	NA
PF3D7_1131500	conserved Plasmodium protein, unknown function	null	3.03989	1.60402	0.00109956	0.0292135	0.772281	-0.372802	0.462068	0.602683	1.69373	0.760206	0.169811	0.3039	0.435062	-1.20071	0.00382836	0.0144802	NA	NA	NA	NA
PF3D7_0825400	ATP synthase-associated protein, putative	null	0.942832	-0.0849275	0.725071	0.970897	0.896103	-0.158263	0.651064	0.768794	0.526798	-0.924679	0.00755001	0.0299282	0.507265	-0.979187	0.00387805	0.0146419	NA	NA	NA	NA
PF3D7_1221700	FbpA domain protein, putative	null	0.685268	-0.54526	0.115484	0.630915	1.27996	0.356098	0.066939	0.129832	0.922433	-0.116484	0.722322	0.835531	1.74227	0.800965	0.00387485	0.0146419	NA	NA	NA	NA
PF3D7_0822000	ribosomal protein L4, mitochondrial, putative	null	0.807671	-0.308161	0.307571	0.809229	1.24646	0.317839	0.047518	0.0973203	1.07167	0.0998607	0.812179	0.897781	1.67691	0.745808	0.00387965	0.0146419	NA	NA	NA	NA
PF3D7_1426200	protein arginine N-methyltransferase 1	PRMT1	0.928961	-0.10631	0.676838	0.956895	1.51801	0.602185	1.81991e-06	9.69252e-06	0.936336	-0.0949013	0.754605	0.858499	1.54207	0.624866	0.00388599	0.0146551	NA	NA	NA	NA
PF3D7_1363700	protein AMR1	AMR1	0.86163	-0.21486	0.530585	0.90977	1.43504	0.521093	0.00198602	0.00623013	0.979396	-0.0300359	0.990649	1	1.64327	0.716567	0.00394517	0.0148674	NA	NA	NA	NA
PF3D7_0803100	U3 small nucleolar RNA-associated protein 14, putative	UTP14	0.989356	-0.0154379	0.936945	1	1.07391	0.102872	0.33324	0.471856	1.46785	0.553708	0.0413504	0.10471	1.61295	0.689699	0.00399057	0.0150274	NA	NA	NA	NA
PF3D7_0625300	DNA polymerase 1, putative	null	0.6391	-0.645886	0.0377195	0.383888	1.11992	0.163397	0.13216	0.226199	0.866266	-0.207118	0.480817	0.637603	1.5253	0.609092	0.00400329	0.0150643	NA	NA	NA	NA
PF3D7_0414300	Rab5-interacting protein, putative	null	0.779086	-0.360146	0.593963	0.93659	1.55516	0.637064	0.0353397	0.0759073	1.08585	0.118818	0.746078	0.852355	2.166	1.11503	0.00401027	0.0150796	NA	NA	NA	NA
PF3D7_0922100	ubiquitin-like protein, putative	null	0.947677	-0.0775326	0.808487	0.985097	1.31492	0.394973	1.59617e-05	7.58401e-05	1.0875	0.121018	0.622407	0.753785	1.52123	0.605234	0.00402408	0.0151204	NA	NA	NA	NA
PF3D7_1148000	serine/threonine protein kinase, putative	null	0.780534	-0.357467	0.220787	0.744512	1.29947	0.377919	0.000439063	0.00161747	0.930554	-0.103838	0.655455	0.782288	1.56534	0.646476	0.00403125	0.0151363	NA	NA	NA	NA
PF3D7_1402800	conserved Plasmodium protein, unknown function	null	1.22469	0.292413	0.306426	0.809229	1.01856	0.0265268	0.825659	0.904484	0.785894	-0.347594	0.162712	0.293835	0.660979	-0.597323	0.00404215	0.0151662	NA	NA	NA	NA
PF3D7_1238800	acyl-CoA synthetase	ACS11	1.23962	0.309893	0.279727	0.793232	0.844885	-0.243173	0.00735774	0.0197244	0.954005	-0.0679306	0.790936	0.881066	0.656737	-0.606613	0.00405043	0.0151861	NA	NA	NA	NA
PF3D7_1212800	succinate dehydrogenase [ubiquinone] iron-sulfur subunit, mitochondrial	SDHB	0.950563	-0.0731462	0.78971	0.977665	0.973761	-0.0383597	0.784833	0.877137	0.609044	-0.715382	0.00769833	0.0302618	0.630723	-0.664921	0.00406029	0.0152121	NA	NA	NA	NA
PF3D7_0307800	conserved Plasmodium protein, unknown function	null	1.00098	0.00140917	0.945518	1	1.17993	0.238707	0.0279066	0.0621182	1.33528	0.417141	0.13089	0.250051	1.59369	0.672367	0.0041218	0.01542	NA	NA	NA	NA
PF3D7_0711000	AAA family ATPase, CDC48 subfamily	CDC48	0.980072	-0.0290397	0.942574	1	1.51204	0.5965	1.00256e-09	7.54167e-09	0.982714	-0.0251572	0.907723	0.953934	1.52866	0.612263	0.00411943	0.01542	NA	NA	NA	NA
PF3D7_0518300	proteasome subunit beta type-1, putative	null	0.794059	-0.332683	0.222202	0.746789	0.983941	-0.023357	0.876105	0.940519	0.51944	-0.944972	0.000173587	0.00146875	0.649168	-0.623336	0.00413091	0.0154429	NA	NA	NA	NA
PF3D7_1331800	60S ribosomal protein L23, putative	null	0.91938	-0.121266	0.697775	0.965826	1.34648	0.429191	0.00131048	0.00431403	0.430017	-1.21753	0.000218443	0.00179449	0.638067	-0.64822	0.00414191	0.0154518	NA	NA	down	NA
PF3D7_1128300	ATP-dependent 6-phosphofructokinase	PFK11	0.838161	-0.254701	0.621633	0.942342	0.906629	-0.141416	0.554268	0.685484	1.87867	0.909715	0.0115142	0.0413406	2.06327	1.04493	0.00414069	0.0154518	NA	NA	NA	NA
PF3D7_1242600	protein farnesyltransferase subunit alpha	null	1.08267	0.114591	0.810584	0.985097	1.58189	0.661647	0.0261998	0.0587771	1.36206	0.445791	0.261078	0.413022	1.99915	0.999385	0.00414231	0.0154518	NA	NA	NA	NA
PF3D7_1473300	CKK domain-containing protein, putative	null	0.675708	-0.565529	0.243729	0.768967	1.13913	0.187932	0.543411	0.676521	1.18069	0.239629	0.479058	0.636573	1.99683	0.997713	0.0041558	0.0154909	NA	NA	NA	NA
PF3D7_1337100	protein kinase 6	PK6	1.20624	0.27052	0.548226	0.91698	1.72042	0.782765	0.00749654	0.0200654	1.41321	0.498979	0.246069	0.395803	2.0325	1.02326	0.00418289	0.0155806	NA	NA	NA	NA
PF3D7_1115200	histone-lysine N-methyltransferase SET7	SET7	0.735875	-0.442468	0.110142	0.622284	0.664654	-0.589325	2.26078e-08	1.49701e-07	0.735213	-0.443766	0.0602809	0.139613	0.672588	-0.572205	0.00419424	0.0156116	NA	NA	NA	NA
PF3D7_0805000	alpha/beta hydrolase, putative	null	1.14015	0.189227	0.570532	0.926954	1.15559	0.208632	0.373255	0.512868	0.580698	-0.78414	0.0111169	0.0402864	0.59534	-0.748214	0.00420012	0.0156221	NA	NA	NA	NA
PF3D7_0400700	rifin	RIF	NA	NA	NA	NA	1.4486	0.534657	0.541377	0.674839	17.7196	4.14727	0.0178539	0.0573829	16.7178	4.06332	0.00424511	0.0157667	NA	NA	NA	NA
PF3D7_1468000	conserved Plasmodium protein, unknown function	null	1.38259	0.467369	0.184931	0.715881	0.786645	-0.346215	0.0443404	0.0920453	3.03687	1.60258	1.97876e-07	3.83968e-06	1.74562	0.80374	0.00426927	0.0158336	NA	NA	up	NA
PF3D7_1203200	signal recognition particle subunit SRP14	SRP14	0.851024	-0.232729	0.694088	0.965305	1.10133	0.139245	0.817892	0.898802	0.254388	-1.9749	0.00313343	0.0150556	0.334651	-1.57927	0.00426848	0.0158336	NA	NA	NA	NA
PF3D7_1017600	conserved Plasmodium protein, unknown function	null	1.05239	0.0736647	0.787129	0.977019	1.31031	0.389909	0.000103668	0.000431784	1.21246	0.277934	0.26667	0.419439	1.52288	0.606803	0.00427398	0.0158396	NA	NA	NA	NA
PF3D7_0705000	mRNA cap guanine-N7 methyltransferase, putative	null	0.968392	-0.0463363	0.946431	1	1.18133	0.24041	0.030949	0.067736	1.29155	0.369099	0.185649	0.323201	1.59184	0.670692	0.00430436	0.0159407	NA	NA	NA	NA
PF3D7_1202700	conserved Plasmodium protein, unknown function	null	1.1591	0.213006	0.640828	0.942883	1.01516	0.0217114	0.92768	0.973568	2.1091	1.07662	0.00232299	0.0119162	1.8682	0.90165	0.00434739	0.0160885	NA	NA	NA	NA
PF3D7_0917900	heat shock protein 70	BIP	0.90137	-0.149808	0.57017	0.926954	1.44698	0.533046	5.11681e-13	5.11484e-12	0.418819	-1.2556	4.58953e-06	6.30725e-05	0.681057	-0.554153	0.00435237	0.0160925	NA	NA	down	NA
PF3D7_0316300	inorganic pyrophosphatase, inorganic pyrophosphatase, putative	PPase	0.896327	-0.157903	0.545699	0.915483	1.12462	0.169436	0.0527756	0.10637	0.524845	-0.930036	0.000160979	0.00137629	0.665233	-0.588069	0.00435472	0.0160925	NA	NA	NA	NA
PF3D7_1410500	conserved Plasmodium protein, unknown function	null	0.977685	-0.0325582	0.998394	1	0.744892	-0.424897	0.124089	0.214432	2.88984	1.53099	8.37405e-05	0.000800479	2.2285	1.15607	0.00442726	0.0163253	NA	NA	up	NA
PF3D7_0219400	ribosome associated membrane protein RAMP4, putative, unspecified product	null	0.797566	-0.326325	0.222694	0.747446	0.942198	-0.0858983	0.522414	0.657986	0.544586	-0.876769	0.00217285	0.0113141	0.651884	-0.617312	0.00446882	0.016455	NA	NA	NA	NA
PF3D7_1422700	conserved Plasmodium protein, unknown function	null	0.797223	-0.326946	0.280389	0.793232	1.19898	0.261813	0.0169151	0.040593	1.03392	0.0481297	0.907361	0.953751	1.57275	0.653289	0.00454612	0.0167276	NA	NA	NA	NA
PF3D7_1030600	tRNA N6-adenosine threonylcarbamoyltransferase	KAE1	1.09885	0.135996	0.678509	0.956895	1.13071	0.177223	0.337418	0.476085	1.58931	0.668401	0.0213604	0.0654456	1.64353	0.716795	0.00460455	0.0169305	NA	NA	NA	NA
PF3D7_0520600	bis(5'-nucleosyl)-tetraphosphatase [asymmetrical]	Ap4AH	0.917066	-0.124903	0.747342	0.970897	1.41558	0.501389	0.0162215	0.0392549	1.14766	0.198697	0.615843	0.749163	1.79471	0.843747	0.00462642	0.0169988	NA	NA	NA	NA
PF3D7_1324000	conserved Plasmodium protein, unknown function	null	1.03147	0.044698	0.920023	1	0.728205	-0.457583	0.00535523	0.0150062	2.4044	1.26568	2.01559e-05	0.000233097	1.71626	0.779265	0.00465253	0.0170818	NA	NA	up	NA
PF3D7_0604600	DNA helicase, putative	null	0.739218	-0.435928	0.39498	0.856566	0.877918	-0.187842	0.426097	0.565089	1.56277	0.644105	0.0377555	0.0986442	1.86016	0.895427	0.00466577	0.0171067	NA	NA	NA	NA
malmito_rna_23	unspecified product	null	1.24691	0.318359	0.873596	0.995774	NA	NA	NA	NA	NA	NA	NA	NA	0.0954977	-3.38839	0.00469949	0.0172181	NA	NA	NA	NA
PF3D7_1362700	conserved Plasmodium protein, unknown function	null	2.62701	1.39342	0.000162561	0.00586147	1.02907	0.041339	0.637368	0.75692	1.40168	0.487154	0.0860045	0.183855	0.556849	-0.844643	0.00470293	0.0172184	up	NA	NA	NA
PF3D7_0509000	alpha-soluble NSF attachment protein, putative	alphaSNAP	0.836774	-0.257089	0.398794	0.858073	0.993606	-0.00925401	0.999273	1	0.546378	-0.872028	0.01041	0.0382241	0.6579	-0.60406	0.00471809	0.0172477	NA	NA	NA	NA
PF3D7_0921200	conserved Plasmodium membrane protein, unknown function	null	0.94483	-0.0818737	0.939397	1	1.0499	0.0702573	0.839713	0.913909	1.65651	0.728148	0.0224228	0.0676996	1.85474	0.891218	0.00472099	0.0172477	NA	NA	NA	NA
PF3D7_1111800	peptidyl-prolyl cis-trans isomerase, putative	null	0.458494	-1.12502	0.00267757	0.0600729	1.24642	0.317793	0.181834	0.292986	0.670578	-0.576523	0.0851254	0.182472	1.83542	0.876107	0.00471977	0.0172477	NA	NA	NA	NA
PF3D7_1431800	apyrase, putative	E-NTPDase	0.957269	-0.0630033	0.881447	0.997213	1.56184	0.643247	0.0298426	0.0656739	1.1599	0.214	0.524994	0.676279	1.90125	0.92695	0.00476244	0.0173868	NA	NA	NA	NA
PF3D7_1147200	tubulin--tyrosine ligase, putative	null	4.74838	2.24743	2.30957e-05	0.00115761	0.541021	-0.886243	1.48453e-10	1.19083e-09	3.58012	1.84001	2.09502e-11	8.68346e-10	0.409607	-1.28769	0.0047729	0.0174126	up	NA	up	NA
PF3D7_0907100	conserved Plasmodium protein, unknown function	null	1.16808	0.224138	0.516025	0.904485	0.993128	-0.00994889	1	1	2.00383	1.00276	0.00126684	0.00749259	1.72018	0.782563	0.00479576	0.0174717	NA	NA	up	NA
PF3D7_1201400	Plasmodium exported protein, unknown function	null	1.41712	0.502961	0.27042	0.7895	1.55458	0.636526	0.0351558	0.075598	1.92139	0.942151	0.0323377	0.0881233	2.1245	1.08713	0.00479588	0.0174717	NA	NA	NA	NA
PF3D7_0528900	conserved protein, unknown function	null	1.03585	0.0508123	0.949152	1	0.765239	-0.386018	0.398768	0.536993	4.24117	2.08446	0.000108421	0.000997739	3.12788	1.64519	0.00480594	0.0174835	NA	NA	up	NA
PF3D7_1429300	CPW-WPC family protein	null	1.58569	0.665112	0.0667973	0.509266	1.02363	0.0336991	0.97501	1	0.87738	-0.188726	0.578342	0.721674	0.575761	-0.796458	0.00480351	0.0174835	NA	NA	NA	NA
PF3D7_1034400	flavoprotein subunit of succinate dehydrogenase	SDHA	1.08981	0.124075	0.626555	0.942342	1.18506	0.244955	0.265178	0.393828	0.501967	-0.994335	0.00443464	0.0196711	0.552531	-0.855872	0.00482813	0.0175395	NA	NA	NA	NA
PF3D7_0220300	Plasmodium exported protein, unknown function	null	3.0899	1.62756	2.44366e-05	0.00119763	0.542971	-0.881054	0.000362012	0.00135964	3.12402	1.6434	3.78128e-06	5.30916e-05	0.554985	-0.84948	0.00493468	0.0178914	up	NA	up	NA
PF3D7_1439700	leucine carboxyl methyltransferase, putative	null	0.68255	-0.550993	0.0912773	0.567225	1.39873	0.484114	0.00650874	0.0177505	0.788474	-0.342865	0.284254	0.440011	1.62622	0.701523	0.00492875	0.0178914	NA	NA	NA	NA
PF3D7_1222900	conserved Plasmodium protein, unknown function	null	0.848106	-0.237684	0.853707	0.991159	1.04127	0.0583452	0.969415	0.99868	2.14626	1.10182	0.0177786	0.0572118	2.64386	1.40264	0.00496667	0.0179919	NA	NA	NA	NA
PF3D7_0512600	ras-related protein Rab-1B	RAB1b	0.859936	-0.217699	0.639426	0.94283	0.90322	-0.146851	0.321941	0.460118	0.458777	-1.12413	0.0287479	0.0802928	0.489518	-1.03057	0.00497189	0.0179982	NA	NA	NA	NA
PF3D7_1434500	dynein-related AAA-type ATPase, putative	null	1.29945	0.377905	0.183375	0.713158	1.27506	0.350571	0.000202751	0.000802056	1.52098	0.605003	0.0183106	0.05856	1.50628	0.590988	0.00500303	0.0180982	NA	NA	NA	NA
PF3D7_0831700	heat shock protein 70	HSP70x	0.795471	-0.330118	0.248981	0.775159	1.29396	0.371793	0.00372069	0.0109205	0.929296	-0.10579	0.633405	0.763712	1.53338	0.616718	0.00503157	0.0181886	NA	NA	NA	NA
PF3D7_1129100	parasitophorous vacuolar protein 1	PV1	1.31502	0.395079	0.159417	0.682649	0.793262	-0.33413	0.00043866	0.00161713	1.10729	0.147031	0.61269	0.747081	0.675908	-0.565102	0.00504517	0.018225	NA	NA	NA	NA
PF3D7_0923300	perforin-like protein 3	PLP3	1.90381	0.928892	0.262392	0.783879	0.925403	-0.111847	0.834186	0.909608	5.50406	2.4605	9.54554e-06	0.000120623	2.72535	1.44644	0.00505248	0.0182386	NA	NA	up	NA
PF3D7_1319300	tRNA (guanine(26)-N(2))-dimethyltransferase, putative	TRM1	0.856878	-0.222839	0.532997	0.909904	0.999734	-0.000384078	1	1	1.46049	0.546449	0.0769643	0.168975	1.72378	0.785577	0.00506183	0.0182467	NA	NA	NA	NA
PF3D7_0417000	conserved Plasmodium protein, unknown function	null	1.81915	0.863264	0.230853	0.75305	0.414399	-1.27091	0.363386	0.502495	0.865732	-0.208008	0.824764	0.906471	0.199154	-2.32805	0.00506102	0.0182467	NA	NA	NA	NA
PF3D7_1209200	U6 snRNA-associated Sm-like protein LSm7, putative	LSM7	1.03859	0.0546281	0.88087	0.997213	1.14984	0.201433	0.4373	0.577218	0.532006	-0.910485	0.0373535	0.0979396	0.598099	-0.741543	0.00508508	0.0183177	NA	NA	NA	NA
PF3D7_0528100	AP-1 complex subunit beta, putative	null	0.879117	-0.185872	0.519269	0.906073	0.789507	-0.340976	0.000448728	0.00164724	0.737208	-0.439857	0.0711491	0.159233	0.668102	-0.58186	0.00510189	0.0183654	NA	NA	NA	NA
PF3D7_1420100	conserved Plasmodium protein, unknown function	null	2.49708	1.32024	0.000169084	0.0060108	0.68097	-0.554337	0.0158758	0.0385368	2.07024	1.0498	0.00122147	0.00732815	0.566837	-0.818994	0.00510803	0.0183746	up	NA	up	NA
PF3D7_1220900	heterochromatin protein 1	HP1	0.904836	-0.144272	0.650989	0.946882	1.25052	0.322526	0.000140465	0.000574005	0.4918	-1.02386	2.75855e-05	0.000310696	0.68752	-0.540527	0.00513925	0.0184482	NA	NA	down	NA
PF3D7_1408900	tRNA-dihydrouridine synthase, putative	null	1.0325	0.0461378	0.942454	1	1.3512	0.434241	0.203652	0.319673	1.63536	0.709612	0.102016	0.20817	2.14427	1.10049	0.00513792	0.0184482	NA	NA	NA	NA
PF3D7_0621200	pyridoxine biosynthesis protein PDX1	PDX1	1.33564	0.417533	0.226617	0.749947	1.56543	0.646563	1.30782e-05	6.32968e-05	1.35274	0.435886	0.163726	0.295152	1.61114	0.68808	0.0051359	0.0184482	NA	NA	NA	NA
PF3D7_1341400	small nucleolar RNA snoR20	null	1.58573	0.665145	0.477678	0.89575	NA	NA	NA	NA	0	#NAME?	0.0586104	0.136761	0	#NAME?	0.00516332	0.0185217	NA	NA	NA	NA
PF3D7_1001800	Plasmodium exported protein (PHISTc), unknown function	null	1.22043	0.287394	0.351031	0.840464	0.748051	-0.418791	0.0169905	0.0406996	0.981554	-0.0268598	0.98091	1	0.606276	-0.721954	0.00518071	0.0185711	NA	NA	NA	NA
PF3D7_0806900	conserved protein, unknown function	null	0.692147	-0.53085	0.131498	0.647826	1.17679	0.234861	0.27904	0.410195	1.01209	0.0173371	0.944949	0.979352	1.73745	0.796971	0.00520678	0.0186516	NA	NA	NA	NA
PF3D7_0511800	inositol-3-phosphate synthase	INO1	0.782569	-0.35371	0.206836	0.733311	1.13771	0.186132	0.0302465	0.0663662	0.465233	-1.10398	7.18504e-05	0.000703761	0.68485	-0.546139	0.00523823	0.0187512	NA	NA	down	NA
PF3D7_1407300	pre-mRNA-splicing factor 38B, putative	PRP38B	1.08375	0.116035	0.711333	0.970897	1.11079	0.151581	0.151756	0.253235	0.647847	-0.626274	0.0376894	0.0985895	0.673336	-0.570601	0.005279	0.018884	NA	NA	NA	NA
PF3D7_0904300	conserved protein, unknown function	null	1.19458	0.256504	0.592378	0.936266	1.5839	0.663481	0.0190751	0.0450693	1.42337	0.509306	0.195692	0.335721	1.9016	0.927215	0.00531341	0.0189939	NA	NA	NA	NA
PF3D7_0111500	UMP-CMP kinase, putative	null	1.18488	0.244743	0.633894	0.942342	0.886073	-0.174502	0.110745	0.195335	0.494877	-1.01486	0.104036	0.211045	0.376867	-1.40787	0.00535329	0.0191231	NA	NA	NA	NA
PF3D7_1423700	conserved Plasmodium protein, unknown function	null	0.940645	-0.0882785	0.764904	0.970897	1.3934	0.478607	1.82147e-08	1.2201e-07	1.00133	0.00192014	0.996429	1	1.49689	0.581965	0.00537593	0.0191907	NA	NA	NA	NA
PF3D7_0504900	conserved protein, unknown function	null	0.810949	-0.302318	0.518619	0.90595	0.992259	-0.0112111	0.959975	0.994806	0.38922	-1.36134	0.0101914	0.037646	0.483914	-1.04718	0.00538077	0.0191947	NA	NA	NA	NA
PF3D7_1459100	GTP-binding protein, putative	null	1.70866	0.772866	0.252724	0.775159	1.50993	0.594481	0.088018	0.162068	2.28726	1.19362	0.0117517	0.0419564	2.03244	1.02321	0.00542254	0.0193302	NA	NA	NA	NA
PF3D7_0930000	procollagen lysine 5-dioxygenase, putative	null	1.04553	0.0642308	0.987874	1	0.584489	-0.774752	0.104362	0.186699	7.03697	2.81495	3.40666e-06	4.86223e-05	3.94123	1.97865	0.0054609	0.0194193	NA	NA	up	NA
PF3D7_1210100	syntaxin, Qa-SNARE family	SYN2	1.38892	0.473963	0.129724	0.646441	0.706823	-0.500579	0.00196449	0.00617377	1.1925	0.253987	0.326826	0.485991	0.611109	-0.710499	0.00545798	0.0194193	NA	NA	NA	NA
PF3D7_1434300	Hsp70/Hsp90 organizing protein	HOP	1.12067	0.164357	0.558856	0.921628	1.52749	0.611167	1.24936e-08	8.50024e-08	1.12762	0.173282	0.578519	0.721721	1.55769	0.639409	0.00546312	0.0194193	NA	NA	NA	NA
PF3D7_1467300	1-deoxy-D-xylulose 5-phosphate reductoisomerase	DXR	0.615253	-0.700749	0.239897	0.764769	1.29474	0.37266	0.0298846	0.0657386	0.809431	-0.30502	0.61236	0.74703	1.70642	0.770974	0.00546639	0.0194193	NA	NA	NA	NA
PF3D7_1333200	ubiquitin-activating enzyme	UBA1	0.888871	-0.169954	0.546648	0.916099	1.09138	0.126153	0.393169	0.531935	1.2303	0.299012	0.221334	0.36672	1.52111	0.605127	0.0055479	0.0196952	NA	NA	NA	NA
PF3D7_0416100	glutamyl-tRNA(Gln) amidotransferase subunit A	GATA	0.931947	-0.10168	0.729186	0.970897	0.87491	-0.192793	0.0880101	0.162068	0.711043	-0.491991	0.0399378	0.102536	0.675172	-0.566674	0.00565078	0.0200328	NA	NA	NA	NA
PF3D7_1247400	peptidyl-prolyl cis-trans isomerase FKBP35	FKBP35	0.936935	-0.0939787	0.713171	0.970897	1.04345	0.061357	0.699288	0.810456	1.387	0.471966	0.0904927	0.190819	1.56315	0.644454	0.00565711	0.0200415	NA	NA	NA	NA
PF3D7_0309800	YTH domain-containing protein, putative	null	1.15014	0.201808	0.585445	0.933958	0.87698	-0.189385	0.503963	0.640333	0.735304	-0.443586	0.153713	0.28121	0.566774	-0.819154	0.0056635	0.0200503	NA	NA	NA	NA
PF3D7_0819000	conserved Plasmodium protein, unknown function	null	1.09553	0.131633	0.639379	0.94283	1.39642	0.481728	6.74345e-05	0.000288498	1.19589	0.258086	0.316267	0.4744	1.53845	0.621481	0.00569601	0.0201376	NA	NA	NA	NA
PF3D7_0927700	serine/threonine protein phosphatase 4, putative	PPP4	0.832694	-0.264141	0.365338	0.846146	0.580894	-0.783652	1.80041e-06	9.59848e-06	0.865601	-0.208226	0.447676	0.606802	0.607587	-0.718837	0.00569484	0.0201376	NA	NA	NA	NA
PF3D7_0520400	single-stranded DNA-binding protein, putative	null	0.568848	-0.813886	0.412199	0.864734	1.20248	0.266011	0.537318	0.671713	1.27557	0.351145	0.495183	0.649012	2.6912	1.42825	0.00570205	0.0201451	NA	NA	NA	NA
PF3D7_0604000	conserved Plasmodium protein, unknown function	null	1.16303	0.217886	0.621657	0.942342	1.17768	0.235946	0.364926	0.504089	1.7836	0.834789	0.0161561	0.0532812	1.81313	0.85848	0.00571208	0.0201667	NA	NA	NA	NA
PF3D7_1363400	polyubiquitin binding protein, putative	DOA1	0.726662	-0.460643	0.339149	0.833914	0.80479	-0.313316	0.0435163	0.0905877	1.63232	0.706923	0.00904999	0.0342749	1.81561	0.860455	0.00573428	0.0202312	NA	NA	NA	NA
PF3D7_1031600	conserved Plasmodium protein, unknown function	GEXP15	0.648162	-0.625573	0.0549187	0.462821	1.0449	0.0633677	0.506002	0.641668	0.961896	-0.0560465	0.731949	0.842141	1.5712	0.651867	0.00574122	0.0202418	NA	NA	NA	NA
PF3D7_0106200	EF hand domain-containing protein, putative	null	0.724528	-0.464887	0.20565	0.732812	0.755915	-0.403703	0.172229	0.280994	0.51381	-0.960693	0.00343867	0.0162109	0.539802	-0.889498	0.00576931	0.020327	NA	NA	NA	NA
PF3D7_0821600	polyribonucleotide 5'-hydroxyl-kinase Clp1, putative	CLP1	0.699135	-0.516358	0.127165	0.64193	1.3812	0.465919	0.0101415	0.0261226	0.814684	-0.295688	0.356082	0.514462	1.61729	0.693578	0.00577358	0.020328	NA	NA	NA	NA
PF3D7_0703800	conserved Plasmodium protein, unknown function	null	1.07681	0.106761	0.784468	0.976815	0.63333	-0.658972	0.0616593	0.121266	0.797845	-0.32582	0.444588	0.604238	0.47717	-1.06742	0.00579898	0.0204035	NA	NA	NA	NA
PF3D7_1218900	WD repeat-containing protein, putative	null	1.14381	0.193853	0.843911	0.991159	0.870947	-0.199344	0.457004	0.597612	2.40669	1.26705	0.000806913	0.00521274	1.82856	0.870707	0.00582257	0.0204725	NA	NA	up	NA
PF3D7_0814100	conserved Plasmodium protein, unknown function	null	0.939095	-0.0906569	0.955321	1	0.783811	-0.351423	0.551874	0.683658	6.72277	2.74906	0.000218086	0.00179449	5.6104	2.4881	0.0058439	0.020515	NA	NA	up	NA
PF3D7_0317800	26S proteasome non-ATPase regulatory subunit 9, putative	null	0.733134	-0.447851	0.197407	0.724828	1.29692	0.375092	0.0581876	0.115707	0.947996	-0.0770471	0.814503	0.898816	1.68967	0.756745	0.00584662	0.020515	NA	NA	NA	NA
PF3D7_1433200	conserved Plasmodium protein, unknown function	null	1.34111	0.423426	0.665409	0.953295	0.789187	-0.341561	0.360818	0.500008	4.42563	2.14588	2.6995e-05	0.000305374	2.61416	1.38635	0.00587342	0.020595	NA	NA	up	NA
PF3D7_0914800	GINS complex subunit Psf3, putative	null	1.16421	0.219353	0.515313	0.904485	1.02967	0.042183	0.855703	0.925306	0.684269	-0.547365	0.0600576	0.139283	0.611838	-0.708777	0.00590664	0.0206974	NA	NA	NA	NA
PF3D7_1335700	conserved oligomeric Golgi complex subunit 3, putative	COG3	0.699804	-0.514977	0.0783317	0.535072	0.999894	-0.000152265	0.988374	1	1.07672	0.106641	0.715422	0.829971	1.55659	0.638385	0.00592572	0.0207501	NA	NA	NA	NA
PF3D7_1306700	conserved Plasmodium protein, unknown function	null	0.92607	-0.110806	0.770631	0.971209	1.52847	0.612092	0.0361593	0.0773164	1.14023	0.189321	0.626276	0.757231	1.89299	0.920667	0.00594848	0.0208156	NA	NA	NA	NA
PF3D7_0523200	heptatricopeptide repeat-containing protein, putative	null	0.746024	-0.422706	0.512502	0.904485	1.32664	0.407776	0.375081	0.514289	1.40242	0.487917	0.307617	0.466317	2.50203	1.3231	0.0059733	0.0208883	NA	NA	NA	NA
mal_rna_10	unspecified product	null	1.05246	0.0737642	0.888198	0.999191	0.929214	-0.105918	1	1	0.300173	-1.73613	0.0117162	0.0418919	0.265621	-1.91256	0.00599411	0.0209326	NA	NA	NA	NA
PF3D7_0803200	filament assembling protein, putative	null	0.818668	-0.288649	0.501607	0.901417	0.604114	-0.727107	1.19232e-16	1.47563e-15	0.70186	-0.510744	0.163565	0.295142	0.525873	-0.927213	0.00599266	0.0209326	NA	NA	NA	NA
PF3D7_1462900	conserved Plasmodium protein, unknown function	null	1.11742	0.160176	0.888171	0.999191	1.31199	0.391755	0.46761	0.606749	2.55779	1.3549	0.0375886	0.0984563	2.99553	1.58281	0.00600506	0.0209429	NA	NA	NA	NA
PF3D7_0819200	perforin-like protein 5	PLP5	0.758213	-0.399324	0.680589	0.957795	1.03312	0.0470115	0.965214	0.996234	2.23212	1.15842	0.0405567	0.103458	3.04133	1.6047	0.0060052	0.0209429	NA	NA	NA	NA
PF3D7_1356200	mitochondrial import inner membrane translocase subunit TIM23, putative	TIM23	1.07321	0.101938	0.846653	0.991159	1.03845	0.0544264	0.776123	0.870203	1.73743	0.796954	0.0137018	0.0471338	1.70505	0.769818	0.00601778	0.0209725	NA	NA	NA	NA
PF3D7_0618700	trafficking protein particle complex subunit 6A, putative	null	0.775679	-0.366468	0.372206	0.848143	1.5131	0.597508	0.0702387	0.134674	0.913182	-0.131025	0.824942	0.906474	1.79714	0.845704	0.00604803	0.0210637	NA	NA	NA	NA
PF3D7_0526200	ADP-ribosylation factor GTPase-activating protein, putative	ARF-GAP	0.807631	-0.308232	0.272596	0.7895	0.702549	-0.50933	3.78468e-06	1.94395e-05	0.765915	-0.384743	0.13765	0.259221	0.675299	-0.566401	0.00606683	0.0211149	NA	NA	NA	NA
PF3D7_1332700	ATP-dependent RNA helicase DBP8, putative	DBP8	1.16106	0.215443	0.531248	0.90977	1.62465	0.700129	0.000254278	0.000987107	1.18084	0.239812	0.447752	0.606802	1.66856	0.738608	0.00613209	0.0213276	NA	NA	NA	NA
PF3D7_1226200	conserved Plasmodium protein, unknown function	null	NA	NA	NA	NA	0.440175	-1.18385	0.0412526	0.0868141	30.8945	4.94928	5.51635e-08	1.21102e-06	8.84887	3.14549	0.00616321	0.0213924	NA	NA	up	NA
PF3D7_0113900	CX3CL1-binding protein 1	CBP1	0.71082	-0.492443	0.520828	0.907655	2.27833	1.18798	0.00491858	0.013948	0.776424	-0.365083	0.510951	0.664467	2.49601	1.31962	0.00616137	0.0213924	NA	NA	NA	NA
PF3D7_1024600	RAP protein, putative	null	0.67016	-0.577422	0.252503	0.775159	1.28412	0.360779	0.213116	0.331284	1.00884	0.0126947	0.944417	0.979352	1.93604	0.953108	0.00621172	0.0215462	NA	NA	NA	NA
PF3D7_1009000	diphthine methyl ester synthase, putative	DPH5	0.64974	-0.622065	0.266018	0.786676	1.53457	0.61783	0.0611368	0.120512	0.880548	-0.183526	0.764667	0.866712	2.08369	1.05914	0.00621662	0.0215487	NA	NA	NA	NA
PF3D7_1129300	conserved Plasmodium protein, unknown function	null	0.888781	-0.1701	0.530521	0.90977	0.507825	-0.977597	1.32177e-16	1.62424e-15	1.15059	0.20237	0.415532	0.576855	0.664382	-0.589915	0.00632327	0.0219036	NA	NA	NA	NA
PF3D7_0411100	mediator of RNA polymerase II transcription subunit 8, putative	MED8	0.860668	-0.216471	0.807115	0.984515	1.39975	0.485164	0.407964	0.545561	1.86288	0.897538	0.123198	0.239689	3.03761	1.60294	0.00642102	0.0221974	NA	NA	NA	NA
PF3D7_1023900	chromodomain-helicase-DNA-binding protein 1 homolog, putative	CHD1	1.07116	0.0991681	0.731848	0.970897	0.737974	-0.438358	2.43129e-09	1.7577e-08	0.851123	-0.232561	0.405702	0.567939	0.594913	-0.74925	0.00642061	0.0221974	NA	NA	NA	NA
PF3D7_1349300	tyrosine kinase-like protein	TKL3	1.09178	0.126681	0.631485	0.942342	0.818573	-0.288816	0.00758882	0.0202529	0.871893	-0.197777	0.472003	0.629649	0.65747	-0.605002	0.0064428	0.0222492	NA	NA	NA	NA
PF3D7_0414000	structural maintenance of chromosomes protein 3, putative	SMC3	0.812371	-0.29979	0.253817	0.776527	1.23205	0.301064	0.00126592	0.00418858	0.952788	-0.0697729	0.813204	0.898389	1.45617	0.54218	0.00644466	0.0222492	NA	NA	NA	NA
PF3D7_1424300	small nucleolar RNA snoR26	null	1.01952	0.0278952	0.997201	1	NA	NA	NA	NA	0	#NAME?	0.0335045	0.0902217	0	#NAME?	0.00645044	0.0222542	NA	NA	NA	NA
PF3D7_1456200	conserved Plasmodium protein, unknown function	null	1.20919	0.274036	0.863483	0.992627	1.94107	0.956854	0.044898	0.092943	1.49014	0.57545	0.358599	0.517522	2.40669	1.26705	0.00649143	0.0223656	NA	NA	NA	NA
PF3D7_1331900	small nucleolar RNA snoR18	null	2.00111	1.0008	0.391365	0.853395	NA	NA	NA	NA	NA	NA	NA	NA	0	#NAME?	0.00648749	0.0223656	NA	NA	NA	NA
PF3D7_0717100	conserved Plasmodium protein, unknown function	null	0.541877	-0.883963	0.00394547	0.079769	1.08004	0.111088	0.38567	0.524519	0.791729	-0.336922	0.177989	0.313873	1.59637	0.674795	0.00650478	0.0223966	NA	NA	NA	NA
PF3D7_0818900	heat shock protein 70	HSP70	1.52656	0.610282	0.0253063	0.312338	1.24732	0.31883	0.00274816	0.00832454	0.844904	-0.243141	0.357051	0.515719	0.699898	-0.514784	0.0065577	0.0225637	NA	NA	NA	NA
PF3D7_1226000	conserved protein, unknown function	null	1.21058	0.275699	0.580656	0.932737	1.30173	0.380427	0.27708	0.407775	2.07651	1.05416	0.0227821	0.0685447	2.26525	1.17967	0.00659871	0.0226897	NA	NA	NA	NA
PF3D7_1306400	26S protease regulatory subunit 10B, putative	RPT4	0.804624	-0.313613	0.36241	0.844528	1.0859	0.118897	0.159331	0.263592	0.446826	-1.16222	0.00236235	0.0120751	0.611611	-0.709313	0.00663747	0.0228077	NA	NA	NA	NA
PF3D7_0315000	zinc finger protein, putative	null	0.995038	-0.00717606	0.993848	1	1.30734	0.386635	0.250616	0.376504	1.59515	0.673692	0.138965	0.261336	2.10243	1.07206	0.0066747	0.022905	NA	NA	NA	NA
PF3D7_1114900	conserved protein, unknown function	null	0.777336	-0.36339	0.19996	0.727472	0.581449	-0.782275	1.0672e-12	1.04469e-11	0.86573	-0.208011	0.446051	0.605288	0.651752	-0.617605	0.00667296	0.022905	NA	NA	NA	NA
PF3D7_0912800	tRNA (adenine(58)-N(1))-methyltransferase non-catalytic subunit TRM6, putative	GCD10	1.22943	0.29799	0.428757	0.87499	1.70014	0.76565	8.42757e-05	0.000354709	1.16384	0.218894	0.472113	0.629649	1.62479	0.700255	0.00668144	0.0229129	NA	NA	NA	NA
PF3D7_1470300	conserved Plasmodium protein, unknown function	null	0.589897	-0.761464	0.31278	0.814907	0.909452	-0.136931	0.842521	0.916005	1.89804	0.924514	0.0806392	0.175395	2.9269	1.54938	0.0067082	0.0229893	NA	NA	NA	NA
PF3D7_1230800	pre-mRNA-splicing regulator, putative	null	0.826492	-0.274927	0.341665	0.835484	1.24409	0.315085	0.0153528	0.037449	1.02814	0.0400352	0.961188	0.988863	1.56916	0.649989	0.00671545	0.0229989	NA	NA	NA	NA
PF3D7_1249000	conserved Plasmodium membrane protein, unknown function	null	NA	NA	NA	NA	0.92862	-0.10684	0.937695	0.980423	3.04605	1.60694	0.0368048	0.0970904	5.80644	2.53765	0.00674868	0.0230973	NA	NA	NA	NA
PF3D7_0303000	N-ethylmaleimide-sensitive fusion protein	NSF	0.937055	-0.0937949	0.747141	0.970897	0.858024	-0.22091	0.315921	0.452884	0.646158	-0.63004	0.0324241	0.0881834	0.597657	-0.74261	0.00677269	0.023164	NA	NA	NA	NA
PF3D7_0518000	NOSIP domain-containing protein, putative	null	0.939458	-0.0900988	0.723508	0.970897	0.900521	-0.151168	0.341609	0.480088	0.661188	-0.596868	0.0262055	0.0753871	0.642384	-0.638492	0.00678757	0.0231995	NA	NA	NA	NA
PF3D7_0718800	conserved protein, unknown function	null	1.36385	0.447688	0.554048	0.920596	0.534309	-0.904254	0.626952	0.750031	0.420608	-1.24945	0.187066	0.324795	0.166396	-2.58731	0.0068065	0.0232488	NA	NA	NA	NA
PF3D7_0202900	palmitoyltransferase DHHC12, putative	DHHC12	1.01744	0.0249479	0.960861	1	0.845617	-0.241923	0.373581	0.512908	2.12608	1.08819	0.00517929	0.0221768	1.77295	0.82615	0.00683913	0.0233447	NA	NA	NA	NA
PF3D7_0731800	alpha/beta hydrolase, putative	GEXP08	2.20319	1.13959	0.00198475	0.0466002	1.02287	0.0326278	0.918401	0.968129	1.2132	0.278814	0.488908	0.643339	0.569321	-0.812686	0.00688185	0.023475	NA	NA	NA	NA
PF3D7_0823200	RNA-binding protein, putative	null	1.00761	0.010943	0.957598	1	1.24591	0.317195	0.00149563	0.00486196	0.428222	-1.22357	0.015451	0.0515934	0.537812	-0.894825	0.00697047	0.0237615	NA	NA	NA	NA
PF3D7_1477600	surface-associated interspersed protein 14.1 (SURFIN 14.1)	SURF14.1	1.09915	0.136386	0.766664	0.970897	0.642085	-0.639165	0.054082	0.108666	4.73151	2.2423	1.30551e-06	2.08761e-05	2.78716	1.47879	0.00698096	0.0237815	NA	NA	up	NA
PF3D7_0926800	conserved Plasmodium protein, unknown function	null	0.783153	-0.352634	0.485346	0.898643	0.848421	-0.237147	0.0737147	0.139945	1.45783	0.543823	0.0763405	0.167949	1.58315	0.662795	0.00701509	0.0238819	NA	NA	NA	NA
PF3D7_1218200	conserved Plasmodium protein, unknown function	null	1.56291	0.644235	0.044926	0.418577	0.742457	-0.429621	0.000293309	0.00112601	1.197	0.259421	0.259543	0.411364	0.572297	-0.805165	0.00704849	0.0239719	NA	NA	NA	NA
PF3D7_1222400	AP2 domain transcription factor	ApiAP2	0.921347	-0.118184	0.702038	0.968471	1.16887	0.225114	0.0950372	0.172487	1.16507	0.220416	0.303485	0.461695	1.48692	0.572326	0.00705082	0.0239719	NA	NA	NA	NA
PF3D7_1238500	conserved Plasmodium protein, unknown function	null	0.84233	-0.247543	0.400392	0.860126	1.11017	0.150777	0.105161	0.187651	1.13785	0.186306	0.514344	0.667539	1.51706	0.60128	0.00707959	0.0240538	NA	NA	NA	NA
PF3D7_1304900	DNA-directed RNA polymerase II subunit RPB11, putative	RPB11	1.13742	0.185764	0.589664	0.935496	1.62012	0.696101	0.00731149	0.0196206	0.420207	-1.25083	0.000492106	0.0034926	0.606916	-0.720432	0.00708617	0.0240602	NA	NA	down	NA
PF3D7_0606600	conserved Plasmodium protein, unknown function	null	1.13403	0.181453	0.539413	0.913264	1.03752	0.0531416	0.559239	0.69048	1.613	0.689743	0.00800687	0.0312412	1.49158	0.576843	0.0071253	0.0241771	NA	NA	NA	NA
PF3D7_1461900	valine--tRNA ligase, putative	null	1.10912	0.149414	0.629676	0.942342	1.67293	0.742379	4.50469e-08	2.90153e-07	1.00879	0.0126233	0.981439	1	1.5368	0.619926	0.00720576	0.024434	NA	NA	NA	NA
PF3D7_1317900	nucleolar complex protein 4, putative	NOC4	0.795357	-0.330326	0.683253	0.959672	0.820443	-0.285525	0.400158	0.538587	2.30785	1.20655	0.00425351	0.0189814	2.39551	1.26033	0.00723855	0.024529	NA	NA	NA	NA
PF3D7_0509800	phosphatidylinositol 4-kinase	PI4K	1.13081	0.177361	0.541272	0.914745	0.545304	-0.874867	2.21257e-23	3.91189e-22	1.38236	0.467138	0.058452	0.136537	0.672301	-0.572821	0.0072566	0.0245628	NA	NA	NA	NA
PF3D7_0416000	RNA-binding protein, putative	null	0.995069	-0.0071319	0.987533	1	0.785102	-0.349048	0.000178984	0.000714561	0.719977	-0.473977	0.193826	0.333958	0.576746	-0.793992	0.00725806	0.0245628	NA	NA	NA	NA
PF3D7_1314400	conserved protein, unknown function	null	0.734221	-0.445714	0.516974	0.904485	2.64245	1.40188	0.00378069	0.0110591	0.672355	-0.572704	0.404812	0.567153	2.4288	1.28025	0.00726453	0.0245685	NA	NA	NA	NA
PF3D7_0615100	enoyl-acyl carrier reductase	ENR	1.66648	0.736801	0.125622	0.638384	0.654181	-0.612237	0.324411	0.463139	0.957238	-0.0630511	0.965789	0.991603	0.379467	-1.39795	0.00730093	0.0246754	NA	NA	NA	NA
PF3D7_0522500	50S ribosomal protein L17, apicoplast, putative	RPL17	0.760279	-0.395399	0.374409	0.851543	0.838913	-0.253407	0.220867	0.340571	0.490012	-1.02911	0.0462273	0.114213	0.549587	-0.863581	0.0073309	0.0247442	NA	NA	NA	NA
PF3D7_0927900	phosphatidylserine decarboxylase	PSD	1.13714	0.185413	0.621677	0.942342	0.692541	-0.530028	1.77915e-08	1.19793e-07	0.823228	-0.280636	0.416379	0.577102	0.509163	-0.9738	0.00732723	0.0247442	NA	NA	NA	NA
PF3D7_0213600	conserved Plasmodium protein, unknown function	null	1.3943	0.479537	0.317791	0.818382	1.39335	0.478554	0.0870019	0.160595	1.78931	0.839402	0.0245128	0.0722005	1.79725	0.845793	0.00739998	0.024961	NA	NA	NA	NA
PF3D7_1326600	conserved Plasmodium protein, unknown function	null	0.90591	-0.14256	0.598284	0.938223	1.43543	0.521488	1.70842e-08	1.1533e-07	0.913132	-0.131105	0.648125	0.776043	1.45974	0.545712	0.00742625	0.0250332	NA	NA	NA	NA
PF3D7_0934400	AP2 domain transcription factor, putative	ApiAP2	0.834967	-0.260209	0.511677	0.904485	1.10289	0.141284	0.343308	0.481781	0.420487	-1.24987	0.00912612	0.0344624	0.563996	-0.826242	0.00743724	0.0250538	NA	NA	NA	NA
PF3D7_1359300	exosome complex exonuclease RRP44	DIS3	0.906806	-0.141134	0.615044	0.941686	1.15757	0.211102	0.114326	0.200494	1.17218	0.229188	0.376431	0.537212	1.50516	0.589913	0.00746721	0.0251383	NA	NA	NA	NA
PF3D7_0208000	serine repeat antigen 1	SERA1	0.942053	-0.0861196	0.745506	0.970897	0.845509	-0.242107	0.109866	0.194115	0.742957	-0.42865	0.0772739	0.169571	0.672446	-0.572509	0.00748362	0.0251758	NA	NA	NA	NA
PF3D7_0210900	conserved Plasmodium protein, unknown function	null	0.679221	-0.558046	0.0558208	0.463387	1.18957	0.250435	0.0187694	0.0444682	0.843237	-0.245991	0.355905	0.514349	1.48617	0.571598	0.00748813	0.0251758	NA	NA	NA	NA
PF3D7_0316700	protein YOP1, putative	YOP1	0.687394	-0.540791	0.0520346	0.449817	1.06158	0.0862146	0.566441	0.697385	0.425602	-1.23242	0.000107781	0.000993618	0.666462	-0.585405	0.00751112	0.0252278	NA	NA	down	NA
PF3D7_1032300	conserved protein, unknown function	null	1.27593	0.351548	0.458773	0.889731	1.09617	0.132467	0.741516	0.846191	2.29564	1.1989	0.00202061	0.0107372	1.98325	0.987863	0.00751832	0.0252278	NA	NA	NA	NA
PF3D7_0715200	conserved Plasmodium protein, unknown function	null	0.865362	-0.208624	0.451772	0.886205	0.829476	-0.269729	0.002762	0.00835187	0.700518	-0.513505	0.0388458	0.100429	0.677275	-0.562186	0.00751506	0.0252278	NA	NA	NA	NA
PF3D7_0824900	conserved Plasmodium protein, unknown function	null	1.06747	0.0942	0.763571	0.970897	1.07143	0.099538	0.785569	0.877581	1.93544	0.95266	0.00929179	0.035037	1.95001	0.963479	0.00764048	0.0256043	NA	NA	NA	NA
PF3D7_1465100	conserved oligomeric Golgi complex subunit 6, putative	COG6	0.646287	-0.629752	0.357722	0.844528	1.14924	0.200682	0.241048	0.365191	1.01438	0.0205931	0.874387	0.935799	1.80475	0.8518	0.0077883	0.0260827	NA	NA	NA	NA
PF3D7_0423600	conserved Plasmodium protein, unknown function	null	1.22979	0.298413	0.303689	0.808694	0.857439	-0.221894	0.0365083	0.0779663	0.956829	-0.0636665	0.778665	0.875302	0.673958	-0.56927	0.00780217	0.0261121	NA	NA	NA	NA
PF3D7_1304400	PUB domain-containing protein, putative	null	0.651866	-0.617352	0.0452372	0.418686	1.03011	0.0428039	0.748021	0.850863	0.982378	-0.0256496	0.88728	0.942413	1.56963	0.650421	0.0078383	0.026216	NA	NA	NA	NA
PF3D7_0925600	zinc binding protein (Yippee), putative	null	0.960497	-0.0581463	0.991223	1	0.994103	-0.00853336	1	1	0.446928	-1.16189	0.000752225	0.00489608	0.468249	-1.09465	0.00786124	0.0262756	NA	NA	down	NA
PF3D7_1434200	calmodulin	CAM	0.844897	-0.243153	0.613774	0.941123	1.11166	0.152713	0.0927023	0.169104	0.394334	-1.34251	0.0234939	0.0700356	0.527727	-0.922136	0.00790391	0.026352	NA	NA	NA	NA
PF3D7_0209600	transporter, putative	null	0.836678	-0.257256	0.348866	0.838862	0.777196	-0.363649	0.00028197	0.00108488	0.72176	-0.470409	0.0588063	0.136994	0.677047	-0.562673	0.00789175	0.026352	NA	NA	NA	NA
PF3D7_0510400	PDCD2 domain-containing protein, putative	null	0.744705	-0.425259	0.741842	0.970897	1.39253	0.477712	0.551318	0.683298	2.11924	1.08355	0.150737	0.277529	3.98182	1.99343	0.00790059	0.026352	NA	NA	NA	NA
PF3D7_0323800	conserved Plasmodium protein, unknown function	null	1.09989	0.137358	0.813503	0.985097	1.5426	0.625367	2.29535e-05	0.00010647	1.0592	0.0829774	0.68032	0.802416	1.49441	0.579573	0.00790456	0.026352	NA	NA	NA	NA
PF3D7_0906800	conserved Plasmodium protein, unknown function	null	0.779283	-0.359782	0.452679	0.886205	1.28391	0.360546	0.366079	0.505412	1.28449	0.361194	0.410509	0.572349	2.13608	1.09496	0.00795255	0.0264776	NA	NA	NA	NA
PF3D7_1446600	centrin-2	CEN2	0.844557	-0.243734	0.569155	0.926954	0.705733	-0.502806	1.98808e-07	1.19885e-06	0.656347	-0.607469	0.135782	0.256748	0.557093	-0.844011	0.0080367	0.0267405	NA	NA	NA	NA
PF3D7_1001200	acyl-CoA binding protein, isoform 2, ACBP2	ACBP2	0.759245	-0.397362	0.641474	0.942883	1.54321	0.625939	0.0758938	0.14361	1.30091	0.379522	0.453541	0.613044	2.63676	1.39877	0.00806993	0.0268337	NA	NA	NA	NA
PF3D7_0405100	protein transport protein Sec24B, putative	SEC24B	0.829568	-0.269568	0.341966	0.835484	0.895291	-0.159571	0.0787647	0.148072	0.633594	-0.658368	0.00678191	0.0276452	0.691226	-0.53277	0.00807874	0.0268456	NA	NA	NA	NA
PF3D7_1450400	zinc finger protein, putative	null	1.14064	0.189845	0.486591	0.898948	0.851144	-0.232525	0.0226692	0.0521854	0.899108	-0.153433	0.56142	0.70633	0.677064	-0.562635	0.00813621	0.0270192	NA	NA	NA	NA
PF3D7_0624000	hexokinase	HK	0.888864	-0.169965	0.537209	0.912575	1.09853	0.135579	0.214191	0.332333	0.556822	-0.844712	0.000581758	0.00398162	0.696542	-0.521717	0.00814973	0.0270466	NA	NA	NA	NA
PF3D7_1340000	secreted ookinete protein, putative	PSOP7	1.53295	0.616315	0.223061	0.747475	1.15515	0.208084	0.525803	0.660494	2.72805	1.44787	0.000934582	0.00585153	2.07051	1.04998	0.00816481	0.0270792	NA	NA	up	NA
PF3D7_0216800	TMEM121 domain-containing protein, putative	null	0.674715	-0.56765	0.200146	0.727472	0.789992	-0.340089	0.0118124	0.0299079	0.459367	-1.12228	0.0225713	0.0679894	0.546309	-0.87221	0.00817428	0.0270931	NA	NA	NA	NA
PF3D7_1011200	BET1-like protein, putative, unspecified product	BET1	1.19452	0.256433	0.527064	0.90977	1.1401	0.189164	0.553191	0.684639	0.588156	-0.76573	0.0817988	0.177174	0.56994	-0.811117	0.00821205	0.0272008	NA	NA	NA	NA
PF3D7_0214100	protein transport protein SEC31	SEC31	0.707336	-0.499532	0.0708895	0.520537	0.769495	-0.378016	4.83082e-06	2.46182e-05	0.632747	-0.660299	0.00577031	0.0241948	0.696235	-0.522353	0.00821986	0.0272091	NA	NA	NA	NA
PF3D7_0515600	conserved Plasmodium protein, unknown function	null	1.75899	0.814744	0.0148061	0.219688	0.893442	-0.162554	0.587794	0.716882	1.08656	0.119763	0.781433	0.876525	0.557628	-0.842625	0.00822591	0.0272116	NA	NA	NA	NA
PF3D7_1251300	thymidylate kinase	TMK	1.01943	0.0277664	0.84269	0.991159	1.0027	0.00388475	0.985062	1	0.592607	-0.754852	0.00892317	0.0338936	0.590702	-0.759499	0.00831278	0.0274813	NA	NA	NA	NA
PF3D7_0923200	nitric oxide synthase, putative	NOS	1.38567	0.470579	0.222368	0.74685	1.23789	0.307883	0.138948	0.236106	1.83899	0.878916	0.00713883	0.0287607	1.65227	0.72445	0.00832469	0.0274918	NA	NA	NA	NA
PF3D7_0300200	rifin	RIF	2.52602	1.33687	0.140045	0.652982	0.15113	-2.72613	0.0435975	0.0907206	1.8619	0.896774	0.381515	0.542137	0.112284	-3.15478	0.00834627	0.0275213	NA	NA	NA	NA
PF3D7_0503100	4-diphosphocytidyl-2-C-methyl-D-erythritol kinase, putative	IspE	0.821432	-0.283786	0.603474	0.939279	1.39431	0.479551	0.0472784	0.0968677	0.963046	-0.0543228	1	1	1.63819	0.712106	0.00834303	0.0275213	NA	NA	NA	NA
PF3D7_1470200	conserved Plasmodium protein, unknown function	null	0.524384	-0.931306	0.148674	0.666186	1.34789	0.430698	0.357323	0.496448	1.00252	0.00363381	1	1	2.6067	1.38223	0.00837404	0.0275952	NA	NA	NA	NA
PF3D7_1211300	DNA helicase MCM8, putative	MCM8	0.79242	-0.335662	0.26155	0.783879	1.04185	0.0591462	0.631225	0.752548	1.13477	0.182395	0.472267	0.629649	1.50551	0.590256	0.00841557	0.0277021	NA	NA	NA	NA
PF3D7_0422300	alpha tubulin 2	null	2.55322	1.35232	0.000846233	0.0234714	1.00291	0.0041942	0.997873	1	1.3542	0.437446	0.195042	0.335161	0.540106	-0.888686	0.00842343	0.0277047	NA	NA	NA	NA
PF3D7_1213500	integral membrane protein GPR180, putative	null	1.45722	0.543217	0.695251	0.965305	1.8621	0.896934	0.114817	0.201288	2.34678	1.23068	0.142058	0.265417	3.02521	1.59703	0.00843415	0.0277222	NA	NA	NA	NA
PF3D7_0812000	conserved protein, unknown function	null	1.3807	0.465401	0.634513	0.942342	1.31797	0.398322	0.356292	0.495321	2.48369	1.31249	0.0241015	0.0713543	2.40158	1.26398	0.00847855	0.0278504	NA	NA	NA	NA
PF3D7_0908400	conserved Plasmodium protein, unknown function	null	0.870688	-0.199772	0.389696	0.851543	1.08522	0.117992	0.511931	0.64682	0.446884	-1.16203	3.51146e-05	0.000383008	0.56224	-0.830741	0.00848442	0.0278519	NA	NA	down	NA
PF3D7_1437700	succinyl-CoA ligase, putative	null	0.970522	-0.0431666	0.940732	1	1.17745	0.235671	0.26304	0.391435	0.535665	-0.900598	0.00105495	0.00645241	0.656865	-0.606332	0.0085435	0.0280279	NA	NA	NA	NA
PF3D7_1244100	N-alpha-acetyltransferase 15, NatA auxiliary subunit, putative	null	2.41139	1.26987	0.000167719	0.00600458	0.571406	-0.807411	1.89384e-09	1.38846e-08	2.44833	1.2918	4.34703e-07	7.79306e-06	0.584501	-0.774723	0.00870196	0.0284751	up	NA	up	NA
PF3D7_0702400	small exported membrane protein 1	SEMP1	1.01075	0.015422	0.917663	1	0.760365	-0.395236	0.0591241	0.117073	0.637936	-0.648517	0.103485	0.210258	0.487313	-1.03708	0.00874047	0.0285829	NA	NA	NA	NA
PF3D7_1116700	dipeptidyl aminopeptidase 1	DPAP1	1.85658	0.892645	0.00201571	0.0471078	0.754445	-0.406512	2.88498e-06	1.50563e-05	1.67469	0.743898	0.0046093	0.0201938	0.690293	-0.53472	0.00876996	0.028643	NA	NA	NA	NA
PF3D7_0309300	N2227-like protein, putative	null	0.787626	-0.344418	0.280781	0.793232	0.852172	-0.230783	0.236409	0.359945	0.614274	-0.703045	0.00571483	0.0239939	0.671257	-0.575064	0.00879839	0.0287176	NA	NA	NA	NA
PF3D7_1122100	GPI transamidase component GPI16, putative	GPI16	0.68858	-0.538303	0.441309	0.884225	1.11114	0.152044	0.801698	0.888535	1.18308	0.242544	0.59083	0.730396	1.91321	0.935998	0.00881148	0.0287421	NA	NA	NA	NA
PF3D7_1227100	DNA helicase 60	DH60	0.986752	-0.0192409	0.973481	1	1.53872	0.621734	2.40084e-06	1.26184e-05	0.981834	-0.0264496	0.928168	0.968439	1.54571	0.62827	0.00883319	0.0287946	NA	NA	NA	NA
PF3D7_0212400	conserved Plasmodium membrane protein, unknown function	null	0.745329	-0.424051	0.137877	0.651419	1.31377	0.393716	0.000136308	0.000558335	0.823876	-0.279501	0.294961	0.452128	1.46389	0.549811	0.00884977	0.0288304	NA	NA	NA	NA
PF3D7_1341900	V-type proton ATPase subunit D, putative	null	0.760802	-0.394407	0.347884	0.838862	1.03341	0.0474108	0.803101	0.889172	0.401388	-1.31693	0.00803537	0.0312767	0.553331	-0.853786	0.0088833	0.028903	NA	NA	NA	NA
PF3D7_0210800	conserved Plasmodium protein, unknown function	null	0.308357	-1.69733	0.170998	0.697252	0.5249	-0.929886	0.0566129	0.113052	2.0875	1.06178	0.0432075	0.108196	3.54828	1.82712	0.00888089	0.028903	NA	NA	NA	NA
PF3D7_1019700	conserved Plasmodium protein, unknown function	null	0.869827	-0.2012	0.481983	0.896813	0.801483	-0.319255	0.0169017	0.0405797	0.74003	-0.434345	0.0972144	0.201024	0.69066	-0.533953	0.00893266	0.0290453	NA	NA	NA	NA
PF3D7_1457000	signal peptide peptidase	SPP	0.879231	-0.185685	0.452554	0.886205	0.969074	-0.0453217	0.646998	0.765384	0.611048	-0.710642	0.00389304	0.01774	0.68046	-0.555418	0.00894574	0.0290694	NA	NA	NA	NA
PF3D7_1213600	dynein light chain 1, putative	DLC8	1.1011	0.138944	0.639791	0.94283	1.58535	0.664804	0.00659854	0.0179859	0.430881	-1.21464	0.000140963	0.00123737	0.628065	-0.671015	0.00899689	0.0292172	NA	NA	down	NA
PF3D7_0419000	conserved Plasmodium protein, unknown function	null	1.10118	0.139047	0.732128	0.970897	1.20001	0.263049	0.520283	0.655937	0.488563	-1.03338	0.00753734	0.0299241	0.540524	-0.887569	0.00901595	0.0292606	NA	NA	NA	NA
PF3D7_0312300	26S proteasome regulatory subunit RPN12, putative	RPN12	0.81177	-0.300857	0.389331	0.851543	1.05288	0.0743447	0.763282	0.860825	0.454464	-1.13776	6.82045e-05	0.000676949	0.59643	-0.745574	0.00902511	0.0292719	NA	NA	down	NA
PF3D7_1460400	ubiquitin carboxyl-terminal hydrolase isozyme L3	UCHL3	0.784642	-0.349893	0.270318	0.7895	1.89173	0.919703	0.000271972	0.00105031	0.663206	-0.592472	0.0496611	0.120682	1.61759	0.693846	0.00916126	0.0296947	NA	NA	NA	NA
malmito_rna_1	unspecified product	null	NA	NA	NA	NA	1.12438	0.169131	0.882298	0.945021	33.1005	5.04878	5.73085e-05	0.000581048	4.15522	2.05493	0.009214	0.0298468	NA	NA	up	NA
PF3D7_0627000	conserved Plasmodium protein, unknown function	null	NA	NA	NA	NA	1.13564	0.18351	0.929224	0.974597	7.27498	2.86294	0.0402589	0.103134	5.38529	2.42903	0.00923043	0.0298813	NA	NA	NA	NA
PF3D7_0608300	heptatricopeptide repeat-containing protein, putative	null	0.996019	-0.00575513	0.985989	1	1.63556	0.709788	0.00575245	0.0159558	1.05939	0.0832308	0.799984	0.888471	1.74658	0.804532	0.00924477	0.0299089	NA	NA	NA	NA
PF3D7_1018500	pre-mRNA-splicing factor RDS3, putative	RDS3	1.06814	0.0950954	0.85773	0.991327	1.12363	0.168166	0.465438	0.605076	0.55523	-0.848842	0.118842	0.233847	0.594315	-0.750699	0.00926447	0.0299214	NA	NA	NA	NA
PF3D7_0621100	conserved Plasmodium protein, unknown function	null	0.996009	-0.00576877	0.969838	1	0.554866	-0.849789	3.7687e-20	5.66177e-19	1.20831	0.272985	0.259722	0.411386	0.677803	-0.561063	0.00926609	0.0299214	NA	NA	NA	NA
PF3D7_0816600	chaperone protein ClpB1	ClpB1	1.19881	0.261606	0.394768	0.856566	1.69498	0.76127	1.99108e-11	1.72494e-10	1.04314	0.0609337	0.881659	0.940655	1.49265	0.577881	0.0092624	0.0299214	NA	NA	NA	NA
PF3D7_1316700	conserved protein, unknown function	null	1.45178	0.537827	0.429285	0.87499	0.669208	-0.579473	0.0290057	0.0640491	4.21228	2.0746	2.35428e-07	4.45165e-06	1.98271	0.987474	0.00931233	0.030033	NA	NA	up	NA
PF3D7_1475000	mediator of RNA polymerase II transcription subunit 31, putative	MED31	1.03642	0.0516029	0.979531	1	0.530335	-0.915025	0.627095	0.750031	0.328982	-1.60392	0.0718308	0.160412	0.172083	-2.53882	0.00938024	0.0302141	NA	NA	NA	NA
PF3D7_0916900	zinc finger protein, putative	null	0.387953	-1.36605	0.0609875	0.4879	0.379149	-1.39916	0.00408004	0.0118019	3.03793	1.60309	0.000962581	0.00600859	3.00076	1.58533	0.0093871	0.0302173	NA	NA	up	NA
PF3D7_0523700	conserved Plasmodium membrane protein, unknown function	null	1.67269	0.742174	0.217465	0.740233	1.06274	0.0877836	0.817078	0.898604	3.43219	1.77913	0.000192014	0.00160197	2.18	1.12433	0.00941962	0.030303	NA	NA	up	NA
malmito_rna_10	unspecified product	null	1.20035	0.263457	0.789692	0.977665	0.59106	-0.758623	0.39739	0.535916	0.25674	-1.96162	0.0576149	0.135253	0.126103	-2.98732	0.00950891	0.0305711	NA	NA	NA	NA
PF3D7_1008400	26S protease regulatory subunit 4, putative	RPT2	0.924383	-0.113437	0.76384	0.970897	1.04047	0.0572335	0.579759	0.710082	0.546162	-0.8726	0.0319342	0.0873555	0.623939	-0.680523	0.00952894	0.0306164	NA	NA	NA	NA
PF3D7_1435100	ribonuclease H2 subunit B, putative	null	0.919487	-0.121099	0.848723	0.991159	1.17439	0.231909	0.373495	0.512908	1.42468	0.510636	0.163341	0.294867	1.82374	0.866904	0.00955561	0.0306829	NA	NA	NA	NA
PF3D7_0623000	chorismate synthase	CS	0.788742	-0.342374	0.271312	0.7895	1.34827	0.431112	0.00950411	0.0246765	0.375278	-1.41397	0.000328288	0.00250495	0.650646	-0.620056	0.00966761	0.0309845	NA	NA	down	NA
PF3D7_0817100	tRNA modification GTPase, putative	null	1.26254	0.336325	0.575878	0.930548	1.70729	0.771708	0.0145652	0.0358476	1.37921	0.463846	0.326996	0.485991	1.87807	0.909248	0.00970136	0.0310733	NA	NA	NA	NA
PF3D7_1458400	aminodeoxychorismate lyase	ADCL	1.43271	0.518743	0.639646	0.94283	1.22554	0.293423	0.492478	0.630052	2.57536	1.36477	0.01392	0.0475409	2.20475	1.14061	0.0097682	0.031268	NA	NA	NA	NA
PF3D7_1471400	diacylglycerol kinase, putative	null	1.08162	0.113192	0.718139	0.970897	0.745403	-0.423908	2.51883e-05	0.000115969	0.985467	-0.0211198	0.8665	0.929469	0.686998	-0.541623	0.00980296	0.0313597	NA	NA	NA	NA
PF3D7_0714600	conserved protein, unknown function	null	0.674539	-0.568026	0.0701449	0.518436	1.15195	0.20408	0.189233	0.302136	0.896196	-0.158113	0.589178	0.728876	1.541	0.623864	0.00988961	0.0316172	NA	NA	NA	NA
PF3D7_1313500	conserved Plasmodium membrane protein, unknown function	null	1.00497	0.00715687	0.980393	1	0.510538	-0.969909	1.30484e-12	1.27252e-11	1.26649	0.340832	0.198794	0.339023	0.650149	-0.621158	0.00990418	0.0316442	NA	NA	NA	NA
PF3D7_0905900	coatomer subunit beta, putative	SEC27	0.893197	-0.16295	0.574111	0.929777	0.952766	-0.069806	0.633762	0.754016	0.607708	-0.718549	0.00820796	0.0317949	0.651373	-0.618445	0.010013	0.0319522	NA	NA	NA	NA
PF3D7_0828900	conserved protein, unknown function	null	1.06368	0.0890678	0.729549	0.970897	0.68781	-0.539917	1.45495e-05	6.97678e-05	1.02598	0.036997	0.878016	0.938906	0.668588	-0.58081	0.0100089	0.0319522	NA	NA	NA	NA
PF3D7_1457500	vacuolar protein sorting-associated protein 4	VPS4	1.17915	0.237751	0.379626	0.851543	0.731226	-0.451611	0.000786579	0.00274271	1.06683	0.0933326	0.718159	0.832321	0.666768	-0.584742	0.0100647	0.0320973	NA	NA	NA	NA
PF3D7_0310500	ATP-dependent RNA helicase DHX57, putative	DHX57	0.763407	-0.389476	0.156591	0.67961	1.34872	0.431593	5.6482e-05	0.000245274	0.803064	-0.316413	0.250029	0.400979	1.42656	0.512537	0.0100941	0.0321711	NA	NA	NA	NA
PF3D7_1301700	CX3CL1-binding protein 2	CBP2	0.756956	-0.401718	0.408958	0.862488	0.580841	-0.783784	0.00139148	0.00454613	2.62616	1.39296	9.78675e-05	0.00091691	2.04854	1.03459	0.0101233	0.0322436	NA	NA	up	NA
PF3D7_1201500	GPN-loop GTPase, putative	null	1.18485	0.244708	0.629325	0.942342	1.39144	0.476578	0.0434031	0.0904246	1.40031	0.485746	0.1692	0.303226	1.65461	0.726491	0.0101419	0.0322436	NA	NA	NA	NA
PF3D7_1477000	Plasmodium exported protein (hyp17), unknown function, pseudogene	null	0.997961	-0.00294404	0.974981	1	0.246417	-2.02083	0.0698146	0.134271	0.658772	-0.602149	0.424482	0.585527	0.164375	-2.60493	0.0101323	0.0322436	NA	NA	NA	NA
PF3D7_1357400	conserved Plasmodium protein, unknown function	null	1.18923	0.250033	0.418807	0.868585	0.792825	-0.334926	0.0204876	0.0479488	0.969	-0.0454315	0.872276	0.934504	0.65142	-0.61834	0.0101375	0.0322436	NA	NA	NA	NA
PF3D7_1307700	TOM1-like protein, putative	null	1.35419	0.43743	0.147154	0.662758	0.655324	-0.609719	1.09536e-08	7.50157e-08	1.36317	0.446965	0.0723222	0.16137	0.665214	-0.58811	0.0101871	0.0323473	NA	NA	NA	NA
PF3D7_1339300	conserved Plasmodium protein, unknown function	null	1.48217	0.567711	0.114315	0.627017	0.838856	-0.253505	0.00680182	0.0184503	1.08698	0.120321	0.817087	0.900708	0.624984	-0.67811	0.0101871	0.0323473	NA	NA	NA	NA
PF3D7_0416700	CDGSH iron-sulfur domain-containing protein, putative	null	0.562214	-0.830809	0.0116242	0.184323	1.43082	0.516845	0.00330591	0.00983073	0.631768	-0.662534	0.0480783	0.117551	1.63152	0.70622	0.0102035	0.0323792	NA	NA	NA	NA
PF3D7_1147900	peroxisome assembly protein 22, putative	PEX22	0.90047	-0.15125	0.629632	0.942342	0.831817	-0.265662	0.161989	0.267308	0.683407	-0.549183	0.0470491	0.115691	0.635547	-0.65393	0.0103106	0.0326788	NA	NA	NA	NA
PF3D7_1014700	prohibitin 2, putative	PHB2	0.805632	-0.311808	0.425095	0.871508	1.15678	0.210109	0.386821	0.524985	1.22099	0.288055	0.443858	0.603923	1.77625	0.828836	0.0103045	0.0326788	NA	NA	NA	NA
PF3D7_0521200	conserved protein, unknown function	null	0.856466	-0.223531	0.864448	0.992627	2.03187	1.02281	0.0235737	0.0540282	1.02214	0.0315861	1	1	2.42432	1.27758	0.0103423	0.032759	NA	NA	NA	NA
PF3D7_0218500	small nuclear ribonucleoprotein Sm D2, putative	SNRPD2	1.11226	0.1535	0.688206	0.961694	1.95006	0.963519	3.37537e-05	0.000152833	0.365614	-1.45161	0.00859174	0.0329244	0.651046	-0.619168	0.0104107	0.0329555	NA	NA	NA	NA
PF3D7_0904600	ubiquitin specific protease, putative	null	1.13646	0.184548	0.49972	0.900462	0.849781	-0.234837	0.0183276	0.0436005	0.920487	-0.119531	0.576932	0.720435	0.695337	-0.524216	0.0104795	0.033153	NA	NA	NA	NA
PF3D7_1202900	high mobility group protein B1	HMGB1	0.777645	-0.362817	0.418246	0.868137	1.12504	0.169978	0.0562349	0.11247	0.36771	-1.44336	0.00543244	0.023033	0.540482	-0.887682	0.0105319	0.0332982	NA	NA	NA	NA
PF3D7_1004800	ADP/ATP carrier protein, putative	null	0.518044	-0.948855	0.0051985	0.0990264	1.09989	0.137355	0.418467	0.557027	0.732774	-0.44856	0.133358	0.25318	1.56346	0.644744	0.0105602	0.0333671	NA	NA	NA	NA
PF3D7_0925800	armadillo repeat protein, putative	null	0.946036	-0.0800337	0.829673	0.986617	1.33791	0.419985	0.00070723	0.0024921	1.06013	0.0842403	0.781784	0.876525	1.51426	0.598614	0.0105777	0.0334019	NA	NA	NA	NA
PF3D7_1246500	methyltransferase, putative	null	0.795093	-0.330805	0.510043	0.904354	1.01529	0.0218928	0.989586	1	1.6048	0.682397	0.107392	0.216749	2.05525	1.03932	0.0106078	0.0334765	NA	NA	NA	NA
PF3D7_1106900	conserved Plasmodium protein, unknown function	null	1.31563	0.395752	0.665832	0.953295	1.04997	0.0703489	0.894398	0.953853	2.73896	1.45363	0.00362015	0.0168021	2.18968	1.13072	0.0107013	0.0337507	NA	NA	NA	NA
PF3D7_1342400	casein kinase II beta chain	CK2beta2	0.683941	-0.548056	0.147177	0.662758	1.23593	0.305593	0.00199162	0.00624017	0.849589	-0.235163	0.393923	0.55497	1.55699	0.638758	0.0107167	0.0337788	NA	NA	NA	NA
PF3D7_1349000	conserved Plasmodium protein, unknown function	null	0.894955	-0.160113	0.86019	0.991853	0.509296	-0.973424	0.314611	0.45138	0.544847	-0.876077	0.150714	0.277529	0.314962	-1.66675	0.0107507	0.0338652	NA	NA	NA	NA
PF3D7_1308700	conserved Plasmodium protein, unknown function	null	0.831651	-0.26595	0.544446	0.915483	1.13972	0.188684	0.178966	0.289286	1.21294	0.278512	0.391539	0.552592	1.68328	0.751277	0.010765	0.0338893	NA	NA	NA	NA
PF3D7_0221300	Plasmodium exported protein, unknown function, pseudogene	null	1.59572	0.674206	0.518455	0.90595	NA	NA	NA	NA	0.148406	-2.75238	0.204183	0.345554	0	#NAME?	0.0107877	0.03394	NA	NA	NA	NA
PF3D7_0204500	aspartate transaminase	AspAT	0.643683	-0.635578	0.0558305	0.463387	1.31243	0.392242	0.0517098	0.104424	0.784472	-0.350207	0.258487	0.41071	1.61483	0.691385	0.01081	0.0339895	NA	NA	NA	NA
PF3D7_0417500	memo-like protein	null	0.730704	-0.452641	0.123847	0.635344	1.04119	0.0582272	0.64105	0.760385	0.474937	-1.07419	0.000253688	0.00202209	0.685357	-0.545072	0.0109162	0.0343025	NA	NA	down	NA
PF3D7_1021600	deoxyribose-phosphate aldolase, putative	DPA	0.895419	-0.159365	0.613357	0.941123	0.82707	-0.273919	0.118472	0.206377	0.707257	-0.499693	0.0875888	0.186594	0.662021	-0.595051	0.0109349	0.0343237	NA	NA	NA	NA
PF3D7_0936400	ring-exported protein 4	REX4	1.02941	0.0418197	0.859196	0.991853	0.428281	-1.22337	0.0649159	0.126379	0.843223	-0.246013	0.596855	0.73249	0.354163	-1.49751	0.0109363	0.0343237	NA	NA	NA	NA
PF3D7_0605300	serine/threonine protein kinase	ARK1	0.96377	-0.0532394	0.93521	1	1.18862	0.249293	0.161565	0.266778	0.489397	-1.03092	0.00209263	0.011007	0.611582	-0.709381	0.0109487	0.0343416	NA	NA	NA	NA
PF3D7_0826900	conserved Plasmodium protein, unknown function	null	0.938192	-0.0920453	0.781346	0.975088	1.43648	0.522539	0.000224456	0.000882963	0.963607	-0.053483	0.905908	0.95319	1.48677	0.572184	0.0109667	0.0343769	NA	NA	NA	NA
PF3D7_1018300	peptidase, putative	null	1.3774	0.461952	0.128332	0.64268	0.658771	-0.602151	7.93898e-08	4.9779e-07	1.39092	0.476042	0.0686263	0.154954	0.672253	-0.572925	0.0110292	0.0345517	NA	NA	NA	NA
PF3D7_1230300	subpellicular microtubule protein 2, putative	SPM2	1.89637	0.923239	0.0239826	0.300407	0.615501	-0.700167	0.0185616	0.0440524	1.68278	0.75085	0.0536787	0.127984	0.554351	-0.851129	0.0111001	0.0347527	NA	NA	NA	NA
malmito_rna_RNA7	unspecified product	null	1.00727	0.0104502	0.865709	0.992768	2.4859	1.31377	0.0961326	0.17411	0.111825	-3.16069	3.66546e-08	8.36596e-07	0.278948	-1.84193	0.0111406	0.0348371	NA	NA	down	NA
PF3D7_1237000	SUMO-activating enzyme subunit 2	UBA2	0.79335	-0.33397	0.260689	0.783879	1.18714	0.247494	0.0723469	0.137801	0.994147	-0.00846905	0.989736	1	1.5007	0.585633	0.0111359	0.0348371	NA	NA	NA	NA
PF3D7_0907900	peptide deformylase	PDF	0.552726	-0.855363	0.0086838	0.14961	1.18236	0.241674	0.0802068	0.150281	0.722983	-0.467966	0.111857	0.223738	1.56807	0.648986	0.0111657	0.0348522	NA	NA	NA	NA
PF3D7_1243100	zinc finger protein, putative	null	0.724347	-0.465247	0.19965	0.727472	1.23193	0.300915	0.0855034	0.158618	0.948513	-0.0762607	0.729461	0.840039	1.63698	0.711037	0.0111591	0.0348522	NA	NA	NA	NA
PF3D7_0604900	conserved Plasmodium protein, unknown function	null	0.870204	-0.200575	0.7823	0.975942	1.60239	0.680224	0.0454849	0.0939335	1.12653	0.171879	0.782444	0.876886	2.09845	1.06932	0.0111652	0.0348522	NA	NA	NA	NA
PF3D7_1453000	conserved Plasmodium protein, unknown function	null	0.685994	-0.543731	0.172058	0.698503	0.991433	-0.0124133	0.941402	0.983204	1.15993	0.214034	0.421643	0.582697	1.68429	0.752144	0.0112177	0.0349795	NA	NA	NA	NA
PF3D7_0503300	serine/arginine-rich splicing factor 12	SRSF12	0.747476	-0.4199	0.295831	0.803582	1.0983	0.135273	0.166532	0.273761	1.01368	0.0195952	0.947536	0.981052	1.51259	0.597025	0.0112902	0.0351768	NA	NA	NA	NA
PF3D7_0620600	conserved Plasmodium protein, unknown function	null	1.3783	0.462885	0.682398	0.958968	0.593027	-0.753829	0.0889094	0.163362	7.67388	2.93996	8.41945e-07	1.42088e-05	3.30386	1.72415	0.0113137	0.0352187	NA	NA	up	NA
PF3D7_1129800	conserved Plasmodium protein, unknown function	null	0.749108	-0.416755	0.624449	0.942342	1.03675	0.0520646	0.947053	0.986331	1.43567	0.521725	0.232698	0.380503	1.98662	0.990315	0.0114085	0.0354595	NA	NA	NA	NA
PF3D7_0315400	conserved Plasmodium protein, unknown function	null	0.699731	-0.515127	0.511698	0.904485	1.44331	0.529384	0.0485031	0.0989867	0.969335	-0.0449323	0.9454	0.979428	1.99948	0.999628	0.011552	0.0358838	NA	NA	NA	NA
PF3D7_0311100	pre-mRNA splicing factor, putative	null	0.7445	-0.425657	0.180494	0.709055	1.22489	0.292652	0.0203178	0.0476373	0.930213	-0.104367	0.629609	0.760551	1.55134	0.633512	0.0116332	0.0361143	NA	NA	NA	NA
PF3D7_1413200	conserved Plasmodium protein, unknown function	null	2.08447	1.05968	0.00323853	0.0686894	1.6503	0.722732	0.000338135	0.00127827	2.08	1.05658	0.00200253	0.0107052	1.66107	0.73211	0.0117653	0.0365023	NA	NA	NA	NA
PF3D7_1114400	RAP protein, putative	null	1.02642	0.0376167	1	1	1.63256	0.707133	0.0494183	0.100499	1.19439	0.256273	0.54798	0.695729	1.91236	0.935352	0.0117765	0.0365149	NA	NA	NA	NA
PF3D7_1449000	gamete egress and sporozoite traversal protein, putative	GEST	2.44952	1.2925	0.00335714	0.0703188	0.615206	-0.700858	0.0410466	0.0864157	1.97172	0.979457	0.0175045	0.0566852	0.500287	-0.999171	0.0118845	0.0367834	NA	NA	NA	NA
PF3D7_1020200	conserved Plasmodium protein, unknown function	null	1.11822	0.161206	0.594234	0.93659	0.655811	-0.608648	0.00112665	0.00377237	1.08869	0.122594	0.737352	0.847342	0.648025	-0.625879	0.0118783	0.0367834	NA	NA	NA	NA
PF3D7_0105100	conserved Apicomplexan protein, unknown function	null	0.521722	-0.938646	0.225716	0.749947	1.12276	0.167046	0.660136	0.776454	0.968426	-0.0462857	1	1	2.0817	1.05776	0.0119168	0.036861	NA	NA	NA	NA
PF3D7_0309900	conserved Plasmodium protein, unknown function	null	0.766689	-0.383287	0.351772	0.840464	1.31402	0.393988	0.0557413	0.111611	0.900036	-0.151946	0.80146	0.889538	1.54829	0.630671	0.0119647	0.036987	NA	NA	NA	NA
PF3D7_1438100	translocation protein SEC62, putative	SEC62	0.715793	-0.482385	0.0818093	0.541395	0.780136	-0.358202	0.00038097	0.00142364	0.636486	-0.651799	0.00676597	0.0276237	0.702153	-0.510144	0.0119949	0.037058	NA	NA	NA	NA
PF3D7_0504400	ATP-dependent helicase, putative	null	0.937822	-0.0926134	0.789643	0.977665	1.38522	0.470115	4.31014e-05	0.000191325	0.965548	-0.0505801	0.938143	0.974833	1.43206	0.518094	0.0120543	0.037197	NA	NA	NA	NA
PF3D7_0517600	F-actin-capping protein subunit beta, putative	CPbeta	2.05593	1.03979	0.0574758	0.471003	0.649083	-0.623524	0.327475	0.46566	1.28984	0.367192	0.481193	0.637938	0.411798	-1.27999	0.0120618	0.0371977	NA	NA	NA	NA
PF3D7_1417500	H/ACA ribonucleoprotein complex subunit 4, putative	CBF5	1.20757	0.272105	0.371477	0.848143	1.23152	0.300443	0.123061	0.212967	0.640224	-0.64335	0.0392593	0.101095	0.661152	-0.596947	0.0121503	0.0374285	NA	NA	NA	NA
PF3D7_1326800	syntaxin, Qa-SNARE family	SYN18	0.674256	-0.568632	0.181126	0.709648	1.0214	0.0305483	0.983508	1	1.19971	0.262682	0.450395	0.609746	1.83884	0.878794	0.0121512	0.0374285	NA	NA	NA	NA
PF3D7_1117700	GTP-binding nuclear protein RAN/TC4	RAN	0.850777	-0.233147	0.558429	0.921478	1.18505	0.244946	0.0031166	0.00931449	0.43352	-1.20583	0.0101944	0.037646	0.613197	-0.705577	0.0121592	0.0374309	NA	NA	NA	NA
PF3D7_1144600	transcription initiation factor IIF subunit beta, putative	TFG2	0.788035	-0.343669	0.513167	0.904485	1.32487	0.405846	0.0901549	0.165067	0.957933	-0.0620031	1	1	1.61454	0.691125	0.0121836	0.0374836	NA	NA	NA	NA
PF3D7_1115500	AP2 domain transcription factor, putative	ApiAP2	0.536442	-0.898505	0.00568491	0.105895	0.920068	-0.120188	0.479508	0.618666	0.921143	-0.118503	0.62292	0.75423	1.59679	0.675172	0.0122628	0.0377046	NA	NA	NA	NA
PF3D7_0605200	conserved protein, unknown function	null	0.900152	-0.151759	0.654111	0.947714	1.3358	0.417705	0.0203323	0.0476498	0.447271	-1.16078	0.000274681	0.00215624	0.672087	-0.573279	0.0123554	0.0379666	NA	NA	down	NA
PF3D7_0933200	calcyclin-binding protein, putative	null	0.883775	-0.178249	0.621577	0.942342	1.23126	0.300135	0.13446	0.229682	0.466293	-1.10069	0.000124415	0.00112494	0.657491	-0.604957	0.0123752	0.0380047	NA	NA	down	NA
PF3D7_1440700	AP-3 complex subunit mu, putative	AP3M	0.720523	-0.472883	0.506369	0.903291	1.16092	0.21527	0.231906	0.354648	1.14071	0.189934	0.62897	0.759956	1.83677	0.877175	0.0125006	0.0383442	NA	NA	NA	NA
PF3D7_0814300	AAA family ATPase, putative	null	0.972242	-0.0406133	0.970301	1	0.875136	-0.192421	0.333941	0.472205	1.81379	0.859004	0.00506122	0.0217612	1.64226	0.71568	0.0125196	0.0383796	NA	NA	NA	NA
PF3D7_1010000	ribosomal protein L43, mitochondrial, putative	null	0.611572	-0.709407	0.036035	0.373569	1.26354	0.337467	0.0794383	0.14923	0.783611	-0.35179	0.203483	0.345202	1.63728	0.711304	0.0125726	0.0385191	NA	NA	NA	NA
PF3D7_0608200	conserved Plasmodium protein, unknown function	null	1.10499	0.144029	0.92308	1	1.22205	0.289299	0.487574	0.625625	1.85593	0.892144	0.0570175	0.134428	2.08185	1.05787	0.0125971	0.0385712	NA	NA	NA	NA
PF3D7_1020100	flagellar outer arm dynein-associated protein, putative	null	4.27099	2.09457	0.000113772	0.00441786	0.976821	-0.033834	0.981923	1	1.98596	0.989835	0.205858	0.348091	0.460662	-1.11822	0.0126142	0.0386005	up	NA	NA	NA
PF3D7_1108700	heat shock protein J2	Pfj2	0.855836	-0.224593	0.440271	0.883694	1.33793	0.420002	1.55457e-05	7.42121e-05	0.447807	-1.15905	3.20479e-06	4.5968e-05	0.708286	-0.497596	0.0127019	0.0388456	NA	NA	down	NA
PF3D7_0819100	BRIX domain, putative	null	2.27427	1.1854	0.20018	0.727472	1.56742	0.648395	0.0878868	0.161998	2.83946	1.50562	0.00398388	0.0180898	1.94598	0.960494	0.0127412	0.0389427	NA	NA	NA	NA
PF3D7_0713600	mitochondrial ribosomal protein S5 precursor, putative	null	0.853454	-0.228614	0.638389	0.94283	1.2907	0.368152	0.109543	0.193609	1.0966	0.133032	0.595945	0.732333	1.66717	0.737398	0.0128173	0.0391522	NA	NA	NA	NA
PF3D7_0304700	conserved Plasmodium protein, unknown function	null	0.763065	-0.390122	0.672817	0.956842	0.97888	-0.0307961	1	1	2.15512	1.10777	0.0512151	0.123589	2.77962	1.47489	0.0128991	0.0393786	NA	NA	NA	NA
PF3D7_1015500	nucleotidyltransferase, putative	null	0.963995	-0.052902	0.852294	0.991159	0.893298	-0.162786	0.645851	0.764723	2.10063	1.07082	0.0103949	0.0382133	1.96799	0.976723	0.0129266	0.0394288	NA	NA	NA	NA
PF3D7_0907600	translation initiation factor SUI1, putative	null	1.23153	0.300447	0.428896	0.87499	0.643462	-0.636072	1.18937e-05	5.81592e-05	2.85581	1.5139	8.24232e-08	1.77193e-06	1.50381	0.588621	0.0129985	0.0396117	NA	NA	up	NA
PF3D7_1200500	rifin	RIF	1.13779	0.186235	0.658914	0.94957	0.969354	-0.0449051	0.884388	0.946197	0.664654	-0.589325	0.191465	0.330659	0.575357	-0.797472	0.0130089	0.0396197	NA	NA	NA	NA
PF3D7_1339000	conserved Plasmodium protein, unknown function	null	NA	NA	NA	NA	0.531108	-0.912924	0.131824	0.225699	8.33654	3.05945	0.000117074	0.00106789	6.18223	2.62813	0.0130485	0.0397169	NA	NA	up	NA
PF3D7_1337000	mitochondrial intermediate peptidase, putative	OCT1	1.14846	0.199696	0.66979	0.955383	1.6737	0.743042	0.0325156	0.0705703	1.32099	0.401615	0.336025	0.495225	1.93689	0.953742	0.0130824	0.0397965	NA	NA	NA	NA
PF3D7_1475400	cysteine repeat modular protein 4	CRMP4	0.572253	-0.805276	0.0266642	0.320178	1.09983	0.137278	0.479532	0.618666	0.846827	-0.239862	0.449958	0.609313	1.63616	0.710317	0.013183	0.0400788	NA	NA	NA	NA
PF3D7_1106500	conserved Plasmodium protein, unknown function	null	1.2026	0.26616	0.367479	0.847437	1.52626	0.610003	1.77243e-06	9.50782e-06	1.15034	0.202059	0.451472	0.610724	1.4729	0.558661	0.0132074	0.0401292	NA	NA	NA	NA
PF3D7_0910400	selenide water dikinase, putative	null	0.638085	-0.648179	0.0386893	0.389122	1.12973	0.175976	0.206523	0.323292	0.845255	-0.242542	0.383595	0.544346	1.50558	0.590323	0.0132695	0.0402942	NA	NA	NA	NA
PF3D7_1013300	conserved Plasmodium protein, unknown function	null	0.830615	-0.267749	0.601068	0.939086	1.35256	0.435698	0.209388	0.326552	1.14913	0.200545	0.542455	0.69155	1.88209	0.912334	0.0132904	0.0403339	NA	NA	NA	NA
PF3D7_1430300	acid phosphatase, putative	null	1.04392	0.0620158	0.834137	0.987506	1.38876	0.473802	3.58063e-06	1.84644e-05	1.08548	0.118337	0.698855	0.816946	1.4605	0.546462	0.0133755	0.040568	NA	NA	NA	NA
PF3D7_1324600	conserved Plasmodium protein, unknown function	null	1.12708	0.172595	0.649392	0.946882	1.07499	0.104327	0.680376	0.792958	0.636963	-0.650718	0.0394632	0.101468	0.613554	-0.704738	0.0134255	0.0406958	NA	NA	NA	NA
PF3D7_1202400	peptidyl-prolyl cis-trans isomerase	CYP26	1.09358	0.129064	0.619794	0.942342	0.903751	-0.146003	0.375756	0.515079	0.784512	-0.350133	0.195966	0.335969	0.656713	-0.606665	0.0134965	0.0408869	NA	NA	NA	NA
PF3D7_1470000	autophagy-related protein 12, putative	ATG12	0.827898	-0.272475	0.9363	1	1.14661	0.197376	0.819061	0.899531	2.92232	1.54711	0.0152749	0.0512227	4.06398	2.02289	0.0135539	0.0410367	NA	NA	NA	NA
PF3D7_0410900	conserved Plasmodium protein, unknown function	null	0.809107	-0.305598	0.329644	0.827539	1.17129	0.228098	0.137823	0.234656	1.03187	0.0452557	0.854125	0.924232	1.50525	0.590006	0.0135622	0.0410378	NA	NA	NA	NA
PF3D7_0705500	inositol-phosphate phosphatase, putative	null	0.916878	-0.125199	0.656396	0.949071	0.677077	-0.562607	9.12329e-12	8.19048e-11	0.947648	-0.0775764	0.73193	0.842141	0.705836	-0.502596	0.0135879	0.0410913	NA	NA	NA	NA
PF3D7_1216800	tRNA Proline	null	NA	NA	NA	NA	3.06686	1.61676	0.209817	0.327025	NA	NA	NA	NA	7.96753	2.99413	0.0136012	0.0411073	NA	NA	NA	NA
PF3D7_0523300	cytochrome c oxidase subunit ApiCOX18, putative	null	0.758816	-0.398178	0.190142	0.720767	1.06116	0.0856382	0.669948	0.784675	0.457025	-1.12965	0.00122206	0.00732815	0.647043	-0.628066	0.0136235	0.0411316	NA	NA	down	NA
PF3D7_1031500	DEAD/DEAH box helicase, putative	null	1.02148	0.0306587	0.870016	0.994246	1.04828	0.0680175	0.551148	0.683298	0.678363	-0.559871	0.0223985	0.0676658	0.704773	-0.504769	0.0136329	0.0411316	NA	NA	NA	NA
PF3D7_1406600	ATP-dependent Clp protease regulatory subunit ClpC	ClpC	0.826828	-0.27434	0.313906	0.815961	1.30813	0.387504	0.000179145	0.000714655	0.879026	-0.186022	0.555309	0.702029	1.39934	0.484748	0.0136332	0.0411316	NA	NA	NA	NA
PF3D7_1315200	heptatricopeptide repeat-containing protein, putative	null	1.00932	0.0133799	0.965326	1	0.748739	-0.417464	0.122841	0.212701	2.68642	1.42568	6.13502e-06	8.17109e-05	2.00605	1.00436	0.0136931	0.0412879	NA	NA	up	NA
PF3D7_1131800	oxysterol-binding protein, putative	null	1.18676	0.247023	0.425129	0.871508	0.607762	-0.718422	2.84985e-14	3.09336e-13	1.33296	0.414633	0.102391	0.208718	0.689544	-0.536286	0.0137906	0.0415334	NA	NA	NA	NA
PF3D7_0820300	conserved Plasmodium protein, unknown function	null	1.08037	0.11153	0.773924	0.971591	0.550169	-0.862054	3.0767e-14	3.32488e-13	1.00129	0.00186277	0.918747	0.961622	0.5182	-0.948419	0.0137844	0.0415334	NA	NA	NA	NA
PF3D7_0314500	conserved Plasmodium protein, unknown function	null	0.792152	-0.33615	0.613975	0.941123	1.06003	0.084109	0.789572	0.87922	1.46052	0.546484	0.115616	0.22889	1.95881	0.969978	0.0138451	0.0416731	NA	NA	NA	NA
PF3D7_1030000	transcription elongation factor SPT4, putative	SPT4	1.09852	0.135558	0.722727	0.970897	0.692218	-0.530702	0.0029034	0.00873879	1.03975	0.0562341	1	1	0.665371	-0.58777	0.0139283	0.0418989	NA	NA	NA	NA
PF3D7_1134500	alpha/beta hydrolase, putative	null	0.75325	-0.408799	0.409371	0.862488	0.975237	-0.036175	0.788486	0.87914	1.19744	0.259951	0.415634	0.576855	1.55611	0.637948	0.0139657	0.0419868	NA	NA	NA	NA
PF3D7_1234700	upregulated in late gametocytes ULG8	ULG8	0.836684	-0.257246	0.679002	0.956895	0.625058	-0.677939	0.00665902	0.0181413	2.56395	1.35837	0.000112059	0.00102757	1.93108	0.949411	0.0139758	0.0419928	NA	NA	up	NA
PF3D7_0528700	peptidyl-prolyl cis-trans isomerase	CYP23	1.07229	0.100698	0.724137	0.970897	1.71917	0.78171	0.000170646	0.000684428	0.410136	-1.28583	5.65395e-05	0.000574375	0.666521	-0.585279	0.0141658	0.0425387	NA	NA	down	NA
PF3D7_1013700	conserved Plasmodium protein, unknown function	null	1.10619	0.145597	0.744511	0.970897	0.509859	-0.971831	5.03699e-05	0.000220948	4.16609	2.0587	7.69218e-09	1.92528e-07	1.9405	0.956428	0.0142778	0.04285	NA	NA	up	NA
PF3D7_0105600	conserved Plasmodium protein, unknown function	null	0.98927	-0.0155634	0.975784	1	1.25699	0.329972	0.0407501	0.0858261	1.21745	0.283868	0.410171	0.572185	1.56428	0.645494	0.0143153	0.0429377	NA	NA	NA	NA
PF3D7_0609900	conserved Plasmodium protein, unknown function	null	0.82425	-0.278846	0.449421	0.886205	0.646932	-0.628314	1.22145e-08	8.3212e-08	1.91647	0.938454	0.00051926	0.00363062	1.52631	0.610045	0.0143326	0.0429643	NA	NA	NA	NA
PF3D7_0525000	zinc finger protein, putative	null	1.47396	0.559697	0.068192	0.511491	1.37812	0.462702	0.110907	0.195487	0.701474	-0.511538	0.0657619	0.14983	0.661517	-0.596151	0.0144136	0.0431821	NA	NA	NA	NA
PF3D7_1247100	conserved protein, unknown function	null	0.749233	-0.416513	0.280044	0.793232	1.78184	0.833367	0.00104471	0.0035096	0.716396	-0.481172	0.151247	0.278173	1.72454	0.786213	0.0144732	0.0433354	NA	NA	NA	NA
PF3D7_0205600	conserved Plasmodium protein, unknown function	null	0.950402	-0.0733909	0.81332	0.985097	1.22605	0.294013	0.193447	0.307008	0.494309	-1.01652	0.00311853	0.0150556	0.646502	-0.629272	0.0145132	0.0434298	NA	NA	NA	NA
PF3D7_1124700	GrpE protein homolog, mitochondrial, putative	MGE1	0.846477	-0.240457	0.467582	0.893576	1.18989	0.250823	0.207935	0.324774	1.12767	0.173345	0.602468	0.738118	1.60609	0.683554	0.0145231	0.0434341	NA	NA	NA	NA
PF3D7_1017800	conserved Plasmodium protein, unknown function	null	0.651575	-0.617996	0.44319	0.884779	1.10058	0.138261	0.684523	0.796898	1.06898	0.0962352	0.744739	0.851621	1.80563	0.852505	0.0145928	0.0435918	NA	NA	NA	NA
PF3D7_0103600	ATP-dependent RNA helicase, putative	null	1.04588	0.0647137	0.831688	0.986951	1.02778	0.0395297	0.831435	0.908132	1.52526	0.609059	0.0279125	0.0785034	1.51029	0.594825	0.0147272	0.043968	NA	NA	NA	NA
PF3D7_0513700	secreted ookinete protein, putative	PSOP12	1.43724	0.523299	0.417762	0.868137	1.03843	0.0543997	0.905273	0.960916	2.58794	1.37181	0.00756147	0.0299282	1.89718	0.923857	0.0147479	0.0440041	NA	NA	NA	NA
PF3D7_0513800	ras-related protein Rab-1A	RAB1a	0.823556	-0.280062	0.383302	0.851543	1.39166	0.476808	0.00387881	0.0113143	0.398872	-1.326	3.25269e-05	0.00036009	0.682592	-0.550904	0.0147928	0.0440998	NA	NA	down	NA
PF3D7_0612100	eukaryotic translation initiation factor 3 subunit L, putative	EIF3L	0.970008	-0.0439308	0.923556	1	1.432	0.518029	2.47674e-05	0.000114132	0.969286	-0.0450058	0.921028	0.96362	1.43768	0.523747	0.0147971	0.0440998	NA	NA	NA	NA
PF3D7_1449700	exosome complex exonuclease RRP6	RRP6	1.05814	0.081534	0.877989	0.996648	1.15324	0.205692	0.426263	0.565089	1.42664	0.512619	0.0899612	0.190008	1.5626	0.643949	0.0148324	0.0441795	NA	NA	NA	NA
PF3D7_1446800	heme detoxification protein	HDP	1.49659	0.581676	0.0753193	0.528072	1.26798	0.34253	0.116577	0.203686	0.658913	-0.60184	0.0417171	0.105484	0.565088	-0.823452	0.014873	0.0442748	NA	NA	NA	NA
PF3D7_0302400	unspecified product	null	1.59586	0.674337	0.395955	0.856566	0.477755	-1.06566	0.628028	0.750031	0.359387	-1.47639	0.135756	0.256748	0.109776	-3.18736	0.0148859	0.0442874	NA	NA	NA	NA
PF3D7_1357000	elongation factor 1-alpha	null	0.876515	-0.19015	0.521008	0.907655	1.61293	0.68968	1.94677e-14	2.15764e-13	0.387339	-1.36833	0.0010561	0.00645241	0.723335	-0.467265	0.0149131	0.0443426	NA	NA	down	NA
PF3D7_1358100	Sas10 domain-containing protein, putative	null	1.19241	0.253883	0.330132	0.827539	1.29279	0.370484	0.00102288	0.00344809	1.37954	0.464192	0.0989055	0.203103	1.51429	0.598646	0.0150436	0.0446792	NA	NA	NA	NA
PF3D7_1456500	conserved Plasmodium protein, unknown function	null	0.732252	-0.449589	0.0934794	0.576171	1.33313	0.414819	3.31531e-05	0.000150375	0.758661	-0.398473	0.129917	0.248927	1.39002	0.475109	0.0151346	0.0449234	NA	NA	NA	NA
PF3D7_0409500	NAD(P)-binding protein, putative	null	1.00477	0.00686469	0.962992	1	1.20487	0.268883	0.0901116	0.165046	0.560509	-0.835192	0.00223804	0.0115386	0.680111	-0.556157	0.0151863	0.0450509	NA	NA	NA	NA
PF3D7_0607000	translation initiation factor IF-2, putative	null	0.916448	-0.125875	0.67219	0.956842	1.36385	0.44769	8.63608e-08	5.37609e-07	0.95794	-0.0619932	0.74474	0.851621	1.44203	0.528105	0.015246	0.0452019	NA	NA	NA	NA
PF3D7_1017300	golgi re-assembly stacking protein 1, golgi re-assembly stacking protein 2	GRASP	1.27615	0.351803	0.250162	0.775159	0.520899	-0.940924	8.71717e-15	9.76548e-14	1.6504	0.722812	0.00674391	0.0275554	0.681196	-0.553858	0.0152768	0.0452671	NA	NA	NA	NA
PF3D7_0526000	RAP protein, putative	null	0.891368	-0.165907	0.865185	0.992768	1.1358	0.183707	0.640216	0.759608	1.53553	0.618739	0.228303	0.375266	1.95356	0.966103	0.0152923	0.045287	NA	NA	NA	NA
PF3D7_1130100	60S ribosomal protein L38	RPL38	0.760058	-0.395818	0.60607	0.939921	1.56912	0.649957	0.00138601	0.00453397	0.926925	-0.109476	1	1	1.91193	0.935032	0.0155003	0.0458766	NA	NA	NA	NA
PF3D7_1441700	mitochondrial inner membrane protease ATP23, putative	ATP23	1.38348	0.4683	0.672376	0.956842	1.03072	0.043655	1	1	3.24825	1.69966	0.00374413	0.0172124	2.46832	1.30353	0.0155409	0.0459702	NA	NA	NA	NA
PF3D7_1405400	DNA mismatch repair protein, putative	MutS	0.862906	-0.212725	0.577428	0.931264	1.39317	0.478367	0.0151855	0.037119	0.979496	-0.029889	0.933477	0.971739	1.59456	0.67316	0.0155503	0.0459716	NA	NA	NA	NA
PF3D7_1362200	RuvB-like helicase 3	RUVB3	0.877454	-0.188604	0.602728	0.939279	1.19789	0.260496	0.104123	0.186439	1.14901	0.200395	0.60249	0.738118	1.5893	0.668388	0.0157053	0.0464031	NA	NA	NA	NA
PF3D7_1017200	enoyl-CoA hydratase-related protein, putative	null	1.12202	0.166096	0.584601	0.933958	0.840877	-0.250033	0.239882	0.363848	2.30775	1.20649	0.000300866	0.00231618	1.75035	0.807643	0.0158235	0.0467256	NA	NA	up	NA
PF3D7_1321800	protein transport protein SFT2, putative	null	1.16573	0.221235	0.479048	0.89575	1.01951	0.0278738	0.832758	0.908554	0.753089	-0.409108	0.134344	0.254864	0.664464	-0.589736	0.0158497	0.0467761	NA	NA	NA	NA
PF3D7_1132700	50S ribosomal protein L2, putative	mRPL2	0.693681	-0.527655	0.265149	0.786216	0.863143	-0.212329	0.351404	0.490626	0.38572	-1.37437	0.00534446	0.0227337	0.48723	-1.03733	0.0158615	0.0467841	NA	NA	NA	NA
PF3D7_0728700	alpha/beta hydrolase, putative	null	3.31968	1.73104	8.89462e-05	0.00353544	0.973688	-0.0384679	1	1	1.85844	0.894088	0.05137	0.123838	0.549117	-0.864815	0.0159694	0.0470754	up	NA	NA	NA
PF3D7_0815800	vacuolar protein sorting-associated protein 9, putative	VPS9	0.887823	-0.171656	0.548752	0.917555	0.679255	-0.557975	2.52389e-12	2.38098e-11	0.930303	-0.104227	0.631911	0.762443	0.719512	-0.474909	0.0159892	0.0471069	NA	NA	NA	NA
PF3D7_0921900	conserved Plasmodium protein, unknown function	null	0.890892	-0.166678	0.628982	0.942342	1.43432	0.520363	0.00195494	0.00614747	0.941033	-0.0876821	0.678281	0.801043	1.5333	0.616637	0.0160035	0.047122	NA	NA	NA	NA
PF3D7_1406200	transcription elongation factor SPT6, putative	SPT6	0.927696	-0.108276	0.752684	0.970897	1.08765	0.121211	0.168157	0.275822	1.21552	0.281579	0.278657	0.433887	1.43913	0.525197	0.0160216	0.0471482	NA	NA	NA	NA
PF3D7_0524300	conserved Plasmodium protein, unknown function	null	0.613539	-0.704774	0.0318304	0.351554	1.3725	0.456811	0.0167345	0.0402713	0.696075	-0.522686	0.07441	0.164892	1.57377	0.654223	0.0160367	0.0471658	NA	NA	NA	NA
PF3D7_0418500	trafficking protein particle complex subunit 3, putative	BET3	1.02983	0.0424096	0.91052	1	0.80203	-0.318272	0.304096	0.439203	0.744119	-0.426395	0.189069	0.327396	0.58552	-0.77221	0.0160843	0.0472516	NA	NA	NA	NA
PF3D7_1466400	AP2 domain transcription factor AP2-EXP	ApiAP2	1.00848	0.0121866	0.986473	1	0.602817	-0.730207	0.00705128	0.0190304	0.949904	-0.0741465	0.842765	0.917689	0.57009	-0.810738	0.0160763	0.0472516	NA	NA	NA	NA
PF3D7_0825200	translation initiation factor IF-3	IF3a	0.93443	-0.0978417	0.769997	0.971008	1.11324	0.154767	0.549503	0.681957	0.520632	-0.941664	0.00276484	0.0137473	0.625672	-0.676522	0.0161942	0.0475201	NA	NA	NA	NA
PF3D7_0511500	RNA pseudouridylate synthase, putative	null	0.756007	-0.403529	0.152791	0.674793	0.967531	-0.0476198	0.528718	0.663354	1.0885	0.122339	0.604071	0.739324	1.40469	0.490248	0.016236	0.0476158	NA	NA	NA	NA
PF3D7_1449800	conserved protein, unknown function	null	1.00987	0.0141685	0.989465	1	1.48002	0.56562	0.0774644	0.14605	0.397544	-1.33081	0.000249936	0.00199833	0.587138	-0.768229	0.0162607	0.0476609	NA	NA	down	NA
PF3D7_0409200	protein SOF1, putative	SOF1	1.03082	0.0437871	0.880419	0.997213	1.03032	0.0430956	0.746224	0.849512	0.682274	-0.551577	0.0331122	0.0893977	0.690106	-0.535111	0.0162981	0.0477435	NA	NA	NA	NA
PF3D7_0828400	mitochondrial inner membrane protein OXA1, putative	OXA1	0.58199	-0.780933	0.0501973	0.443959	1.26652	0.340874	0.183182	0.294519	0.8067	-0.309896	0.332627	0.492052	1.77779	0.830081	0.016422	0.048079	NA	NA	NA	NA
PF3D7_1450700	conserved Plasmodium protein, unknown function	null	0.829325	-0.26999	0.421113	0.868767	1.40524	0.490813	0.0021297	0.00662885	0.871339	-0.198695	0.42139	0.582504	1.49197	0.577218	0.0164924	0.0482578	NA	NA	NA	NA
PF3D7_1213800	proline--tRNA ligase	PRS	0.861389	-0.215263	0.497714	0.900201	1.46978	0.555601	0.000376063	0.00140732	0.856076	-0.22419	0.362142	0.521038	1.47521	0.560925	0.0165329	0.0483488	NA	NA	NA	NA
PF3D7_1026400	cell division cycle protein 20 homolog, putative	CDC20	1.88159	0.911953	0.0147774	0.219688	0.53892	-0.891856	0.000515065	0.00186053	2.03516	1.02514	0.00256904	0.0129351	0.588149	-0.765746	0.0165862	0.0484771	NA	NA	NA	NA
PF3D7_1008200	endonuclease, putative	null	0.761449	-0.39318	0.24549	0.771626	0.713015	-0.487996	0.0714812	0.136478	0.619582	-0.690633	0.0324496	0.0882065	0.585986	-0.771062	0.0166154	0.0485346	NA	NA	NA	NA
PF3D7_0911400	conserved Plasmodium protein, unknown function	null	1.12992	0.176219	0.886132	0.998926	1.11953	0.162896	0.659763	0.77642	1.79698	0.845572	0.0115521	0.0414197	1.80202	0.849617	0.0167324	0.0487935	NA	NA	NA	NA
PF3D7_1029700	conserved Plasmodium protein, unknown function	null	0.916472	-0.125837	0.961407	1	0.871072	-0.199137	0.595765	0.724225	2.56077	1.35657	0.00589358	0.0246247	2.47734	1.30879	0.0168475	0.0491011	NA	NA	NA	NA
PF3D7_1004300	E3 ubiquitin-protein ligase, putative	null	0.876883	-0.189543	0.528703	0.90977	0.83127	-0.26661	0.0285897	0.0632649	0.728596	-0.456809	0.08775	0.186708	0.699648	-0.5153	0.0168876	0.0491622	NA	NA	NA	NA
PF3D7_0504300	conserved Plasmodium protein, unknown function	null	1.38414	0.468987	0.682508	0.958968	1.86598	0.899933	0.1669	0.274192	2.5702	1.36188	0.0969604	0.20078	3.4642	1.79252	0.0169381	0.0492594	NA	NA	NA	NA
PF3D7_0708900	protein SCO1, putative	SCO1	0.550605	-0.860911	0.0309712	0.347469	1.03468	0.0491913	0.940371	0.982325	0.918662	-0.122394	0.84785	0.920485	1.73563	0.795461	0.0169401	0.0492594	NA	NA	NA	NA
PF3D7_1037000	DNA polymerase zeta catalytic subunit, putative	REV3	0.882458	-0.180401	0.585513	0.933958	1.39358	0.478792	1.80017e-05	8.46812e-05	0.905536	-0.143155	0.591667	0.731083	1.44093	0.527002	0.0169563	0.0492787	NA	NA	NA	NA
PF3D7_0803700	tubulin gamma chain	g-tub	0.676068	-0.56476	0.0648239	0.501906	1.16364	0.218643	0.374348	0.513691	0.388554	-1.36381	9.84793e-07	1.63532e-05	0.676249	-0.564373	0.0169874	0.0493413	NA	NA	down	NA
PF3D7_0912200	conserved protein, unknown function	null	2.82731	1.49943	0.068569	0.513555	1.15147	0.20348	0.667377	0.782193	5.70865	2.51315	4.29346e-05	0.000453488	2.3473	1.231	0.0170183	0.049403	NA	NA	up	NA
PF3D7_0213200	conserved protein, unknown function	null	0.808903	-0.305961	0.50909	0.904199	1.23376	0.303063	0.403863	0.542666	1.20683	0.271226	0.481411	0.638063	1.84899	0.886737	0.0171307	0.0497011	NA	NA	NA	NA
PF3D7_0605100	RNA-binding protein, putative	null	1.10445	0.143322	0.63167	0.942342	0.916128	-0.126378	0.194668	0.308407	1.72276	0.78472	0.00322538	0.0153732	1.44896	0.535019	0.0171568	0.0497489	NA	NA	NA	NA
PF3D7_1372500	stevor, pseudogene	null	0.472681	-1.08106	0.189899	0.720767	0.881863	-0.181374	0.803844	0.889206	1.69584	0.761999	0.258965	0.41106	3.21778	1.68607	0.0172092	0.0498727	NA	NA	NA	NA
PF3D7_1449100	CLASP domain-containing protein, putative	null	0.829162	-0.270275	0.334054	0.829747	0.683315	-0.549378	3.63361e-10	2.82325e-09	0.860444	-0.216847	0.349414	0.508657	0.716645	-0.48067	0.0172269	0.0498959	NA	NA	NA	NA
PF3D7_1027700	centrin-3	CEN3	0.633009	-0.659703	0.0673279	0.511085	1.10983	0.150344	0.261108	0.389539	0.396417	-1.33491	0.00320173	0.0152886	0.705914	-0.502435	0.0172577	0.0499288	NA	NA	NA	NA
PF3D7_1243500	vacuolar-sorting protein SNF7, putative	SNF7	0.715443	-0.483091	0.133218	0.651419	0.586607	-0.769535	1.65409e-09	1.21957e-08	0.839626	-0.252182	0.353677	0.512273	0.698434	-0.517805	0.0172565	0.0499288	NA	NA	NA	NA
PF3D7_0524600	50S ribosomal protein L12, apicoplast, putative	null	0.732174	-0.449741	0.155226	0.679602	1.23652	0.306281	0.0273003	0.0610091	0.865037	-0.209166	0.480574	0.637603	1.47102	0.556821	0.0173172	0.0500728	NA	NA	NA	NA
PF3D7_0508600	conserved protein, unknown function	null	0.864597	-0.2099	0.691449	0.964475	0.649276	-0.623097	4.89046e-05	0.000215064	0.646315	-0.629691	0.210642	0.353412	0.493789	-1.01803	0.0173503	0.0501404	NA	NA	NA	NA
PF3D7_0713400	GPCR-like receptor SR25	SR25	0.948193	-0.0767466	0.811028	0.985097	1.12383	0.168429	0.407334	0.545116	0.560008	-0.83648	0.0119626	0.0423722	0.673396	-0.570472	0.0174239	0.0503248	NA	NA	NA	NA
PF3D7_0408200	conserved Plasmodium protein, unknown function	null	1.18486	0.244712	0.445004	0.88612	0.575697	-0.796618	8.72945e-05	0.00036682	3.26475	1.70697	5.02136e-09	1.32733e-07	1.59771	0.676001	0.017449	0.050369	NA	NA	up	NA
PF3D7_1028000	methyltransferase, putative	null	1.30716	0.386432	0.300926	0.807152	1.49226	0.5775	0.00620346	0.0169982	1.4094	0.495085	0.173799	0.308269	1.62736	0.702536	0.0174891	0.0504565	NA	NA	NA	NA
PF3D7_0404500	6-cysteine protein P52	P52	2.38062	1.25134	0.0309749	0.347469	0.731111	-0.451839	0.23911	0.362888	6.06192	2.59978	7.31226e-06	9.49494e-05	1.89089	0.919069	0.0175805	0.050689	NA	NA	up	NA
PF3D7_0315600	zinc finger protein, putative	null	1.68995	0.756982	0.0410192	0.404424	0.933029	-0.100005	0.658262	0.775004	1.01776	0.0253993	0.982466	1	0.570193	-0.810479	0.0175894	0.050689	NA	NA	NA	NA
PF3D7_0106800	ras-related protein Rab-5C	RAB5c	0.693249	-0.528555	0.0757408	0.528824	1.30161	0.380301	0.033827	0.0730885	0.365437	-1.4523	0.000589307	0.00400157	0.695784	-0.523289	0.0177124	0.051015	NA	NA	down	NA
PF3D7_1432700	protein-L-isoaspartate(D-aspartate) O-methyltransferase, putative	null	0.724787	-0.46437	0.123659	0.635027	1.2041	0.267953	0.11603	0.202935	0.411031	-1.28268	0.000372794	0.00276499	0.692485	-0.530146	0.0177906	0.0512113	NA	NA	down	NA
PF3D7_1124000	endoplasmic reticulum oxidoreductin, putative	ERO1	0.669115	-0.579675	0.0507306	0.443959	0.894702	-0.160521	0.263236	0.391554	0.51174	-0.966517	0.000238509	0.00192898	0.692083	-0.530982	0.0179434	0.0516223	NA	NA	NA	NA
PF3D7_0717400	queuine tRNA-ribosyltransferase, putative	null	1.26351	0.337436	0.284096	0.793232	0.67162	-0.574283	7.64013e-08	4.79703e-07	2.70062	1.43329	9.59413e-08	2.02886e-06	1.45392	0.539951	0.018008	0.0517503	NA	NA	up	NA
PF3D7_1131000	RNA-binding protein s1, putative	null	0.867563	-0.20496	0.637892	0.94283	1.59074	0.669701	0.00426329	0.0122841	0.916554	-0.125709	0.678461	0.801072	1.70752	0.771906	0.0180035	0.0517503	NA	NA	NA	NA
PF3D7_0610600	calcium-dependent protein kinase 2	CDPK2	0.948919	-0.0756425	0.882642	0.997213	0.882639	-0.180104	0.203908	0.319926	0.740971	-0.432512	0.109426	0.220035	0.696692	-0.521407	0.0180484	0.0518374	NA	NA	NA	NA
PF3D7_0926300	protein kinase, putative	null	0.849322	-0.235616	0.453276	0.886205	0.590234	-0.760641	1.86367e-05	8.74311e-05	2.16569	1.11483	5.53466e-05	0.00056447	1.5256	0.609376	0.0180695	0.0518692	NA	NA	up	NA
PF3D7_0100400	rifin	RIF	1.02903	0.0412791	0.998967	1	0.456705	-1.13066	0.00393492	0.0114522	6.27802	2.65031	1.8678e-07	3.65172e-06	2.81659	1.49395	0.0181636	0.0521101	NA	NA	up	NA
PF3D7_1203600	cytochrome c1 heme lyase, putative	CC1HL	0.94514	-0.0814003	0.826042	0.986396	1.33497	0.416805	0.402354	0.541123	0.375523	-1.41303	0.0111194	0.0402864	0.538911	-0.89188	0.0182035	0.05219	NA	NA	NA	NA
PF3D7_0815200	importin subunit beta, putative	null	0.929414	-0.105607	0.681347	0.958328	1.34867	0.431537	1.20965e-05	5.90955e-05	0.955531	-0.0656249	0.803282	0.891179	1.39725	0.482593	0.0182468	0.0522324	NA	NA	NA	NA
PF3D7_1102600	Plasmodium exported protein, unknown function	GEXP14	0.909791	-0.136393	0.983164	1	0.183141	-2.44897	0.0047396	0.0135216	1.09696	0.133507	0.91626	0.960766	0.224372	-2.15603	0.0182452	0.0522324	NA	NA	NA	NA
PF3D7_1106600	DEAD/DEAH box helicase, putative	null	1.70821	0.772488	0.0444827	0.418216	1.54311	0.62584	0.00326792	0.00974006	1.69935	0.764986	0.0206005	0.0636156	1.54823	0.630616	0.018455	0.0527989	NA	NA	NA	NA
PF3D7_1360400	conserved Plasmodium protein, unknown function	null	1.18729	0.247668	0.8519	0.991159	0.915729	-0.127007	0.815663	0.897696	3.06939	1.61795	0.00178161	0.00974712	2.3626	1.24038	0.0184728	0.0528204	NA	NA	up	NA
PF3D7_1230900	serine/threonine protein kinase RIO1, putative	RIO1	1.18459	0.244383	0.508902	0.904199	0.8086	-0.306502	0.0211484	0.0491633	2.10913	1.07665	9.97882e-05	0.000926528	1.45469	0.540708	0.0186185	0.0532074	NA	NA	up	NA
PF3D7_1442100	replication factor A protein 3, putative	RPA3	0.824469	-0.278463	0.387164	0.851543	1.47437	0.560097	0.0246453	0.0559096	0.357575	-1.48368	2.25233e-06	3.35435e-05	0.64783	-0.626314	0.0186528	0.0532761	NA	NA	down	NA
PF3D7_0921000	ubiquitin-conjugating enzyme E2, putative	null	1.03934	0.055673	0.892544	0.999191	1.63646	0.710578	0.000194861	0.000772018	0.424346	-1.23669	0.00015225	0.00131908	0.677239	-0.562264	0.0188655	0.0537453	NA	NA	down	NA
PF3D7_1473500	conserved Plasmodium protein, unknown function	null	1.15706	0.210465	0.821638	0.985796	1.22838	0.296757	0.260524	0.388915	1.57106	0.651736	0.146468	0.2716	1.67093	0.740654	0.0188583	0.0537453	NA	NA	NA	NA
PF3D7_0105200	heptatricopeptide repeat and RAP domain-containing protein, putative	null	1.06481	0.0905913	0.73716	0.970897	0.954542	-0.0671192	0.63605	0.755873	1.64927	0.721829	0.0085326	0.0327948	1.48906	0.574398	0.0190494	0.054198	NA	NA	NA	NA
PF3D7_1431500	mitogen-activated protein kinase 1	MAPK1	0.797564	-0.326327	0.384946	0.851543	1.14293	0.192733	0.0499846	0.101445	1.01332	0.0190873	0.960334	0.988449	1.47356	0.559301	0.0190438	0.054198	NA	NA	NA	NA
PF3D7_1413500	FeS assembly ATPase SufC	SufC	0.842518	-0.247221	0.410058	0.862488	1.0142	0.0203443	0.956028	0.992101	0.542693	-0.881791	0.00206563	0.0108822	0.661168	-0.596911	0.0191298	0.0543969	NA	NA	NA	NA
PF3D7_0521300	zinc finger protein, putative	null	0.890737	-0.166929	0.60941	0.940764	1.01932	0.0276008	0.937043	0.980227	1.32941	0.410788	0.15662	0.28542	1.53616	0.619327	0.0191818	0.0545144	NA	NA	NA	NA
PF3D7_1454000	RNA-binding protein, putative	null	1.40407	0.48961	0.144841	0.658861	1.60448	0.682104	0.00015984	0.000644068	1.34765	0.430449	0.197171	0.337302	1.55923	0.640832	0.0192535	0.0546879	NA	NA	NA	NA
PF3D7_1145800	conserved Plasmodium protein, unknown function	null	1.31825	0.398619	0.413304	0.866068	1.11616	0.158547	0.698765	0.810307	1.97945	0.985097	0.0234467	0.069944	1.68303	0.751061	0.0193271	0.0548669	NA	NA	NA	NA
PF3D7_0924400	conserved Plasmodium protein, unknown function	null	1.35898	0.442527	0.121251	0.63209	0.614413	-0.702719	3.05925e-18	4.21804e-17	1.56574	0.646841	0.0104304	0.0382719	0.715629	-0.482716	0.0194024	0.0550501	NA	NA	NA	NA
PF3D7_1353500	RNA polymerase II transcription factor B subunit 4, putative	TFB4	0.742812	-0.428932	0.351348	0.840464	1.34071	0.422997	0.219518	0.338794	0.96871	-0.0458632	1	1	1.75786	0.813817	0.0194321	0.055104	NA	NA	NA	NA
PF3D7_0730500	conserved Plasmodium protein, unknown function	null	1.0997	0.137112	0.658189	0.949296	0.594161	-0.751073	1.25498e-17	1.64317e-16	1.27658	0.352287	0.131858	0.250857	0.69444	-0.526079	0.0194896	0.0552368	NA	NA	NA	NA
PF3D7_0512800	conserved Plasmodium protein, unknown function	null	1.25105	0.323143	0.407637	0.86213	1.45099	0.537037	0.00350872	0.0103804	1.28273	0.359215	0.239897	0.388802	1.50622	0.590929	0.0195017	0.0552406	NA	NA	NA	NA
PF3D7_1004600	conserved Plasmodium membrane protein, unknown function	null	0.858817	-0.219578	0.459408	0.889731	0.706662	-0.500908	2.16671e-05	0.000100919	1.72649	0.78784	0.00221384	0.0114597	1.43187	0.517897	0.0195498	0.0553159	NA	NA	NA	NA
PF3D7_0305300	conserved Plasmodium membrane protein, unknown function	null	1.508	0.592637	0.0742402	0.523414	0.752964	-0.409348	0.00560725	0.0156198	1.32082	0.401431	0.163607	0.295142	0.666586	-0.585137	0.019541	0.0553159	NA	NA	NA	NA
PF3D7_1468900	zinc finger protein, putative	null	0.870017	-0.200885	0.612859	0.941123	1.36385	0.447682	0.18569	0.297564	1.06478	0.0905548	0.802172	0.890138	1.67903	0.747629	0.0196495	0.0555673	NA	NA	NA	NA
PF3D7_0514500	conserved Plasmodium membrane protein, unknown function	null	1.84801	0.885974	0.111695	0.624853	0.784744	-0.349707	0.605638	0.731778	0.95933	-0.0599006	1	1	0.412269	-1.27834	0.0198378	0.0560381	NA	NA	NA	NA
PF3D7_1140600	conserved Plasmodium protein, unknown function	null	1.01143	0.0163955	0.995606	1	0.619455	-0.690929	8.67786e-07	4.86597e-06	1.00245	0.00352866	0.897146	0.947627	0.617249	-0.696075	0.0198758	0.0561148	NA	NA	NA	NA
PF3D7_1202100	SRAP domain-containing protein, putative	null	1.40541	0.490987	0.091864	0.569519	1.39244	0.477617	0.000280581	0.00108062	0.68414	-0.547637	0.0708525	0.158637	0.687343	-0.540898	0.0199247	0.0562219	NA	NA	NA	NA
mal_mito_3	unspecified product	null	1.05986	0.0838717	0.769483	0.971008	0.984634	-0.0223406	0.915203	0.966194	1.52875	0.612352	0.0216219	0.0660558	1.43156	0.517592	0.0200149	0.0564456	NA	NA	NA	NA
PF3D7_0813800	GDP-mannose 4,6-dehydratase	GMD	1.44382	0.529892	0.121066	0.63209	0.538242	-0.893673	6.80795e-05	0.000291018	1.66213	0.733038	0.023413	0.069915	0.626611	-0.674357	0.0200535	0.0564615	NA	NA	NA	NA
PF3D7_1327200	ribonuclease P protein subunit RPR2, putative	RPR2	1.15796	0.211587	0.85684	0.991327	1.23554	0.305144	0.42948	0.568773	1.76888	0.822837	0.0604685	0.139953	1.88995	0.918348	0.0200369	0.0564615	NA	NA	NA	NA
PF3D7_0700800	Pfmc-2TM Maurer's cleft two transmembrane protein	MC-2TM	NA	NA	NA	NA	1.66584	0.736254	0.370613	0.510587	3.77528	1.91658	0.131422	0.250606	4.38431	2.13235	0.0200488	0.0564615	NA	NA	NA	NA
PF3D7_0310400	parasite-infected erythrocyte surface protein	PIESP1	1.06121	0.0857092	0.746568	0.970897	1.38403	0.468875	7.86788e-09	5.43124e-08	0.552875	-0.854975	0.000438491	0.0031597	0.729523	-0.454975	0.0200822	0.0564805	NA	NA	NA	NA
PF3D7_1349700	peptidase, putative	null	0.725592	-0.462769	0.120308	0.63209	0.821925	-0.282921	0.0689745	0.132986	0.601874	-0.732465	0.00549635	0.0232462	0.690462	-0.534367	0.0200717	0.0564805	NA	NA	NA	NA
PF3D7_0901600	stevor	null	NA	NA	NA	NA	1.89797	0.92446	0.4187	0.557194	Inf	Inf	0.0249889	0.0731455	28.1333	4.81421	0.0201297	0.0565799	NA	NA	NA	NA
PF3D7_1129500	A/G-specific adenine glycosylase, putative	null	0.893964	-0.161712	0.576727	0.931025	1.1941	0.255921	0.116537	0.203686	1.09843	0.135449	0.663109	0.788517	1.47986	0.565463	0.0201395	0.0565799	NA	NA	NA	NA
PF3D7_0106300	calcium-transporting ATPase	ATP6	0.788103	-0.343545	0.226525	0.749947	1.04657	0.0656626	0.382294	0.521156	0.547938	-0.867915	0.000555391	0.00382136	0.736718	-0.440816	0.0202367	0.0567832	NA	NA	NA	NA
PF3D7_1130700	structural maintenance of chromosomes protein 1, putative	SMC1	0.704849	-0.504614	0.0826092	0.541459	1.22718	0.295345	0.00333867	0.00991113	0.81424	-0.296474	0.223508	0.369493	1.43219	0.51822	0.0202396	0.0567832	NA	NA	NA	NA
PF3D7_1232400	CWC16 domain-containing protein, putative	null	1.45914	0.545123	0.375091	0.851543	0.58829	-0.765401	0.00197597	0.00620609	0.870909	-0.199406	0.680683	0.802416	0.352295	-1.50515	0.020245	0.0567832	NA	NA	NA	NA
PF3D7_0621900	signal recognition particle subunit SRP68, putative	SRP68	0.782631	-0.353595	0.207128	0.733311	1.20708	0.271525	0.0192731	0.0454338	0.914659	-0.128694	0.593147	0.731689	1.42559	0.511558	0.0203438	0.0569982	NA	NA	NA	NA
PF3D7_0915100	SUMO-conjugating enzyme UBC9	UBC9	0.989645	-0.0150175	0.969681	1	1.60081	0.678799	0.000180862	0.000720952	0.382261	-1.38737	0.00683354	0.0278119	0.627719	-0.671809	0.0204379	0.0572307	NA	NA	NA	NA
PF3D7_0920300	conserved Plasmodium protein, unknown function	null	0.508483	-0.975729	0.271062	0.7895	1.00436	0.0062798	1	1	1.32989	0.411309	0.442121	0.602639	2.62672	1.39326	0.0205015	0.0573775	NA	NA	NA	NA
PF3D7_1353600	ER lumen protein retaining receptor	ERD2	1.11281	0.154201	0.742783	0.970897	0.761614	-0.392869	0.0184799	0.0439162	0.786837	-0.345863	0.39632	0.557213	0.540314	-0.888129	0.0205772	0.0575559	NA	NA	NA	NA
PF3D7_1474600	vacuole membrane protein 1, putative	VMP1	1.26797	0.342522	0.232925	0.756248	1.01229	0.0176229	0.920631	0.969316	0.878054	-0.187619	0.444694	0.604238	0.710037	-0.494035	0.0205876	0.0575559	NA	NA	NA	NA
PF3D7_0719000	conserved protein, unknown function	null	0.866116	-0.207369	0.845425	0.991159	2.13316	1.09299	0.0284357	0.0630047	1.07205	0.100366	0.795327	0.884589	2.64095	1.40106	0.0206007	0.0575611	NA	NA	NA	NA
PF3D7_0501900	conserved protein, unknown function	null	0.665811	-0.586815	0.243209	0.768145	1.06918	0.0965075	0.814727	0.896855	1.1466	0.197359	0.546631	0.694811	1.85209	0.889157	0.020625	0.0575978	NA	NA	NA	NA
PF3D7_0919900	regulator of chromosome condensation-PP1-interacting protein	RCC-PIP	0.765179	-0.386131	0.167148	0.694745	0.702661	-0.509098	2.88536e-11	2.45468e-10	0.786967	-0.345626	0.14356	0.26726	0.730349	-0.453342	0.0207207	0.0578336	NA	NA	NA	NA
PF3D7_1359500	conserved Plasmodium protein, unknown function	null	0.904038	-0.145544	0.937327	1	1.46555	0.55144	0.275731	0.406481	1.60064	0.678646	0.334788	0.494169	2.61784	1.38838	0.0207679	0.0579338	NA	NA	NA	NA
PF3D7_1232200	dihydrolipoyl dehydrogenase, mitochondrial	LPD1	1.00031	0.000454073	0.963216	1	1.0873	0.120751	0.475608	0.614519	0.614694	-0.702059	0.0108073	0.0393208	0.675503	-0.565966	0.0208425	0.0581103	NA	NA	NA	NA
PF3D7_0527400	conserved Plasmodium protein, unknown function	null	0.998622	-0.00198871	1	1	0.957423	-0.0627716	0.817643	0.898733	0.614617	-0.702239	0.0509211	0.123173	0.595347	-0.748198	0.020878	0.0581349	NA	NA	NA	NA
PF3D7_1148640	28S ribosomal RNA	null	NA	NA	NA	NA	1.46657	0.552447	0.70531	0.815981	4.009	2.00324	0.224228	0.370428	15.8131	3.98304	0.0208852	0.0581349	NA	NA	NA	NA
PF3D7_1028800	conserved protein, unknown function	null	0.962509	-0.0551281	0.75028	0.970897	0.673904	-0.569384	0.00181801	0.00577981	0.889535	-0.168877	0.550293	0.698107	0.627258	-0.67287	0.0208801	0.0581349	NA	NA	NA	NA
PF3D7_0807700	serine protease DegP	DegP	1.30984	0.389392	0.367942	0.847437	0.540253	-0.888292	3.86698e-13	3.90302e-12	1.09512	0.131088	0.786308	0.879292	0.458642	-1.12456	0.0209944	0.0583757	NA	NA	NA	NA
PF3D7_0607600	spindle assembly abnormal protein 6, putative	SAS6	0.843354	-0.245789	0.36832	0.847437	1.0181	0.0258735	0.771124	0.866271	0.589867	-0.761539	0.0019662	0.0106003	0.719563	-0.474808	0.0210839	0.0585929	NA	NA	NA	NA
PF3D7_1328400	conserved protein, unknown function	null	1.31266	0.392489	0.726323	0.970897	1.0989	0.136057	0.75092	0.852819	2.2866	1.1932	0.00747608	0.0297493	1.91883	0.940224	0.0211082	0.0586289	NA	NA	NA	NA
PF3D7_1207200	conserved Plasmodium protein, unknown function	null	1.34784	0.43065	0.568725	0.926954	1.28341	0.359977	0.0230988	0.0531038	1.77297	0.826168	0.00765107	0.0301905	1.69267	0.7593	0.0211536	0.0587233	NA	NA	NA	NA
PF3D7_1111200	conserved protein, unknown function	null	1.14413	0.194246	0.63403	0.942342	1.56601	0.647091	0.00329599	0.00980684	1.14488	0.195191	0.614369	0.747896	1.5829	0.662572	0.0215042	0.0596644	NA	NA	NA	NA
PF3D7_1470600	RAP protein, putative	null	1.16924	0.225569	0.477644	0.89575	1.68097	0.74929	4.81162e-05	0.000211956	1.05395	0.0758034	0.840313	0.916256	1.52899	0.61258	0.0216081	0.0599202	NA	NA	NA	NA
PF3D7_1334600	MSP7-like protein	MSRP3	0.605888	-0.722877	0.0170822	0.241543	0.654249	-0.612089	0.00151929	0.00491431	0.598424	-0.74076	0.0196178	0.061451	0.656028	-0.608171	0.0216369	0.0599487	NA	NA	NA	NA
PF3D7_1357800	T-complex protein 1 subunit delta	CCT4	1.12247	0.166678	0.538858	0.913264	1.86688	0.900631	2.47057e-15	2.85378e-14	0.855939	-0.22442	0.369114	0.528719	1.43989	0.525954	0.0216417	0.0599487	NA	NA	NA	NA
PF3D7_1365100	ribosomal protein S17, putative	MRPS17	1.08463	0.117201	0.827073	0.986396	1.83873	0.878713	0.00354282	0.0104634	1.03236	0.0459409	1	1	1.78178	0.833321	0.0217187	0.0601296	NA	NA	NA	NA
PF3D7_1122300	conserved Plasmodium protein, unknown function	null	0.464971	-1.10479	0.228764	0.751214	0.399518	-1.32367	0.0279994	0.0622304	3.80182	1.92669	0.00258065	0.0129809	3.27265	1.71046	0.0218954	0.0605864	NA	NA	NA	NA
PF3D7_1117100	ubiquitin carboxyl-terminal hydrolase UCH54	UCH54	0.746179	-0.422406	0.15191	0.672668	1.05989	0.0839151	0.575582	0.705464	0.482865	-1.05031	8.57059e-05	0.000816254	0.691694	-0.531793	0.0220046	0.0608557	NA	NA	down	NA
PF3D7_1014600	transcriptional coactivator ADA2	ADA2	0.848194	-0.237534	0.41032	0.86268	0.930842	-0.103392	0.183908	0.295412	0.66933	-0.57921	0.0136217	0.0469283	0.743824	-0.426967	0.0221456	0.0611522	NA	NA	NA	NA
PF3D7_0415500	nuclear cap-binding protein subunit 2, putative	CBP20	0.865879	-0.207763	0.487598	0.899148	0.858904	-0.219431	0.199093	0.313697	0.675519	-0.565932	0.0405504	0.103458	0.676874	-0.563042	0.0221474	0.0611522	NA	NA	NA	NA
PF3D7_0314300	DER1-like protein	DER1-2	0.783823	-0.3514	0.575654	0.930484	1.85325	0.890056	0.0351666	0.075598	0.91129	-0.134018	0.953655	0.984751	2.16024	1.11119	0.0221239	0.0611522	NA	NA	NA	NA
PF3D7_0903500	nucleoporin NUP138, putative	NUP138	0.941004	-0.0877271	0.751346	0.970897	0.929751	-0.105084	0.47286	0.611577	0.702997	-0.50841	0.0449182	0.11167	0.702232	-0.50998	0.0223383	0.0616459	NA	NA	NA	NA
PF3D7_1253400	acyl-CoA synthetase	ACS3	1.06107	0.0855203	0.735972	0.970897	1.81681	0.861408	0.000133252	0.000546251	0.948172	-0.0767788	0.79612	0.885129	1.64076	0.714364	0.0223533	0.0616545	NA	NA	NA	NA
PF3D7_0201900	erythrocyte membrane protein 3	EMP3	1.33537	0.417237	0.19168	0.721261	1.31183	0.39158	0.0109281	0.0279412	1.48718	0.57258	0.0464667	0.114585	1.48202	0.567563	0.0224012	0.0617532	NA	NA	NA	NA
PF3D7_1120100	phosphoglycerate mutase, putative	PGM1	1.05208	0.0732498	0.750299	0.970897	1.79639	0.845104	5.61321e-17	7.08191e-16	0.412162	-1.27872	7.88498e-05	0.000759786	0.71325	-0.487521	0.0228987	0.0630235	NA	NA	down	NA
PF3D7_1353000	tryptophan-rich protein, pseudogene	LysTrpA	0.926878	-0.109549	0.818812	0.985289	0.840321	-0.250988	0.0017604	0.00561728	0.6637	-0.591397	0.10005	0.204967	0.610618	-0.711657	0.0228861	0.0630235	NA	NA	NA	NA
PF3D7_1463500	fam-a protein	null	1.29083	0.368298	0.316711	0.818198	0.997626	-0.00342843	1	1	0.75927	-0.397314	0.245804	0.395803	0.590607	-0.75973	0.0228934	0.0630235	NA	NA	NA	NA
PF3D7_0406100	V-type proton ATPase subunit B	null	0.902117	-0.148614	0.637601	0.94283	1.19264	0.254161	0.00674768	0.0183444	0.535262	-0.901684	0.0113458	0.0409633	0.717664	-0.478619	0.0229656	0.0631739	NA	NA	NA	NA
PF3D7_1112500	RNA transcription, translation and transport factor protein, putative	null	1.47621	0.561898	0.500527	0.901091	1.8182	0.862513	0.0842888	0.1567	1.73678	0.796412	0.192548	0.331978	2.127	1.08882	0.0230204	0.0632907	NA	NA	NA	NA
PF3D7_0602600	SAC3 domain-containing protein, putative	null	0.783902	-0.351254	0.244583	0.771177	1.33015	0.411584	0.0277663	0.0618694	0.84344	-0.245643	0.46268	0.621344	1.44214	0.528207	0.0230384	0.0633064	NA	NA	NA	NA
PF3D7_0619300	conserved Plasmodium protein, unknown function	null	0.875274	-0.192193	0.501079	0.901335	1.09554	0.131636	0.344576	0.483169	1.12227	0.166422	0.496932	0.650317	1.41411	0.499898	0.0230574	0.0633248	NA	NA	NA	NA
PF3D7_0310200	phd finger protein, putative	null	0.694247	-0.52648	0.066457	0.508398	0.898749	-0.15401	0.0550852	0.110511	1.08821	0.121953	0.698513	0.816929	1.42803	0.51403	0.023081	0.0633557	NA	NA	NA	NA
PF3D7_0113400	Plasmodium exported protein, unknown function	null	0.990777	-0.0133673	1	1	0.432567	-1.20901	0.186722	0.298824	0.657559	-0.604808	0.376598	0.537212	0.291725	-1.77732	0.0230947	0.0633597	NA	NA	NA	NA
PF3D7_0831300	Plasmodium exported protein, unknown function	GEXP13	0.513868	-0.960531	0.00226406	0.052187	0.663671	-0.59146	9.49977e-05	0.000397263	1.17304	0.230256	0.483462	0.639964	1.53487	0.618118	0.0231191	0.0633927	NA	NA	NA	NA
PF3D7_1363100	conserved Plasmodium protein, unknown function	null	0.722367	-0.469196	0.200532	0.727472	1.34947	0.432398	0.00979808	0.0253259	0.776459	-0.365019	0.314834	0.473073	1.45627	0.542274	0.0231668	0.0634898	NA	NA	NA	NA
PF3D7_0707800	RAP protein, putative	null	0.780921	-0.356751	0.203193	0.729004	1.28335	0.359915	0.00302181	0.00905845	0.852332	-0.230512	0.386076	0.546967	1.41503	0.500829	0.0232422	0.0636622	NA	NA	NA	NA
PF3D7_1333800	Voldacs domain-containing protein, putative	null	1.16772	0.223689	0.497562	0.900201	0.772493	-0.372406	0.00469942	0.0134365	2.25211	1.17127	4.10995e-05	0.000439044	1.5119	0.596358	0.0232969	0.0637782	NA	NA	up	NA
PF3D7_1018900	conserved Plasmodium protein, unknown function	null	1.17336	0.230644	0.693018	0.965305	1.0839	0.116225	0.707464	0.817744	1.85073	0.888095	0.0242662	0.0717188	1.73329	0.793514	0.0233864	0.0639552	NA	NA	NA	NA
PF3D7_1420700	surface protein P113	P113	0.953009	-0.0694389	0.718904	0.970897	0.741821	-0.430857	2.76276e-08	1.82013e-07	1.75544	0.811832	0.00147058	0.00842815	1.38519	0.470082	0.0234117	0.0639903	NA	NA	NA	NA
PF3D7_1352300	conserved Plasmodium protein, unknown function	null	0.819151	-0.287798	0.444801	0.88612	1.6153	0.6918	0.0150621	0.0368785	0.864509	-0.210047	0.555722	0.702029	1.73374	0.793889	0.0234548	0.064074	NA	NA	NA	NA
PF3D7_1469300	pre-rRNA-processing protein PNO1, putative	PNO1	0.662345	-0.594346	0.200807	0.727472	0.973272	-0.0390844	0.92735	0.973568	1.20883	0.273608	0.424895	0.585786	1.78546	0.836292	0.0234855	0.0641239	NA	NA	NA	NA
PF3D7_1462400	conserved Plasmodium protein, unknown function	null	1.07677	0.106707	0.848633	0.991159	0.76342	-0.38945	0.00590223	0.0163017	2.04267	1.03046	0.000303424	0.0023324	1.46817	0.554022	0.0236045	0.0644146	NA	NA	up	NA
PF3D7_1248200	pre-mRNA-splicing factor RBM22, putative	RBM22	1.03074	0.0436847	0.902901	1	0.843985	-0.24471	0.194268	0.307917	0.807544	-0.308388	0.279476	0.434811	0.667686	-0.582757	0.0236531	0.064513	NA	NA	NA	NA
PF3D7_0304500	1-cys-glutaredoxin-like protein-1	GLP1	1.01806	0.0258157	0.959789	1	1.65922	0.730503	0.0445329	0.0924079	0.367435	-1.44444	0.0042214	0.0188706	0.608076	-0.717677	0.0237051	0.0646205	NA	NA	NA	NA
PF3D7_1459700	pyridoxal 5'-phosphate synthase, putative	null	1.00503	0.0072398	0.9879	1	1.73363	0.793798	0.000113358	0.000468765	0.897006	-0.156811	0.588348	0.728757	1.5659	0.646994	0.0237258	0.0646427	NA	NA	NA	NA
PF3D7_1306900	U1 small nuclear ribonucleoprotein A, putative	SNRPA	1.2049	0.268908	0.397125	0.856566	1.27799	0.353877	0.0682906	0.13201	0.640293	-0.643195	0.0260331	0.0750153	0.688506	-0.538459	0.0238031	0.0647849	NA	NA	NA	NA
PF3D7_1340500	conserved Plasmodium protein, unknown function	null	1.51895	0.603077	0.148602	0.666186	0.997373	-0.00379542	0.97136	0.999283	2.43286	1.28265	0.00018414	0.00153876	1.61503	0.691562	0.023852	0.0648834	NA	NA	up	NA
PF3D7_0527000	DNA replication licensing factor MCM3, putative	MCM3	0.762986	-0.390272	0.206014	0.732881	0.997546	-0.00354459	0.970326	0.999104	0.533167	-0.907342	0.00556076	0.0234612	0.7065	-0.501238	0.0238963	0.0649695	NA	NA	NA	NA
PF3D7_1362500	exonuclease, putative	EXO	0.767697	-0.381391	0.363839	0.844528	1.17151	0.228366	0.425931	0.565082	1.08591	0.118909	0.691487	0.811092	1.67103	0.740735	0.0239548	0.0650942	NA	NA	NA	NA
PF3D7_0705200	conserved Plasmodium protein, unknown function	null	1.72531	0.786853	0.165486	0.693257	0.806166	-0.310851	0.325218	0.463782	3.78561	1.92053	2.78175e-06	4.03704e-05	1.78078	0.832509	0.0240994	0.0653169	NA	NA	up	NA
PF3D7_1444900	conserved protein, unknown function	null	NA	NA	NA	NA	0.377698	-1.40469	0.0309645	0.0677414	14.4066	3.84865	9.63009e-06	0.000121395	9.32777	3.22153	0.0241002	0.0653169	NA	NA	up	NA
PF3D7_1342800	phosphoenolpyruvate carboxykinase	PEPCK	1.22605	0.294019	0.358452	0.844528	1.1357	0.183579	0.306485	0.442039	1.56559	0.646709	0.0300295	0.0831994	1.46757	0.553429	0.0240813	0.0653169	NA	NA	NA	NA
PF3D7_0606300	conserved Plasmodium protein, unknown function	null	NA	NA	NA	NA	1.0144	0.0206215	1	1	8.55338	3.09649	0.0300506	0.0832135	5.78434	2.53215	0.0240729	0.0653169	NA	NA	NA	NA
PF3D7_1103900	conserved Plasmodium protein, unknown function	null	NA	NA	NA	NA	1.31433	0.394332	0.753847	0.854507	6.18873	2.62964	0.0622317	0.143172	6.33562	2.66349	0.0240621	0.0653169	NA	NA	NA	NA
PF3D7_1134700	DNA-directed RNA polymerase I subunit RPA2, putative	RPA2	1.07939	0.110218	0.849906	0.991159	0.949835	-0.0742509	0.662209	0.777714	1.65449	0.726383	0.0122875	0.0431605	1.46774	0.553601	0.0241867	0.0655167	NA	NA	NA	NA
PF3D7_1343500	conserved protein, unknown function	null	1.01694	0.0242369	0.895295	0.999191	1.42162	0.507539	0.00883814	0.0231789	0.461716	-1.11492	0.00394801	0.0179584	0.653769	-0.613147	0.0243394	0.0658958	NA	NA	NA	NA
PF3D7_1217200	multiple RNA-binding domain-containing protein 1, putative	MRD1	1.16153	0.216031	0.441462	0.884225	0.982428	-0.025576	0.871668	0.938275	1.7208	0.783083	0.00491759	0.0212671	1.47047	0.556275	0.0244989	0.0662927	NA	NA	NA	NA
PF3D7_0528600	conserved Plasmodium protein, unknown function	null	0.940635	-0.0882932	0.915749	1	0.921299	-0.118259	0.867421	0.934865	0.502478	-0.992869	0.0330622	0.089356	0.493807	-1.01798	0.0245227	0.0663222	NA	NA	NA	NA
PF3D7_1426300	dynein intermediate chain, putative	null	0.719305	-0.475324	0.151555	0.67221	0.913513	-0.130503	0.486997	0.625348	0.478534	-1.06331	9.93114e-05	0.000924955	0.615018	-0.7013	0.0246574	0.0666164	NA	NA	down	NA
PF3D7_0502900	Tim10/DDP family zinc finger protein, putative	null	0.78408	-0.350927	0.330354	0.827539	1.10871	0.148887	0.540939	0.674454	0.470557	-1.08756	0.0408793	0.103959	0.67741	-0.561899	0.0252123	0.0680442	NA	NA	NA	NA
PF3D7_1024400	conserved Plasmodium protein, unknown function	null	1.30798	0.387336	0.257044	0.781192	0.976096	-0.0349046	0.946283	0.986303	0.838645	-0.253868	0.443637	0.60391	0.631853	-0.662339	0.0252305	0.0680576	NA	NA	NA	NA
PF3D7_0420500	conserved Plasmodium protein, unknown function	null	0.975661	-0.0355484	0.883329	0.997326	0.905786	-0.142758	0.793957	0.882589	2.38064	1.25135	0.0213448	0.0654364	2.23651	1.16125	0.0253179	0.0682218	NA	NA	NA	NA
PF3D7_0807800	26S proteasome regulatory subunit RPN10, putative	RPN10	0.851414	-0.232068	0.394243	0.856566	0.867721	-0.204696	0.0282729	0.0626974	0.700658	-0.513217	0.038771	0.100376	0.720608	-0.472712	0.0253133	0.0682218	NA	NA	NA	NA
PF3D7_0828600	folate transporter 1	FT1	0.965401	-0.0507999	0.859102	0.991853	0.66429	-0.590116	4.94557e-06	2.51291e-05	1.01933	0.0276236	1	1	0.709439	-0.49525	0.0253909	0.0683827	NA	NA	NA	NA
PF3D7_0715900	cation diffusion facilitator family protein, putative	CDF	0.677279	-0.562179	0.0568116	0.467476	1.37256	0.456864	3.47261e-05	0.000156826	0.667466	-0.583234	0.0274286	0.0776896	1.35983	0.443427	0.0254862	0.0686017	NA	NA	NA	NA
PF3D7_0208400	conserved Plasmodium protein, unknown function	null	0.886586	-0.173667	0.588983	0.935496	0.938846	-0.0910393	0.351163	0.49042	0.690402	-0.534491	0.0288019	0.0804	0.739572	-0.435237	0.0255186	0.0686017	NA	NA	NA	NA
PF3D7_1465700	plasmepsin VIII, putative	PM8	1.31856	0.398967	0.507365	0.903334	0.796803	-0.327706	0.772834	0.867456	0.601742	-0.732783	0.286321	0.441891	0.369496	-1.43637	0.0255103	0.0686017	NA	NA	NA	NA
PF3D7_0207000	merozoite surface protein 4	MSP4	0.988905	-0.0160967	0.990263	1	0.562549	-0.829948	1.61354e-24	2.98476e-23	0.783786	-0.351468	0.473387	0.630493	0.454159	-1.13873	0.0255256	0.0686017	NA	NA	NA	NA
PF3D7_0924900	alpha-tubulin N-acetyltransferase, putative	ATAT	1.37486	0.459288	0.46968	0.895347	0.801482	-0.319257	0.789283	0.87922	0.605909	-0.722826	0.315401	0.473609	0.358926	-1.47824	0.0255521	0.068637	NA	NA	NA	NA
PF3D7_1206100	IMP-specific 5'-nucleotidase, putative	null	1.52028	0.604333	0.0730454	0.523168	0.625662	-0.676545	0.00122022	0.00405974	1.57516	0.655498	0.0416737	0.105425	0.656088	-0.608039	0.0257454	0.0691201	NA	NA	NA	NA
PF3D7_0422800	serpentine receptor, putative	SR12	0.55911	-0.838795	0.268192	0.7895	0.769885	-0.377285	0.0749697	0.142016	1.20367	0.267434	0.519302	0.67145	1.6552	0.72701	0.0257611	0.0691262	NA	NA	NA	NA
PF3D7_1106300	exonuclease, putative	null	1.12385	0.168443	0.530899	0.90977	1.42688	0.512863	1.31135e-06	7.17889e-06	1.10109	0.138934	0.634831	0.764897	1.41195	0.497691	0.0258391	0.0692994	NA	NA	NA	NA
PF3D7_0302600	ABC transporter B family member 4, putative	ABCB4	0.758336	-0.39909	0.21685	0.740233	1.39161	0.47675	0.00450284	0.0129242	0.79664	-0.328001	0.255206	0.406963	1.47419	0.559918	0.025909	0.0694146	NA	NA	NA	NA
PF3D7_0618600	rhomboid protease ROM10	ROM10	0.684591	-0.546687	0.121419	0.63209	1.24017	0.310544	0.192165	0.305631	0.845096	-0.242812	0.530196	0.680779	1.53987	0.622808	0.0260828	0.0698439	NA	NA	NA	NA
PF3D7_0909100	conserved Plasmodium membrane protein, unknown function	null	1.159	0.212884	0.5556	0.920905	1.0834	0.115571	0.699069	0.810384	0.672577	-0.572229	0.0818901	0.177227	0.637071	-0.650474	0.0261435	0.0699698	NA	NA	NA	NA
PF3D7_0322300	diacylglycerol O-acyltransferase	DGAT	0.70673	-0.500769	0.0820571	0.541395	1.26182	0.335511	0.00505794	0.0142654	0.777811	-0.362508	0.173193	0.307615	1.4006	0.486043	0.0261777	0.0700251	NA	NA	NA	NA
PF3D7_0400500	rifin	RIF	NA	NA	NA	NA	0.96153	-0.0565962	1	1	Inf	Inf	0.0128951	0.0449271	Inf	Inf	0.0262816	0.0702663	NA	NA	NA	NA
PF3D7_1216500	male development gene 1	MDV1	1.89352	0.921069	0.00187289	0.0448074	0.963865	-0.0530975	0.713942	0.823766	1.38952	0.474588	0.097748	0.201766	0.715727	-0.482519	0.0263041	0.07029	NA	NA	NA	NA
PF3D7_1444400	conserved Plasmodium protein, unknown function	null	0.988643	-0.0164779	1	1	1.23848	0.30857	0.506439	0.64199	1.87411	0.906202	0.159643	0.289706	2.38029	1.25114	0.026371	0.0704322	NA	NA	NA	NA
PF3D7_0906910	tubulin-specific chaperone, putative	null	1.13419	0.181659	0.595453	0.936985	1.64202	0.715473	0.0024688	0.00756654	1.0732	0.101925	0.724721	0.836754	1.56035	0.64187	0.0264528	0.0705773	NA	NA	NA	NA
PF3D7_1307200	DnaJ protein, putative	null	0.869764	-0.201304	0.541014	0.914715	1.31782	0.398157	0.0215655	0.0499542	0.973444	-0.0388302	0.889429	0.943516	1.48926	0.574592	0.0264492	0.0705773	NA	NA	NA	NA
PF3D7_0905300	dynein heavy chain, putative	null	1.14192	0.191459	0.59931	0.938702	0.715647	-0.482679	0.00235582	0.00724588	2.30228	1.20307	2.6484e-05	0.000300249	1.4541	0.540128	0.0265067	0.070673	NA	NA	up	NA
PF3D7_0113200	Plasmodium exported protein, unknown function	null	0.885462	-0.175498	0.564452	0.924372	0.931971	-0.101644	0.385842	0.52457	0.685839	-0.544059	0.0275664	0.0778952	0.730367	-0.453307	0.0265161	0.070673	NA	NA	NA	NA
PF3D7_1001600	exported lipase 2	XL2	1.00715	0.0102839	0.997442	1	1.1894	0.25023	0.001253	0.00415111	0.607208	-0.719738	0.00330466	0.0157222	0.722984	-0.467965	0.0265584	0.0707365	NA	NA	NA	NA
PF3D7_0210100	60S ribosomal protein L37ae, putative	null	0.932654	-0.100586	0.80007	0.981114	1.46984	0.55566	6.46022e-07	3.67801e-06	0.407499	-1.29513	0.0118647	0.0421899	0.65267	-0.615575	0.0265674	0.0707365	NA	NA	NA	NA
PF3D7_0926100	protein kinase, putative	null	1.17111	0.227879	0.421042	0.868767	1.0689	0.0961301	0.278905	0.410113	0.780636	-0.357278	0.160511	0.291045	0.717792	-0.478362	0.0266384	0.0708888	NA	NA	NA	NA
PF3D7_0731300	Plasmodium exported protein (PHISTb), unknown function	PfG174	0.868418	-0.203539	0.574003	0.929777	0.930291	-0.104246	0.704134	0.814983	1.43758	0.523643	0.104157	0.211139	1.54726	0.629715	0.0266837	0.0709725	NA	NA	NA	NA
PF3D7_0708100	DNA-directed RNA polymerases I, II, and III subunit RPABC5, putative	RPB10	1.36926	0.453398	0.275191	0.79255	1.15787	0.211475	0.62084	0.744951	0.66076	-0.597801	0.159904	0.290079	0.56479	-0.824213	0.0267755	0.0711431	NA	NA	NA	NA
PF3D7_1005700	peptidase, putative	null	1.22115	0.288246	0.508528	0.904199	0.597721	-0.742457	0.000247461	0.000965691	3.22594	1.68972	1.49288e-07	3.00958e-06	1.59231	0.671122	0.0268086	0.0711944	NA	NA	up	NA
PF3D7_1032900	RNA polymerase II-associated protein 1, putative	null	1.26388	0.337856	0.514339	0.904485	1.03269	0.0464132	0.917109	0.966964	2.04068	1.02905	0.00710247	0.0286588	1.68259	0.750684	0.0268774	0.0713034	NA	NA	NA	NA
PF3D7_0524400	ribosome-interacting GTPase 1, putative	RBG1	1.07401	0.103013	0.747797	0.970897	1.0539	0.0757427	0.657435	0.774382	0.711055	-0.491967	0.0686141	0.154954	0.707469	-0.49926	0.0268681	0.0713034	NA	NA	NA	NA
PF3D7_0934000	histidine--tRNA ligase, putative	null	0.789277	-0.341397	0.457293	0.889319	0.982453	-0.0255391	0.987565	1	1.22607	0.294043	0.376489	0.537212	1.53016	0.613686	0.026907	0.0713452	NA	NA	NA	NA
PF3D7_1010700	dolichyl-phosphate-mannose--protein mannosyltransferase, putative	null	1.23879	0.308937	0.319136	0.819429	1.68202	0.750197	1.38962e-08	9.44217e-08	0.531423	-0.912068	0.0266738	0.0761732	0.732632	-0.448839	0.0269967	0.0715462	NA	NA	NA	NA
PF3D7_1013500	phosphoinositide-specific phospholipase C	PI-PLC	1.15674	0.210063	0.483143	0.897316	0.836759	-0.257116	0.0359227	0.0769369	0.962228	-0.0555498	0.855458	0.924516	0.701688	-0.511099	0.027062	0.0716823	NA	NA	NA	NA
PF3D7_0933600	mitochondrial-processing peptidase subunit beta, putative	MAS1	0.701859	-0.510746	0.0850243	0.547035	1.28435	0.36104	0.00194215	0.00611711	0.776198	-0.365503	0.141024	0.264153	1.43735	0.523408	0.0271928	0.0719546	NA	NA	NA	NA
PF3D7_1435500	clathrin light chain, putative	null	0.804379	-0.314053	0.28176	0.793232	1.10207	0.140219	0.397425	0.535916	1.03264	0.046335	0.831737	0.911813	1.42641	0.512388	0.0271891	0.0719546	NA	NA	NA	NA
PF3D7_0528800	nucleolar preribosomal GTPase, putative	null	1.2795	0.355575	0.580817	0.932737	1.13002	0.176351	0.763545	0.860934	1.9745	0.98149	0.0857044	0.183485	1.75158	0.808654	0.027231	0.0719728	NA	NA	NA	NA
PF3D7_1304800	small nucleolar RNA snoR16	null	NA	NA	NA	NA	1.21607	0.28223	0.753211	0.854472	3.07878	1.62236	0.146925	0.272155	4.73494	2.24335	0.0272417	0.0719728	NA	NA	NA	NA
PF3D7_0104100	conserved Plasmodium membrane protein, unknown function	null	0.909878	-0.136255	0.629391	0.942342	0.843911	-0.244838	0.0680576	0.13166	0.764129	-0.388112	0.123852	0.240779	0.71808	-0.477783	0.0272891	0.0720612	NA	NA	NA	NA
PF3D7_1449300	transcription factor IIIb subunit, putative	BRF1	1.02041	0.0291503	0.854038	0.991159	0.751822	-0.411538	0.0158608	0.0385368	0.956265	-0.064517	0.753131	0.857336	0.710611	-0.492869	0.0273396	0.0721575	NA	NA	NA	NA
PF3D7_0924300	thiamine pyrophosphokinase	TPK	0.925811	-0.11121	0.703588	0.969353	0.774222	-0.369181	0.0163758	0.0395914	1.73971	0.798843	0.00530905	0.0226016	1.47017	0.555978	0.0274368	0.0723769	NA	NA	NA	NA
PF3D7_0314400	serine/threonine protein phosphatase 6, putative	PPP6	0.67565	-0.565652	0.186656	0.718717	1.25765	0.330735	0.198561	0.313048	0.900347	-0.151446	0.665058	0.789566	1.69428	0.760671	0.0275477	0.0726323	NA	NA	NA	NA
PF3D7_1231000	conserved Plasmodium protein, unknown function	null	0.969786	-0.044261	0.852981	0.991159	0.960876	-0.0575776	0.629292	0.750945	1.43087	0.516888	0.0559761	0.132547	1.43265	0.518685	0.027597	0.072725	NA	NA	NA	NA
PF3D7_1121000	palmitoyltransferase DHHC3	DHHC3	0.902305	-0.148312	0.634199	0.942342	1.08877	0.1227	0.533768	0.667596	0.564878	-0.823988	0.00357561	0.0166444	0.69036	-0.53458	0.0277614	0.0731206	NA	NA	NA	NA
PF3D7_0613400	50S ribosomal protein L18, apicoplast, putative	null	0.897426	-0.156135	0.728945	0.970897	0.907134	-0.140612	0.197876	0.312372	0.595925	-0.746797	0.0739774	0.164144	0.611663	-0.709191	0.0278424	0.0732589	NA	NA	NA	NA
PF3D7_0814600	conserved protein, unknown function	null	3.52161	1.81624	2.36027e-05	0.0011681	0.60912	-0.715203	0.0113712	0.0289601	3.46312	1.79207	5.28461e-06	7.13009e-05	0.606595	-0.721194	0.0279022	0.0733412	up	NA	up	NA
PF3D7_1403200	conserved Plasmodium protein, unknown function	null	1.13209	0.178984	0.809314	0.985097	0.24631	-2.02145	0.0516304	0.104343	1.19528	0.257343	0.726198	0.837772	0.261345	-1.93597	0.0278905	0.0733412	NA	NA	NA	NA
PF3D7_0630500	ribosome biogenesis protein YTM1, putative	YTM1	1.24884	0.320592	0.766336	0.970897	0.972236	-0.0406219	0.993396	1	2.53844	1.34394	0.00853983	0.0327983	1.98734	0.990838	0.0279871	0.0734638	NA	NA	NA	NA
PF3D7_0532400	lysine-rich membrane-associated PHISTb protein	LyMP	0.819313	-0.287513	0.341345	0.835244	1.80221	0.849764	2.04893e-12	1.96501e-11	0.642923	-0.637282	0.013894	0.0475147	1.43189	0.517921	0.0279916	0.0734638	NA	NA	NA	NA
PF3D7_1220100	pre-mRNA-processing factor 17, putative	PRP17	0.973445	-0.0388291	0.925379	1	1.37972	0.464377	0.00668126	0.0181828	1.00679	0.00976308	0.899656	0.948925	1.43243	0.51846	0.0279632	0.0734638	NA	NA	NA	NA
PF3D7_0519100	50S ribosomal protein L14, mitochondrial, putative	null	0.996667	-0.00481719	0.874808	0.995947	0.740926	-0.432598	0.0921578	0.16826	0.815382	-0.294451	0.357593	0.516357	0.614052	-0.703567	0.0281044	0.0737222	NA	NA	NA	NA
PF3D7_1134900	conserved Plasmodium protein, unknown function	null	0.43737	-1.19307	0.0279827	0.326468	0.807223	-0.30896	0.525531	0.660311	1.10274	0.141097	0.699963	0.817886	2.04727	1.0337	0.0281587	0.073827	NA	NA	NA	NA
PF3D7_1015900	enolase	ENO	1.19869	0.261459	0.323184	0.820929	1.45416	0.540191	1.59318e-10	1.2721e-09	0.609741	-0.713732	0.00683921	0.0278131	0.749076	-0.416815	0.0281803	0.0738459	NA	NA	NA	NA
PF3D7_1142300	conserved Plasmodium membrane protein, unknown function	null	0.745103	-0.424488	0.124394	0.636214	0.724388	-0.465166	2.7273e-07	1.61832e-06	0.75609	-0.40337	0.132273	0.251397	0.74508	-0.424533	0.0282043	0.0738712	NA	NA	NA	NA
PF3D7_1471000	RNA 3'-terminal phosphate cyclase-like protein, putative	RCL1	0.677992	-0.560659	0.274109	0.791354	0.885451	-0.175515	0.6559	0.77345	1.52084	0.604868	0.184839	0.322075	2.01157	1.00832	0.0282696	0.0740045	NA	NA	NA	NA
PF3D7_1038100	GDP dissociation inhibitor, putative	null	1.06162	0.086266	0.828304	0.986396	1.05188	0.0729764	0.83117	0.90806	1.70603	0.770644	0.0370142	0.0973948	1.70783	0.772166	0.0283631	0.0741737	NA	NA	NA	NA
PF3D7_0721900	V-type ATPase V0 subunit e, putative	null	1.49967	0.584644	0.130957	0.647826	0.617787	-0.694819	0.00229174	0.0070781	1.47905	0.564674	0.0702263	0.157712	0.616189	-0.698556	0.0283576	0.0741737	NA	NA	NA	NA
PF3D7_0308000	DNA polymerase delta small subunit, putative	null	0.855669	-0.224875	0.539042	0.913264	1.48846	0.573822	0.0212604	0.0493575	0.858785	-0.219631	0.532514	0.68274	1.50669	0.591378	0.0284926	0.0744745	NA	NA	NA	NA
PF3D7_1404000	DNA-directed RNA polymerase II subunit RPB4, putative	RPB4	0.903031	-0.147153	0.78049	0.974855	0.956938	-0.063503	0.947784	0.986697	0.428163	-1.22377	0.0203531	0.0632192	0.4592	-1.1228	0.0285944	0.0746268	NA	NA	NA	NA
PF3D7_1464300	conserved Plasmodium protein, unknown function	null	2.70506	1.43566	0.450921	0.886205	1.5579	0.639606	0.407911	0.545561	5.25197	2.39286	0.0259614	0.074952	3.06411	1.61547	0.0285794	0.0746268	NA	NA	NA	NA
PF3D7_1324800	dihydrofolate synthase/folylpolyglutamate synthase	DHFS-FPGS	0.647648	-0.626719	0.0314444	0.349628	1.16877	0.224989	0.0487997	0.0994359	0.78468	-0.349824	0.14581	0.270671	1.43335	0.519389	0.0285912	0.0746268	NA	NA	NA	NA
PF3D7_0309000	dual specificity protein phosphatase	YVH1	0.812758	-0.299102	0.589139	0.935496	1.51046	0.594984	0.00229636	0.00708816	0.855787	-0.224676	0.698386	0.816929	1.59355	0.672244	0.0286396	0.0747069	NA	NA	NA	NA
PF3D7_0614900	conserved Plasmodium membrane protein, unknown function	null	0.848149	-0.23761	0.388759	0.851543	0.884653	-0.176816	0.10172	0.182594	0.689498	-0.536381	0.0306754	0.0845817	0.72827	-0.457454	0.0286843	0.0747856	NA	NA	NA	NA
PF3D7_0419900	phosphatidylinositol 4-kinase, putative	null	0.971034	-0.042406	0.90473	1	0.983282	-0.0243233	0.740747	0.846191	0.711963	-0.490127	0.0553997	0.131302	0.726001	-0.461957	0.0287397	0.0748681	NA	NA	NA	NA
PF3D7_0106100	V-type proton ATPase subunit C, putative	null	0.994828	-0.00748061	0.959981	1	1.09578	0.131964	0.380319	0.519277	1.26405	0.338057	0.196728	0.33683	1.39658	0.481899	0.028745	0.0748681	NA	NA	NA	NA
PF3D7_1322200	conserved Plasmodium protein, unknown function	null	0.844635	-0.243599	0.377135	0.851543	0.994821	-0.00749153	0.970676	0.999104	0.620154	-0.689301	0.00438829	0.0195156	0.737797	-0.438705	0.0290464	0.0756146	NA	NA	NA	NA
PF3D7_0623600	transcription or splicing factor-like protein, putative	null	0.872031	-0.197549	0.609393	0.940764	1.18022	0.239058	0.0798469	0.149835	0.50632	-0.981879	0.027441	0.0776896	0.695829	-0.523195	0.0292038	0.0759861	NA	NA	NA	NA
PF3D7_1313400	DEAD box helicase, putative	null	1.02897	0.0412046	0.937427	1	0.812535	-0.299498	0.073509	0.139621	1.91327	0.936043	0.00306919	0.0148751	1.51208	0.596538	0.0292946	0.0761839	NA	NA	NA	NA
PF3D7_1337400	zinc finger protein, putative	null	0.767068	-0.382574	0.242215	0.768145	1.04116	0.0581897	0.854287	0.924544	1.11722	0.159911	0.603811	0.739324	1.52959	0.613147	0.0293239	0.0762213	NA	NA	NA	NA
PF3D7_0414500	RNA-binding protein, putative	null	1.32357	0.404438	0.284082	0.793232	0.545982	-0.873074	0.0256998	0.0579053	1.22735	0.295544	0.488634	0.643339	0.511653	-0.966761	0.0294359	0.0764351	NA	NA	NA	NA
PF3D7_1251400	conserved Plasmodium protein, unknown function	null	2.2008	1.13803	0.0728613	0.523168	0.701499	-0.511487	0.557829	0.689231	1.21782	0.284299	0.777118	0.874701	0.389969	-1.35857	0.0294315	0.0764351	NA	NA	NA	NA
PF3D7_0529700	heptatricopeptide repeat-containing protein, putative	null	1.62148	0.697308	0.171239	0.697672	1.18738	0.247781	0.362285	0.50124	2.23828	1.16239	0.00483841	0.0209968	1.65095	0.723295	0.0294699	0.0764849	NA	NA	NA	NA
PF3D7_0906600	zinc finger protein, putative	null	0.909426	-0.136972	0.621286	0.942342	0.766017	-0.384551	0.00572956	0.0159263	1.66209	0.732996	0.00631812	0.0260814	1.41097	0.496684	0.0295239	0.0765864	NA	NA	NA	NA
PF3D7_1329300	chromatin assembly factor 1 subunit B, putative	CAF2	0.816593	-0.292311	0.298967	0.806544	1.1091	0.149386	0.188762	0.301532	0.527341	-0.923191	0.000261326	0.00206392	0.72383	-0.466277	0.0296534	0.0768835	NA	NA	NA	NA
PF3D7_1418300	calmodulin, putative	null	0.635116	-0.654907	0.0835511	0.54284	1.17765	0.235911	0.385578	0.524519	0.881113	-0.182601	0.573859	0.717562	1.65296	0.725054	0.0297282	0.0770386	NA	NA	NA	NA
PF3D7_0612900	nucleolar GTP-binding protein 1, putative	NOG1	0.856483	-0.223503	0.465737	0.892899	0.980553	-0.0283328	0.831194	0.90806	1.24984	0.321745	0.263351	0.415476	1.44852	0.534584	0.0297823	0.07714	NA	NA	NA	NA
PF3D7_0715300	calcium/calmodulin-dependent protein kinase, putative	null	0.774872	-0.36797	0.200807	0.727472	0.984299	-0.0228309	0.988243	1	0.53707	-0.896818	0.000849764	0.0054488	0.688269	-0.538956	0.0301327	0.077969	NA	NA	NA	NA
PF3D7_1132200	T-complex protein 1 subunit alpha	TCP1	1.18607	0.246189	0.389117	0.851543	1.61174	0.688623	5.45713e-11	4.53858e-10	1.0209	0.0298467	1	1	1.4044	0.489951	0.0301324	0.077969	NA	NA	NA	NA
PF3D7_1415600	conserved Plasmodium protein, unknown function	null	0.858845	-0.21953	0.465805	0.892899	1.16485	0.220139	0.084057	0.156325	0.999148	-0.00123037	0.92259	0.964864	1.3633	0.447107	0.0301914	0.0780818	NA	NA	NA	NA
PF3D7_1354000	conserved Plasmodium protein, unknown function	null	1.69942	0.765041	0.650168	0.946882	0.878527	-0.186841	0.797717	0.885444	5.71356	2.51439	0.00116753	0.0070748	2.9509	1.56116	0.0303015	0.0783272	NA	NA	up	NA
PF3D7_0502000	vacuolar protein sorting-associated protein 11, putative	VPS11	0.767951	-0.380914	0.262125	0.783879	1.05508	0.0773489	0.711462	0.821635	1.07199	0.100297	0.702937	0.819882	1.48255	0.568078	0.0306784	0.0792216	NA	NA	NA	NA
PF3D7_1221000	histone-lysine N-methyltransferase, H3 lysine-4 specific	SET10	0.99651	-0.00504326	0.934335	1	0.795584	-0.329914	0.000128242	0.000527376	0.891607	-0.16552	0.526099	0.676868	0.716523	-0.480915	0.0306997	0.0792369	NA	NA	NA	NA
PF3D7_0907300	prefoldin-like protein, putative	null	1.15204	0.204189	0.695909	0.965517	1.36663	0.450619	0.155946	0.258864	1.40349	0.489015	0.201354	0.342374	1.67941	0.747958	0.0308418	0.0795637	NA	NA	NA	NA
PF3D7_0409700	peptide chain release factor 2	RF2	0.977599	-0.0326846	0.939231	1	0.98911	-0.0157965	0.973245	1	0.671395	-0.574767	0.0429885	0.107752	0.688082	-0.539349	0.0310294	0.0798875	NA	NA	NA	NA
PF3D7_1423500	conserved Plasmodium protein, unknown function	null	1.3469	0.429641	0.121611	0.63209	0.834394	-0.261199	0.115773	0.202554	1.16337	0.218309	0.457252	0.615971	0.728208	-0.457578	0.0310255	0.0798875	NA	NA	NA	NA
PF3D7_0724800	kelch domain-containing protein, putative	null	1.04826	0.0679959	0.833874	0.987426	0.647275	-0.627549	5.93852e-07	3.39586e-06	1.15854	0.212311	0.537198	0.686876	0.726243	-0.461476	0.0310199	0.0798875	NA	NA	NA	NA
PF3D7_1237100	conserved Plasmodium protein, unknown function	null	1.06252	0.0874868	0.762973	0.970897	0.610227	-0.712583	3.12058e-08	2.03778e-07	1.22282	0.290211	0.274786	0.428944	0.708716	-0.496721	0.031086	0.0799639	NA	NA	NA	NA
PF3D7_0902200	serine/threonine protein kinase, FIKK family	FIKK9.3	1.25522	0.327944	0.334167	0.829747	1.67699	0.745873	0.00019805	0.000784054	1.10362	0.14224	0.627702	0.758778	1.48596	0.5714	0.0310902	0.0799639	NA	NA	NA	NA
PF3D7_0716400	transcription initiation factor IIA subunit 1, putative	null	0.516551	-0.953016	0.0399744	0.397883	0.962715	-0.0548188	0.744071	0.847804	0.317694	-1.65429	0.00238219	0.0121358	0.601675	-0.732943	0.0311124	0.0799811	NA	NA	NA	NA
PF3D7_0415300	cdc2-related protein kinase 3	CRK3	0.824018	-0.279252	0.478483	0.89575	1.05755	0.0807214	0.484706	0.623022	1.11743	0.160181	0.671826	0.795778	1.45509	0.541113	0.0311763	0.0801054	NA	NA	NA	NA
PF3D7_1453600	RAP protein, putative	null	0.802399	-0.317608	0.764941	0.970897	1.21235	0.277808	0.542435	0.675672	1.3962	0.481506	0.288514	0.444613	2.12724	1.08898	0.0312058	0.0801411	NA	NA	NA	NA
PF3D7_0933000	CSTF domain-containing protein, putative	null	1.18131	0.240393	0.439061	0.881615	0.604392	-0.726444	1.88868e-10	1.50343e-09	1.38352	0.468344	0.078416	0.171496	0.715653	-0.482668	0.0312242	0.0801483	NA	NA	NA	NA
PF3D7_0628900	RAP protein, putative	null	0.929101	-0.106093	0.772658	0.971209	1.35412	0.437359	0.0572784	0.114249	1.0685	0.0955811	0.838739	0.915891	1.57422	0.654636	0.0314737	0.0807484	NA	NA	NA	NA
PF3D7_1002900	conserved Plasmodium protein, unknown function	null	0.807984	-0.307601	0.306671	0.809229	1.19113	0.252334	0.149056	0.249692	0.470999	-1.0862	7.93125e-05	0.000762371	0.701738	-0.510996	0.0315864	0.0809886	NA	NA	down	NA
PF3D7_1228400	conserved Plasmodium protein, unknown function	null	1.25265	0.324987	0.344622	0.836895	0.980415	-0.0285351	0.905	0.960916	1.76468	0.819407	0.00350728	0.0164148	1.39518	0.480451	0.0315988	0.0809886	NA	NA	NA	NA
PF3D7_1477900	acyl-CoA synthetase, pseudogene	ACS1b	0.219677	-2.18654	0.052371	0.451154	0.344341	-1.53809	0.00647513	0.0176774	2.95923	1.56522	0.00661281	0.0271481	4.67061	2.22361	0.0316485	0.0810757	NA	NA	NA	NA
PF3D7_1225500	small subunit rRNA processing factor, putative	null	1.1082	0.148222	0.893505	0.999191	1.06169	0.0863607	0.900893	0.958406	1.9976	0.99827	0.0349002	0.0930489	1.94029	0.956274	0.0316666	0.0810816	NA	NA	NA	NA
PF3D7_1034700	ADP-ribosylation factor, putative	null	0.630084	-0.666384	0.0210077	0.274023	0.739587	-0.435208	0.0070088	0.0189354	0.584021	-0.775908	0.00310926	0.0150271	0.693027	-0.529016	0.0319437	0.0817506	NA	NA	NA	NA
PF3D7_0827800	SET domain protein, putative	SET3	0.801751	-0.318774	0.260942	0.783879	0.836043	-0.258351	0.00261544	0.00798301	0.711793	-0.49047	0.038009	0.0990568	0.750945	-0.41322	0.0320113	0.0818827	NA	NA	NA	NA
PF3D7_1021300	apicoplast integral membrane protein, putative	null	0.739573	-0.435235	0.157724	0.67961	1.35078	0.43379	0.0208906	0.0486511	0.380636	-1.39351	7.37336e-07	1.26077e-05	0.702769	-0.508878	0.0320958	0.0819765	NA	NA	down	NA
PF3D7_1024800	exported protein 3	EXP3	1.2704	0.345286	0.194638	0.723878	1.17446	0.231992	0.00474267	0.013523	0.803866	-0.314974	0.174036	0.308477	0.752768	-0.409723	0.0320649	0.0819765	NA	NA	NA	NA
PF3D7_0502800	DnaJ protein, putative	null	1.18176	0.240938	0.849156	0.991159	0.689399	-0.53659	0.754504	0.854916	0.470739	-1.087	0.32917	0.488662	0.281698	-1.82778	0.0320856	0.0819765	NA	NA	NA	NA
PF3D7_0208900	6-cysteine protein P230p	P230p	2.23996	1.16347	0.135289	0.651419	0.699454	-0.515698	0.136995	0.2334	6.55708	2.71305	9.87339e-08	2.07943e-06	2.08167	1.05774	0.0321641	0.0820831	NA	NA	up	NA
PF3D7_1440200	stromal-processing peptidase, putative	SPP	1.03809	0.0539312	0.871723	0.995128	1.5294	0.612962	4.55382e-06	2.32751e-05	0.932231	-0.10124	0.778562	0.875302	1.38594	0.470861	0.0321694	0.0820831	NA	NA	NA	NA
PF3D7_0925500	thioredoxin-like protein 2	TLP2	1.9109	0.934251	0.0100356	0.165016	1.39565	0.480941	0.0826031	0.154007	0.885821	-0.174912	0.63502	0.764947	0.655461	-0.609419	0.0323366	0.0824688	NA	NA	NA	NA
PF3D7_0302900	exportin-1, putative	null	0.702999	-0.508406	0.0623362	0.491676	1.14815	0.199306	0.035118	0.075556	0.810535	-0.303053	0.253179	0.404603	1.33174	0.413314	0.0324193	0.0825978	NA	NA	NA	NA
PF3D7_0927400	conserved Plasmodium protein, unknown function	null	1.15633	0.209556	0.601507	0.939191	0.621028	-0.687269	0.00632395	0.0173109	3.28659	1.71659	1.73952e-06	2.67431e-05	1.77313	0.826297	0.0325766	0.0828165	NA	NA	up	NA
PF3D7_0216000	DEAD/DEAH box helicase, putative	null	1.91724	0.939029	0.00102631	0.0274117	0.944647	-0.0821531	0.53116	0.665609	1.4672	0.553064	0.0509475	0.123173	0.732351	-0.449392	0.0325717	0.0828165	NA	NA	NA	NA
PF3D7_1445700	conserved Plasmodium protein, unknown function	null	1.08139	0.112891	0.662805	0.951749	1.59724	0.675577	7.11153e-09	4.93534e-08	0.924888	-0.11265	0.715763	0.83017	1.3753	0.459751	0.0325857	0.0828165	NA	NA	NA	NA
PF3D7_0905100	nucleoporin NUP221, putative	NUP221	0.778514	-0.361205	0.197928	0.724828	0.97483	-0.0367772	0.743953	0.847804	0.582554	-0.779537	0.00165073	0.00920608	0.738396	-0.437532	0.0328118	0.083309	NA	NA	NA	NA
PF3D7_1415700	serine palmitoyltransferase, putative	SPT	3.20012	1.67813	0.000768749	0.0216796	0.820463	-0.28549	0.213044	0.331284	2.15788	1.10961	0.0020668	0.0108822	0.561146	-0.833553	0.0328845	0.0834524	NA	NA	NA	NA
PF3D7_1032500	DER1-like protein, putative	Der1-2	0.866223	-0.207189	0.482991	0.897316	1.3594	0.442975	0.005918	0.0163192	0.451655	-1.14671	2.16781e-05	0.000248483	0.717242	-0.479469	0.0329046	0.0834623	NA	NA	down	NA
PF3D7_1134200	conserved Plasmodium protein, unknown function	null	1.23891	0.309071	0.774719	0.972106	1.3826	0.467379	0.0328337	0.071231	1.70804	0.772341	0.0316407	0.0867358	1.90694	0.931256	0.0329759	0.0835792	NA	NA	NA	NA
PF3D7_0607200	RING zinc finger protein, putative	null	1.15467	0.207479	0.814502	0.985097	1.19237	0.253837	0.262773	0.391149	1.64188	0.715352	0.102405	0.208718	1.69396	0.760403	0.0329832	0.0835792	NA	NA	NA	NA
PF3D7_1210600	conserved Plasmodium protein, unknown function	null	0.822145	-0.282535	0.292159	0.80066	1.12825	0.174087	0.107755	0.191145	0.983073	-0.0246289	0.901171	0.949943	1.35951	0.443084	0.0330304	0.0836576	NA	NA	NA	NA
PF3D7_0719400	conserved Plasmodium protein, unknown function	null	0.774913	-0.367894	0.208928	0.733974	0.946168	-0.0798318	0.424874	0.563967	0.61036	-0.712268	0.00568261	0.0238974	0.754638	-0.406144	0.0330511	0.0836687	NA	NA	NA	NA
PF3D7_1326100	WD repeat-containing protein, putative	null	0.98277	-0.0250737	0.921027	1	1.20758	0.272117	0.0750788	0.142171	1.1586	0.212382	0.484895	0.641275	1.43869	0.524758	0.0331937	0.0839883	NA	NA	NA	NA
PF3D7_1229200	unspecified product	null	1.91225	0.935272	0.355311	0.844361	0.772633	-0.372145	0.987202	1	0.561688	-0.832158	0.450629	0.609903	0.230364	-2.11801	0.0332528	0.0840966	NA	NA	NA	NA
PF3D7_0509500	ERCC4 domain-containing protein, putative	null	0.576599	-0.794359	0.110731	0.623153	0.897131	-0.156609	0.633277	0.753865	1.08956	0.123739	0.72598	0.837707	1.69758	0.763477	0.0333534	0.0843096	NA	NA	NA	NA
PF3D7_0703700	conserved protein, unknown function	null	1.01183	0.0169622	0.992172	1	1.43885	0.524919	0.0110056	0.0280702	1.04234	0.0598298	0.882621	0.940724	1.49485	0.580004	0.0333717	0.0843144	NA	NA	NA	NA
PF3D7_1120300	CorA-like Mg2+ transporter protein, putative	MIT1	1.02708	0.0385486	0.946416	1	0.779135	-0.360055	0.0207514	0.0484137	1.84863	0.886458	0.00135222	0.00787022	1.41061	0.496317	0.0335589	0.0846626	NA	NA	NA	NA
PF3D7_0608700	T-complex protein 1 subunit zeta	CCT6	0.971667	-0.0414656	0.900015	1	1.40365	0.489186	2.38406e-05	0.000110154	0.955561	-0.0655803	0.780868	0.876447	1.39382	0.479044	0.0336176	0.084769	NA	NA	NA	NA
PF3D7_1119100	tRNA m(1)G methyltransferase, putative	null	0.768363	-0.38014	0.325954	0.824357	1.58602	0.665415	0.00466181	0.0133437	0.74964	-0.415729	0.220062	0.365196	1.56153	0.642959	0.0337127	0.0849673	NA	NA	NA	NA
PF3D7_1234500	conserved Plasmodium protein, unknown function	null	0.975063	-0.0364324	0.967681	1	1.4279	0.513893	0.0811664	0.151709	1.1346	0.182186	0.581235	0.724108	1.66266	0.73349	0.0339127	0.0853459	NA	NA	NA	NA
PF3D7_1363800	nuclear fusion protein, putative	GEX1	1.14252	0.192224	0.582037	0.932737	0.829009	-0.270541	0.592351	0.721165	0.746568	-0.421654	0.345409	0.504671	0.544721	-0.876412	0.0340795	0.0857237	NA	NA	NA	NA
PF3D7_1436700	conserved protein, unknown function	null	0.87753	-0.18848	0.670709	0.95609	1.27579	0.351387	0.398327	0.536539	1.3436	0.426108	0.292345	0.449049	1.9633	0.973283	0.0341979	0.0859794	NA	NA	NA	NA
PF3D7_1307000	exosome complex component RRP40, putative	RRP40	1.29841	0.376752	0.311821	0.813896	1.41827	0.504132	0.0702216	0.134674	0.590089	-0.760995	0.0262493	0.0753871	0.65254	-0.615861	0.0343156	0.0861956	NA	NA	NA	NA
PF3D7_0720100	pre-rRNA-processing protein ESF2, putative	ESF2	1.09115	0.125852	0.67938	0.956895	1.62943	0.70437	0.0015402	0.0049634	1.02759	0.039267	0.918541	0.961601	1.55005	0.632312	0.034344	0.0862204	NA	NA	NA	NA
PF3D7_0525600	RNA methyltransferase, putative	null	1.06906	0.0963385	0.753887	0.970897	0.903873	-0.145808	0.343278	0.481781	1.74414	0.802518	0.00670596	0.0274219	1.49304	0.57825	0.0343729	0.0862509	NA	NA	NA	NA
PF3D7_1320800	dihydrolipoyllysine-residue succinyltransferase component of 2-oxoglutarate dehydrogenase complex	null	0.867034	-0.205839	0.565779	0.925765	1.59412	0.672757	2.01775e-06	1.06805e-05	0.781697	-0.355318	0.178364	0.314151	1.45357	0.539599	0.0345013	0.0864886	NA	NA	NA	NA
PF3D7_1402500	ribosomal protein S27a, putative	null	0.824428	-0.278534	0.67252	0.956842	1.57688	0.657069	6.68132e-07	3.7873e-06	0.925331	-0.111959	0.964775	0.990872	1.76929	0.823169	0.0346244	0.0867549	NA	NA	NA	NA
PF3D7_0203300	ERCC1 nucleotide excision repair protein, putative	ERCC1	1.03011	0.0427978	0.905142	1	1.25399	0.326525	0.245068	0.369879	0.512265	-0.965038	0.0110406	0.0400568	0.625585	-0.676723	0.0346837	0.0868611	NA	NA	NA	NA
PF3D7_1453800	glucose-6-phosphate dehydrogenase-6-phosphogluconolactonase	GluPho	0.923823	-0.114311	0.704277	0.96951	0.851397	-0.232096	0.0624068	0.12255	0.775575	-0.366661	0.162558	0.293761	0.721749	-0.470432	0.0347573	0.0870032	NA	NA	NA	NA
PF3D7_0626500	conserved Plasmodium protein, unknown function	null	1.85778	0.893576	0.136648	0.651419	0.861338	-0.215349	0.487238	0.625348	3.90571	1.96558	1.09135e-05	0.000135921	1.84515	0.883739	0.0347902	0.0870087	NA	NA	up	NA
PF3D7_1028100	protoporphyrinogen oxidase	PPO	0.617433	-0.695645	0.474711	0.89575	0.900012	-0.151983	0.840872	0.914595	2.2031	1.13953	0.129595	0.248438	3.27261	1.71044	0.0347933	0.0870087	NA	NA	NA	NA
PF3D7_0906300	Maf-like protein, putative	null	1.15559	0.208624	0.72529	0.970897	1.49424	0.579416	0.138095	0.234871	1.41066	0.496375	0.285405	0.441003	1.83341	0.874533	0.0348379	0.0870779	NA	NA	NA	NA
PF3D7_1316900	conserved protein, unknown function	null	0.828011	-0.272278	0.545344	0.915483	0.930915	-0.103278	0.546605	0.6794	1.25898	0.332258	0.262433	0.414506	1.42004	0.505931	0.0349918	0.0874034	NA	NA	NA	NA
PF3D7_1148700	Plasmodium exported protein (PHISTc), unknown function	GEXP12	1.52411	0.607967	0.138321	0.651419	0.811543	-0.30126	0.451969	0.593203	1.1158	0.158082	0.828305	0.90882	0.600879	-0.734855	0.035186	0.0878199	NA	NA	NA	NA
PF3D7_1117900	conserved Plasmodium protein, unknown function	null	0.641399	-0.640706	0.0257235	0.315176	0.646736	-0.628752	3.09817e-08	2.0257e-07	0.72827	-0.457454	0.0815425	0.176766	0.743782	-0.427047	0.0353031	0.0880695	NA	NA	NA	NA
PF3D7_0614000	thiamine-phosphate synthase, putative	null	1.00121	0.00173862	0.911556	1	0.672466	-0.572466	1.08931e-07	6.74881e-07	1.04371	0.0617164	0.770292	0.870042	0.706697	-0.500835	0.0354362	0.0883586	NA	NA	NA	NA
PF3D7_1239800	conserved Plasmodium protein, unknown function	null	0.75003	-0.414981	0.408639	0.862488	0.881656	-0.181713	0.178981	0.289286	1.31427	0.394262	0.16653	0.299165	1.55024	0.632491	0.0355928	0.088706	NA	NA	NA	NA
PF3D7_0310000	50S ribosomal protein L9, apicoplast, putative	null	0.935297	-0.0965035	0.763147	0.970897	1.60364	0.68135	0.00487906	0.0138662	0.391255	-1.35382	1.77057e-05	0.000210398	0.67917	-0.558155	0.0357899	0.0891541	NA	NA	down	NA
PF3D7_1351400	60S ribosomal protein L17, putative	null	0.947617	-0.0776246	0.854466	0.991159	1.55039	0.632635	9.1983e-10	6.93944e-09	0.401815	-1.3154	0.00873255	0.0333162	0.667966	-0.582153	0.0359569	0.0895046	NA	NA	NA	NA
PF3D7_1105800	conserved Apicomplexan protein, unknown function	null	0.898615	-0.154225	0.576405	0.931025	0.821873	-0.283013	0.0212216	0.0492895	0.809553	-0.304803	0.196575	0.33668	0.750326	-0.41441	0.0359654	0.0895046	NA	NA	NA	NA
PF3D7_1131300	conserved Plasmodium protein, unknown function	null	0.430636	-1.21546	0.0706738	0.520537	1.37285	0.457169	0.405946	0.544081	0.726023	-0.461912	0.467868	0.626089	2.33013	1.22041	0.0362139	0.0899924	NA	NA	NA	NA
PF3D7_1417300	cysteine protease ATG4, putative	ATG4	1.03487	0.0494521	0.924464	1	0.556494	-0.845561	8.8592e-10	6.69333e-09	1.06736	0.0940522	0.662294	0.787729	0.576065	-0.795696	0.0362106	0.0899924	NA	NA	NA	NA
PF3D7_1220600	conserved Plasmodium protein, unknown function	null	0.877776	-0.188076	0.828071	0.986396	1.7648	0.819509	0.0469051	0.0962926	0.915432	-0.127475	0.990208	1	1.83905	0.878959	0.0362112	0.0899924	NA	NA	NA	NA
PF3D7_1250400	conserved Plasmodium protein, unknown function	null	1.28107	0.357348	0.347418	0.838775	1.16216	0.216807	0.360535	0.499883	1.65641	0.728061	0.0239009	0.0710854	1.50805	0.592688	0.0362411	0.0900165	NA	NA	NA	NA
PF3D7_0102300	Plasmodium exported protein, unknown function	null	0.805344	-0.312323	0.478823	0.89575	1.50929	0.593867	0.00217416	0.00674299	0.752268	-0.410681	0.386015	0.546967	1.41299	0.498747	0.0362915	0.0900549	NA	NA	NA	NA
PF3D7_1416200	metacaspase-3, putative	MCA3	0.940302	-0.0888036	0.77104	0.971209	0.618143	-0.693986	1.48651e-15	1.74421e-14	1.12012	0.163652	0.522659	0.674068	0.742974	-0.428617	0.0362803	0.0900549	NA	NA	NA	NA
PF3D7_1208000	apicoplast ribosomal protein L29 precursor, putative	null	1.35222	0.435325	0.626049	0.942342	0.82885	-0.270818	0.955063	0.991693	0.462965	-1.11102	0.098037	0.202121	0.285759	-1.80713	0.0365962	0.0906796	NA	NA	NA	NA
PF3D7_1440400	zinc finger protein, putative	null	0.667107	-0.584009	0.0426491	0.409802	0.585138	-0.773152	4.47768e-10	3.45839e-09	0.811094	-0.302059	0.233643	0.381309	0.71836	-0.477221	0.0365918	0.0906796	NA	NA	NA	NA
PF3D7_1338900	serine/threonine protein kinase, putative	null	0.746137	-0.422488	0.13626	0.651419	1.02366	0.033732	0.826752	0.90549	0.985986	-0.0203613	1	1	1.36262	0.446383	0.0365723	0.0906796	NA	NA	NA	NA
PF3D7_0727800	cation transporting ATPase, putative	null	0.949816	-0.0742795	0.811225	0.985097	1.59021	0.669213	2.30299e-11	1.97984e-10	0.802753	-0.316971	0.2179	0.362769	1.35473	0.438	0.0367539	0.0910264	NA	NA	NA	NA
PF3D7_0106500	conserved Plasmodium protein, unknown function	null	0.769462	-0.378077	0.557475	0.921478	1.19375	0.255505	0.101613	0.182572	1.00172	0.00247897	0.885201	0.941537	1.55484	0.636768	0.037026	0.0916562	NA	NA	NA	NA
PF3D7_1032700	conserved Plasmodium protein, unknown function	null	1.01277	0.0183004	0.955204	1	0.906002	-0.142415	0.302164	0.43702	1.54306	0.625791	0.0258869	0.0748856	1.38292	0.467721	0.0371077	0.0918144	NA	NA	NA	NA
PF3D7_0812400	karyopherin alpha	KARalpha	0.963501	-0.0536415	0.844962	0.991159	1.31159	0.391321	3.36081e-05	0.000152306	0.544726	-0.876397	0.000343821	0.00260049	0.750203	-0.414647	0.0371934	0.0919822	NA	NA	NA	NA
PF3D7_0703900	conserved Plasmodium membrane protein, unknown function	null	1.0691	0.0963971	0.741514	0.970897	1.31035	0.389949	0.00405832	0.0117456	1.10698	0.146632	0.489832	0.643953	1.36494	0.448838	0.037355	0.0923375	NA	NA	NA	NA
PF3D7_1330400	ER lumen protein retaining receptor 1, putative, unspecified product	null	0.766084	-0.384425	0.159974	0.682649	0.917815	-0.123724	0.256582	0.384355	0.596109	-0.746353	0.00365274	0.0169123	0.718714	-0.476509	0.0373941	0.0923452	NA	NA	NA	NA
PF3D7_1343600	UDP-N-acetylglucosamine pyrophosphorylase, putative	null	1.07722	0.107313	0.897521	0.999191	1.95635	0.968163	0.00689531	0.0186871	0.934149	-0.0982761	0.887763	0.94253	1.71556	0.778683	0.0373876	0.0923452	NA	NA	NA	NA
PF3D7_0208300	conserved Plasmodium protein, unknown function	null	1.37442	0.45882	0.244913	0.771573	0.922673	-0.116109	0.604805	0.731111	2.24967	1.16971	0.000383841	0.00282885	1.5217	0.60568	0.0374255	0.0923621	NA	NA	up	NA
PF3D7_1454100	tRNA intron endonuclease, putative	null	0.568915	-0.813714	0.348397	0.838862	1.1386	0.187263	0.721735	0.830546	1.03993	0.0564835	0.853947	0.924232	2.07843	1.05549	0.0375572	0.0926147	NA	NA	NA	NA
PF3D7_0203400	conserved Plasmodium protein, unknown function	null	0.849185	-0.235849	0.625888	0.942342	1.51947	0.603571	3.97034e-05	0.000177301	0.3403	-1.55512	0.00794357	0.0310843	0.619066	-0.691836	0.0376212	0.0927281	NA	NA	NA	NA
PF3D7_1419800	glutathione reductase	GR	0.889674	-0.168651	0.485843	0.898643	1.21129	0.276547	0.108544	0.192105	0.504533	-0.986979	0.000409103	0.0029811	0.69465	-0.525641	0.03782	0.0931733	NA	NA	NA	NA
PF3D7_0919700	pyridoxal phosphate homeostasis protein, putative	null	1.05895	0.0826402	0.988426	1	1.59418	0.672818	0.117016	0.204384	1.22105	0.288123	0.587391	0.72823	1.84286	0.881947	0.0379497	0.0934036	NA	NA	NA	NA
PF3D7_0707200	conserved Plasmodium protein, unknown function	null	0.933224	-0.0997048	0.726116	0.970897	0.702243	-0.509958	9.64177e-08	5.98781e-07	0.987231	-0.01854	0.854519	0.924272	0.752139	-0.410929	0.0379375	0.0934036	NA	NA	NA	NA
PF3D7_0517500	UTP--glucose-1-phosphate uridylyltransferase, putative	null	1.65884	0.730177	0.112482	0.625339	0.465094	-1.1044	0.00911609	0.0238219	1.8615	0.896462	0.0503555	0.12214	0.524891	-0.929911	0.0382196	0.0939812	NA	NA	NA	NA
PF3D7_1016600	Plasmodium exported protein (PHISTc), unknown function	null	0.95503	-0.0663815	0.851995	0.991159	0.593415	-0.752887	0.122528	0.212229	0.542754	-0.881629	0.170009	0.304134	0.337454	-1.56724	0.038221	0.0939812	NA	NA	NA	NA
PF3D7_1425300	conserved Plasmodium protein, unknown function	null	1.17405	0.2315	0.447085	0.886205	0.621766	-0.685556	8.69276e-11	7.11584e-10	1.372	0.456278	0.0869604	0.185485	0.735603	-0.443	0.0382787	0.0940782	NA	NA	NA	NA
PF3D7_1420000	splicing factor 3B subunit 4, putative	SF3B4	0.906433	-0.141728	0.733954	0.970897	1.08486	0.117504	0.383456	0.522054	0.54716	-0.869964	0.0539659	0.128432	0.665386	-0.587737	0.0383641	0.0942059	NA	NA	NA	NA
PF3D7_1136800	DnaJ protein, putative	null	0.548547	-0.866313	0.361202	0.844528	0.898011	-0.155195	0.541831	0.675243	1.21591	0.282038	0.556267	0.702075	1.98671	0.990384	0.0383673	0.0942059	NA	NA	NA	NA
PF3D7_1004500	conserved Plasmodium protein, unknown function	null	0.660376	-0.598641	0.170448	0.697252	0.697039	-0.520689	0.0109559	0.0279709	1.38876	0.473793	0.0955984	0.198834	1.47202	0.557797	0.038388	0.0942118	NA	NA	NA	NA
PF3D7_0611100	succinate dehydrogenase subunit 3, putative	SDH3	0.608401	-0.716905	0.138255	0.651419	0.934747	-0.0973527	0.797651	0.885444	0.346906	-1.52738	0.00319434	0.0152674	0.541155	-0.885886	0.0384392	0.0942923	NA	NA	NA	NA
PF3D7_0932800	importin alpha re-exporter, putative	CSE1	0.857041	-0.222564	0.452127	0.886205	1.24421	0.315234	0.00274126	0.0083134	0.512208	-0.965198	0.000389523	0.00285852	0.752748	-0.40976	0.0384645	0.0943095	NA	NA	NA	NA
PF3D7_0517300	serine/arginine-rich splicing factor 1	SR1	0.960275	-0.058481	0.890863	0.999191	1.11226	0.153494	0.138041	0.234871	0.574419	-0.799825	0.0628658	0.144374	0.675796	-0.565339	0.0386661	0.0947587	NA	NA	NA	NA
PF3D7_1227800	elongator complex protein 3, putative	ELP3	1.25169	0.323875	0.355305	0.844361	1.04461	0.0629608	0.678724	0.791439	1.66875	0.738768	0.0105539	0.0386428	1.40744	0.493074	0.0387332	0.0948779	NA	NA	NA	NA
PF3D7_0910300	conserved protein, unknown function	null	0.84132	-0.249273	0.434899	0.877411	0.996311	-0.0053313	0.975267	1	1.20764	0.27219	0.344702	0.504207	1.44204	0.528108	0.0387623	0.0949039	NA	NA	NA	NA
PF3D7_0905800	conserved Plasmodium protein, unknown function	null	1.11184	0.152952	0.642624	0.943014	1.16072	0.215016	0.158442	0.262287	1.34042	0.422687	0.142992	0.266511	1.41122	0.496942	0.0388207	0.0950017	NA	NA	NA	NA
PF3D7_1145100	coatomer subunit gamma, putative	SEC21	0.821657	-0.283393	0.345796	0.83761	0.80797	-0.307626	0.0243208	0.0553258	0.653388	-0.613987	0.0260125	0.0750153	0.645747	-0.630959	0.0388693	0.0950755	NA	NA	NA	NA
PF3D7_0105000	unspecified product	null	1.19884	0.261639	0.584375	0.933958	0.462753	-1.11169	0.00885472	0.0232107	1.32969	0.411089	0.40268	0.564929	0.521824	-0.938365	0.0389149	0.0951416	NA	NA	NA	NA
PF3D7_0935500	Plasmodium exported protein, unknown function	GEXP22	0.9179	-0.12359	0.725243	0.970897	0.979554	-0.0298028	0.895786	0.954941	0.641334	-0.640853	0.0834525	0.179629	0.6943	-0.52637	0.0389998	0.0953041	NA	NA	NA	NA
PF3D7_1022100	methyltransferase, putative	null	0.538081	-0.894104	0.119047	0.63209	0.822595	-0.281746	0.501163	0.638023	1.4972	0.58227	0.174872	0.309642	2.30646	1.20568	0.0390372	0.0953501	NA	NA	NA	NA
PF3D7_1352500	thioredoxin-related protein, putative	null	0.804015	-0.314705	0.217079	0.740233	1.06686	0.0933694	0.259197	0.387268	0.551604	-0.858296	0.000436327	0.00314848	0.739642	-0.435101	0.0390714	0.0953882	NA	NA	NA	NA
PF3D7_1446000	U5 spliceosomal RNA	null	1.69791	0.763758	0.208159	0.733974	0.892867	-0.163483	0.828901	0.906639	0.901834	-0.149066	0.77167	0.870537	0.482796	-1.05051	0.0390958	0.0954028	NA	NA	NA	NA
PF3D7_0529400	conserved Plasmodium protein, unknown function	null	0.875728	-0.191445	0.495698	0.899891	0.824856	-0.277785	0.000400425	0.00148354	0.790841	-0.33854	0.156134	0.284734	0.752423	-0.410384	0.0392717	0.0957865	NA	NA	NA	NA
PF3D7_0826200	alpha/beta hydrolase, putative	null	0.61871	-0.692664	0.283001	0.793232	1.13164	0.178414	0.574653	0.704492	1.00907	0.0130198	0.908227	0.953934	1.84752	0.885589	0.0393218	0.0958632	NA	NA	NA	NA
PF3D7_0927000	HSP90 co-chaperone p23	P23	0.715613	-0.482749	0.103083	0.606485	1.01847	0.0264082	0.953694	0.990798	0.414918	-1.2691	2.64766e-05	0.000300249	0.594606	-0.749993	0.0393819	0.0959376	NA	NA	down	NA
PF3D7_1337200	1-deoxy-D-xylulose 5-phosphate synthase	DXS	1.0266	0.0378779	0.93234	1	1.79244	0.841923	5.30945e-10	4.08867e-09	0.783661	-0.351698	0.192436	0.331895	1.38359	0.46842	0.0397207	0.0966526	NA	NA	NA	NA
PF3D7_1313600	conserved protein, unknown function	null	0.932042	-0.101533	0.747858	0.970897	0.523616	-0.933419	1.32372e-15	1.55671e-14	0.94736	-0.0780147	0.887772	0.94253	0.534727	-0.903125	0.0397116	0.0966526	NA	NA	NA	NA
PF3D7_1443600	gamma-tubulin complex component, putative	null	0.735973	-0.442275	0.189741	0.720767	1.08799	0.121665	0.563533	0.694298	0.960056	-0.0588102	0.928609	0.968618	1.42595	0.511925	0.0398344	0.0968832	NA	NA	NA	NA
PF3D7_1326400	translation initiation factor eIF-2B subunit gamma, putative	null	0.747009	-0.420803	0.188489	0.720767	1.42272	0.508653	0.00851988	0.0224235	0.758905	-0.398008	0.180292	0.316749	1.4602	0.546162	0.0400398	0.0972908	NA	NA	NA	NA
PF3D7_1340700	ras-related protein Rab-11B	RAB11b	0.775519	-0.366766	0.475057	0.89575	1.14942	0.200902	0.151755	0.253235	0.40538	-1.30265	0.0338603	0.0907653	0.61134	-0.709953	0.0401101	0.0974156	NA	NA	NA	NA
PF3D7_1201300	liver stage associated protein 1	LSAP1	2.36637	1.24267	0.305795	0.809229	0.0851781	-3.55337	0.0440903	0.0915627	2.33502	1.22343	0.31677	0.474743	0.0847979	-3.55983	0.0401772	0.0975325	NA	NA	NA	NA
PF3D7_0814900	superoxide dismutase [Fe]	FeSOD	0.773702	-0.370151	0.170872	0.697252	1.30169	0.380382	0.00149841	0.00486797	0.434132	-1.20379	3.15323e-06	4.53802e-05	0.739832	-0.434731	0.0402452	0.0976516	NA	NA	down	NA
PF3D7_1130000	phosphoacetylglucosamine mutase, putative	PAGM	0.758557	-0.398671	0.218695	0.741426	1.12093	0.1647	0.317508	0.454782	0.976573	-0.0342004	0.847163	0.920157	1.45833	0.544318	0.0405507	0.0983465	NA	NA	NA	NA
PF3D7_1314000	conserved protein, unknown function	null	0.787932	-0.343857	0.438808	0.881458	1.50334	0.588176	0.0495783	0.100746	0.828141	-0.272052	0.658615	0.785155	1.58644	0.665792	0.0406821	0.0986186	NA	NA	NA	NA
PF3D7_1009500	metalloprotease, putative	null	0.863086	-0.212423	0.50085	0.901335	1.33993	0.422156	0.0114542	0.0291429	0.916194	-0.126275	0.655744	0.782453	1.44025	0.526319	0.0408529	0.0989861	NA	NA	NA	NA
PF3D7_1109400	essential nuclear protein 1, putative	ENP1	0.949094	-0.0753767	0.804498	0.983299	1.05387	0.0757014	0.593887	0.72245	1.23613	0.30583	0.246036	0.395803	1.38593	0.470856	0.0409082	0.099033	NA	NA	NA	NA
PF3D7_1333900	conserved Plasmodium protein, unknown function	null	0.649114	-0.623457	0.161695	0.685315	1.18429	0.244026	0.254064	0.381077	0.783039	-0.352845	0.47438	0.631329	1.43528	0.521335	0.0409108	0.099033	NA	NA	NA	NA
PF3D7_1409000	WD repeat-containing protein, putative	null	0.651491	-0.618182	0.134292	0.651419	1.4234	0.50934	0.144108	0.243206	0.74958	-0.415846	0.346711	0.50586	1.65454	0.726431	0.0410344	0.0992855	NA	NA	NA	NA
PF3D7_1315900	exportin-T, putative	null	0.905023	-0.143974	0.530044	0.90977	1.4751	0.560811	1.31203e-06	7.17889e-06	0.801597	-0.319051	0.250464	0.401254	1.31601	0.39617	0.0411685	0.0994695	NA	NA	NA	NA
PF3D7_0311200	valine--tRNA ligase, putative	null	1.0817	0.113306	0.727379	0.970897	1.39369	0.478905	0.00758999	0.0202529	1.11109	0.15197	0.621894	0.753673	1.44486	0.530928	0.0411685	0.0994695	NA	NA	NA	NA
PF3D7_1111400	conserved Plasmodium protein, unknown function	null	0.768507	-0.37987	0.339817	0.834742	1.58943	0.66851	0.00300297	0.00900718	0.719086	-0.475763	0.179285	0.315394	1.49379	0.57898	0.0413632	0.099893	NA	NA	NA	NA
PF3D7_0726700	conserved Plasmodium protein, unknown function	null	0.801061	-0.320016	0.340608	0.834803	1.02057	0.0293752	0.935166	0.979052	0.552714	-0.855394	0.00278303	0.013798	0.711324	-0.491421	0.0416755	0.1006	NA	NA	NA	NA
PF3D7_1205200	HAD domain ookinete protein, putative	HADO	1.29427	0.372134	0.594509	0.93659	0.410094	-1.28597	0.045111	0.0932724	1.13705	0.185295	0.755754	0.859429	0.361656	-1.46731	0.0419497	0.101215	NA	NA	NA	NA
mal_mito_2	unspecified product	null	1.06224	0.0871132	0.780324	0.974855	0.831679	-0.265901	0.0480195	0.0982312	0.946975	-0.0786017	0.694699	0.813755	0.748951	-0.417057	0.0420742	0.101451	NA	NA	NA	NA
PF3D7_1349800	GPN-loop GTPase, putative	null	1.31151	0.391229	0.467676	0.893576	0.649905	-0.621699	0.369583	0.509573	0.877907	-0.18786	0.861374	0.927632	0.441385	-1.17989	0.0420872	0.101451	NA	NA	NA	NA
PF3D7_0810400	aquaporin, putative	AQP2	0.807121	-0.309142	0.363521	0.844528	0.935484	-0.096215	0.715256	0.824734	1.29399	0.371832	0.267792	0.420613	1.51338	0.597776	0.0421427	0.101537	NA	NA	NA	NA
PF3D7_1228800	WD repeat-containing protein, putative	null	0.917265	-0.12459	0.723301	0.970897	0.987417	-0.0182684	0.799672	0.887011	0.666884	-0.584492	0.0187558	0.0595064	0.727152	-0.459671	0.0422207	0.101678	NA	NA	NA	NA
PF3D7_1364900	ferrochelatase	FC	1.41608	0.501906	0.514196	0.904485	1.83027	0.872059	0.0103054	0.02648	1.27593	0.351546	0.410318	0.572236	1.65973	0.730946	0.0422453	0.101689	NA	NA	NA	NA
PF3D7_0616700	ras GTPAse, putative	null	1.30242	0.381196	0.383546	0.851543	1.26974	0.34453	0.182275	0.293514	1.60443	0.682064	0.0426339	0.107225	1.57477	0.655139	0.0422809	0.101727	NA	NA	NA	NA
PF3D7_1448000	U3 small nucleolar RNA-associated protein 12, putative	UTP12	1.08667	0.119916	0.713529	0.970897	1.20108	0.264329	0.206485	0.323292	1.33306	0.414745	0.181031	0.317616	1.48461	0.570088	0.0424361	0.102005	NA	NA	NA	NA
PF3D7_1467100	DNA-3-methyladenine glycosylase, putative	null	0.666391	-0.58556	0.332189	0.829322	1.19671	0.259068	0.478842	0.618084	0.931262	-0.10274	0.947274	0.980977	1.67913	0.747713	0.0424296	0.102005	NA	NA	NA	NA
PF3D7_1368200	ABC transporter E family member 1, putative	ABCE1	1.07007	0.0977043	0.684818	0.960055	1.04073	0.057595	0.589068	0.717931	0.76692	-0.382852	0.114224	0.226764	0.755228	-0.405017	0.0424887	0.102084	NA	NA	NA	NA
PF3D7_1213100	U1 spliceosomal RNA	null	1.08076	0.11204	0.877145	0.996361	NA	NA	NA	NA	0.45429	-1.13831	0.332715	0.492052	0.190423	-2.39272	0.0425747	0.102243	NA	NA	NA	NA
PF3D7_0309100	conserved Plasmodium protein, unknown function	null	1.1863	0.246467	0.592138	0.936266	0.999774	-0.00032563	1	1	0.753776	-0.407793	0.390619	0.551443	0.646828	-0.628547	0.0426292	0.102326	NA	NA	NA	NA
PF3D7_0614600	conserved Plasmodium protein, unknown function	null	0.835111	-0.25996	0.51661	0.904485	0.503085	-0.991125	0.00372386	0.0109236	0.919644	-0.120853	0.762714	0.865506	0.557348	-0.843349	0.0426775	0.102394	NA	NA	NA	NA
PF3D7_1139000	unspecified product	null	0.797929	-0.325667	0.624986	0.942342	1.21586	0.281975	1	1	0.182288	-2.45571	0.0220024	0.0668983	0.282306	-1.82467	0.0427806	0.102594	NA	NA	NA	NA
PF3D7_1326000	conserved Plasmodium protein, unknown function	null	0.779532	-0.359319	0.369289	0.847608	0.676877	-0.563035	0.000472037	0.00172065	0.665927	-0.586565	0.130132	0.249247	0.580375	-0.784942	0.0429265	0.102896	NA	NA	NA	NA
PF3D7_0320000	protein phosphatase inhibitor 2	I2	0.791309	-0.337687	0.230543	0.75305	1.343	0.425454	0.00358597	0.0105728	0.427588	-1.22571	0.00198138	0.0106378	0.736396	-0.441447	0.0430168	0.103064	NA	NA	NA	NA
PF3D7_1411700	methyltransferase, putative	null	0.717614	-0.478721	0.159857	0.682649	1.39596	0.481261	0.0131165	0.0327472	0.752103	-0.410999	0.169093	0.303139	1.47711	0.562776	0.0431112	0.103194	NA	NA	NA	NA
PF3D7_1427000	conserved Plasmodium protein, unknown function	null	0.625479	-0.676967	0.0307863	0.347354	0.921296	-0.118264	0.414897	0.553267	0.95722	-0.063078	0.865868	0.929261	1.42571	0.511678	0.0431025	0.103194	NA	NA	NA	NA
PF3D7_1032600	conserved protein, unknown function	null	0.817166	-0.291299	0.600231	0.939065	1.26764	0.342143	0.408334	0.545916	1.26358	0.337515	0.63114	0.76169	1.9822	0.987104	0.0433216	0.103649	NA	NA	NA	NA
PF3D7_0108300	conserved Plasmodium protein, unknown function	ARP	1.14796	0.199074	0.434299	0.877411	0.744291	-0.426062	5.07393e-08	3.24407e-07	1.1695	0.225887	0.407357	0.569333	0.767417	-0.381917	0.0433466	0.103661	NA	NA	NA	NA
PF3D7_1031300	conserved Plasmodium protein, unknown function	null	1.09462	0.13043	0.823641	0.985861	0.737517	-0.439251	0.000300363	0.00115029	2.07097	1.0503	4.63992e-05	0.000485645	1.40174	0.487216	0.0434537	0.103869	NA	NA	up	NA
PF3D7_1211800	polyubiquitin	PfpUB	1.12772	0.173411	0.638142	0.94283	0.734688	-0.444796	2.18343e-07	1.31208e-06	1.11164	0.152686	0.748573	0.854666	0.735463	-0.443276	0.0436607	0.104315	NA	NA	NA	NA
PF3D7_0523600	conserved protein, unknown function	null	0.947398	-0.0779576	0.795301	0.980865	1.39056	0.475665	0.0142007	0.0351166	0.477558	-1.06625	0.000220962	0.00180853	0.709043	-0.496055	0.0439051	0.10485	NA	NA	down	NA
PF3D7_0607300	uroporphyrinogen III decarboxylase	UROD	1.75333	0.8101	0.306657	0.809229	1.56861	0.649483	0.107391	0.190714	2.20984	1.14394	0.0122379	0.0430445	1.98337	0.987956	0.0439597	0.104932	NA	NA	NA	NA
PF3D7_1353100	Plasmodium exported protein, unknown function	null	1.56393	0.645177	0.141389	0.654799	0.502247	-0.99353	0.00107467	0.00360397	1.84678	0.885008	0.022095	0.0670253	0.600105	-0.736713	0.0443299	0.105669	NA	NA	NA	NA
PF3D7_0902400	serine/threonine protein kinase, FIKK family	FIKK9.5	0.83681	-0.257028	0.569969	0.926954	0.978886	-0.0307872	0.957934	0.993088	1.57151	0.652152	0.164595	0.296511	1.85627	0.892409	0.0443119	0.105669	NA	NA	NA	NA
PF3D7_1005500	regulator of nonsense transcripts 1, putative	UPF1	0.675494	-0.565985	0.0390507	0.391127	1.06636	0.0926918	0.259098	0.387231	0.838863	-0.253493	0.284148	0.43998	1.33748	0.419518	0.0443831	0.105746	NA	NA	NA	NA
PF3D7_1244700	conserved protein, unknown function	null	1.04345	0.0613623	0.79508	0.980832	0.988622	-0.0165085	0.991091	1	0.741319	-0.431834	0.135229	0.256075	0.711695	-0.490669	0.0445049	0.105988	NA	NA	NA	NA
PF3D7_0927800	cytochrome c oxidase subunit 5B, putative	COX5B	0.660006	-0.59945	0.0799508	0.536901	0.770475	-0.376179	0.00371181	0.0109062	0.614359	-0.702846	0.04093	0.103959	0.727376	-0.459227	0.0448816	0.106835	NA	NA	NA	NA
PF3D7_1248300	conserved protein, unknown function	null	1.10785	0.147766	0.684488	0.960055	1.67184	0.741436	0.065257	0.126996	0.40409	-1.30725	0.00200425	0.0107052	0.617689	-0.695047	0.0449688	0.106993	NA	NA	NA	NA
PF3D7_1358200	conserved Plasmodium protein, unknown function	null	0.777414	-0.363244	0.240963	0.766465	1.31487	0.394925	0.0108907	0.027873	0.815989	-0.293379	0.310428	0.468628	1.39243	0.477602	0.0451081	0.107275	NA	NA	NA	NA
PF3D7_1011400	proteasome subunit beta type-5	null	0.775404	-0.366979	0.203892	0.729004	1.13716	0.185438	0.151296	0.25276	0.499479	-1.0015	9.19215e-05	0.000869061	0.739119	-0.436122	0.0452102	0.107468	NA	NA	down	NA
PF3D7_1456600	mitochondrial ribosomal protein L28 precursor, putative	null	1.48011	0.565703	0.270026	0.7895	0.955402	-0.0658202	0.952733	0.990625	0.802514	-0.317402	0.555932	0.702029	0.524911	-0.929855	0.045287	0.107601	NA	NA	NA	NA
PF3D7_0415000	arsenical pump-driving ATPase, putative	null	0.915523	-0.127332	0.736258	0.970897	0.811881	-0.30066	0.258508	0.386572	0.73736	-0.439558	0.157506	0.28644	0.660247	-0.598921	0.045517	0.108098	NA	NA	NA	NA
PF3D7_0104000	thrombospondin-related sporozoite protein	TRSP	0.464604	-1.10593	0.177742	0.704824	1.13131	0.17799	0.801269	0.888248	1.0929	0.128164	0.967022	0.992188	2.70349	1.43482	0.0456227	0.108199	NA	NA	NA	NA
PF3D7_0103100	vacuolar protein sorting-associated protein 51, putative	VPS51	0.992432	-0.0109604	0.996996	1	1.05109	0.0718908	0.596304	0.724514	0.685432	-0.544915	0.0394619	0.101468	0.73179	-0.450499	0.0456623	0.108243	NA	NA	NA	NA
PF3D7_0910500	DNA repair protein REV1, putative	null	1.73543	0.79529	0.0549083	0.462821	0.670881	-0.575871	5.39212e-07	3.1039e-06	1.50209	0.586968	0.0177328	0.0572118	0.583826	-0.77639	0.0457796	0.108471	NA	NA	NA	NA
PF3D7_1403600	selenoprotein	Sel1	1.20441	0.268324	0.517104	0.904485	0.935345	-0.0964297	0.557371	0.688828	0.849296	-0.23566	0.429688	0.590173	0.666922	-0.584409	0.0458185	0.108513	NA	NA	NA	NA
PF3D7_1140500	myosin K, putative	MyoK	1.37813	0.462714	0.177621	0.704824	0.607038	-0.720142	2.83378e-06	1.48189e-05	3.21632	1.68541	7.12623e-09	1.79228e-07	1.42858	0.514581	0.0458421	0.108519	NA	NA	up	NA
PF3D7_1006200	DNA/RNA-binding protein Alba 3	ALBA3	0.801294	-0.319596	0.433541	0.877411	1.25761	0.330688	0.000826793	0.00286544	0.446641	-1.16281	0.0196588	0.0614679	0.712297	-0.48945	0.0461452	0.109186	NA	NA	NA	NA
PF3D7_1437100	conserved protein, unknown function	null	0.773681	-0.370189	0.662719	0.951749	1.2203	0.287232	0.464653	0.604681	1.08805	0.121751	0.76986	0.869934	1.71297	0.7765	0.04622	0.109313	NA	NA	NA	NA
PF3D7_1409800	CUGBP Elav-like family member 2, putative	CELF2	0.822157	-0.282514	0.426695	0.873108	1.36025	0.443876	0.0143353	0.0354326	0.874157	-0.194035	0.48311	0.639824	1.46084	0.546797	0.0463332	0.109484	NA	NA	NA	NA
PF3D7_0720400	apoptosis-inducing factor, putative	AIF	0.93879	-0.0911255	0.727169	0.970897	0.933836	-0.0987591	0.502302	0.638846	1.36666	0.450651	0.100003	0.20495	1.37157	0.455827	0.0465241	0.10983	NA	NA	NA	NA
PF3D7_1018700	conserved Plasmodium protein, unknown function	null	0.96719	-0.0481281	0.832871	0.987426	0.744832	-0.425013	0.00066781	0.00236141	0.927608	-0.108413	0.715431	0.829971	0.71977	-0.474393	0.0465201	0.10983	NA	NA	NA	NA
PF3D7_0931200	selenoprotein	Sel2	0.68438	-0.547131	0.257542	0.781293	1.48383	0.56933	0.378893	0.518149	0.242557	-2.0436	0.00445373	0.0197389	0.536329	-0.898809	0.0465887	0.109882	NA	NA	NA	NA
PF3D7_0926400	monocarboxylate transporter, putative	null	0.744791	-0.425092	0.144876	0.658861	0.982606	-0.0253145	0.886065	0.947602	1.01538	0.0220241	0.89179	0.94486	1.34786	0.430675	0.0465734	0.109882	NA	NA	NA	NA
PF3D7_1246600	pre-mRNA-splicing factor CWC26, putative	BUD13	1.00135	0.001951	1	1	1.24065	0.311092	0.108949	0.192691	1.17948	0.23815	0.49642	0.649976	1.47497	0.56069	0.0466179	0.1099	NA	NA	NA	NA
PF3D7_1104600	radial spoke head protein, putative	null	0.812093	-0.300283	0.57453	0.930134	0.951077	-0.0723654	0.906194	0.961698	0.458684	-1.12443	0.0155389	0.0517066	0.54443	-0.877181	0.0468019	0.110284	NA	NA	NA	NA
PF3D7_0615400	ribonuclease, putative	null	0.740503	-0.433422	0.139121	0.651594	1.09376	0.129296	0.110143	0.194537	0.902279	-0.148355	0.547056	0.694963	1.34463	0.427205	0.0469083	0.110484	NA	NA	NA	NA
PF3D7_1110600	mitochondrial ribosomal protein L11 precursor, putative	null	0.750001	-0.415036	0.183658	0.713707	0.875933	-0.191107	0.224008	0.344699	0.626213	-0.675274	0.0646176	0.147742	0.741966	-0.430575	0.0470605	0.110791	NA	NA	NA	NA
[truncated: 3,753 more rows]

## Sheet: S5B
Table S5B. K-mean clustering analysis of differentially expressed transcripts
[truncated: 1,517 more rows]

[truncated: 1 more sheets: S5C]
