# Supplementary material for: The DEAD-box RNA helicase PfDOZI imposes opposing actions on RNA metabolism in Plasmodium falciparum
Source: Nat Commun. 2024 May 3;15:3747. doi: 10.1038/s41467-024-48140-4 (PMC11068891; doi:10.1038/s41467-024-48140-4)
Supplement: Supplementary file 8 — Supplementary Data 6 [file 41467_2024_48140_MOESM8_ESM.xlsx]

## Sheet: S6
Table S6: List of primers used in the study
Primer name	5′ to 3′ sequence	Purpose	Gene Name or Symbol
Pfdozi-KO_F	CGggatccCCATTAAAAGATCTAAGATAT	Plasmid construction
Pfdozi-KO_R	ataagaatgcggccgcCAGAAGATGATAGCTTGATT	Plasmid construction
tag_F	CGggatccCTGCTACCTTTCCTGTGACTG	Plasmid construction
tag_R	ataagaatgcggccgcGGTATATAAGGATGGGTCAATT	Plasmid construction
DOZI probe_F	ATGAGTTATAAAACCAATTGTACG	Southern blot
DOZI probe_R	CCTAGTAATACTATTACAGAAGATG	Southern blot
OVER-DOZIF	GCGGATCCATGAGTTATAAAACCAATTGTACG	Plasmid construction
OVER-DOZIR	CGCCTAGGGGTATATAAGGATGGGTCAAT	Plasmid construction
tdTom-infusion F	ATCCCCTACTACGTGGGCCCGTGAGCAAGGGCGAGGAGGTCATC	Plasmid construction
tdTom-infusion R	AAGTCGACCTGCAGGGTACCTTACTTGTACAGCTCGTCCATGCCG	Plasmid construction
Dozi-td inf-F	TATAGTCCATCTCGAGATGAGTTATAAAACCAATTGTACG	Plasmid construction
Dozi-td inf-R	TCGCCCTTGCTCACGGGCCC GGTATATAAGGATGGGTCAAT	Plasmid construction
GBP2tagging-F	CGGGATCCGGTTGTGGTATTGTTGAATATGCTAC	Plasmid construction
GBP2tagging-R	CGCCTAGGTTCGTTATTTTCATAATTAACTTTTAATATATATCC	Plasmid construction
Gbp2genoF	AGCCCAAGCAAAGGTTGTAGAG	Genotypic PCR
DCP2tagging-F	CGGGATCCCGCTTAAGGGTGATATAAGG	Plasmid construction
DCP2 tagging -R	CGCCTAGGTTCGAAGGGGTTATAACTATTC	Plasmid construction
Dcp2genoF	GGGAAATATGAATAGCACGAATGAG	Genotypic PCR
GFP-R	TTGGGACAACTCCAGTGAAAAGTTC	Genotypic PCR
DCP2-tdin-F	TATAGTCCATCTCGAGATGCCTAATAATAAATTGCAGAAG	Plasmid construction
DCP2-tdin-R	TCGCCCTTGCTCACGGGCCCTTCGAAGGGGTTATAACTATTC	Plasmid construction
GBP2-tdin-F	TATAGTCCATCTCGAGATGTCGATGGAAAATAATAGCCCAAGC	Plasmid construction
GBP2-tdin-R	TCGCCCTTGCTCACGGGCCCTTCGTTATTTTCATAATTAACTTTTAATATATATCC	Plasmid construction
PF3D7_1222600_F	GGAGATGTAGATGGTGGG	RT-qPCR	AP2-G
PF3D7_1222600_R	GCATTTGTTCTTTGGGATT	RT-qPCR	AP2-G
PF3D7_1477300_F	CGTGCGAGGAATAAACAG	RT-qPCR	Pfg14-744
PF3D7_1477300_R	TCCGTCAACAGAGCCATT	RT-qPCR	Pfg14-744
PF3D7_1477700 _F	TAAACGACGATACCCCACG	RT-qPCR	Pfg14-748
PF3D7_1477700_R	ATCAACCATCCCATCCCT	RT-qPCR	Pfg14-748
PF3D7_1301200_F	TTGGAATAATATATGTGGCCTTAT	RT-qPCR	GBPH2
PF3D7_1301200_R	GTCCTTCTGGGTCGGCGCTTGTTG	RT-qPCR	GBPH2
Pf3D7_0102300_F	GATCCTTAGCACAATGTTTAAATACA	RT-qPCR	Plasmodium exported protein
Pf3D7_0102300_R	CCAATGTTAGTATAATCACTTAAGTCT	RT-qPCR	Plasmodium exported protein
Pf3D7_0206800_F	CACCCACTCAAGATGCAGACAC	RT-qPCR	MSP2
Pf3D7_0206800_R	CTCTGGTGCAGATTGTAATTCG	RT-qPCR	MSP2
Pf3D7_0217500_F	AGAATAACAGCAAAGGAAGC	RT-qPCR	CDPK1
Pf3D7_0217500_R	TAATATGGCTGCTTGAGCTA	RT-qPCR	CDPK1
PF3D7_1141900_F	TTACCAGTACCATATATTGTACCG	RT-qPCR	IMC1b
PF3D7_1141900_R	CCTTTGGATATTCTCGAACAGTA	RT-qPCR	IMC1b
PF3D7_0935400_F	GGTAATAGTAGGCGTCGAAATAG	RT-qPCR	GDV1
PF3D7_0935400_R	ACCAAGTCCTCACAACCAGCAT	RT-qPCR	GDV1
PF3D7_1221400_F	GCCACATGCACATAATTTACCAG	RT-qPCR	IMC1h
PF3D7_1221400_R	GTAAGAATATCTGGTTGGATATCC	RT-qPCR	IMC1h
PF3D7_1031000_F	GTAATCTTGGATATGATATGGT	RT-qPCR	Pfs25
PF3D7_1031000_R	CAGGATTGCTTGTATCTAATAT	RT-qPCR	Pfs25
PF3D7_1030900_F	GAAGTGTGTACATTAGAAGG	RT-qPCR	Pfs28
PF3D7_1030900_R	ACACTATATGATGTATCAGCC	RT-qPCR	Pfs28
PF3D7_0816800_F	CATCAGAAGTAGAGGATGAAGG	RT-qPCR	DMC1
PF3D7_0816800_R	CAGATATACCCTTAACGTTGCA	RT-qPCR	DMC1
PF3D7_1136900_F	CTCGGCTTACAAGAAAGGAGT	RT-qPCR	SUB2
PF3D7_1136900_R	CCTCTTCGTGGAGATTCTTGG	RT-qPCR	SUB2
PF3D7_0523000_F	CAAGTGAGTTCAGGAATTGGTAC	RT-qPCR	MDR1
PF3D7_0523000_R	GTAATACATAAAGTCAAACGTGC	RT-qPCR	MDR1
PF3D7_0731500_F	ATGATAGAAGCAACTATGTATGT	RT-qPCR	EBA175
PF3D7_0731500_R	GAAATGATCCTTCATGGTCTCT	RT-qPCR	EBA175
PF3D7_1476200_F	TTAAGTATAGTTGGAATAATAT	RT-qPCR	Plasmodium exported protein (PHISTb)
PF3D7_1476200_R	CATGTAATATTTCTCTGAAGCT	RT-qPCR	Plasmodium exported protein (PHISTb)
PF3D7_1133400_F	AACTTTGGAAGAGGACAGAA	RT-qPCR	AMA1
PF3D7_1133400_R	TATGTTCCTGGTGTAATGGA	RT-qPCR	AMA1
PF3D7_0206900_F	ATAATGGTGGATGTTCTGATG	RT-qPCR	MSP5
PF3D7_0206900_R	ATCCATCCTTACATATACAT	RT-qPCR	MSP5
PF3D7_1035300_F	GTACATCCGAACCAGCTGAACATG	RT-qPCR	GLURP
PF3D7_1035300_R	ACTTCAGGATCAACACTTGCATGT	RT-qPCR	GLURP
PF3D7_0717700_F	CACGGAAAATAAATATCATGTTC	RT-qPCR	serine--tRNA ligase, putative
PF3D7_0717700_R	CCATAAAGGGAATAAAATCC	RT-qPCR	serine--tRNA ligase, putative
