# Supplementary material for: The DEAD-box RNA helicase PfDOZI imposes opposing actions on RNA metabolism in Plasmodium falciparum
Source: Nat Commun. 2024 May 3;15:3747. doi: 10.1038/s41467-024-48140-4 (PMC11068891; doi:10.1038/s41467-024-48140-4)
Supplement: Supplementary file 10 — Source Data [file 41467_2024_48140_MOESM10_ESM.xlsx]

## Sheet: Fig.2a
	Parasitemia of Δpfdozi parasite lines in growth curve study
		3D7-Rep1	3D7-Rep2	3D7-Rep3	Δpfdozi-K2-Rep1	Δpfdozi-K2-Rep2	Δpfdozi-K2-Rep3	Δpfdozi-K6-Rep1	Δpfdozi-K6-Rep2	Δpfdozi-K6-Rep3	Comp-Rep1	Comp-Rep2	Comp-Rep3	Over-Rep1	Over-Rep2	Over-Rep3
	Day 1	0.1	0.1	0.1	0.1	0.1	0.1	0.1	0.1	0.1	0.1	0.1	0.1	0.1	0.1	0.1
	Day 3	0.53	0.49	0.46	0.7	0.68	0.79	0.74	0.88	0.73	0.561366	0.420157	0.455476	0.26716	0.107392	0.0754481
	Day 5	2.2	1.9	2.6	5.99	4.36	4.4	5.1	5.9	4.9	2.63225	1.69678	1.70097	0.319213	0.124917	0.0958699
	Day 7	11.4	9.6	10.3	16.4	14.4	17.4	18.4	19.9	16.7	11.3038	9.52699	9.04924	0.426239	0.294862	0.178899
	Comp: Complementation in K6
	Over: Overexpression in 3D7
	Rep: Replicate

## Sheet: Fig.2b
No. of merozoite in mature schizonts
	3D7	Δpfdozi K2	Δpfdozi K6	Comp
	9	9	9	9
	9	9	10	9
	9	10	10	9
	9	10	10	9
	9	10	10	10
	10	11	10	10
	10	11	10	10
	10	11	10	10
	10	11	10	10
	10	11	10	10
	10	11	10	10
	10	11	10	10
	10	11	10	10
	10	11	10	10
	10	12	11	10
	10	12	11	10
	10	12	11	10
	10	12	11	10
	10	12	11	10
	10	12	11	10
	10	12	11	10
	10	12	11	10
	11	12	11	10
	11	12	11	10
	11	12	11	10
	11	12	11	10
	11	12	11	11
	11	12	11	11
	11	12	11	11
	11	12	11	11
	11	12	11	11
	11	12	11	11
	11	12	11	11
	11	12	12	11
	11	12	12	11
	11	12	12	11
	11	12	12	11
	11	12	12	11
	11	12	12	11
	11	12	12	11
	11	12	12	11
	11	13	12	11
	11	13	12	11
	11	13	12	11
	11	13	12	11
	11	13	12	11
	11	13	12	11
	11	13	12	11
	11	13	12	11
	11	13	12	11
	11	13	12	11
	11	13	12	11
	11	13	12	11
	11	13	12	11
	11	13	12	11
	11	13	12	11
	11	13	12	11
	12	13	12	11
	12	13	12	11
	12	13	12	11
	12	13	12	11
	12	13	12	11
	12	13	12	12
	12	13	13	12
	12	13	13	12
	12	13	13	12
	12	13	13	12
	12	13	13	12
	12	13	13	12
	12	13	13	12
	12	13	13	12
	12	13	13	12
	12	13	13	12
	12	13	13	12
	12	13	13	12
	12	13	13	12
	12	13	13	12
	12	13	13	12
	12	14	13	12
	12	14	13	12
	12	14	13	12
	12	14	13	12
	12	14	13	12
	12	14	13	12
	12	14	13	12
	12	14	13	12
	12	14	13	12
	12	14	13	12
	12	14	13	12
	12	14	13	12
	12	14	13	12
	12	14	13	12
	12	14	13	12
	12	14	13	12
	12	14	13	12
	12	14	13	12
	13	14	13	12
	13	14	14	12
	13	14	14	12
	13	14	14	12
	13	14	14	13
	13	14	14	13
	13	14	14	13
	13	14	14	13
	13	14	14	13
	13	14	14	13
	13	14	14	13
	13	14	14	13
	13	14	14	13
	13	14	14	13
	13	14	14	13
	13	14	14	13
	13	14	14	13
	13	14	14	13
	13	14	14	13
	13	15	14	13
	13	15	14	13
	13	15	14	13
	13	15	14	13
	13	15	14	13
	13	15	14	13
	13	15	14	13
	13	15	14	13
	13	15	14	13
	13	15	14	13
	13	15	14	13
	13	15	14	13
	13	15	14	13
	13	15	14	13
	13	15	14	13
	13	15	15	13
	13	15	15	13
	13	15	15	13
	13	15	15	13
	13	15	15	13
	13	15	15	13
	13	15	15	13
	13	15	15	13
	14	15	15	14
	14	15	15	14
	14	15	15	14
	14	15	15	14
	14	15	15	14
	14	15	15	14
	14	15	15	14
	14	15	15	14
	14	15	15	14
	14	15	15	14
	14	15	15	14
	14	16	15	14
	14	16	15	14
	14	16	15	14
	14	16	15	14
	14	16	15	14
	14	16	15	14
	14	16	15	14
	14	16	15	14
	14	16	15	14
	14	16	15	14
	14	16	15	14
	14	16	15	14
	14	16	15	14
	14	16	15	14
	14	16	15	14
	14	16	15	14
	14	16	16	14
	14	16	16	14
	14	16	16	14
	14	16	16	14
	14	16	16	14
	14	16	16	14
	14	16	16	14
	14	16	16	14
	14	16	16	14
	14	16	16	14
	14	16	16	14
	14	16	16	14
	14	17	16	14
	15	17	16	14
	15	17	16	15
	15	17	16	15
	15	17	16	15
	15	17	16	15
	15	17	16	15
	15	17	16	15
	15	17	16	15
	15	17	16	15
	15	17	16	15
	15	17	16	15
	15	17	16	15
	15	17	16	15
	15	17	16	15
	15	17	16	15
	15	17	16	15
	15	17	16	15
	15	17	16	15
	15	17	16	15
	15	17	16	15
	15	17	17	15
	15	17	17	15
	15	17	17	15
	15	17	17	15
	15	17	17	15
	15	17	17	15
	15	17	17	15
	15	18	17	15
	15	18	17	15
	15	18	17	15
	16	18	17	15
	16	18	17	16
	16	18	17	16
	16	18	17	16
	16	18	17	16
	16	18	17	16
	16	18	17	16
	16	18	17	16
	16	18	17	16
	16	18	17	16
	16	18	17	16
	16	18	17	16
	16	18	17	16
	16	18	18	16
	16	18	18	16
	16	18	18	16
	16	18	18	16
	16	19	18	16
	16	19	18	16
	16	19	18	16
	16	19	18	16
	16	19	18	16
	17	19	18	17
	17	19	18	17
	17	19	18	17
	17	19	18	17
	17	19	18	17
	17	19	18	17
	17	19	18	17
	17	19	19	17
	17	19	19	17
	17	20	19	17
	17	20	19	17
	17	20	19	17
	17	20	19	17
	17	20	19	17
	17	20	19	17
	18	20	19	18
	18	20	19	18
	18	20	19	18
	18	20	19	18
	18	20	19	18
	18	20	20	18
	18	20	20	18
	18	20	20	18
	18	20	20	18
	18	20	20	18
	19	20	20	19
	19	21	20	19
	19	21	20	19
	19	21	20	19
	19	21	20	19
	19	21	21	19
	20	21	21	19
	20	21	21	20
	20	21	21	20
	20	21	21	20
	21	21	21	21
	21	21	21	21
	21	21	21	21
	21	21	21	21
	21	21	21	21
	22	22	21	22
	22	22	21	22
	22	22	22	22
	22	22	22	22
	23	22	22	23
	23	22	22	23
	23	22	22	23
	24	22	22	24
	24	22	22	24
	25	22	22	24
		23	23
		23	23
		23	23
		23	23
		23	23
		23	23
		23	23
		23	23
		23	23
		24	23
		24	23
		24	24
		24	24
		24	24
		24	24
		25	24
		25	24
		25	24
		25	24
			24
			25
			25
			25
			25

## Sheet: Fig.2c
		Invasion rate of Δpfdozi parasite lines with mature schizonts
			3D7	Δpfdozi K2	Δpfdozi K6
		Rep1	12.3	21.5	24.1
		Rep2	16.8	24.9	27.2
		Rep3	14.6	19.7	22.8

## Sheet: Fig.2d
	Invasion rate of Δpfdozi parasite lines with isolated merozoites
		3D7	Δpfdozi K2	Δpfdozi K6
	Rep1	3.5	4.3	4.5
	Rep2	2.6	5.2	5.3
	Rep3	2.4	4.2	4.8

## Sheet: Fig.3a
	Daily gametocyteamia of Δpfdozi and complementation parasite lines after induction
		3D7-Rep1	3D7-Rep2	3D7-Rep3	Δpfdozi-K2-Rep1	Δpfdozi-K2-Rep2	Δpfdozi-K2-Rep3	Δpfdozi-K6-Rep1	Δpfdozi-K6-Rep2	Δpfdozi-K6-Rep3	Comp-Rep1	Comp-Rep2	Comp-Rep3
	Day 3	0.61	0.62	0.72	0.4	0.26	0.26	0.2	0.28	0.25	0.599445	0.600862	0.428693
	Day 4	0.56	0.78	0.79	0.38	0.28	0.29	0.23	0.2	0.26	0.659056	0.644824	0.46312
	Day 5	0.61	0.69	0.73	0.35	0.25	0.31	0.21	0.19	0.31	0.674536	0.660158	0.561306
	Day 6	0.58	0.79	0.69	0.38	0.23	0.2	0.24	0.15	0.27	0.734992	0.699875	0.515133
	Day 7	0.62	0.72	0.65	0.28	0.2	0.18	0.17	0.1	0.24	0.610017	0.678366	0.548817
	Day 8	0.63	0.69	0.71	0.17	0.19	0.1	0.13	0.1	0.2	0.655586	0.659411	0.557304
	Day 9	0.68	0.64	0.62	0.09	0.11	0.1	0.1	0.09	0.07	0.618773	0.610844	0.566303
	Day 10	0.65	0.53	0.58	0.02	0.07	0.05	0.05	0.03	0.05	0.537706	0.58012	0.520173
	Day 11	0.6	0.59	0.5	0.01	0.02	0.05	0.01	0.03	0.004	0.530803	0.545404	0.495793
	Day 12	0.58	0.54	0.47	0.005	0.01	0.04	0.01	0.02	0.001	0.511856	0.489644	0.4655
	Comp: Complementation
	Rep: Replicate

## Sheet: Fig.3c
	Percentage of live and dead gametocytes in the Δpfdozi line
		Total number	No. of Live	No. of Dead	Live%	Dead%
	Day 6	97	80	17	82.5	17.5
	Day 7	52	34	18	65.4	34.6
	Day 8	59	35	24	59.3	40.7

## Sheet: Fig.3f
	β-tubulin immunofluorescence intensity in 3D7 and Δpfdozi gametocytes at different stages.
	3D7	Δpfdozi			3D7	Δpfdozi			3D7	Δpfdozi
stage II	19.522	7.582		stage III	14.234	8.05		stage IV	18.225	5.008
	16.317	9.807			17.44	11.113			20.518	6.537
	14.411	11.02			18.294	8.373			21.208	6.125
	9.36	5.97			18.095	10.941			13.093	6.842
	12.334	13.168			21.764	10.286			20.536	6.202
	13.028	9.161			17.67	7.914			21.658	5.395
	9.068	9.041			22.613	6.952			15.041	5.428
	10.514	8.922			16.721	6.445			18.74	4.016
	13.585	12.865			12.459	12.902			18.406	6.807
	16.918	17.422			19.311	9.042			23.261	6.294
	13.012	8.24			12.24	10.64			28.206	9.881
	11.847	10.951			17.586	9.301			22.079	8.701
	11.731	13.317			17.35	9.077			18.309	13.442
	10.248	8.414			13.376	7.771			22.347	13.639
	12.826	7.066			14.976	8.106			19.201	10.426
	11.461	6.733			16.336	6.486			18.817	15.897
	9.585	5.615			16.058	8.019			18.716	11.513
	9.408	10.762			15.656	13.516			22.891	8.003
	11.112	7.628			15.301	14.761			19.582	7.228
	10.175	8.219			12.575	13.796			18.163	10.358
	10.552	9.2			14.419	6.512			19.416	9.626
	9.166	7.717			13.752	7.615			27.842	9.59
	8.233	10.648			17.624	6.397			20.33	7.752
	11.425	8.532			10.66	11.79			19.205	9.481
	9.707	10.532			17.08	13.784			15.703
	18.422				19.415	11.319			19.807
	19.073				20.863	10.127			16.747
						7.596			15.585
						13.372			16.319
						13.242			17.515
						9.758			14.648
						9.585			14.604
						9.765			16.372
						5.549			20.983
						11.471			18.117
									17.127
									18.184
									16.027
									18.354
		3D7			Δpfdozi
		mean	SD	N	mean	SD	N
	stage II	12.3348	3.20248	27	9.54128	2.64685	25
	stage III	16.4396	2.95765	27	9.75351	2.53332	35
	stage IV	19.0226	3.20239	39	8.50796	2.99428	24

## Sheet: Fig.4d
	Immunofluorescence intensity of PfAMA1 and PfMSP5 in the 3D7 and Δpfdozi schizonts
AMA1	3D7	Δpfdozi
	18.166	32.799
	24.752	21.049
	27.794	26.666
	26.219	29.611
	17.749	30.927
	17.043	23.132
	27.111	50.498
	21.145	49.344
	24.025	39.926
	29.47	52.987
	21.042	29.498
	22.109	30.674
	21.956	19.189
	30.77	50.153
	13.433	37.903
	17.066	33.631
	17.485	42.05
	21.872	49.249
	23.844	34.012
	18.324
	22.125
MSP5	3D7	Δpfdozi
	26.3	30.59
	15.37	32.17
	28.57	29.04
	30.9	34.12
	41.4	32.69
	15.47	40.24
	22.27	32.8
	36.88	36.05
	27.73	30.58
	33.88	18.06
	12.61	34.39
	35.61	26.9
	29.13	35.22
	27.91	24.65
	23.65	21.25
	24.13	22.27
	19.53	25.07
	25.46

## Sheet: Fig.4e
	Western blot analysis showing expression levels of PfAMA1 and PfMSP5 proteins in the 3D7 and Δpfdozi schizonts
			gray density
			3D7	Δpfdozi
	Rep1	AMA1	54641.4	68598.1
		Aldolase	79829.3	65062.3
		normalized against Aldolase	0.684478	1.05435
		Δpfdozi/3D7 ratio		1.54036
	Rep2	AMA1	52553.2	83102.2
		Aldolase	78479.1	79266.7
		normalized against Aldolase	0.669646	1.04839
		Δpfdozi/3D7 ratio		1.56559
	Rep3	AMA1	26701.8	86882.1
		Aldolase	71356.3	72592.7
		normalized against Aldolase	0.374204	1.19684
		Δpfdozi/3D7 ratio		3.19837
			3D7	Δpfdozi
	Rep1	MSP5	54374.8	66419.2
		Aldolase	79829.3	65062.3
		normalized against Aldolase	0.681139	1.02086
		Δpfdozi/3D7 ratio		1.49875
	Rep2	MSP5	36440.4	75178.6
		Aldolase	76636.6	78057.9
		normalized against Aldolase	0.475496	0.963112
		Δpfdozi/3D7 ratio		2.02549
	Rep3	MSP5	41493.5	86993.3
		Aldolase	71356.3	72592.7
		normalized against Aldolase	0.581497	1.19837
		Δpfdozi/3D7 ratio		2.06084

## Sheet: Fig.6c
	Real-time qRT-PCR confirmation of PfDOZI association with the selected transcripts
		SUB2	AMA1	MSP5	GLURP	Pfs25	Pfs28	DMC1
	Rep1	2.4941	1.10752	3.07772	1.37051	10.5298	12.9121	2.31444
	Rep2	1.83471	2.34499	1.37973	2.71946	35.0307	18.9885	3.68688
	Rep3	2.17801	1.61615	1.10132	1.36829	18.367	6.42068	4.35065

[truncated: 4 more sheets: Fig. S1c, Fig.S3d, Fig.S4b-c, Fig.S8]
